# Supplementary material for: High-throughput identification of repurposable neuroactive drugs with potent anti-glioblastoma activity
Source: Nat Med. 2024 Sep 20;30(11):3196–208. doi: 10.1038/s41591-024-03224-y (PMC11564103; doi:10.1038/s41591-024-03224-y)
Supplement: Supplementary file 3 — Supplementary Tables. [file 41591_2024_3224_MOESM3_ESM.xlsx]

## Sheet: Supplementary_Table_1
Cohort Information														Experiment Inclusion									Summary Genetics (Oncomine Assay)
Snijder_Lab_ID	Cohort	Recurrent_Status	Sex	Age_at_Diagnosis	Pathological_Diagnosis	Tumor_Localisation	IDH_Status	MGMT_Status	Ki67 (%)	TMZ_therapy	PFS_in_Months	PFS_Ongoing_in_Months	OS_in_Months	TMZ_PCY	NAD_PCY	ONCD_PCY	scRNA_Seq_Baseline	scRNA_Seq_Vort	PDC_Derivation	COSTAR_Validation	AP-1_or_Other_Validations	Oncomine_NGS	Oncomine_Study_ID	CDKN2A	CDKN2B	EGFR	EGFRvIII	FGFR2	NF1	PTEN	RET	TERT	TP53	RB1
P005	Prospective	0	m	60.5589	Glioblastoma	left parietal	wt	u	80	y	4		8	1	1	0	0	0	0	0	0	1	PN461_1	wt	wt	wt	wt	high.conf.CNV.loss	wt	high.conf.CNV.loss	high.conf.CNV.loss	pathogenic.mut	wt	wt
P006	Prospective	0	f	67.4712	Glioblastoma	right frontal	wt	u	50	y	7		na	1	1	1	0	0	0	0	0	1	PN461_2	wt	wt	wt	wt	wt	wt	mut	wt	pathogenic.mut	wt	wt
P007	Prospective	0	m	72.7425	Glioblastoma	left temporal	wt	m	80	y	19		na	1	1	1	1	0	0	0	0	1	PN461_3	mut	wt	wt	wt	low.conf.CNV.loss	wt	wt	wt	pathogenic.mut	pathogenic.mut	pathogenic.mut
P009	Prospective	1	f	54.5644	Glioblastoma	left temporal	wt	m	30	na	na		5	1	1	0	0	0	0	0	0	1	PN461_19	high.conf.CNV.loss	high.conf.CNV.loss	wt	wt	wt	mut	wt	wt	pathogenic.mut	wt	wt
P010	Prospective	0	f	66.5014	Glioblastoma	right temporal	wt	u	90	y	10		na	1	1	0	0	0	0	0	0	1	PN461_5	high.conf.CNV.loss	high.conf.CNV.loss	wt	wt	high.conf.CNV.loss	wt	low.conf.CNV.loss	high.conf.CNV.loss	pathogenic.mut	wt	high.conf.CNV.loss
P011	Prospective	1	f	58.4274	Glioblastoma	left frontal	wt	m	30	na	na		5	1	1	1	1	0	0	0	0	1	PN461_20	high.conf.CNV.loss	high.conf.CNV.loss	wt	wt	wt	wt	pathogenic.mut	wt	pathogenic.mut	wt	wt
P012	Prospective	0	m	70.9123	Glioblastoma	right parieto-occipital	wt	u	10	y	18		20	1	1	0	1	0	0	0	0	1	PN461_6	high.conf.CNV.loss	high.conf.CNV.loss	wt	wt	wt	wt	mut	wt	wt	wt	wt
P013	Prospective	0	m	66.6767	Glioblastoma	left temporal	wt	u	90	y	5		10	1	1	1	1	0	0	0	0	1	PN461_7	wt	wt	wt	wt	low.conf.CNV.loss	wt	mut	wt	pathogenic.mut	mut	low.conf.CNV.loss
P014	Prospective	0	f	52.6712	Glioblastoma	right frontal	wt	nd	50	y	14		na	1	1	1	0	0	0	0	0	1	PN461_8	high.conf.CNV.loss	wt	high.conf.CNV.gain	fusion/viii	wt	wt	wt	wt	pathogenic.mut	wt	low.conf.CNV.loss
P016	Prospective	0	m	48.726	Glioblastoma	left temporal	wt	m	70	y	8		na	1	1	0	0	0	0	0	0	1	PN461_9	low.conf.CNV.gain	low.conf.CNV.gain	wt	wt	low.conf.CNV.loss	wt	mut	low.conf.CNV.loss	wt	pathogenic.mut	wt
P017	Prospective	1	m	64.7397	Glioblastoma	left occipital	wt	u	5	y	na		7	1	1	1	0	0	0	0	0	1	PN461_21	wt	mut	wt	wt	wt	wt	wt	wt	pathogenic.mut	wt	wt
P018	Prospective	0	f	84.3699	Glioblastoma	right hemisphere	wt	m	30	n	na		na	1	1	0	0	0	0	0	0	1	PN461_10	high.conf.CNV.loss	high.conf.CNV.loss	wt	wt	wt	pathogenic.mut	pathogenic.mut	low.conf.CNV.loss	pathogenic.mut	wt	wt
P019	Prospective	0	f	43.589	Glioblastoma	right frontal	wt	m	60	y	9		20	1	1	0	0	0	0	0	0	1	PN461_11	wt	wt	high.conf.CNV.gain	fusion/viii	wt	wt	low.conf.CNV.loss	low.conf.CNV.loss	pathogenic.mut	pathogenic.mut	pathogenic.mut
P020	Prospective	0	f	62.8548	Glioblastoma	left frontal	wt	m	50	y	27		na	1	1	1	0	0	0	0	0	1	PN461_12	high.conf.CNV.loss	high.conf.CNV.loss	wt	fusion/viii	low.conf.CNV.loss	wt	low.conf.CNV.loss	low.conf.CNV.loss	pathogenic.mut	pathogenic.mut	wt
P021	Prospective	0	f	78.8164	Glioblastoma	left temporal	wt	m	10	n	9		na	1	1	0	0	0	0	0	0	1	PN461_13	high.conf.CNV.loss	high.conf.CNV.loss	high.conf.CNV.gain	fusion/viii	wt	wt	wt	low.conf.CNV.loss	pathogenic.mut	wt	wt
P022	Prospective	0	f	70.8493	Glioblastoma	right frontal	wt	m	15	y	9		na	1	1	0	0	0	1	0	0	1	PN461_14	wt	low.conf.CNV.loss	wt	wt	wt	wt	pathogenic.mut	wt	pathogenic.mut	wt	wt
P023	Prospective	0	m	74.9233	Glioblastoma	right temporal	wt	m	70	y	ongoing	31	na	1	1	1	0	0	0	0	0	1	PN461_15	high.conf.CNV.loss	high.conf.CNV.loss	wt	wt	wt	pathogenic.mut	mut	low.conf.CNV.loss	pathogenic.mut	pathogenic.mut	wt
P024	Prospective	0	m	48.274	Glioblastoma	right temporal	wt	m	60	y	18		27	1	1	1	0	1	1	0	0	1	PN461_16	wt	wt	high.conf.CNV.gain	high.conf.CNV.gain	wt	wt	wt	low.conf.CNV.loss	pathogenic.mut	wt	wt
P025	Prospective	1	m	73.9205	Glioblastoma	left temporal	wt	m	70	na	na		na	1	1	0	0	0	0	0	0	1	PN461_22	high.conf.CNV.loss	high.conf.CNV.loss	high.conf.CNV.gain	high.conf.CNV.gain	high.conf.CNV.loss	wt	high.conf.CNV.loss	high.conf.CNV.loss	pathogenic.mut	wt	high.conf.CNV.loss
P026	Prospective	1	f	64.1589	Glioblastoma	left parietal	wt	m	25	na	na		15	1	1	0	0	0	0	0	0	1	PN461_23	high.conf.CNV.loss	high.conf.CNV.loss	wt	wt	low.conf.CNV.loss	mut	low.conf.CNV.loss	low.conf.CNV.loss	high.conf.CNV.gain	wt	wt
P027	Prospective	0	m	66.2849	Glioblastoma	left temporal	wt	m	50	n	na		na	1	1	1	0	0	0	0	0	1	PN461_17	high.conf.CNV.loss	high.conf.CNV.loss	high.conf.CNV.gain	high.conf.CNV.gain	low.conf.CNV.loss	wt	high.conf.CNV.loss	low.conf.CNV.loss	pathogenic.mut	wt	wt
P028	Prospective	0	f	58.5315	Glioblastoma	Corpus Callosum	wt	u	40	y	10		10	1	1	0	0	0	0	0	0	1	PN461_18	high.conf.CNV.loss	high.conf.CNV.loss	wt	wt	low.conf.CNV.loss	pathogenic.mut	pathogenic.mut	low.conf.CNV.loss	pathogenic.mut	wt	wt
P029	Prospective	0	f	62.7836	Glioblastoma	right temporal	wt	u	80	y	9		9	1	1	0	0	0	0	0	0	1	PN461_24	wt	wt	wt	wt	wt	pathogenic.mut	wt	wt	pathogenic.mut	mut	wt
P030	Prospective	0	m	68.4603	Glioblastoma	right temporal	wt	m	60	y	19		na	1	1	0	0	0	1	1	0	1	PN461_25	pathogenic.mut	wt	wt	wt	wt	pathogenic.mut	wt	low.conf.CNV.loss	pathogenic.mut	pathogenic.mut	pathogenic.mut
P032	Prospective	0	f	80.7699	Glioblastoma	left temporal	wt	u	40	n	na		na	1	1	1	0	0	0	1	0	1	PN461_26	high.conf.CNV.loss	wt	wt	wt	wt	mut	high.conf.CNV.loss	low.conf.CNV.loss	wt	wt	wt
P033	Prospective	0	f	76.8932	Glioblastoma	left frontal	wt	m	25	y	na		na	1	1	0	0	0	0	0	0	1	PN461_27	high.conf.CNV.loss	high.conf.CNV.loss	high.conf.CNV.gain	fusion/viii	low.conf.CNV.loss	wt	pathogenic.mut	low.conf.CNV.loss	pathogenic.mut	wt	wt
P034	Prospective	0	m	72.6521	Glioblastoma	right temporal	wt	m	60	n	na		na	1	1	1	0	0	0	1	0	1	PN461_28	wt	wt	wt	wt	wt	wt	pathogenic.mut	low.conf.CNV.loss	pathogenic.mut	pathogenic.mut	pathogenic.mut
P039	Validation_Prospective	0	m	62.0833	Glioblastoma	bilateral frontal	wt	u	50	n	2		6	0	0	0	0	0	0	0	1	0
P040	Validation_Prospective	0	m	56.25	Glioblastoma	right temporal	wt	u	80	y	7		16	0	0	0	0	0	1	0	1	0
P042	Validation_Prospective	0	f	71	Glioblastoma	right temporal	wt	nd	50	n	1		1	0	0	0	0	0	0	1	1	0
P043	Validation_Prospective	0	m	62.2	Glioblastoma	left temporal	wt	u	40	y	8		11	0	0	0	0	0	0	0	1	0
P045	Validation_Prospective	1	m	71.4	Glioblastoma	left temporal	wt	m	15	na	na		na	0	0	0	0	0	0	0	1	0
P046	Validation_Prospective	0	m	58.6	Glioblastoma	left temporal	wt	u	40	y	9		ongoing	0	0	0	0	0	0	0	1	0
P047	Validation_Prospective	0	m	72.3	Glioblastoma	left frontal	wt	u	20	n	na		na	0	0	0	0	0	0	0	1	0
P048	Validation_Prospective	0	f	75.5	Glioblastoma	right temporal	wt	u	10	n	4		12	0	1	0	0	0	0	0	1	0
P049	Validation_Prospective	0	m	51.1	Glioblastoma	right parietal	wt	u	12	y	12		ongoing	0	1	0	0	0	0	0	1	0
P055	Validation_Prospective	0	f	60	Glioblastoma	left temporal	wt	m	na	n	ongoing	3	na	0	0	0	0	0	0	0	1	0
P057	Validation_Prospective	0	f	60	Glioblastoma	right temporal	wt	u	na	y	ongoing	2	na	0	0	0	0	0	0	0	1	0
P058	Validation_Prospective	0	f	74	Glioblastoma	right frontotemporoparietal	wt	m	15-30	n	ongoing	2	na	0	0	0	0	0	0	0	1	0
P059	Validation_Prospective	0	m	72	Glioblastoma	right frontal, corpus callosum	wt	u	30	n	na		1	0	0	0	0	0	0	0	1	0
P060	Validation_Prospective	1	f	62	Glioblastoma	left frontal	wt	u	25	y	ongoing	2	na	0	0	0	0	0	0	0	1	0
P061	Validation_Prospective	1	f	80	Glioblastoma	left hippocamus	wt	u	na	n	ongoing	2	na	0	0	0	0	0	0	0	1	0
P062	Validation_Prospective	0	f	55	Glioblastoma	right frontal	wt	u	15	y	ongoing	2	na	0	0	0	0	0	0	0	1	0
P063	Validation_Prospective	1	m	50	Glioblastoma	right temporoparietal	wt	u	20	n	na		na	0	0	0	0	0	0	0	1	0
Snijder_Lab_ID	Cohort	Recurrent_Status	Sex	Age_at_Diagnosis	Pathological_Diagnosis	Tumor_Localisation	IDH_Status	MGMT_Status	Ki67 (%)	TMZ_therapy	PFS_in_Months	PFS_Ongoing_in_Months	OS_in_Months	TMZ_PCY
R002	Retrospective	0	f	63.13	Glioblastoma	right temporo-parieto-occipital	wt	nd	30	y	3.9		5.77	1
R003	Retrospective	0	m	49.44	Glioblastoma	right hemisphere	wt	u	28	y	3.87		7.25	1
R004	Retrospective	0	m	63.22	Glioblastoma	left occipital and splenium	wt	m	35	y	3.18		16.3	1
R005	Retrospective	0	f	75.04	Glioblastoma	right frontal	wt	m	50	y	18.39		26.46	1
R006	Retrospective	0	m	72.3	Glioblastoma	Cuneus and Gyrus lingualis left	wt	m	40	y	5.25		10.33	1
R007	Retrospective	0	m	44.38	Glioblastoma	right parietal	wt	nd	10	y	6.95		22.59	1
R008	Retrospective	0	f	53.21	Glioblastoma	left fronto-temporo-parietal	wt	u	70	y	5.34		14.43	1
R009	Retrospective	0	m	58.38	Glioblastoma	right temporal	wt	u	60	y	5.97		13.7	1
R010	Retrospective	0	m	60.74	Glioblastoma	right temporal	wt	m	60	y	15.21		32.2	1
R011	Retrospective	0	f	29.81	Glioblastoma	left cerebellar	wt	u	80	y	6.92		8.1	1
R012	Retrospective	0	f	64.97	Glioblastoma	right temporo-occipital	wt	nd	50	y	16.33		21.15	1
R013	Retrospective	0	m	63.45	Glioblastoma	right temporal	wt	m	75	y	13.28		20.75	1
R014	Retrospective	0	m	45.03	Glioblastoma	right frontal	wt	m	30	y	11.9		na	1
R016	Retrospective	0	m	72.17	Glioblastoma	right frontal	wt	m	75	y	9.64		17.93	1
R017	Retrospective	0	f	69.92	Glioblastoma	right frontal	wt	u	30	y	19.51		na	1
R018	Retrospective	0	m	69.1	Glioblastoma	right parahippocampal	wt	u	30	y	6		13.28	1
R022	Retrospective	0	m	79.2	Glioblastoma	right temporal	wt	m	40	y	2.9		na	1
R023	Retrospective	0	m	49.3	Glioblastoma	left temporo-mesial	wt	u	50	y	1.6		5	1

## Sheet: Supplementary_Table_2
Drug	Drug_short_name	Trade_name	Drug_category	Drug_class	Drug_subclass	PCY_mean_score_across_patients	Dose_response	DRUGseq_inclusion	COSTAR_training	FLIPR_calcium_assay	Mouse_in_vivo_testing
Vortioxetine	VORT	Trintellix, Brintellix	Neuroactive (NAD)	antidepressant	serotonin modulator	0.186537	yes	yes	DTC data not available	yes	yes
Rimonabant	RIMO	Acomplia, Zimulti	Neuroactive (NAD)	other_NAD	anorectic	0.184062	yes	yes	yes	yes	no
Zotepine	ZOTE	Zoleptil	Neuroactive (NAD)	antipsychotic	atypical	0.177277	yes	yes	yes	yes	no
Apomorphine	APOM	Apokyn	Neuroactive (NAD)	Parkinsons		0.156964	yes	yes	yes	no	yes
Chlorpromazine	CHLO	Thorazine, Largactil	Neuroactive (NAD)	antipsychotic	typical	0.134963	yes	yes	yes	no	yes
Olanzapine	OLAN	Zyprexa	Neuroactive (NAD)	antipsychotic	atypical	0.12854	no	no	yes	no	no
Paroxetine	PARO	Paxil	Neuroactive (NAD)	antidepressant	selective serotonin reuptake inhibitor (SSRI)	0.111419	yes	yes	yes	yes	no
Brexpiprazole	BREX	Rexulti	Neuroactive (NAD)	antipsychotic	atypical	0.0966813	yes	yes	DTC data not available	yes	yes
Fluoxetine	FLUO	Prozac	Neuroactive (NAD)	antidepressant	selective serotonin reuptake inhibitor (SSRI)	0.07937	no	yes	yes	yes	no
Clomipramine	CLOM	Anafranil	Neuroactive (NAD)	antidepressant	tricyclic antidepressant (TCA)	0.0729471	no	yes	yes	no	no
Droxidopa	DROX	Northera	Neuroactive (NAD)	Parkinsons		0.0681777	no	no	yes	no	no
Vinpocetine	VINP	Cavinton	Neuroactive (NAD)	anticonvulsant		0.0518659	no	no	yes	no	no
Riluzole	RILU	Rilutek	Neuroactive (NAD)	other_NAD	Amyotrophic lateral sclerosis (ALS), benzothiazoles	0.0467398	no	no	yes	no	no
Perospirone	PERO	Lullan	Neuroactive (NAD)	antipsychotic	atypical	0.0390302	no	no	yes	no	no
Lurasidone	LURA	Latuda	Neuroactive (NAD)	antipsychotic	atypical	0.0359451	no	no	yes	no	no
Deutetrabenazine	DEUT	Austedo	Neuroactive (NAD)	other_NAD	Huntingtons (HD), VMAT2 inhibitor	0.0297211	no	no	DTC data not available	no	no
Zonisamide	ZONI	Zonegran	Neuroactive (NAD)	anticonvulsant		0.0243393	no	no	yes	no	no
Levetiracetam	LEVE	Keppra	Neuroactive (NAD)	anticonvulsant		0.0233468	no	no	yes	no	no
Aprepitant	APRE	Emend	Neuroactive (NAD)	antiemetic		0.0220516	yes	yes	yes	yes	yes
Galantamine	GALA	Razadyne	Neuroactive (NAD)	Alzheimers	acetylcholinesterase inhibitor	0.018141	no	no	yes	no	no
Vigabatrin	VIGA	Sabril	Neuroactive (NAD)	anticonvulsant		0.0109094	no	no	yes	no	no
Caffeine	CAFF	Coffee	Neuroactive (NAD)	other_NAD		0.0104895	no	no	yes	no	no
Cyclobenzaprine	CYCL	Flexeril, Amrix	Neuroactive (NAD)	other_NAD	muscle relaxant	0.0099049	no	no	yes	no	no
Lamotrigine	LAMO	Lamictal	Neuroactive (NAD)	anticonvulsant		0.00929949	no	no	yes	no	no
Rivastigmine	RIVA	Exelon	Neuroactive (NAD)	Alzheimers	acetylcholinesterase inhibitor	0.00740818	no	no	yes	no	no
Almotriptan malate	ALMO	Axert	Neuroactive (NAD)	other_NAD	migraine	0.007288	no	no	yes	no	no
Venlafaxine	VENL	Effexor	Neuroactive (NAD)	antidepressant	serotonin-norepinephrine reuptake inhibitor (SNRI)	0.00672194	no	no	yes	no	no
Piracetam	PIRA	Nootropil	Neuroactive (NAD)	other_NAD	myoclonus	0.00552329	no	no	yes	no	no
Moclobemide	MOCL	Amira, Manerix	Neuroactive (NAD)	antidepressant	monoamine oxidase inhibitor (MAOI)	0.00311808	no	no	yes	no	no
Metoclopramide	METO	Reglan	Neuroactive (NAD)	antiemetic		0.00167893	no	no	yes	no	no
Topiramate	TOPI	Topamax	Neuroactive (NAD)	anticonvulsant		0.00137876	no	no	yes	no	no
Acamprosate	ACAM	Campral	Neuroactive (NAD)	drug_abuse	alcohol use disorder	-0.000762105	no	no	DTC data not available	no	no
Tacrine	TACR	Cognex	Neuroactive (NAD)	Alzheimers	acetylcholinesterase inhibitor	-0.000978092	no	no	yes	no	no
Nimodipine	NIMO	Nimotop	Neuroactive (NAD)	other_NAD	subarachnoid hemorrhage, calcium channel blocker	-0.00106756	no	no	yes	no	no
Felbamate	FELB	Felbatol	Neuroactive (NAD)	anticonvulsant		-0.00223643	no	no	yes	no	no
Tropisetron	TROP	Navoban	Neuroactive (NAD)	antiemetic		-0.00265419	no	no	yes	no	no
Citalopram	CITA	Celexa	Neuroactive (NAD)	antidepressant	selective serotonin reuptake inhibitor (SSRI)	-0.00274777	no	no	yes	yes	yes
Guanfacine	GUAN	Intuniv, Tenex	Neuroactive (NAD)	other_NAD	attention deficit hyperactivity disorder (ADHD)	-0.0027934	no	no	yes	no	no
Sulpiride	SULP	Dogmatil	Neuroactive (NAD)	antipsychotic	atypical	-0.00403462	no	no	yes	no	no
Valproic Acid	VALP	Depakene, Stavzor, Depacon	Neuroactive (NAD)	anticonvulsant		-0.00429077	no	no	yes	no	no
Carbamazepine	CARB	Tegretol	Neuroactive (NAD)	anticonvulsant		-0.00444632	no	no	yes	no	no
Buspirone	BUSP	Buspar	Neuroactive (NAD)	other_NAD	anxiety disorders	-0.00588723	no	no	yes	no	no
Ropivacaine	ROPI	Naropin	Neuroactive (NAD)	other_NAD	local anaesthetic	-0.00609689	no	no	yes	no	no
Varenicline	VARE	Chantix	Neuroactive (NAD)	drug_abuse	nicotine addiction	-0.00610903	no	no	yes	no	no
Clonidine	CLON	Catapres	Neuroactive (NAD)	other_NAD	hypertension	-0.00818687	no	no	yes	no	no
Memantine	MEMA	Namenda	Neuroactive (NAD)	Alzheimers	NMDA antagonist	-0.00880093	no	no	yes	no	no
Flumazenil	FLUM	Anexate, Lanexat, Mazicon, Romazicon	Neuroactive (NAD)	drug_abuse	benzodiazepine overdose	-0.00920682	no	no	yes	no	no
Zolmitriptan	ZOLM	Zomig	Neuroactive (NAD)	other_NAD	migraine	-0.00957258	no	no	yes	no	no
Mirtazapine	MIRT	Remeron	Neuroactive (NAD)	antidepressant	tetracyclic antidepressant (TeCA)	-0.0102273	no	no	yes	yes	no
Minaprine	MINA	Brantur	Neuroactive (NAD)	antidepressant	monoamine oxidase inhibitor (MAOI)	-0.0131586	no	no	yes	no	no
Rasagiline	RASA	Azilect	Neuroactive (NAD)	Parkinsons		-0.0159164	no	no	yes	no	no
Donepezil	DONE	Aricept	Neuroactive (NAD)	Alzheimers	acetylcholinesterase inhibitor	-0.0170728	no	no	yes	no	no
Quetiapine	QUET	Seroquel	Neuroactive (NAD)	antipsychotic	atypical	-0.0193311	no	yes	yes	yes	no
Amisulpride	AMIS	Barhemsys	Neuroactive (NAD)	antipsychotic	atypical	-0.020252	no	no	yes	no	no
Risperidone	RISP	Risperdal	Neuroactive (NAD)	antipsychotic	atypical	-0.021053	no	no	yes	no	no
Phenytoin	PHEN	Dilantin	Neuroactive (NAD)	anticonvulsant		-0.0211189	no	no	yes	no	no
Ethosuximide	ETHO	Zarontin	Neuroactive (NAD)	anticonvulsant		-0.0217349	no	no	yes	no	no
Clozapine	CLOZ	Clozaril	Neuroactive (NAD)	antipsychotic	atypical	-0.023863	no	no	yes	no	no
Fluvoxamine	FLUV	Luvox	Neuroactive (NAD)	antidepressant	selective serotonin reuptake inhibitor (SSRI)	-0.0295766	no	no	yes	no	no
Budipine	BUDI	Parkinsan	Neuroactive (NAD)	Parkinsons		-0.0330471	no	no	yes	no	no
Iloperidone	ILOP	Fanapt	Neuroactive (NAD)	antipsychotic	atypical	-0.0371355	no	no	yes	no	no
Vilazodone	VILA	Viibryd	Neuroactive (NAD)	antidepressant	selective serotonin reuptake inhibitor (SSRI)	-0.0393131	no	no	yes	no	no
Haloperidol	HALO	Haldol	Neuroactive (NAD)	antipsychotic	typical	-0.0396911	no	no	yes	no	no
Edaravone	EDAR	Radicava	Neuroactive (NAD)	other_NAD	Amyotrophic lateral sclerosis (ALS)	-0.0477262	no	no	yes	yes	no
Ziprasidone	ZIPR	Geodon	Neuroactive (NAD)	antipsychotic	atypical	-0.0751896	no	no	yes	yes	no
Sertindole	SERT	Serdolect	Neuroactive (NAD)	antipsychotic	atypical	-0.123157	yes	yes	yes	yes	no
Paliperidone	PALI	Invega	Neuroactive (NAD)	antipsychotic	atypical	-0.152669	no	yes	yes	yes	yes
Elesclomol	ELES		Oncology (ONCD)	other_ONCD	oxidative stress inducer	0.207177	no	yes	yes	yes	no
Sorafenib	SORA	Nexavar	Oncology (ONCD)	RTK (other)		0.199663	no	yes	yes	no	no
Ribociclib	RIBO	Kisqali	Oncology (ONCD)	CDK		0.196307	no	no	yes	no	no
Ponatinib	PONA	Iclusig	Oncology (ONCD)	RTK (other)		0.188878	no	no	yes	no	no
Ceritinib	CERI	Zykadia	Oncology (ONCD)	RTK (ALK)		0.168697	no	yes	yes	no	no
Regorafenib	REGO	Stivarga	Oncology (ONCD)	RTK (other)		0.161044	no	yes	yes	no	no
Osimertinib	OSIM	Tagrisso	Oncology (ONCD)	RTK (EGFR)		0.148901	no	yes	yes	no	no
Afatinib	AFAT	Gilotrif	Oncology (ONCD)	RTK (EGFR)		0.142648	no	no	yes	no	no
Panobinostat	PANO	Farydak	Oncology (ONCD)	other_ONCD	histone deacetylase (HDAC) inhibitor	0.109479	no	no	yes	no	no
Midostaurin	MIDO	Rydapt	Oncology (ONCD)	RTK (other)		0.088882	no	no	yes	no	no
Abemaciclib	ABEM	Verzenio	Oncology (ONCD)	CDK		0.0773693	no	no	yes	no	no
Ixazomib	IXAZ	Ninlaro	Oncology (ONCD)	other_ONCD	proteasome inhibitor	0.073408	no	no	yes	no	no
Cobimetinib	COBI	Cotellic	Oncology (ONCD)	MAPK		0.0616111	no	no	yes	no	no
Bortezomib	BORT	Velcade	Oncology (ONCD)	other_ONCD	proteasome inhibitor	0.0604449	no	no	yes	no	no
Olaparib	OLAP	Lynparza	Oncology (ONCD)	DNA repair/replication		0.0602236	no	no	yes	no	no
Dasatinib	DASA	Sprycel	Oncology (ONCD)	RTK (other)		0.0583703	no	no	yes	no	no
Vinorelbine	VINO	Navelbine	Oncology (ONCD)	tubulin		0.0505842	no	no	yes	no	no
Vindesine	VIND	Eldisine	Oncology (ONCD)	tubulin		0.048261	no	no	yes	no	no
Cabazitaxel	CABA	Jevtana	Oncology (ONCD)	tubulin		0.0434449	no	no	yes	no	no
Trametinib	TRAM	Mekinist	Oncology (ONCD)	MAPK		0.041119	no	no	yes	no	no
Alectinib	ALEC	Alecensa	Oncology (ONCD)	RTK (ALK)		0.0391673	no	no	yes	no	no
Carfilzomib	CARF	Kyprolis	Oncology (ONCD)	other_ONCD	proteasome inhibitor	0.0322671	no	no	yes	no	no
Palbociclib	PALB	Ibrance	Oncology (ONCD)	CDK		0.0311483	no	no	yes	no	no
Topotecan	TOPO	Hycamtin	Oncology (ONCD)	DNA repair/replication		0.0311355	no	no	yes	no	no
Cisplatin	CISP	Platinol	Oncology (ONCD)	DNA alkylation		0.0302037	no	no	yes	no	no
Pazopanib	PAZO	Votrient	Oncology (ONCD)	RTK (other)		0.0292563	no	no	yes	no	no
Mln2480	MLN2	Tovorafenib	Oncology (ONCD)	MAPK		0.0290244	no	no	yes	no	no
Melphalan	MELP	Alkeran	Oncology (ONCD)	DNA alkylation		0.0266377	no	no	yes	no	no
Idelalisib	IDEL	Zydelig	Oncology (ONCD)	mTOR		0.0250288	no	no	yes	no	no
5-fluorouracil	5-FL	Adrucil	Oncology (ONCD)	DNA repair/replication		0.01835	no	no	yes	no	no
Ifosfamide	IFOS	Ifex	Oncology (ONCD)	DNA alkylation		0.0181166	no	no	yes	no	no
Axitinib	AXIT	Inlyta	Oncology (ONCD)	RTK (VEGFR)		0.017159	no	no	yes	no	no
Binimetinib	BINI	Mektovi	Oncology (ONCD)	MAPK		0.0156029	no	no	yes	no	no
Epacadostat	EPAC		Oncology (ONCD)	other_ONCD	IDO1 inhibitor	0.0143369	no	no	yes	no	no
Cabozantinib	CABO	Cometriq	Oncology (ONCD)	RTK (other)		0.0138929	no	no	yes	no	no
Gemcitabine	GEMC	Gemzar	Oncology (ONCD)	DNA repair/replication		0.0130384	no	no	yes	no	no
Dacarbazine	DACA	DTIC-Dome	Oncology (ONCD)	DNA alkylation		0.00734656	no	no	yes	no	no
Trifluridine	TRIF	Lonsurf	Oncology (ONCD)	DNA repair/replication		0.00687229	no	no	yes	no	no
Belinostat	BELI	Beleodaq	Oncology (ONCD)	other_ONCD	histone deacetylase (HDAC) inhibitor	0.00603588	no	no	yes	no	no
Lorlatinib	LORL	Lorbrena	Oncology (ONCD)	RTK (ALK)		0.0046512	no	no	yes	no	no
Lenvatinib	LENV	Lenvima	Oncology (ONCD)	RTK (other)		0.00409388	no	no	yes	no	no
Paclitaxel	PACL	Abraxane	Oncology (ONCD)	tubulin		0.00298153	no	no	yes	no	no
Carboplatin	CARB	Paraplatin	Oncology (ONCD)	DNA alkylation		0.00158112	no	no	yes	no	no
Docetaxel	DOCE	Taxotere	Oncology (ONCD)	tubulin		0.00144603	no	no	DTC data not available	no	no
Methotrexate	METH	Otrexup, Rasuvo, Rheumatrex, Trexall	Oncology (ONCD)	DNA repair/replication		0.00034895	no	no	yes	no	no
Fotemustine	FOTE	Muphoran	Oncology (ONCD)	DNA alkylation		-0.00539091	no	no	yes	no	no
Niraparib	NIRA	Zejula	Oncology (ONCD)	DNA repair/replication		-0.00550846	no	no	yes	no	no
Gefitinib	GEFI	Iressa	Oncology (ONCD)	RTK (EGFR)		-0.00582532	no	no	yes	no	no
Irinotecan	IRIN	Camptosar	Oncology (ONCD)	DNA repair/replication		-0.0114704	no	no	yes	no	no
Oxaliplatin	OXAL	Eloxatin	Oncology (ONCD)	DNA alkylation		-0.0139986	no	no	yes	no	no
Pemetrexed	PEME	Alimta	Oncology (ONCD)	other_ONCD	folate antimetabolites	-0.0147126	no	no	yes	no	no
Decitabine	DECI	Dacogen	Oncology (ONCD)	DNA repair/replication		-0.0151411	no	no	yes	no	no
Cyclophosphamid	CYCL	Cytoxan, Neosar	Oncology (ONCD)	DNA alkylation		-0.0161156	no	no	yes	no	no
Vismodegib	VISM	Erivedge	Oncology (ONCD)	other_ONCD	Hedgehog signaling pathway inhibitor	-0.0167892	no	no	yes	no	no
Imatinib	IMAT	Gleevec	Oncology (ONCD)	RTK (other)		-0.0175302	no	no	yes	no	no
Crizotinib	CRIZ	Xalkori	Oncology (ONCD)	RTK (ALK)		-0.0186376	no	no	yes	no	no
Erlotinib	ERLO	Tarceva	Oncology (ONCD)	RTK (EGFR)		-0.0207132	no	no	yes	no	no
Rucaparib	RUCA	Rubraca	Oncology (ONCD)	DNA repair/replication		-0.0236798	no	no	yes	no	no
Capecitabine	CAPE	Xeloda	Oncology (ONCD)	DNA repair/replication		-0.0250407	no	no	yes	no	no
Dabrafenib	DABR	Tafinlar	Oncology (ONCD)	MAPK		-0.0330069	no	no	yes	no	no
Temsirolimus	TEMS	Torisel	Oncology (ONCD)	mTOR		-0.0336772	no	no	yes	no	no
Vinblastine	VINB	Velban	Oncology (ONCD)	tubulin		-0.0347083	no	no	yes	no	no
Everolimus	EVER	Afinitor	Oncology (ONCD)	mTOR		-0.0559775	no	no	yes	no	no
Sonidegib	SONI	Odomzo	Oncology (ONCD)	other_ONCD	Hedgehog signaling pathway inhibitor	-0.0664401	no	no	yes	no	no
Vincristine	VINC	Oncovin, Vincasar	Oncology (ONCD)	tubulin		-0.119468	no	no	yes	no	no
Temozolomide	TMZ	Temodar	Glioblastoma (GSD)	DNA alkylation	first-line standard of care therapy for glioblastoma	0.03	yes	yes	no	yes	yes
Lomustine	CCNU	Gleostine	Glioblastoma (GSD)	DNA alkylation	second-line therapy for glioblastoma	0.098	yes	no	no	no	yes
Carmustine	BCNU	BiCNU	Glioblastoma (GSD)	DNA alkylation	second-line therapy for glioblastoma	0.058	yes	no	no	no	yes

## Sheet: Supplementary_Table_3
Gene_symbol	Gene_id	Neural_specificity	Patient_specificity	Mean_expression	Percent_expression	scRNASeq_dataset
SAMD11	ENSG00000187634	0.0213788	0.0125465	-1.68579	1.56685	Lee
NOC2L	ENSG00000188976	0.18432	0.0534777	-0.443991	25.1108	Lee
KLHL17	ENSG00000187961	-0.00133462	0.0128765	-1.73154	1.7524	Lee
PLEKHN1	ENSG00000187583	-0.00787239	0.00969873	-2.01369	0.834965	Lee
HES4	ENSG00000188290	0.341008	0.0836914	-0.0481467	26.8941	Lee
ISG15	ENSG00000187608	0.0884344	0.0948057	-0.0523181	31.6771	Lee
AGRN	ENSG00000188157	0.206824	0.332787	-0.292036	17.8744	Lee
C1orf159	ENSG00000131591	0.0508083	0.0394437	-1.07142	7.37037	Lee
TNFRSF18	ENSG00000186891	-0.101538	0.0526955	-0.891298	5.27781	Lee
TNFRSF4	ENSG00000186827	-0.118454	0.0788013	-1.11408	2.7626	Lee
SDF4	ENSG00000078808	0.227992	0.105872	0.00617859	42.0884	Lee
B3GALT6	ENSG00000176022	0.147301	0.0541602	-0.667502	15.8643	Lee
C1QTNF12	ENSG00000184163	0.00802233	0.00355695	-2.15431	0.649418	Lee
UBE2J2	ENSG00000160087	0.220779	0.0545037	-0.315181	30.2649	Lee
SCNN1D	ENSG00000162572	0.0373931	0.0179023	-1.38151	3.91712	Lee
ACAP3	ENSG00000131584	0.266901	0.152955	-0.30018	28.2033	Lee
PUSL1	ENSG00000169972	0.113128	0.0102197	-0.823357	12.1637	Lee
INTS11	ENSG00000127054	0.144815	0.120025	-0.538419	22.3276	Lee
CPTP	ENSG00000224051	0.0720115	0.018907	-0.987686	9.09185	Lee
DVL1	ENSG00000107404	0.134221	0.0406862	-0.792858	13.1121	Lee
MXRA8	ENSG00000162576	0.168979	0.29701	-0.240805	12.8853	Lee
AURKAIP1	ENSG00000175756	0.316411	0.129833	0.249015	55.2417	Lee
CCNL2	ENSG00000221978	0.245174	0.103919	-0.175376	38.2332	Lee
MRPL20	ENSG00000242485	0.329369	0.190096	0.303218	55.6128	Lee
ANKRD65	ENSG00000235098	0.126519	0.0336988	-0.812466	10.535	Lee
VWA1	ENSG00000179403	0.251896	0.183178	-0.236385	20.3793	Lee
ATAD3C	ENSG00000215915	0.0323305	0.032573	-1.48031	2.87599	Lee
ATAD3B	ENSG00000160072	0.0550794	0.0168348	-0.947402	9.76188	Lee
ATAD3A	ENSG00000197785	0.157548	0.00324601	-0.667502	16.0705	Lee
TMEM240	ENSG00000205090	0.129067	0.040361	-0.964388	9.05061	Lee
SSU72	ENSG00000160075	0.225056	0.147311	0.0281238	46.7581	Lee
FNDC10	ENSG00000228594	0.0566926	0.0171472	-1.17124	5.3912	Lee
MIB2	ENSG00000197530	0.0846986	0.0428443	-0.732752	15.1325	Lee
MMP23B	ENSG00000189409	0.0108065	0.0045169	-1.68147	1.66993	Lee
CDK11B	ENSG00000248333	0.230176	0.145697	-0.252417	33.0069	Lee
SLC35E2B	ENSG00000189339	0.131957	0.0738437	-0.716837	15.2974	Lee
CDK11A	ENSG00000008128	0.115271	0.0816073	-0.361607	30.1	Lee
SLC35E2A	ENSG00000215790	0.0823613	0.0676267	-1.02397	8.22596	Lee
NADK	ENSG00000008130	0.0958797	0.0317447	-0.711045	15.5242	Lee
GNB1	ENSG00000078369	0.269099	0.08457	0.259165	54.8191	Lee
TMEM52	ENSG00000178821	0.0072379	0.00329354	-2.16074	0.566952	Lee
CFAP74	ENSG00000142609	0.0146748	0.0201898	-1.82246	1.34007	Lee
GABRD	ENSG00000187730	0.0585611	0.0198527	-1.25684	4.17483	Lee
PRKCZ	ENSG00000067606	0.0696862	0.0376623	-1.00274	7.60746	Lee
FAAP20	ENSG00000162585	0.268244	0.091482	-0.0233592	42.6142	Lee
SKI	ENSG00000157933	0.0588737	0.0815199	-0.412785	25.049	Lee
MORN1	ENSG00000116151	0.0763644	0.0212874	-1.15113	6.17462	Lee
RER1	ENSG00000157916	0.256002	0.11429	0.109746	48.5105	Lee
PEX10	ENSG00000157911	0.16819	0.0585696	-0.713584	14.215	Lee
PLCH2	ENSG00000149527	0.00490111	0.0329541	-1.43781	2.8863	Lee
PANK4	ENSG00000157881	0.0613501	0.0343619	-1.106	7.14359	Lee
HES5	ENSG00000197921	0.0331243	0.0124995	-1.15303	2.42243	Lee
TNFRSF14	ENSG00000157873	-0.128691	0.14204	-0.642031	16.4725	Lee
FAM213B	ENSG00000157870	0.0909504	0.0353273	-0.931821	9.38048	Lee
MMEL1	ENSG00000142606	0.00466686	0.0129576	-1.87961	1.17514	Lee
TTC34	ENSG00000215912	0.00914162	0.00480834	-2.04233	0.855582	Lee
PRDM16	ENSG00000142611	0.0206576	0.019292	-1.61024	1.80394	Lee
ARHGEF16	ENSG00000130762	0.0282397	0.0163429	-1.61575	1.97918	Lee
MEGF6	ENSG00000162591	0.0202104	0.018814	-1.42097	3.03062	Lee
TPRG1L	ENSG00000158109	0.0438913	0.0345093	-0.99162	8.89599	Lee
WRAP73	ENSG00000116213	0.144636	0.0350452	-0.684919	16.9467	Lee
TP73	ENSG00000078900	0.153426	0.0142188	-0.773033	10.8546	Lee
SMIM1	ENSG00000235169	-0.0101086	0.00722015	-1.67506	1.41223	Lee
LRRC47	ENSG00000130764	0.214505	0.0679127	-0.513768	22.2142	Lee
CEP104	ENSG00000116198	0.136256	0.0182798	-0.705102	15.6066	Lee
DFFB	ENSG00000169598	0.0434954	0.0367543	-1.20578	5.50459	Lee
C1orf174	ENSG00000198912	0.130482	0.0842112	-0.601389	18.5651	Lee
AJAP1	ENSG00000196581	0.0111601	0.015825	-1.97822	0.824657	Lee
NPHP4	ENSG00000131697	0.0388285	0.0144856	-1.30558	4.55623	Lee
KCNAB2	ENSG00000069424	-0.171814	0.0292817	-0.980779	8.57644	Lee
CHD5	ENSG00000116254	0.0705057	0.0706709	-1.05434	5.30873	Lee
RPL22	ENSG00000116251	0.102084	0.11306	0.958159	76.8477	Lee
RNF207	ENSG00000158286	0.013305	0.0229766	-1.80213	1.39161	Lee
ICMT	ENSG00000116237	0.164151	0.0678979	-0.594295	17.3075	Lee
GPR153	ENSG00000158292	0.0974809	0.0886152	-1.03065	7.42192	Lee
ACOT7	ENSG00000097021	0.226883	0.0278707	-0.465155	20.4309	Lee
HES2	ENSG00000069812	0.0122794	0.0031073	-1.96978	0.97928	Lee
ESPN	ENSG00000187017	0.00938282	0.0098845	-1.88645	1.03082	Lee
TNFRSF25	ENSG00000215788	-0.0713481	0.0611824	-1.16662	5.43243	Lee
PLEKHG5	ENSG00000171680	0.0212454	0.0140473	-1.51552	2.72137	Lee
NOL9	ENSG00000162408	0.14728	0.0681154	-0.681895	16.1839	Lee
ZBTB48	ENSG00000204859	0.0537542	0.0873098	-0.941885	9.94743	Lee
KLHL21	ENSG00000162413	0.0701476	0.0251444	-0.99162	8.21565	Lee
PHF13	ENSG00000116273	0.187485	0.00941352	-0.707834	14.8438	Lee
THAP3	ENSG00000041988	0.156342	0.0630789	-0.761766	14.0707	Lee
DNAJC11	ENSG00000007923	0.108152	0.112853	-0.762542	13.7718	Lee
CAMTA1	ENSG00000171735	0.420846	0.110763	0.231509	54.3861	Lee
VAMP3	ENSG00000049245	0.163731	0.120796	-0.261477	28.8939	Lee
PER3	ENSG00000049246	0.287188	0.102077	-0.365121	24.7294	Lee
TNFRSF9	ENSG00000049249	-0.0864562	0.0228709	-1.39464	2.03072	Lee
PARK7	ENSG00000116288	0.251926	0.126931	0.583166	65.8283	Lee
ERRFI1	ENSG00000116285	0.185031	0.167075	-0.152014	17.0704	Lee
SLC45A1	ENSG00000162426	0.0405823	0.0152637	-1.47227	3.1337	Lee
RERE	ENSG00000142599	0.417628	0.0386507	0.0871583	49.397	Lee
ENO1	ENSG00000074800	0.278541	0.105805	0.945018	72.91	Lee
SLC2A5	ENSG00000142583	-0.110251	0.100719	-1.0483	4.56654	Lee
GPR157	ENSG00000180758	0.0177963	0.0121686	-1.39798	3.32955	Lee
H6PD	ENSG00000049239	0.129489	0.042039	-0.697897	15.3077	Lee
SPSB1	ENSG00000171621	0.152218	0.0598902	-0.596942	13.0708	Lee
SLC25A33	ENSG00000171612	0.276633	0.0294852	-0.35517	26.2756	Lee
TMEM201	ENSG00000188807	0.161159	0.0250818	-0.804117	12.6173	Lee
PIK3CD	ENSG00000171608	-0.0795577	0.0329808	-1.22264	5.1438	Lee
CLSTN1	ENSG00000171603	0.391397	0.0295834	-0.0884205	41.8101	Lee
CTNNBIP1	ENSG00000178585	0.274127	0.100979	-0.325288	27.7394	Lee
LZIC	ENSG00000162441	0.406075	0.0867135	0.0689822	47.4384	Lee
NMNAT1	ENSG00000173614	0.112582	0.0356972	-0.852321	11.772	Lee
RBP7	ENSG00000162444	0.00205846	0.03533	-1.26998	3.3914	Lee
UBE4B	ENSG00000130939	0.189204	0.0375709	-0.552887	20.936	Lee
KIF1B	ENSG00000054523	0.534432	0.0659838	0.17988	51.9843	Lee
PGD	ENSG00000142657	0.311523	0.0354848	-0.132207	36.4395	Lee
CENPS-CORT	ENSG00000251503	0.0458228	0.0176857	-1.38693	3.56664	Lee
CENPS	ENSG00000175279	0.210548	0.0211081	-0.592715	15.854	Lee
DFFA	ENSG00000160049	0.346398	0.031422	-0.244013	32.7801	Lee
PEX14	ENSG00000142655	0.102113	0.0108886	-0.901883	10.9782	Lee
CASZ1	ENSG00000130940	0.0654362	0.0355643	-1.12349	6.06123	Lee
C1orf127	ENSG00000175262	0.004435	0.00174835	-2.27925	0.412329	Lee
TARDBP	ENSG00000120948	0.379807	0.0333292	-0.00808833	44.5727	Lee
AL109811.4	ENSG00000277726	0.0478109	0.014059	-1.34733	4.15421	Lee
SRM	ENSG00000116649	0.394755	0.0378867	0.0903333	45.3871	Lee
EXOSC10	ENSG00000171824	0.278473	0.025928	-0.292387	31.6359	Lee
MTOR	ENSG00000198793	0.181519	0.0521669	-0.520245	21.6988	Lee
UBIAD1	ENSG00000120942	0.136082	0.0130142	-0.823954	12.5451	Lee
DISP3	ENSG00000204624	0.0891027	0.00734067	-1.09695	6.67972	Lee
FBXO2	ENSG00000116661	0.0191779	0.0198722	-1.30558	3.77281	Lee
FBXO44	ENSG00000132879	0.138698	0.0379663	-0.783784	13.3182	Lee
FBXO6	ENSG00000116663	0.00562256	0.0179411	-1.1106	6.81373	Lee
MAD2L2	ENSG00000116670	0.46712	0.0965002	0.190287	45.5623	Lee
DRAXIN	ENSG00000162490	0.223817	0.0538236	-0.497843	16.0911	Lee
AGTRAP	ENSG00000177674	0.0882631	0.125127	-0.344847	25.9561	Lee
C1orf167	ENSG00000215910	0.00588914	0.00889523	-2.12948	0.659726	Lee
MTHFR	ENSG00000177000	0.118598	0.0185241	-0.643999	17.7817	Lee
CLCN6	ENSG00000011021	0.135143	0.0247624	-0.766185	14.215	Lee
NPPA	ENSG00000175206	0.158676	0.0309852	-0.579766	10.7927	Lee
NPPB	ENSG00000120937	0.0105115	0.00174698	-2.0473	0.711267	Lee
KIAA2013	ENSG00000116685	0.217248	0.00870808	-0.401356	27.4405	Lee
PLOD1	ENSG00000083444	0.239031	0.0890459	-0.322551	23.946	Lee
MFN2	ENSG00000116688	0.179676	0.0251539	-0.571009	20.4206	Lee
MIIP	ENSG00000116691	0.212183	0.103002	-0.403618	26.2138	Lee
TNFRSF8	ENSG00000120949	-0.0143259	0.0161124	-2.45534	0.278322	Lee
TNFRSF1B	ENSG00000028137	-0.396649	0.0696285	-0.580788	12.308	Lee
VPS13D	ENSG00000048707	0.159944	0.0701412	-0.448243	26.1313	Lee
DHRS3	ENSG00000162496	0.0626246	0.0501841	-0.440274	18.9259	Lee
C1orf158	ENSG00000157330	0.00423596	0.00338418	-2.26254	0.360788	Lee
PDPN	ENSG00000162493	0.320863	0.241505	0.270838	29.6877	Lee
PRDM2	ENSG00000116731	0.166243	0.0985975	-0.228207	35.2129	Lee
KAZN	ENSG00000189337	0.247465	0.0365628	-0.489196	18.1528	Lee
TMEM51	ENSG00000171729	0.00257391	0.0176208	-0.957433	8.80322	Lee
FHAD1	ENSG00000142621	0.0181709	0.0221594	-1.44399	2.74199	Lee
EFHD2	ENSG00000142634	-0.123229	0.178231	-0.150492	32.9244	Lee
CASP9	ENSG00000132906	0.0700166	0.0218132	-0.919002	10.1021	Lee
DNAJC16	ENSG00000116138	0.191138	0.0173364	-0.559818	20.4515	Lee
AGMAT	ENSG00000116771	-0.00385416	0.00676613	-1.72437	1.7627	Lee
DDI2	ENSG00000197312	0.154834	0.046901	-0.613905	18.3074	Lee
PLEKHM2	ENSG00000116786	0.201528	0.0548559	-0.407033	27.6466	Lee
SLC25A34	ENSG00000162461	0.0193604	0.00927258	-1.72437	1.7627	Lee
FBLIM1	ENSG00000162458	0.229121	0.102099	-0.320299	17.6374	Lee
UQCRHL	ENSG00000233954	0.104063	0.0459936	-0.964801	9.14339	Lee
SPEN	ENSG00000065526	0.39558	0.0393084	0.14803	52.7368	Lee
ZBTB17	ENSG00000116809	0.153813	0.0444895	-0.740564	15.3489	Lee
SRARP	ENSG00000183888	0.00894258	0.00588995	-1.74877	0.639109	Lee
HSPB7	ENSG00000173641	0.0119656	0.0109963	-1.79648	0.968972	Lee
FAM131C	ENSG00000185519	0.0422659	0.00576447	-1.2984	3.15431	Lee
EPHA2	ENSG00000142627	0.0256383	0.0527027	-1.38584	2.94815	Lee
ARHGEF19	ENSG00000142632	0.0667966	0.0233094	-1.13556	6.30863	Lee
CPLANE2	ENSG00000132881	0.00666424	0.00408591	-1.9376	1.11329	Lee
FBXO42	ENSG00000037637	0.234702	0.0489286	-0.47654	24.348	Lee
SZRD1	ENSG00000055070	0.305601	0.0887747	-0.125342	39.3568	Lee
NECAP2	ENSG00000157191	0.112759	0.0542727	-0.29397	31.8421	Lee
NBPF1	ENSG00000219481	0.280763	0.0432356	-0.473333	22.5853	Lee
CROCC	ENSG00000058453	0.0977082	0.0597289	-0.840068	11.4318	Lee
MFAP2	ENSG00000117122	0.262035	0.0337427	-0.32086	18.5857	Lee
ATP13A2	ENSG00000159363	0.143763	0.0288496	-0.719645	14.8026	Lee
SDHB	ENSG00000117118	0.35382	0.0663707	-0.0528233	43.0059	Lee
PADI2	ENSG00000117115	-0.0243077	0.103738	-0.885069	6.57664	Lee
RCC2	ENSG00000179051	0.294067	0.0949981	-0.0527222	40.3773	Lee
ARHGEF10L	ENSG00000074964	0.0934629	0.0179755	-0.892345	10.8958	Lee
IGSF21	ENSG00000117154	0.0916811	0.0642815	-0.645184	12.7925	Lee
AL365209.1	ENSG00000280222	0.00408147	0.00702021	-1.85648	1.29884	Lee
ALDH4A1	ENSG00000159423	0.0849206	0.0199701	-1.0992	6.81373	Lee
IFFO2	ENSG00000169991	0.0469306	0.0102171	-1.01138	7.82394	Lee
UBR4	ENSG00000127481	0.230726	0.0223235	-0.276361	33.3162	Lee
EMC1	ENSG00000127463	0.249877	0.0387138	-0.448746	24.8531	Lee
MRTO4	ENSG00000053372	0.376299	0.0425677	-0.130329	37.3157	Lee
AKR7L	ENSG00000211454	0.0221422	0.00350305	-1.7364	1.68024	Lee
AKR7A3	ENSG00000162482	0.0149043	0.00401956	-1.95743	1.05144	Lee
AKR7A2	ENSG00000053371	0.383958	0.0663887	-0.0817225	38.8517	Lee
PQLC2	ENSG00000040487	0.122475	0.0377928	-0.843802	11.9885	Lee
CAPZB	ENSG00000077549	0.14347	0.16552	0.318062	61.3236	Lee
MINOS1	ENSG00000173436	0.32371	0.0975272	0.343536	59.0352	Lee
NBL1	ENSG00000158747	0.281124	0.0841249	-0.175577	24.3274	Lee
HTR6	ENSG00000158748	0.0165153	0.000754504	-1.86624	1.22668	Lee
TMCO4	ENSG00000162542	0.0212854	0.0222714	-1.16204	5.91692	Lee
OTUD3	ENSG00000169914	0.194707	0.00687264	-0.608964	17.5755	Lee
PLA2G2A	ENSG00000188257	0.0107105	0.0104141	-1.01927	0.948356	Lee
PLA2G5	ENSG00000127472	0.0561868	0.0296682	-1.13617	3.93774	Lee
UBXN10	ENSG00000162543	0.00738544	0.00870557	-1.96978	1.01021	Lee
CAMK2N1	ENSG00000162545	0.769388	0.0634022	0.701416	58.829	Lee
MUL1	ENSG00000090432	0.188829	0.0164447	-0.69213	16.6993	Lee
FAM43B	ENSG00000183114	0.0943736	0.0444058	-1.0778	6.59726	Lee
CDA	ENSG00000158825	-0.00890737	0.029352	-1.60842	0.886507	Lee
PINK1	ENSG00000158828	0.286856	0.0597901	-0.421205	24.6573	Lee
DDOST	ENSG00000244038	0.388626	0.0451388	0.299123	57.7672	Lee
KIF17	ENSG00000117245	0.0117361	0.00717077	-1.8438	1.16483	Lee
HP1BP3	ENSG00000127483	0.346454	0.0887559	0.633559	72.1369	Lee
EIF4G3	ENSG00000075151	0.391166	0.153994	0.149523	51.8194	Lee
ECE1	ENSG00000117298	0.346937	0.00330037	-0.190381	31.3988	Lee
NBPF3	ENSG00000142794	0.0771699	0.00351373	-1.16334	6.09216	Lee
ALPL	ENSG00000162551	0.052871	0.0248542	-1.27501	3.60788	Lee
RAP1GAP	ENSG00000076864	0.116193	0.0649832	-0.934893	8.82383	Lee
USP48	ENSG00000090686	0.377439	0.0921922	0.0683706	47.9126	Lee
HSPG2	ENSG00000142798	0.0913202	0.070074	-0.737863	7.28791	Lee
CDC42	ENSG00000070831	0.139507	0.0945216	0.768723	74.8583	Lee
WNT4	ENSG00000162552	0.0364611	0.0217984	-1.39132	2.61829	Lee
ZBTB40	ENSG00000184677	0.0911331	0.025232	-0.859388	11.5658	Lee
C1QA	ENSG00000173372	-0.300506	0.0330177	0.0748244	8.28781	Lee
C1QC	ENSG00000159189	-0.28802	0.038714	0.0700883	7.79301	Lee
C1QB	ENSG00000173369	-0.292076	0.0365232	0.184647	8.70013	Lee
EPHB2	ENSG00000133216	0.228356	0.124495	-0.508106	20.0701	Lee
KDM1A	ENSG00000004487	0.457252	0.0831937	0.0222092	43.7068	Lee
LUZP1	ENSG00000169641	0.149512	0.0941776	-0.345838	27.0797	Lee
HNRNPR	ENSG00000125944	0.403985	0.0598724	0.624046	67.2199	Lee
ZNF436	ENSG00000125945	0.159473	0.0402135	-0.786513	11.8441	Lee
TCEA3	ENSG00000204219	0.350522	0.00316101	-0.150239	25.3685	Lee
ASAP3	ENSG00000088280	0.0953149	0.0337968	-1.06047	7.31883	Lee
E2F2	ENSG00000007968	0.133504	0.0470994	-0.769069	10.5556	Lee
ID3	ENSG00000117318	0.368826	0.10896	0.447465	36.6045	Lee
RPL11	ENSG00000142676	0.0370204	0.0208841	1.45001	86.6818	Lee
ELOA	ENSG00000011007	0.293345	0.0410049	-0.28776	31.0483	Lee
PITHD1	ENSG00000057757	0.384747	0.093718	0.0400027	45.6551	Lee
LYPLA2	ENSG00000011009	0.158005	0.063183	-0.524419	22.5647	Lee
GALE	ENSG00000117308	0.135336	0.0202407	-0.682757	15.0809	Lee
HMGCL	ENSG00000117305	0.151659	0.0957453	-0.604079	18.9568	Lee
FUCA1	ENSG00000179163	0.0256902	0.0868397	-0.869214	10.8546	Lee
PNRC2	ENSG00000189266	0.319553	0.0145014	0.225051	52.8915	Lee
SRSF10	ENSG00000188529	0.406539	0.04549	0.540233	65.4675	Lee
IL22RA1	ENSG00000142677	0.0304783	0	-1.62133	2.17503	Lee
IFNLR1	ENSG00000185436	0.0121812	0.0196326	-1.41394	3.47387	Lee
STPG1	ENSG00000001460	0.0865855	0.0578587	-1.02969	7.67962	Lee
NIPAL3	ENSG00000001461	0.132273	0.0462775	-0.637151	15.5448	Lee
RCAN3	ENSG00000117602	0.0261523	0.0929	-0.32633	24.1212	Lee
SRRM1	ENSG00000133226	0.185859	0.102034	0.672529	75.5695	Lee
CLIC4	ENSG00000169504	0.563493	0.0223395	0.228371	50.201	Lee
RUNX3	ENSG00000020633	-0.338365	0.0497488	-0.955004	5.78291	Lee
SYF2	ENSG00000117614	0.256752	0.145152	0.247397	59.365	Lee
RSRP1	ENSG00000117616	0.195754	0.0402767	0.266109	62.5193	Lee
TMEM50A	ENSG00000183726	0.276845	0.126369	0.330787	61.54	Lee
RHCE	ENSG00000188672	0.0615866	0.0539663	-1.18679	5.4015	Lee
MACO1	ENSG00000204178	0.356465	0.0514618	-0.195056	35.2335	Lee
LDLRAP1	ENSG00000157978	0.00346589	0.0496576	-1.15176	5.99938	Lee
MAN1C1	ENSG00000117643	0.184968	0.0337326	-0.60354	16.287	Lee
SELENON	ENSG00000162430	0.444779	0.109249	-0.0414957	40.5731	Lee
MTFR1L	ENSG00000117640	0.324315	0.0292484	-0.359143	29.3063	Lee
AUNIP	ENSG00000127423	0.059095	0.0172626	-1.27417	4.25729	Lee
PAQR7	ENSG00000182749	0.063303	0.00260801	-1.17591	5.98907	Lee
STMN1	ENSG00000117632	0.536898	0.127661	1.19645	64.7047	Lee
PAFAH2	ENSG00000158006	0.0631298	0.0122093	-1.02635	7.96825	Lee
TRIM63	ENSG00000158022	0.0025102	0.00174698	-2.55545	0.17524	Lee
PDIK1L	ENSG00000175087	0.252149	0.0218208	-0.491411	20.7711	Lee
FAM110D	ENSG00000197245	0.0342225	0.0242614	-1.47094	2.36058	Lee
ZNF593	ENSG00000142684	0.300777	0.0526804	-0.207292	33.8213	Lee
CNKSR1	ENSG00000142675	0.0170703	0.0113889	-1.77463	1.6287	Lee
CEP85	ENSG00000130695	0.142814	0.0393686	-0.760217	12.0503	Lee
SH3BGRL3	ENSG00000142669	-0.0480459	0.148934	0.65634	65.2613	Lee
UBXN11	ENSG00000158062	0.0450037	0.0405972	-0.894798	10.535	Lee
CD52	ENSG00000169442	-0.467925	0.0641923	-0.392977	8.24657	Lee
CRYBG2	ENSG00000176092	0.0412216	0.0113042	-1.37509	3.50479	Lee
ZNF683	ENSG00000176083	-0.0450171	0.014604	-1.78816	0.711267	Lee
DHDDS	ENSG00000117682	0.22187	0.0130937	-0.49044	23.3893	Lee
HMGN2	ENSG00000198830	0.266058	0.0365051	1.23865	76.054	Lee
RPS6KA1	ENSG00000117676	-0.087397	0.0447156	-0.877913	10.4835	Lee
ARID1A	ENSG00000117713	0.287482	0.067942	0.0360653	46.9333	Lee
PIGV	ENSG00000060642	0.0810008	0.00382935	-1.07726	7.47346	Lee
ZDHHC18	ENSG00000204160	0.0918146	0.0610023	-0.845994	12.0194	Lee
SFN	ENSG00000175793	0.0234184	0.0114905	-1.64439	1.69055	Lee
GPN2	ENSG00000142751	0.157478	0.0513696	-0.667086	16.9158	Lee
GPATCH3	ENSG00000198746	0.0570533	0.010593	-1.08048	7.48376	Lee
NUDC	ENSG00000090273	0.435755	0.0286533	0.459923	61.4988	Lee
NR0B2	ENSG00000131910	0.00661035	0	-2.16727	0.505103	Lee
TRNP1	ENSG00000253368	0.0614905	0.0730436	-1.25202	4.50469	Lee
TENT5B	ENSG00000158246	0.00784437	0.00552405	-2.20867	0.525719	Lee
SLC9A1	ENSG00000090020	0.0992913	0.0326858	-0.835753	12.0812	Lee
WDTC1	ENSG00000142784	0.102469	0.051784	-0.726984	15.5242	Lee
TMEM222	ENSG00000186501	0.306483	0.0382315	-0.366993	28.4198	Lee
SYTL1	ENSG00000142765	0.00854976	0.156746	-0.832088	10.7102	Lee
MAP3K6	ENSG00000142733	0.0454015	0.00804642	-1.09195	7.11267	Lee
FCN3	ENSG00000142748	0.00549106	0.00236535	-2.12349	0.360788	Lee
GPR3	ENSG00000181773	0.0751186	0.0203093	-1.15623	5.50459	Lee
WASF2	ENSG00000158195	0.265655	0.029552	0.208834	56.3859	Lee
AHDC1	ENSG00000126705	0.307572	0.0551317	-0.39	25.9252	Lee
FGR	ENSG00000000938	-0.127916	0.0290931	-1.32976	3.38109	Lee
IFI6	ENSG00000126709	0.370434	0.200284	0.429108	50.902	Lee
FAM76A	ENSG00000009780	0.299093	0.0445372	-0.277631	29.9144	Lee
STX12	ENSG00000117758	0.357657	0.016559	-0.0416435	44.0264	Lee
PPP1R8	ENSG00000117751	0.237511	0.0419954	-0.517142	22.173	Lee
THEMIS2	ENSG00000130775	-0.166958	0.0216186	-1.08919	5.94784	Lee
RPA2	ENSG00000117748	0.352223	0.0663628	0.113899	44.2841	Lee
SMPDL3B	ENSG00000130768	0.00397608	0.0047307	-2.00455	0.876198	Lee
XKR8	ENSG00000158156	0.040819	0.0339829	-1.21084	5.58705	Lee
EYA3	ENSG00000158161	0.158644	0.0407831	-0.619274	19.029	Lee
PTAFR	ENSG00000169403	-0.121248	0.0288764	-1.44399	2.26781	Lee
DNAJC8	ENSG00000126698	0.34009	0.0730303	0.444837	64.849	Lee
ATP5IF1	ENSG00000130770	0.240211	0.132068	0.543319	64.849	Lee
SESN2	ENSG00000130766	0.0570909	0.0388113	-0.842865	9.95774	Lee
MED18	ENSG00000130772	0.0928541	0.0249009	-0.9677	9.33924	Lee
PHACTR4	ENSG00000204138	0.357903	0.121645	0.0343728	46.8096	Lee
RCC1	ENSG00000180198	0.213407	0.0720674	-0.415807	22.3688	Lee
AL513497.1	ENSG00000279443	0.0123848	0.0113651	-1.8376	1.35038	Lee
TRNAU1AP	ENSG00000180098	0.333555	0.0575249	-0.176718	36.3262	Lee
TAF12	ENSG00000120656	0.288332	0.0339123	-0.173436	37.3467	Lee
RAB42	ENSG00000188060	0.0471249	0.0280193	-1.11994	5.63859	Lee
GMEB1	ENSG00000162419	0.0986615	0.0354372	-0.687091	15.1634	Lee
YTHDF2	ENSG00000198492	0.409704	0.0775343	0.0910599	47.8095	Lee
OPRD1	ENSG00000116329	0.0448909	0.0163051	-1.35843	3.11308	Lee
EPB41	ENSG00000159023	0.0625478	0.14932	-0.276361	26.0901	Lee
TMEM200B	ENSG00000253304	0.0279892	0.0248399	-1.6232	2.08226	Lee
SRSF4	ENSG00000116350	0.384694	0.0449928	0.327283	60.8803	Lee
MECR	ENSG00000116353	0.146437	0.0717544	-0.777301	13.545	Lee
PTPRU	ENSG00000060656	0.0527352	0.0132547	-1.32312	3.86558	Lee
MATN1	ENSG00000162510	0.0123426	0.010404	-1.91493	1.1339	Lee
LAPTM5	ENSG00000162511	-0.66626	0.0211308	-0.198083	12.8028	Lee
SDC3	ENSG00000162512	0.315393	0.0774234	-0.12582	29.6361	Lee
PUM1	ENSG00000134644	0.354558	0.105865	0.0900059	51.7369	Lee
NKAIN1	ENSG00000084628	0.0915286	0.0330872	-1.10259	6.32924	Lee
SNRNP40	ENSG00000060688	0.40456	0.193188	0.0374228	43.4697	Lee
ZCCHC17	ENSG00000121766	0.425449	0.00842701	0.0397985	45.7479	Lee
FABP3	ENSG00000121769	0.0469235	0.0334835	-1.07619	4.55623	Lee
SERINC2	ENSG00000168528	0.115443	0.0159204	-0.819499	9.99897	Lee
TINAGL1	ENSG00000142910	0.0455816	0.0689563	-0.919746	3.46356	Lee
PEF1	ENSG00000162517	0.332492	0.03491	-0.287152	32.6049	Lee
COL16A1	ENSG00000084636	0.201748	0.281879	-0.516259	16.9261	Lee
ADGRB2	ENSG00000121753	0.229821	0.0813802	-0.589572	17.256	Lee
SPOCD1	ENSG00000134668	0.153417	0.138816	-0.160094	12.7306	Lee
PTP4A2	ENSG00000184007	0.321615	0.10404	0.550184	67.3023	Lee
KHDRBS1	ENSG00000121774	0.41318	0.0185183	0.479799	63.0347	Lee
TMEM39B	ENSG00000121775	0.178999	0.0725122	-0.673371	16.7405	Lee
KPNA6	ENSG00000025800	0.334553	0.0677535	-0.166287	38.1404	Lee
TXLNA	ENSG00000084652	0.407201	0.0750454	-0.122424	38.5218	Lee
CCDC28B	ENSG00000160050	0.431724	0.168474	-0.154755	33.6872	Lee
IQCC	ENSG00000160051	0.108892	0.0188448	-0.980779	7.99918	Lee
TMEM234	ENSG00000160055	0.119066	0.00754178	-0.853917	11.7926	Lee
EIF3I	ENSG00000084623	0.398446	0.0683313	0.274898	57.4271	Lee
FAM167B	ENSG00000183615	0.017363	0.0149528	-1.71035	1.63901	Lee
LCK	ENSG00000182866	-0.239819	0.0517126	-1.18748	3.90681	Lee
HDAC1	ENSG00000116478	0.215094	0.086641	-0.266905	31.7081	Lee
MARCKSL1	ENSG00000175130	0.656862	0.0953865	0.788925	61.5091	Lee
FAM229A	ENSG00000225828	0.109634	0.0126068	-1.01833	7.95794	Lee
BSDC1	ENSG00000160058	0.299625	0.02508	-0.346037	29.667	Lee
ZBTB8B	ENSG00000273274	0.120408	0.0531177	-0.935664	9.05061	Lee
ZBTB8A	ENSG00000160062	0.264913	0.0870624	-0.527424	19.4516	Lee
ZBTB8OS	ENSG00000176261	0.297572	0.0689632	-0.108295	40.2433	Lee
RBBP4	ENSG00000162521	0.441754	0.12652	0.411835	61.2205	Lee
SYNC	ENSG00000162520	0.401307	0.0560996	-0.199285	35.5221	Lee
KIAA1522	ENSG00000162522	0.114533	0.0185955	-0.913465	9.74126	Lee
YARS	ENSG00000134684	0.227808	0.042373	-0.360066	27.3374	Lee
S100PBP	ENSG00000116497	0.277652	0.059705	-0.249703	33.3883	Lee
FNDC5	ENSG00000160097	0.103337	0.0703118	-0.98943	7.2776	Lee
HPCA	ENSG00000121905	0.226002	0.0344884	-0.593066	15.2974	Lee
TMEM54	ENSG00000121900	0.475582	0.0609684	-0.104406	33.4708	Lee
RNF19B	ENSG00000116514	0.0663099	0.0468677	-0.812466	12.2152	Lee
AK2	ENSG00000004455	0.401574	0.0199683	0.0103077	46.4179	Lee
AZIN2	ENSG00000142920	0.0224397	0.0184137	-1.42931	3.44294	Lee
TRIM62	ENSG00000116525	0.0502181	0.026148	-1.26254	4.85517	Lee
ZNF362	ENSG00000160094	0.185884	0.0917121	-0.61853	18.194	Lee
PHC2	ENSG00000134686	0.439377	0.100466	0.132736	50.8814	Lee
ZSCAN20	ENSG00000121903	0.0344637	0.00927635	-1.54591	2.70075	Lee
CSMD2	ENSG00000121904	0.214079	0.0580388	-0.61853	15.7613	Lee
C1orf94	ENSG00000142698	0.0437927	0.0211821	-1.46307	2.99969	Lee
SMIM12	ENSG00000163866	0.262007	0.0319543	-0.288281	31.8833	Lee
GJA4	ENSG00000187513	0.0395778	0.0542741	-1.05232	2.79353	Lee
DLGAP3	ENSG00000116544	0.0307875	0.00457594	-1.27585	4.55623	Lee
AC114490.3	ENSG00000284773	0.0301973	0.00777226	-1.52292	2.8863	Lee
AC114490.2	ENSG00000271741	0.00794042	0.00816731	-1.86624	1.30914	Lee
TMEM35B	ENSG00000243749	0.0360819	0.0284325	-1.21376	5.58705	Lee
ZMYM6	ENSG00000163867	0.0992539	0.018751	-0.771708	14.215	Lee
ZMYM1	ENSG00000197056	0.263594	0.0425665	-0.359451	23.6574	Lee
SFPQ	ENSG00000116560	0.281096	0.166613	0.663617	75.0232	Lee
ZMYM4	ENSG00000146463	0.391482	0.0637431	-0.0528739	42.5935	Lee
KIAA0319L	ENSG00000142687	0.246117	0.0249097	-0.390109	27.1106	Lee
NCDN	ENSG00000020129	0.14314	0.0461363	-0.813048	12.4317	Lee
PSMB2	ENSG00000126067	0.446407	0.0159717	0.351182	59.0352	Lee
C1orf216	ENSG00000142686	0.1632	0.0375683	-0.769069	13.5656	Lee
CLSPN	ENSG00000092853	0.307167	0.102139	0.140612	26.9251	Lee
AGO4	ENSG00000134698	0.0774631	0.0186366	-0.721763	15.0912	Lee
AGO1	ENSG00000092847	0.225321	0.0673062	-0.44015	24.214	Lee
AGO3	ENSG00000126070	0.338245	0.0842264	-0.088201	40.3773	Lee
TEKT2	ENSG00000092850	0.037852	0.00695185	-1.49266	2.7626	Lee
ADPRHL2	ENSG00000116863	0.325961	0.0834494	-0.289238	30.7391	Lee
COL8A2	ENSG00000171812	0.0262098	0.0597697	-1.16727	5.56644	Lee
TRAPPC3	ENSG00000054116	0.349448	0.0679995	-0.0381102	42.9646	Lee
MAP7D1	ENSG00000116871	0.390742	0.0619174	-0.0636761	42.9028	Lee
THRAP3	ENSG00000054118	0.366418	0.0711029	0.310441	60.2412	Lee
SH3D21	ENSG00000214193	0.0610153	0.0213187	-1.06565	7.36007	Lee
EVA1B	ENSG00000142694	0.115762	0.208128	-0.342378	16.4313	Lee
STK40	ENSG00000196182	0.0964323	0.0225827	-0.734206	14.514	Lee
LSM10	ENSG00000181817	0.251562	0.0566119	-0.177998	36.3571	Lee
OSCP1	ENSG00000116885	0.110545	0.0581486	-1.016	8.20534	Lee
MRPS15	ENSG00000116898	0.314865	0.0567336	-0.0310326	42.3461	Lee
CSF3R	ENSG00000119535	-0.204653	0.0907581	-1.1374	3.64911	Lee
GRIK3	ENSG00000163873	0.0959214	0.00962607	-0.988121	6.95805	Lee
ZC3H12A	ENSG00000163874	-0.0645947	0.0322514	-0.92877	8.37027	Lee
MEAF6	ENSG00000163875	0.404907	0.0561268	0.16782	52.6956	Lee
SNIP1	ENSG00000163877	0.265395	0.00397158	-0.368768	28.4301	Lee
DNALI1	ENSG00000163879	0.268497	0.0814681	-0.507097	18.6063	Lee
GNL2	ENSG00000134697	0.285826	0.00825709	-0.283439	31.3679	Lee
C1orf109	ENSG00000116922	0.29725	0.0316984	-0.40898	24.4305	Lee
CDCA8	ENSG00000134690	0.175742	0.0840479	-0.195688	15.2046	Lee
EPHA10	ENSG00000183317	0.030771	0.00530847	-1.62698	2.1338	Lee
MANEAL	ENSG00000185090	0.273207	0.00556057	-0.449249	19.2557	Lee
YRDC	ENSG00000196449	0.271626	0.0891056	-0.353449	27.1621	Lee
C1orf122	ENSG00000197982	0.586474	0.0231469	0.507992	60.4268	Lee
MTF1	ENSG00000188786	0.132598	0.0270648	-0.676548	16.3488	Lee
INPP5B	ENSG00000204084	0.0712249	0.0204674	-0.801558	12.8956	Lee
SF3A3	ENSG00000183431	0.3941	0.0539819	-0.0308403	42.8409	Lee
FHL3	ENSG00000183386	0.146301	0.0790472	-0.549066	17.6889	Lee
UTP11	ENSG00000183520	0.396476	0.116307	-0.0997621	39.3671	Lee
POU3F1	ENSG00000185668	0.136014	0.0396223	-0.688837	10.6175	Lee
RRAGC	ENSG00000116954	0.302861	0.0352564	-0.278311	30.8216	Lee
MYCBP	ENSG00000214114	0.0651135	0.122657	-0.690151	14.4727	Lee
RHBDL2	ENSG00000158315	0.0869788	0.0452007	-1.09864	6.08185	Lee
AKIRIN1	ENSG00000174574	0.337321	0.103427	0.119544	49.1083	Lee
NDUFS5	ENSG00000168653	0.256083	0.0757955	0.868709	73.5079	Lee
MACF1	ENSG00000127603	0.244503	0.208992	0.402651	64.7459	Lee
BMP8A	ENSG00000183682	0.0296213	0.0274643	-1.44399	2.43274	Lee
PABPC4	ENSG00000090621	0.148382	0.0847005	-0.111755	39.5011	Lee
HEYL	ENSG00000163909	0.0530912	0.081059	-0.938763	3.92743	Lee
HPCAL4	ENSG00000116983	0.0313985	0.00869883	-1.58542	2.18534	Lee
PPIE	ENSG00000084072	0.306645	0.0176534	-0.233847	34.9655	Lee
BMP8B	ENSG00000116985	0.11228	0.0493408	-0.859712	7.92702	Lee
TRIT1	ENSG00000043514	0.150212	0.0103483	-0.767494	13.7099	Lee
MYCL	ENSG00000116990	0.0088724	0.0192442	-1.67932	1.83486	Lee
MFSD2A	ENSG00000168389	0.075058	0.0388195	-0.591665	10.6072	Lee
CAP1	ENSG00000131236	0.131952	0.123994	0.204607	54.3243	Lee
PPT1	ENSG00000131238	0.162773	0.0518544	-0.126359	39.0166	Lee
RLF	ENSG00000117000	0.224652	0.0406486	-0.161196	36.9859	Lee
ZMPSTE24	ENSG00000084073	0.293357	0.0803106	-0.275853	31.4916	Lee
COL9A2	ENSG00000049089	0.0888265	0.0674713	-0.859388	9.06092	Lee
SMAP2	ENSG00000084070	-0.165729	0.0586013	-0.115419	36.8622	Lee
ZFP69B	ENSG00000187801	0.0938632	0.0247265	-1.03889	7.47346	Lee
ZFP69	ENSG00000187815	0.0215264	0.0224418	-1.65438	2.06164	Lee
EXO5	ENSG00000164002	0.06076	0.0273483	-1.23018	5.22627	Lee
ZNF684	ENSG00000117010	0.113697	0.02434	-0.903672	9.89589	Lee
RIMS3	ENSG00000117016	0.0577041	0.0258686	-1.30377	4.29853	Lee
NFYC	ENSG00000066136	0.217074	0.0571749	-0.342279	28.9867	Lee
CITED4	ENSG00000179862	0.0341947	0.0976371	-0.926875	7.84455	Lee
CTPS1	ENSG00000171793	0.318372	0.0973765	-0.224964	28.5847	Lee
SCMH1	ENSG00000010803	0.311684	0.0548599	-0.377542	25.9045	Lee
FOXO6	ENSG00000204060	0.152401	0.0547575	-0.843802	10.4731	Lee
EDN2	ENSG00000127129	0.0314196	0.000582325	-1.51115	2.2575	Lee
HIVEP3	ENSG00000127124	0.10678	0.0117614	-0.54701	16.6375	Lee
FOXJ3	ENSG00000198815	0.318154	0.0279222	-0.193585	37.9033	Lee
RIMKLA	ENSG00000177181	0.131734	0.0427259	-0.932203	9.19493	Lee
ZMYND12	ENSG00000066185	0.0144032	0.00454039	-1.8438	1.32976	Lee
PPCS	ENSG00000127125	0.223044	0.0471032	-0.196531	36.1612	Lee
CCDC30	ENSG00000186409	0.146151	0.00263352	-0.77623	12.5966	Lee
PPIH	ENSG00000171960	0.266852	0.0810868	-0.204774	33.0791	Lee
YBX1	ENSG00000065978	0.199663	0.087752	1.1517	78.0126	Lee
P3H1	ENSG00000117385	0.207101	0.101709	-0.509985	18.6785	Lee
C1orf50	ENSG00000164008	0.109985	0.0454922	-0.919002	10.1536	Lee
TMEM269	ENSG00000274386	0.00880677	0.0028452	-2.11758	0.680342	Lee
SVBP	ENSG00000177868	0.254381	0.0501993	-0.107663	38.831	Lee
ERMAP	ENSG00000164010	0.0347238	0.0381073	-1.12828	6.5251	Lee
ZNF691	ENSG00000164011	0.0690446	0.00734076	-1.17658	6.11277	Lee
SLC2A1	ENSG00000117394	0.162386	0.09979	-0.37308	18.2765	Lee
FAM183A	ENSG00000186973	0.0243386	0.00595483	-1.43904	1.70086	Lee
EBNA1BP2	ENSG00000117395	0.429514	0.025694	-0.0777421	40.1608	Lee
CFAP57	ENSG00000243710	0.0116307	0.00492946	-2.04233	0.824657	Lee
TMEM125	ENSG00000179178	0.0207091	0.00852517	-1.62509	1.39161	Lee
TIE1	ENSG00000066056	0.0183465	0.0278299	-1.41861	1.7524	Lee
CDC20	ENSG00000117399	0.170942	0.0775722	-0.0443124	15.0294	Lee
ELOVL1	ENSG00000066322	0.179901	0.0701165	-0.362431	26.0901	Lee
MED8	ENSG00000159479	0.33699	0.114461	-0.23956	33.1821	Lee
SZT2	ENSG00000198198	0.130285	0.016159	-0.700809	16.2045	Lee
HYI	ENSG00000178922	0.418119	0.0953894	0.00178704	33.914	Lee
PTPRF	ENSG00000142949	0.400107	0.0545842	-0.260742	29.3269	Lee
KDM4A	ENSG00000066135	0.110847	0.0671863	-0.826048	12.0812	Lee
ST3GAL3	ENSG00000126091	0.184266	0.0444734	-0.689713	15.6994	Lee
ARTN	ENSG00000117407	0.010104	0.00275727	-2.00455	0.876198	Lee
IPO13	ENSG00000117408	0.154907	0.00777476	-0.79147	13.1945	Lee
DPH2	ENSG00000132768	0.0980829	0.00716356	-0.957839	9.58664	Lee
ATP6V0B	ENSG00000117410	0.333067	0.0110731	0.635335	67.7353	Lee
B4GALT2	ENSG00000117411	0.309522	0.0750128	-0.471473	22.9564	Lee
CCDC24	ENSG00000159214	0.121506	0.0296061	-0.959467	9.05061	Lee
SLC6A9	ENSG00000196517	0.0768444	0.0197562	-1.12469	5.6489	Lee
DMAP1	ENSG00000178028	0.313002	0.00871642	-0.321048	31.0174	Lee
ERI3	ENSG00000117419	0.462832	0.0908614	-0.0483468	41.1195	Lee
RNF220	ENSG00000187147	0.220772	0.0543953	-0.3911	27.5126	Lee
TMEM53	ENSG00000126106	0.10378	0.0438425	-1.00409	8.54551	Lee
ARMH1	ENSG00000198520	-0.0461503	0.0200861	-1.38367	3.52541	Lee
KIF2C	ENSG00000142945	0.160231	0.0784838	-0.26115	14.4418	Lee
RPS8	ENSG00000142937	0.0446353	0.0324567	1.58323	87.2281	Lee
BEST4	ENSG00000142959	0.0373813	0.00793054	-1.53811	2.66983	Lee
PLK3	ENSG00000173846	-0.0592203	0.0913675	-0.604259	17.1632	Lee
TCTEX1D4	ENSG00000188396	0.000554974	0.00221543	-2.43051	0.298938	Lee
BTBD19	ENSG00000222009	0.004475	0.0542993	-1.32881	4.23668	Lee
PTCH2	ENSG00000117425	-0.0233077	0.0341955	-0.89868	9.42171	Lee
EIF2B3	ENSG00000070785	0.292766	0.0478682	-0.314996	29.8011	Lee
HECTD3	ENSG00000126107	0.0936807	0.0424935	-0.943847	10.0196	Lee
UROD	ENSG00000126088	0.264279	0.0376845	-0.342673	28.8012	Lee
ZSWIM5	ENSG00000162415	0.0780058	0.0238342	-1.18064	5.83445	Lee
HPDL	ENSG00000186603	0.00346326	0.00478646	-2.106	0.711267	Lee
MUTYH	ENSG00000132781	0.207675	0.0498332	-0.570509	17.3178	Lee
TOE1	ENSG00000132773	0.201924	0.0419023	-0.586451	17.3487	Lee
TESK2	ENSG00000070759	0.00744173	0.00758887	-1.52442	2.62859	Lee
CCDC163	ENSG00000280670	0.0548404	0.0581574	-1.25523	4.88609	Lee
MMACHC	ENSG00000132763	0.0783852	0.00994799	-1.0778	7.05082	Lee
PRDX1	ENSG00000117450	0.309839	0.0856374	0.72275	71.3329	Lee
AKR1A1	ENSG00000117448	0.264457	0.101373	-0.0744881	41.439	Lee
NASP	ENSG00000132780	0.389811	0.0680305	0.645661	68.0342	Lee
GPBP1L1	ENSG00000159592	0.153275	0.0473455	-0.349627	30.4299	Lee
TMEM69	ENSG00000159596	0.193269	0.0687028	-0.607874	19.0496	Lee
IPP	ENSG00000197429	0.250776	0.048714	-0.53304	20.3381	Lee
MAST2	ENSG00000086015	0.239595	0.0511901	-0.504801	20.4	Lee
PIK3R3	ENSG00000117461	0.362939	0.160166	-0.208665	27.6363	Lee
POMGNT1	ENSG00000085998	0.273799	0.0377321	-0.500386	22.9358	Lee
LURAP1	ENSG00000171357	0.0439519	0.00504403	-1.36772	3.99959	Lee
RAD54L	ENSG00000085999	0.0777764	0.036763	-1.09584	6.25709	Lee
LRRC41	ENSG00000132128	0.29208	0.0239364	-0.395641	27.76	Lee
UQCRH	ENSG00000173660	0.251311	0.0283956	0.829305	71.5699	Lee
NSUN4	ENSG00000117481	0.136015	0.0376891	-0.718473	15.2974	Lee
FAAH	ENSG00000117480	0.0607178	0.0179741	-1.19865	5.5252	Lee
DMBX1	ENSG00000197587	0.0222991	0.00640558	-1.69235	1.60808	Lee
MKNK1	ENSG00000079277	-0.0659713	0.0298201	-0.728419	14.6789	Lee
MOB3C	ENSG00000142961	0.0428492	0.0211425	-1.1588	6.30863	Lee
ATPAF1	ENSG00000123472	0.318074	0.0882871	-0.283869	29.8938	Lee
EFCAB14	ENSG00000159658	0.173697	0.0713217	-0.266079	33.4295	Lee
CYP4X1	ENSG00000186377	0.013963	0.00895536	-1.91127	0.97928	Lee
PDZK1IP1	ENSG00000162366	0.00353583	0.0111432	-2.13556	0.494794	Lee
TAL1	ENSG00000162367	-0.0249918	0.0232385	-2.18064	0.494794	Lee
STIL	ENSG00000123473	0.185834	0.0694887	-0.437936	15.72	Lee
CMPK1	ENSG00000162368	0.338197	0.015077	0.140807	52.2833	Lee
FOXD2	ENSG00000186564	0.0318177	0.02186	-1.55225	2.5049	Lee
SPATA6	ENSG00000132122	0.274195	0.169273	-0.0863401	32.0792	Lee
AGBL4	ENSG00000186094	0.0612282	0.0221535	-1.30107	4.33976	Lee
BEND5	ENSG00000162373	0.341902	0.0562507	-0.376476	23.8429	Lee
ELAVL4	ENSG00000162374	0.345052	0.0490364	-0.0370851	25.0283	Lee
DMRTA2	ENSG00000142700	0.154241	0.146164	-0.81509	10.4422	Lee
FAF1	ENSG00000185104	0.381726	0.0360396	0.02543	37.7075	Lee
CDKN2C	ENSG00000123080	0.525739	0.0900623	0.351939	43.6038	Lee
RNF11	ENSG00000123091	0.409266	0.0384679	-0.128821	39.8103	Lee
TTC39A	ENSG00000085831	0.0172061	0.00758543	-1.77197	1.46377	Lee
EPS15	ENSG00000085832	0.0738887	0.089364	-0.212154	37.1302	Lee
OSBPL9	ENSG00000117859	0.300201	0.107368	-0.241664	34.2748	Lee
NRDC	ENSG00000078618	0.326613	0.0516691	0.164308	55.3139	Lee
RAB3B	ENSG00000169213	0.15737	0.0282759	-0.700809	11.1226	Lee
TXNDC12	ENSG00000117862	0.13131	0.0333814	-0.727462	15.2562	Lee
KTI12	ENSG00000198841	0.237036	0.039363	-0.493637	19.9876	Lee
BTF3L4	ENSG00000134717	0.436633	0.0335029	0.259337	56.5612	Lee
ZFYVE9	ENSG00000157077	0.171197	0.0247698	-0.80784	12.5863	Lee
CC2D1B	ENSG00000154222	0.0976591	0.0338712	-0.85874	11.9163	Lee
ORC1	ENSG00000085840	0.0945751	0.0175129	-0.965627	7.74147	Lee
PRPF38A	ENSG00000134748	0.40414	0.0700347	-0.0212856	43.6965	Lee
TUT4	ENSG00000134744	0.358051	0.0607456	0.216461	57.8703	Lee
GPX7	ENSG00000116157	0.216414	0.0324101	-0.529843	19.7402	Lee
SHISAL2A	ENSG00000182183	-0.0645811	0.020028	-1.81655	1.36068	Lee
COA7	ENSG00000162377	0.191557	0.0203057	-0.67316	16.2148	Lee
ZYG11B	ENSG00000162378	0.416124	0.0335862	-0.0796202	39.7485	Lee
ZYG11A	ENSG00000203995	0.00392218	0.00278684	-2.44275	0.309246	Lee
ECHDC2	ENSG00000121310	0.151832	0.153416	-0.436833	21.8019	Lee
SCP2	ENSG00000116171	0.301364	0.110171	0.226462	55.3964	Lee
PODN	ENSG00000174348	0.0634036	0.0684851	-1.18473	4.56654	Lee
CPT2	ENSG00000157184	0.156824	0.0147268	-0.734692	14.5346	Lee
C1orf123	ENSG00000162384	0.424381	0.0659571	-0.0857943	41.3669	Lee
MAGOH	ENSG00000162385	0.354591	0.11694	0.215808	54.3243	Lee
LRP8	ENSG00000157193	0.156112	0.0759162	-0.660891	14.9881	Lee
GLIS1	ENSG00000174332	0.0111601	0.00678656	-2.03257	0.845274	Lee
NDC1	ENSG00000058804	0.141229	0.0796081	-0.714511	13.4935	Lee
YIPF1	ENSG00000058799	0.0821742	0.0465835	-0.819499	12.4626	Lee
HSPB11	ENSG00000081870	0.400516	0.135779	0.332435	49.2733	Lee
LRRC42	ENSG00000116212	0.359713	0.0692004	-0.275178	28.6775	Lee
TMEM59	ENSG00000116209	0.355291	0.0518128	0.570859	67.7456	Lee
AL353898.3	ENSG00000280378	0.0114949	0.00429043	-2.00909	0.917431	Lee
TCEANC2	ENSG00000116205	0.159581	0.0466303	-0.618158	17.1632	Lee
CYB5RL	ENSG00000215883	0.0734468	0.018447	-1.17058	6.00969	Lee
MRPL37	ENSG00000116221	0.311078	0.0138943	-0.305033	29.6258	Lee
SSBP3	ENSG00000157216	0.363649	0.0884648	-0.158801	35.285	Lee
ACOT11	ENSG00000162390	0.0694333	0.0270395	-1.00772	7.54561	Lee
TTC4	ENSG00000243725	0.138103	0.0604688	-0.779991	13.5965	Lee
PARS2	ENSG00000162396	0.0378731	0.00665774	-1.55225	2.73168	Lee
DHCR24	ENSG00000116133	0.243955	0.0859982	-0.422387	18.864	Lee
TMEM61	ENSG00000143001	0.00643238	0.00329354	-2.27925	0.432945	Lee
USP24	ENSG00000162402	0.109318	0.0285198	-0.553527	20.7814	Lee
AC119674.2	ENSG00000284686	0.0127079	0.00629743	-1.95743	0.989589	Lee
PLPP3	ENSG00000162407	0.154515	0.0331861	-0.680821	11.473	Lee
PRKAA2	ENSG00000162409	0.212039	0.115156	-0.651961	15.0088	Lee
DAB1	ENSG00000173406	0.0478928	0.0406963	-1.32124	3.35017	Lee
OMA1	ENSG00000162600	0.115545	0.0428899	-0.644986	17.2353	Lee
TACSTD2	ENSG00000184292	-0.029696	0.0137107	-1.53197	1.11329	Lee
MYSM1	ENSG00000162601	0.243905	0.0157153	-0.18555	38.6146	Lee
JUN	ENSG00000177606	0.0394039	0.0700752	1.26322	83.8676	Lee
FGGY	ENSG00000172456	0.191831	0.0321105	-0.625656	17.1116	Lee
HOOK1	ENSG00000134709	0.00535764	0.0101345	-1.73884	1.40192	Lee
CYP2J2	ENSG00000134716	0.0598162	0.023622	-1.31657	4.23668	Lee
NFIA	ENSG00000162599	0.611866	0.0693273	0.755099	61.7462	Lee
TM2D1	ENSG00000162604	0.412631	0.0444787	-0.0655463	43.6656	Lee
PATJ	ENSG00000132849	0.124674	0.0374001	-0.733478	13.5038	Lee
L1TD1	ENSG00000240563	0.0139958	0.00711657	-1.73884	1.52562	Lee
KANK4	ENSG00000132854	0.00345152	0.000648115	-2.53966	0.226781	Lee
USP1	ENSG00000162607	0.482614	0.0965465	0.439467	48.7269	Lee
DOCK7	ENSG00000116641	0.326745	0.108346	-0.18118	33.5326	Lee
ATG4C	ENSG00000125703	0.211714	0.0356799	-0.46307	22.6987	Lee
FOXD3	ENSG00000187140	0.0436358	0.0208422	-1.31196	3.07185	Lee
ALG6	ENSG00000088035	0.219113	0.0374547	-0.398993	21.3174	Lee
ITGB3BP	ENSG00000142856	0.408465	0.0952191	0.0626729	42.4802	Lee
EFCAB7	ENSG00000203965	0.311564	0.105759	-0.411398	24.1006	Lee
PGM1	ENSG00000079739	0.359781	0.0627835	-0.194355	30.935	Lee
ROR1	ENSG00000185483	0.0259496	0.0195426	-1.60121	2.02041	Lee
CACHD1	ENSG00000158966	0.111767	0.070805	-0.9677	8.01979	Lee
RAVER2	ENSG00000162437	0.134549	0.0327021	-0.887481	9.96804	Lee
JAK1	ENSG00000162434	0.00620819	0.154767	0.156011	53.1492	Lee
AK4	ENSG00000162433	0.327768	0.15568	-0.228435	26.1313	Lee
DNAJC6	ENSG00000116675	0.218577	0.0291181	-0.608782	15.7406	Lee
LEPROT	ENSG00000213625	0.362474	0.0597027	0.0672601	46.655	Lee
LEPR	ENSG00000116678	0.0898895	0.0263421	-1.03354	7.54561	Lee
PDE4B	ENSG00000184588	-0.139482	0.0733399	-0.110541	29.4712	Lee
SGIP1	ENSG00000118473	0.296037	0.128167	-0.435855	21.6576	Lee
TCTEX1D1	ENSG00000152760	0.0154312	0.00867234	-1.26009	2.78322	Lee
WDR78	ENSG00000152763	0.077671	0.0430197	-1.15687	5.88599	Lee
MIER1	ENSG00000198160	0.287967	0.110671	0.0897511	51.572	Lee
SLC35D1	ENSG00000116704	0.103579	0.0776115	-0.83148	12.2152	Lee
IL12RB2	ENSG00000081985	-0.0245305	0.00917922	-1.94149	0.97928	Lee
SERBP1	ENSG00000142864	0.276459	0.105629	0.755524	71.838	Lee
GADD45A	ENSG00000116717	0.363198	0.0743983	0.234858	43.109	Lee
GNG12	ENSG00000172380	0.352645	0.219156	-0.267154	25.9973	Lee
DIRAS3	ENSG00000162595	0.195629	0.11615	-0.443369	14.0295	Lee
WLS	ENSG00000116729	0.408076	0.131551	-0.0526212	32.9657	Lee
RPE65	ENSG00000116745	0.0124363	0.0164406	-1.83453	0.97928	Lee
DEPDC1	ENSG00000024526	0.199053	0.0750002	-0.139367	15.4314	Lee
LRRC7	ENSG00000033122	0.0761349	0.0357731	-1.10316	6.25709	Lee
LRRC40	ENSG00000066557	0.26111	0.0266409	-0.438919	24.9768	Lee
SRSF11	ENSG00000116754	0.299641	0.123912	0.659362	75.9612	Lee
ANKRD13C	ENSG00000118454	0.21499	0.0452185	-0.490718	23.7501	Lee
HHLA3	ENSG00000197568	0.204621	0.0283069	-0.637151	16.9776	Lee
CTH	ENSG00000116761	0.0690843	0.033212	-1.19094	5.44274	Lee
PTGER3	ENSG00000050628	0.000732939	0.000618374	-2.31472	0.391712	Lee
ZRANB2	ENSG00000132485	0.402348	0.0466419	0.371594	66.1891	Lee
NEGR1	ENSG00000172260	0.280266	0.0466516	-0.36616	20.0289	Lee
LRRIQ3	ENSG00000162620	0.0461577	0.00458898	-1.36772	3.66972	Lee
FPGT	ENSG00000254685	0.0871851	0.0122379	-0.977366	9.29801	Lee
FPGT-TNNI3K	ENSG00000259030	0.0222054	0.00700671	-1.70578	1.86579	Lee
LRRC53	ENSG00000162621	0.00219642	0.000253349	-2.49545	0.154623	Lee
ERICH3	ENSG00000178965	0.0571281	0.031221	-1.18541	4.21606	Lee
CRYZ	ENSG00000116791	0.159208	0.0560416	-0.719645	14.4315	Lee
TYW3	ENSG00000162623	0.279785	0.0213771	-0.23331	32.2441	Lee
LHX8	ENSG00000162624	0.0621906	0.00116465	-1.18817	4.37068	Lee
SLC44A5	ENSG00000137968	0.0931396	0.0573348	-0.962742	7.08174	Lee
ACADM	ENSG00000117054	0.44328	0.135209	0.095933	46.9127	Lee
RABGGTB	ENSG00000137955	0.202014	0.0206382	-0.200207	37.2951	Lee
ST6GALNAC3	ENSG00000184005	0.0176277	0.0263149	-1.41279	2.71106	Lee
ST6GALNAC5	ENSG00000117069	0.0439285	0.0144517	-1.46962	2.93784	Lee
PIGK	ENSG00000142892	0.27068	0.018683	-0.388683	25.3376	Lee
AK5	ENSG00000154027	0.129779	0.027182	-0.860036	9.24647	Lee
AC118549.1	ENSG00000036549	0.256141	0.104926	-0.35588	29.2135	Lee
USP33	ENSG00000077254	0.363764	0.0405406	-0.0284438	44.717	Lee
MIGA1	ENSG00000180488	0.315822	0.0739657	-0.2641	33.5739	Lee
NEXN	ENSG00000162614	0.0933317	0.0536348	-0.695892	8.5352	Lee
FUBP1	ENSG00000162613	0.314549	0.0627111	0.0790245	47.6961	Lee
DNAJB4	ENSG00000162616	0.216072	0.0985695	-0.168393	30.904	Lee
GIPC2	ENSG00000137960	0.0121249	0.0239415	-1.66048	1.86579	Lee
PTGFR	ENSG00000122420	0.096371	0.0642494	-0.831177	6.91681	Lee
IFI44L	ENSG00000137959	0.138043	0.166628	-0.252497	19.9155	Lee
IFI44	ENSG00000137965	0.270018	0.125936	-0.0180535	37.8621	Lee
ADGRL4	ENSG00000162618	0.0119234	0.0105353	-0.961101	0.917431	Lee
ADGRL2	ENSG00000117114	0.205649	0.122206	-0.603181	14.4315	Lee
TTLL7	ENSG00000137941	0.573522	0.0762072	0.0646833	42.7585	Lee
PRKACB	ENSG00000142875	0.209886	0.12461	-0.0862309	39.8619	Lee
SAMD13	ENSG00000203943	0.0568354	0.00602217	-1.35234	3.91712	Lee
RPF1	ENSG00000117133	0.234217	0.030208	-0.316014	30.0175	Lee
GNG5	ENSG00000174021	0.236678	0.0689007	0.597039	65.8798	Lee
SPATA1	ENSG00000122432	0.0484619	0.0165791	-1.22264	5.19534	Lee
CTBS	ENSG00000117151	0.143951	0.138151	-0.376369	27.1312	Lee
SSX2IP	ENSG00000117155	0.412258	0.0961444	-0.0182402	32.2956	Lee
MCOLN2	ENSG00000153898	-0.0556502	0.0190947	-1.6176	1.60808	Lee
WDR63	ENSG00000162643	0.0124573	0.0259261	-1.81363	1.08236	Lee
MCOLN3	ENSG00000055732	0.0699413	0.0252681	-1.14546	5.1438	Lee
SYDE2	ENSG00000097096	0.0390345	0.0178086	-1.44275	3.11308	Lee
C1orf52	ENSG00000162642	0.379846	0.0630298	-0.040905	42.7585	Lee
BCL10	ENSG00000142867	0.263736	0.0444799	-0.154691	37.326	Lee
DDAH1	ENSG00000153904	0.283894	0.0364177	-0.475468	19.3485	Lee
CYR61	ENSG00000142871	0.309647	0.0520708	0.33133	24.2449	Lee
ZNHIT6	ENSG00000117174	0.290647	0.172425	-0.262869	31.8112	Lee
COL24A1	ENSG00000171502	0.0527774	0.0736314	-1.18817	4.25729	Lee
ODF2L	ENSG00000122417	0.267808	0.190318	-0.109503	37.2951	Lee
CLCA4	ENSG00000016602	0.00909947	0.0104822	-2.08373	0.628801	Lee
SH3GLB1	ENSG00000097033	0.345164	0.0188613	0.375967	62.0864	Lee
SELENOF	ENSG00000183291	0.33025	0.0888348	0.212308	56.2725	Lee
HS2ST1	ENSG00000153936	0.330539	0.0659027	-0.2583	30.1515	Lee
AC093155.3	ENSG00000267561	0.0108885	0.00662606	-1.9376	0.989589	Lee
LMO4	ENSG00000143013	0.486076	0.16508	0.361761	53.3862	Lee
PKN2	ENSG00000065243	0.40245	0.0376881	0.162987	55.6437	Lee
GTF2B	ENSG00000137947	0.23992	0.0692752	-0.137459	39.5217	Lee
KYAT3	ENSG00000137944	0.234526	0.0485111	-0.46333	23.9666	Lee
RBMXL1	ENSG00000213516	0.205172	0.0308241	-0.564884	20.1526	Lee
GBP3	ENSG00000117226	0.0581075	0.0481647	-0.623205	15.0912	Lee
GBP1	ENSG00000117228	0.101107	0.0357804	-0.220776	23.3893	Lee
GBP2	ENSG00000162645	-0.18314	0.0927185	-0.376582	17.2044	Lee
GBP4	ENSG00000162654	-0.0752796	0.0955892	-1.06826	5.36027	Lee
GBP5	ENSG00000154451	-0.17879	0.0783924	-1.23863	3.96866	Lee
GBP6	ENSG00000183347	0.00156887	0.000549431	-2.84069	0.103082	Lee
LRRC8B	ENSG00000197147	0.214114	0.070715	-0.49883	20.802	Lee
LRRC8C	ENSG00000171488	-0.0379425	0.0558439	-0.842242	11.1329	Lee
LRRC8D	ENSG00000171492	0.12219	0.0408693	-0.696782	14.8232	Lee
ZNF326	ENSG00000162664	0.438421	0.0275469	0.00798439	45.1603	Lee
ZNF644	ENSG00000122482	0.394835	0.0513173	0.135432	54.5717	Lee
HFM1	ENSG00000162669	0.11298	0.0444349	-1.01787	7.85486	Lee
CDC7	ENSG00000097046	0.230463	0.0936212	-0.535184	18.1115	Lee
TGFBR3	ENSG00000069702	0.149357	0.0981118	-0.655592	14.4624	Lee
EPHX4	ENSG00000172031	0.0569923	0.0438207	-1.29751	3.8862	Lee
BTBD8	ENSG00000189195	0.20988	0.0693297	-0.558358	17.4518	Lee
GLMN	ENSG00000174842	0.258043	0.0236374	-0.348727	28.1105	Lee
RPAP2	ENSG00000122484	0.369449	0.0483114	-0.0895194	38.9754	Lee
GFI1	ENSG00000162676	-0.0128669	0.0393864	-1.53811	2.3812	Lee
EVI5	ENSG00000067208	0.216603	0.120963	-0.360066	25.317	Lee
RPL5	ENSG00000122406	0.0691914	0.0655453	1.16126	80.6102	Lee
FAM69A	ENSG00000154511	0.101066	0.124273	-0.864929	10.7102	Lee
MTF2	ENSG00000143033	0.287316	0.127371	-0.127258	38.2538	Lee
TMED5	ENSG00000117500	0.243167	0.0547518	-0.0414957	43.109	Lee
CCDC18	ENSG00000122483	0.167559	0.104628	-0.313703	21.338	Lee
DR1	ENSG00000117505	0.239465	0.146167	-0.115068	38.161	Lee
FNBP1L	ENSG00000137942	0.45137	0.088107	0.0271577	37.3054	Lee
BCAR3	ENSG00000137936	0.0558473	0.0252558	-1.12349	6.16431	Lee
DNTTIP2	ENSG00000067334	0.254079	0.105031	-0.0238319	44.583	Lee
GCLM	ENSG00000023909	0.301412	0.0220415	-0.174505	32.842	Lee
ARHGAP29	ENSG00000137962	0.193747	0.219521	-0.166812	14.9057	Lee
ABCD3	ENSG00000117528	0.290073	0.0831262	-0.350228	27.9971	Lee
F3	ENSG00000117525	0.160501	0.11812	-0.42703	13.4213	Lee
SLC44A3	ENSG00000143036	0.0703066	0.0139787	-1.24018	4.75209	Lee
CNN3	ENSG00000117519	0.764728	0.0558318	0.509116	56.0973	Lee
ALG14	ENSG00000172339	0.204696	0.0344334	-0.624711	17.8332	Lee
TMEM56	ENSG00000152078	0.169827	0.00265326	-0.693896	12.04	Lee
TMEM56-RWDD3	ENSG00000271092	0.0203017	0.00131457	-1.78542	1.54623	Lee
RWDD3	ENSG00000122481	0.147301	0.0720985	-0.695226	15.8231	Lee
PTBP2	ENSG00000117569	0.387784	0.0624654	-0.0736387	41.1298	Lee
DPYD	ENSG00000188641	0.172306	0.127008	-0.0695211	39.6351	Lee
SNX7	ENSG00000162627	0.433838	0.0907743	-0.145645	34.2748	Lee
PLPPR5	ENSG00000117598	0.0915075	0.0662552	-0.997812	6.31894	Lee
PLPPR4	ENSG00000117600	0.257265	0.0688531	-0.444863	17.8744	Lee
PALMD	ENSG00000099260	0.0859017	0.0926507	-0.802693	6.46325	Lee
FRRS1	ENSG00000156869	-0.00621442	0.0220989	-1.45026	3.10277	Lee
AGL	ENSG00000162688	0.216859	0.0277758	-0.434392	22.8842	Lee
SLC35A3	ENSG00000117620	0.221406	0.0422038	-0.402712	26.8735	Lee
AC118553.2	ENSG00000283761	0.0143213	0.01204	-1.64242	2.14411	Lee
MFSD14A	ENSG00000156875	0.0254205	0.00643348	-1.41627	3.69034	Lee
SASS6	ENSG00000156876	0.181456	0.0548163	-0.597119	16.3591	Lee
TRMT13	ENSG00000122435	0.287837	0.0155826	-0.344352	29.6155	Lee
LRRC39	ENSG00000122477	0.0109939	0.0100178	-1.85971	1.31945	Lee
DBT	ENSG00000137992	0.241693	0.0177129	-0.48221	22.2451	Lee
RTCA	ENSG00000137996	0.190078	0.03811	-0.405778	26.6055	Lee
CDC14A	ENSG00000079335	-0.0699171	0.0571952	-0.971876	8.80322	Lee
GPR88	ENSG00000181656	0.0332601	0.0046992	-1.56521	2.19565	Lee
VCAM1	ENSG00000162692	0.0896366	0.0605036	-0.625656	7.12298	Lee
EXTL2	ENSG00000162694	0.354053	0.0775607	-0.304671	28.6362	Lee
SLC30A7	ENSG00000162695	0.19881	0.0653715	-0.38259	27.5023	Lee
DPH5	ENSG00000117543	0.187542	0.0635905	-0.55658	20.2556	Lee
S1PR1	ENSG00000170989	-0.0171309	0.0374937	-1.27165	3.54603	Lee
OLFM3	ENSG00000118733	0.128648	0.00123675	-0.839759	8.61767	Lee
COL11A1	ENSG00000060718	0.239663	0.0727352	-0.384865	18.4105	Lee
RNPC3	ENSG00000185946	0.237058	0.0789096	-0.331678	30.3783	Lee
AMY2B	ENSG00000240038	-4.91021e-05	0.0126813	-1.81073	1.44315	Lee
PRMT6	ENSG00000198890	0.18502	0.0723992	-0.707378	15.3386	Lee
NTNG1	ENSG00000162631	0.12369	0.0223862	-0.824551	8.9063	Lee
VAV3	ENSG00000134215	-0.0526571	0.0390299	-0.827851	10.8236	Lee
SLC25A24	ENSG00000085491	0.187592	0.0752908	-0.239172	31.6978	Lee
AL359258.3	ENSG00000280186	0.0428631	0.00681323	-1.43904	3.43264	Lee
FAM102B	ENSG00000162636	0.0754403	0.0489894	-0.465548	21.2762	Lee
HENMT1	ENSG00000162639	-0.0593827	0.0500389	-1.68362	1.80394	Lee
PRPF38B	ENSG00000134186	0.171993	0.1856	0.269709	61.9936	Lee
STXBP3	ENSG00000116266	0.284616	0.0258424	-0.106689	41.305	Lee
AKNAD1	ENSG00000162641	0.141704	0.00683299	-0.865257	11.1019	Lee
GPSM2	ENSG00000121957	0.470948	0.136909	-0.00413831	38.6043	Lee
CLCC1	ENSG00000121940	0.332187	0.0170937	-0.331198	28.6981	Lee
WDR47	ENSG00000085433	0.283594	0.0504568	-0.394196	25.3479	Lee
TAF13	ENSG00000197780	0.293111	0.0489373	-0.324248	29.2959	Lee
TMEM167B	ENSG00000215717	0.186338	0.0329572	-0.468434	24.1934	Lee
C1orf194	ENSG00000179902	0.0363674	0.00810456	-1.30107	2.83476	Lee
KIAA1324	ENSG00000116299	0.0710419	0.0241573	-1.11876	6.154	Lee
SARS	ENSG00000031698	0.451647	0.0883932	0.239551	55.9427	Lee
CELSR2	ENSG00000143126	0.354715	0.0341826	-0.350429	26.0076	Lee
PSRC1	ENSG00000134222	0.430457	0.135263	0.0347449	34.2233	Lee
MYBPHL	ENSG00000221986	0.256754	0.0133157	-0.025253	18.5032	Lee
SORT1	ENSG00000134243	0.452391	0.0367895	0.0228468	40.5731	Lee
PSMA5	ENSG00000143106	0.313144	0.101151	0.181563	52.7265	Lee
ATXN7L2	ENSG00000162650	0.0486375	0.013558	-1.34336	4.37068	Lee
CYB561D1	ENSG00000174151	0.0455864	0.0218015	-1.23018	5.41181	Lee
AMIGO1	ENSG00000181754	0.0266919	0.0113153	-1.68796	1.93794	Lee
GNAI3	ENSG00000065135	0.329725	0.0180908	0.113347	52.2111	Lee
AMPD2	ENSG00000116337	0.0917609	0.0250657	-0.685787	16.3798	Lee
GSTM4	ENSG00000168765	0.138841	0.0409508	-0.672949	16.019	Lee
GSTM2	ENSG00000213366	0.0907046	0.00820408	-0.865257	11.5761	Lee
GSTM1	ENSG00000134184	0.110622	0.144258	-0.886791	9.62787	Lee
GSTM5	ENSG00000134201	0.0208145	0.030023	-1.71035	1.70086	Lee
GSTM3	ENSG00000134202	0.501321	0.0390771	0.00763263	38.9444	Lee
CSF1	ENSG00000184371	0.115224	0.0895118	-0.543397	14.6067	Lee
AHCYL1	ENSG00000168710	0.431336	0.109397	0.117056	47.459	Lee
STRIP1	ENSG00000143093	0.145226	0.0188604	-0.741304	15.0809	Lee
ALX3	ENSG00000156150	0.0733296	0.0180403	-1.16991	5.15411	Lee
SLC6A17	ENSG00000197106	0.0138061	0.00900574	-2.00909	0.927739	Lee
KCNC4	ENSG00000116396	0.058896	0.0220564	-1.30648	4.41192	Lee
RBM15	ENSG00000162775	0.185551	0.0574014	-0.529086	19.9155	Lee
SLC16A4	ENSG00000168679	0.158353	0.0209767	-0.822166	11.4627	Lee
LAMTOR5	ENSG00000134248	0.38387	0.0416355	0.372146	62.8183	Lee
PROK1	ENSG00000143125	0.00329463	0.00177344	-2.43051	0.247397	Lee
KCNA2	ENSG00000177301	0.066155	0.00528288	-1.1861	4.96856	Lee
KCNA3	ENSG00000177272	-0.0136116	0.0233227	-1.78542	1.52562	Lee
CD53	ENSG00000143119	-0.646647	0.0697929	-0.576039	10.4319	Lee
LRIF1	ENSG00000121931	0.258787	0.0692983	-0.308298	28.4919	Lee
DRAM2	ENSG00000156171	0.144801	0.0775634	-0.366264	27.9043	Lee
CEPT1	ENSG00000134255	0.219207	0.0704946	-0.442376	25.8221	Lee
DENND2D	ENSG00000162777	-0.0994752	0.0107087	-1.12948	6.2674	Lee
CHI3L2	ENSG00000064886	0.0816916	0.122458	-0.213615	8.04041	Lee
PIFO	ENSG00000173947	0.0904514	0.0413867	-0.958245	6.41171	Lee
WDR77	ENSG00000116455	0.204631	0.0266273	-0.513184	21.1937	Lee
ATP5PB	ENSG00000116459	0.341021	0.0267175	0.241481	55.953	Lee
C1orf162	ENSG00000143110	-0.366417	0.107261	-0.581299	7.91671	Lee
TMIGD3	ENSG00000121933	-0.147745	0.0039176	-1.09084	2.80383	Lee
ADORA3	ENSG00000282608	-0.109139	0.0555711	-1.53657	1.73178	Lee
RAP1A	ENSG00000116473	0.0608021	0.0631874	-0.0173074	46.5416	Lee
INKA2	ENSG00000197852	0.209353	0.129827	-0.649957	15.6273	Lee
DDX20	ENSG00000064703	0.147432	0.0408765	-0.746267	14.3078	Lee
KCND3	ENSG00000171385	0.108044	0.0501585	-0.909085	7.87548	Lee
CTTNBP2NL	ENSG00000143079	0.278822	0.0522433	-0.25555	32.8832	Lee
WNT2B	ENSG00000134245	0.0759687	0.0203363	-1.11583	6.86527	Lee
ST7L	ENSG00000007341	0.290101	0.0467396	-0.392313	26.3478	Lee
CAPZA1	ENSG00000116489	0.0841414	0.109884	0.247954	59.767	Lee
MOV10	ENSG00000155363	0.128397	0.0235883	-0.749524	14.1944	Lee
RHOC	ENSG00000155366	0.37987	0.122734	0.33108	53.0152	Lee
PPM1J	ENSG00000155367	0.00333919	0.0156935	-1.84694	1.30914	Lee
FAM19A3	ENSG00000184599	0.00627549	0.00939283	-2.28785	0.412329	Lee
SLC16A1	ENSG00000155380	0.427465	0.0456911	-0.0749135	37.5219	Lee
LRIG2	ENSG00000198799	0.158962	0.0532033	-0.655389	17.3797	Lee
MAGI3	ENSG00000081026	0.315955	0.139661	-0.398321	24.1625	Lee
PHTF1	ENSG00000116793	0.265765	0.117367	-0.328996	25.9045	Lee
RSBN1	ENSG00000081019	0.195675	0.0299388	-0.282752	31.8627	Lee
PTPN22	ENSG00000134242	-0.403878	0.0802892	-0.89515	6.69003	Lee
BCL2L15	ENSG00000188761	0.0183254	0.0124668	-1.70578	1.77301	Lee
AP4B1	ENSG00000134262	0.0668647	0.0127891	-1.00909	8.64859	Lee
DCLRE1B	ENSG00000118655	0.135965	0.0332744	-0.807265	11.6277	Lee
HIPK1	ENSG00000163349	0.239421	0.0890243	-0.0892444	42.2534	Lee
OLFML3	ENSG00000116774	0.0428214	0.152133	-0.329283	12.0606	Lee
SYT6	ENSG00000134207	0.0234021	0.0413063	-1.23785	3.54603	Lee
TRIM33	ENSG00000197323	0.327992	0.0961929	-0.0753393	41.841	Lee
BCAS2	ENSG00000116752	0.260777	0.0830475	0.092835	49.8402	Lee
DENND2C	ENSG00000175984	0.0384702	0.0612582	-1.3615	3.24709	Lee
NRAS	ENSG00000213281	0.263272	0.0129923	-0.289238	31.8215	Lee
CSDE1	ENSG00000009307	0.319226	0.123322	0.459659	65.4469	Lee
SIKE1	ENSG00000052723	0.387995	0.136742	-0.111582	39.5732	Lee
TSPAN2	ENSG00000134198	0.067862	0.0143136	-1.12828	5.78291	Lee
NGF	ENSG00000134259	0.0210229	0.015903	-1.75637	1.39161	Lee
VANGL1	ENSG00000173218	0.0519767	0.0507705	-1.1653	5.59736	Lee
CASQ2	ENSG00000118729	0.00392218	0.0046992	-2.31472	0.257705	Lee
NHLH2	ENSG00000177551	0.0880981	0.00455221	-1.02397	6.13339	Lee
SLC22A15	ENSG00000163393	0.135972	0.014655	-0.856805	10.7412	Lee
ATP1A1	ENSG00000163399	0.30312	0.0675223	0.192448	52.4482	Lee
CD58	ENSG00000116815	-0.0458262	0.0128597	-0.538884	19.9361	Lee
IGSF3	ENSG00000143061	0.215732	0.0564679	-0.615195	15.0088	Lee
CD2	ENSG00000116824	-0.405311	0.0931072	-0.493777	6.55603	Lee
PTGFRN	ENSG00000134247	0.19369	0.0330163	-0.633093	16.3385	Lee
TTF2	ENSG00000116830	0.131339	0.0531132	-0.500528	18.8022	Lee
TRIM45	ENSG00000134253	0.110659	0.0510049	-0.99559	8.34965	Lee
MAN1A2	ENSG00000198162	0.389594	0.124775	-0.00310003	44.1192	Lee
TENT5C	ENSG00000183508	-0.132761	0.0623906	-1.03694	6.44263	Lee
GDAP2	ENSG00000196505	0.15102	0.0217585	-0.615379	19.0599	Lee
WDR3	ENSG00000065183	0.22541	0.0364656	-0.515085	21.2349	Lee
SPAG17	ENSG00000155761	0.0218706	0.024204	-1.63851	1.78332	Lee
TBX15	ENSG00000092607	0.0689157	0.0697877	-1.18132	4.82424	Lee
WARS2	ENSG00000116874	0.167472	0.0530538	-0.703063	15.452	Lee
ZNF697	ENSG00000143067	0.0495366	0.037899	-1.30921	4.32945	Lee
PHGDH	ENSG00000092621	0.429782	0.053825	0.00798439	31.3473	Lee
NOTCH2	ENSG00000134250	0.142368	0.17291	-0.411513	22.3688	Lee
SEC22B	ENSG00000265808	0.360318	0.0435414	-0.0101456	45.9334	Lee
NBPF26	ENSG00000273136	0.127856	0.106294	-0.700136	15.2974	Lee
AC241377.3	ENSG00000281741	0.0151572	0.0379202	-1.72675	1.7627	Lee
FCGR1B	ENSG00000198019	-0.135637	0.0836476	-1.31657	2.39151	Lee
FAM72B	ENSG00000188610	0.115994	0.0312517	-0.693896	8.43212	Lee
SRGAP2C	ENSG00000171943	0.315773	0.0676609	-0.0486972	38.9135	Lee
AC239798.4	ENSG00000273213	0.0662206	0.0131498	-1.13556	6.07154	Lee
FAM72C	ENSG00000263513	0.050958	0.0190888	-1.28611	3.78312	Lee
NBPF15	ENSG00000266338	0.144805	0.0519024	-0.77383	13.6481	Lee
SRGAP2B	ENSG00000196369	0.320025	0.0743166	-0.0557657	37.4704	Lee
FAM72D	ENSG00000215784	0.0749313	0.0280593	-1.01001	5.76229	Lee
AC241585.3	ENSG00000281571	0.0287878	0.00913074	-1.41279	3.52541	Lee
NBPF20	ENSG00000162825	0.0787201	0.0195048	-1.07566	7.33945	Lee
GPR89A	ENSG00000117262	0.172679	0.0186608	-0.711966	15.3283	Lee
PDZK1	ENSG00000174827	0.0133776	0.00204165	-1.97398	1.02051	Lee
CD160	ENSG00000117281	-0.0115627	0.0119158	-1.87287	1.19575	Lee
RNF115	ENSG00000265491	0.327325	0.0570905	-0.011109	46.5725	Lee
POLR3C	ENSG00000186141	0.167467	0.0210606	-0.630026	17.6683	Lee
NUDT17	ENSG00000186364	0.049642	0.00534752	-1.29751	4.61808	Lee
PIAS3	ENSG00000131788	0.127779	0.0552482	-0.788985	13.1121	Lee
ANKRD35	ENSG00000198483	0.188897	0.0413327	-0.68125	14.5758	Lee
ITGA10	ENSG00000143127	0.0554655	0.0282013	-1.18817	4.28822	Lee
PEX11B	ENSG00000131779	0.136523	0.0236629	-0.810147	12.9471	Lee
RBM8A	ENSG00000265241	0.288832	0.105533	0.535106	67.1683	Lee
AC243547.3	ENSG00000280778	0.0462257	0.0219055	-1.18748	5.86537	Lee
LIX1L	ENSG00000271601	0.148027	0.190871	-0.483162	21.7606	Lee
POLR3GL	ENSG00000121851	0.236124	0.0790156	-0.00282958	43.6862	Lee
TXNIP	ENSG00000265972	-0.129061	0.193341	0.587469	56.9941	Lee
NBPF10	ENSG00000271425	0.0492698	0.0838186	-1.08481	6.75188	Lee
NOTCH2NL	ENSG00000264343	0.0777812	0.0452587	-0.98465	8.68983	Lee
NBPF12	ENSG00000268043	0.0918941	0.0364317	-0.891298	10.9473	Lee
PRKAB2	ENSG00000131791	0.21646	0.0346375	-0.60733	18.1012	Lee
FMO5	ENSG00000131781	0.0496092	0.0151858	-1.31012	4.07175	Lee
CHD1L	ENSG00000131778	0.210155	0.0159535	-0.471075	22.6575	Lee
BCL9	ENSG00000116128	0.185603	0.0204358	-0.732994	14.5758	Lee
ACP6	ENSG00000162836	0.054227	0.0525082	-1.08974	6.56633	Lee
GJA5	ENSG00000265107	0.00454973	0.00389642	-2.43051	0.309246	Lee
GPR89B	ENSG00000188092	0.107025	0.00218361	-0.922359	10.1742	Lee
NBPF11	ENSG00000263956	0.0753974	0.0291295	-1.00364	8.50428	Lee
AC245100.8	ENSG00000280649	0.132338	0.0181216	-0.648759	16.4931	Lee
NBPF14	ENSG00000270629	0.0851479	0.10216	-0.832088	10.6278	Lee
PDE4DIP	ENSG00000178104	0.416204	0.100622	0.0862049	48.6651	Lee
NBPF9	ENSG00000269713	0.143597	0.0432662	-0.684919	16.5344	Lee
NA	ENSG00000286219	0.0244723	0.0334968	-1.21966	5.47366	Lee
FCGR1A	ENSG00000150337	-0.222774	0.120607	-0.892345	3.94805	Lee
HIST2H2BF	ENSG00000203814	0.0550045	0.0477535	-0.967285	7.72085	Lee
HIST2H3D	ENSG00000183598	0.0071349	0.00610954	-1.91493	1.16483	Lee
HIST2H4A	ENSG00000270882	0.0340141	0.0224348	-1.52893	2.64921	Lee
HIST2H2AA4	ENSG00000272196	0.0385337	0.0585353	-1.02682	7.54561	Lee
HIST2H4B	ENSG00000270276	0.0945751	0.0307028	-0.969366	7.63839	Lee
HIST2H2BE	ENSG00000184678	0.1036	0.0421976	-0.770651	12.0297	Lee
HIST2H2AC	ENSG00000184260	0.117188	0.0419586	-0.297685	17.658	Lee
HIST2H2AB	ENSG00000184270	0.0288299	0.0139924	-1.28785	3.66972	Lee
BOLA1	ENSG00000178096	0.277984	0.0742486	-0.486031	22.7296	Lee
SV2A	ENSG00000159164	0.407692	0.110834	-0.221073	29.5433	Lee
SF3B4	ENSG00000143368	0.325107	0.0564735	-0.212227	36.0066	Lee
MTMR11	ENSG00000014914	0.089365	0.0432875	-1.07353	6.98897	Lee
OTUD7B	ENSG00000264522	0.254509	0.0374293	-0.522924	20.9875	Lee
VPS45	ENSG00000136631	0.310572	0.0592478	-0.335926	29.6361	Lee
PLEKHO1	ENSG00000023902	0.0864514	0.112186	-0.100608	37.8518	Lee
ANP32E	ENSG00000143401	0.287375	0.15588	0.465047	53.0873	Lee
CA14	ENSG00000118298	0.026514	0.0272369	-1.67719	1.80394	Lee
APH1A	ENSG00000117362	0.328999	0.0655781	-0.0189878	44.9541	Lee
C1orf54	ENSG00000118292	0.133795	0.0997551	-0.281209	21.9874	Lee
CIART	ENSG00000159208	0.139726	0.0516351	-0.833917	10.1433	Lee
MRPS21	ENSG00000266472	0.360918	0.0433372	0.432511	63.9625	Lee
PRPF3	ENSG00000117360	0.356055	0.0861194	-0.166221	35.6355	Lee
RPRD2	ENSG00000163125	0.292266	0.0913013	-0.236154	34.6562	Lee
TARS2	ENSG00000143374	0.165769	0.0103588	-0.667502	16.4004	Lee
ECM1	ENSG00000143369	0.092154	0.150192	-0.629072	10.133	Lee
ADAMTSL4	ENSG00000143382	-0.0385706	0.0396228	-1.48989	2.72137	Lee
MCL1	ENSG00000143384	0.0491206	0.108204	0.401533	63.3337	Lee
ENSA	ENSG00000143420	0.321574	0.08457	0.290311	59.1485	Lee
GOLPH3L	ENSG00000143457	0.10404	0.0456925	-0.827851	12.2049	Lee
CTSS	ENSG00000163131	-0.436631	0.0450501	-0.309483	14.9778	Lee
CTSK	ENSG00000143387	0.17419	0.313077	-0.162626	13.6687	Lee
ARNT	ENSG00000143437	0.195328	0.0505837	-0.491411	23.544	Lee
SETDB1	ENSG00000143379	0.17729	0.0292412	-0.595	19.3588	Lee
CERS2	ENSG00000143418	0.255243	0.0105299	-0.264923	32.8523	Lee
MINDY1	ENSG00000143409	0.0830708	0.0403119	-1.05333	7.39099	Lee
PRUNE1	ENSG00000143363	0.143903	0.0510182	-0.834528	12.1637	Lee
BNIPL	ENSG00000163141	0.0181803	0.011153	-1.61024	2.24719	Lee
C1orf56	ENSG00000143443	0.160096	0.0188291	-0.309392	30.6463	Lee
CDC42SE1	ENSG00000197622	0.103063	0.140424	-0.0454045	44.0882	Lee
MLLT11	ENSG00000213190	0.542983	0.130535	0.222162	43.4594	Lee
GABPB2	ENSG00000143458	0.116291	0.0763552	-0.674428	15.5036	Lee
SEMA6C	ENSG00000143434	0.0919056	0.0531173	-1.10945	6.9065	Lee
TNFAIP8L2	ENSG00000163154	-0.0849388	0.0336173	-1.51115	2.37089	Lee
SCNM1	ENSG00000163156	0.249328	0.00305841	-0.251377	34.048	Lee
LYSMD1	ENSG00000163155	0.131785	0.0531386	-0.99559	8.7826	Lee
VPS72	ENSG00000163159	0.311078	0.0723324	-0.336801	29.7701	Lee
PIP5K1A	ENSG00000143398	0.309277	0.0525311	-0.318897	29.9144	Lee
PSMD4	ENSG00000159352	0.386996	0.0636005	0.182682	53.9223	Lee
ZNF687	ENSG00000143373	0.0813381	0.0137586	-1.00909	8.70013	Lee
PI4KB	ENSG00000143393	0.190132	0.0868656	-0.493219	23.7604	Lee
RFX5	ENSG00000143390	0.0949758	0.0501566	-0.784056	13.2254	Lee
SELENBP1	ENSG00000143416	0.0865831	0.123378	-1.0123	6.9065	Lee
PSMB4	ENSG00000159377	0.401287	0.027771	0.236628	56.1798	Lee
POGZ	ENSG00000143442	0.362919	0.0665989	-0.0794051	42.8513	Lee
CGN	ENSG00000143375	0.0290242	0.00423061	-1.65438	2.03072	Lee
TUFT1	ENSG00000143367	0.082661	0.0142864	-1.0964	6.67972	Lee
SNX27	ENSG00000143376	0.270079	0.0189908	-0.265088	32.574	Lee
CELF3	ENSG00000159409	0.182565	0.0474834	-0.726507	12.8853	Lee
RIIAD1	ENSG00000178796	0.0389713	0.0190593	-1.46177	2.82445	Lee
MRPL9	ENSG00000143436	0.339247	0.0605045	-0.185687	36.7385	Lee
OAZ3	ENSG00000143450	0.0229594	0.00990615	-1.62698	2.16473	Lee
TDRKH	ENSG00000182134	0.0966146	0.0222749	-1.02635	7.76209	Lee
RORC	ENSG00000143365	0.0170399	0.0113042	-1.63657	1.86579	Lee
C2CD4D	ENSG00000225556	0.00454039	0.00661576	-2.106	0.742192	Lee
THEM4	ENSG00000159445	0.0272663	0.125117	-0.703289	14.2975	Lee
S100A10	ENSG00000197747	-0.0328448	0.0755833	0.924309	58.0765	Lee
S100A11	ENSG00000163191	-0.260706	0.10334	0.865609	43.0368	Lee
TCHH	ENSG00000159450	-0.0419426	0.0130065	-1.65236	0.834965	Lee
S100A9	ENSG00000163220	-0.195354	0.0887241	-0.127678	4.23668	Lee
S100A12	ENSG00000163221	-0.0425912	0.0116684	-1.54277	0.608185	Lee
S100A8	ENSG00000143546	-0.154039	0.0411081	-0.349527	3.35017	Lee
S100A6	ENSG00000197956	0.162302	0.0564519	1.35544	78.0847	Lee
S100A4	ENSG00000196154	-0.544986	0.0934027	0.396999	25.0283	Lee
S100A3	ENSG00000188015	0.039264	0.0183188	-1.36982	2.80383	Lee
S100A2	ENSG00000196754	0.198392	0.0193097	-0.328233	14.514	Lee
S100A16	ENSG00000188643	0.587705	0.0613485	0.350503	42.2534	Lee
S100A13	ENSG00000189171	0.49036	0.11622	0.177893	39.6351	Lee
S100A1	ENSG00000160678	0.123545	0.0193547	-0.260578	9.33924	Lee
CHTOP	ENSG00000160679	0.412821	0.0794156	-0.0297362	44.5315	Lee
SNAPIN	ENSG00000143553	0.422892	0.127894	-0.0929438	39.1403	Lee
ILF2	ENSG00000143621	0.483102	0.127793	0.385801	54.8912	Lee
NPR1	ENSG00000169418	0.00925635	0.00932325	-2.09472	0.659726	Lee
INTS3	ENSG00000143624	0.207391	0.0532444	-0.514206	22.9152	Lee
SLC27A3	ENSG00000143554	0.213777	0.0706642	-0.448997	19.7918	Lee
GATAD2B	ENSG00000143614	0.336093	0.0599925	-0.210697	35.151	Lee
DENND4B	ENSG00000198837	0.0453598	0.0538281	-0.716371	15.7097	Lee
CRTC2	ENSG00000160741	0.0882437	0.0180819	-0.765142	14.5861	Lee
SLC39A1	ENSG00000143570	0.0779146	0.0286653	-1.10657	6.88589	Lee
CREB3L4	ENSG00000143578	0.160416	0.018756	-0.776766	12.5039	Lee
JTB	ENSG00000143543	0.341379	0.109085	0.277671	56.9014	Lee
RAB13	ENSG00000143545	0.456311	0.0268513	0.207726	43.8305	Lee
RPS27	ENSG00000177954	0.0211609	0.0314189	1.62551	90.836	Lee
NUP210L	ENSG00000143552	0.0190888	0.013928	-1.7364	1.79363	Lee
TPM3	ENSG00000143549	0.0776652	0.125408	0.646935	71.972	Lee
C1orf43	ENSG00000143612	0.42452	0.0509816	0.209691	54.7263	Lee
UBAP2L	ENSG00000143569	0.305091	0.131325	-0.185825	36.9446	Lee
HAX1	ENSG00000143575	0.394472	0.120887	0.126893	48.9537	Lee
ATP8B2	ENSG00000143515	0.0887518	0.039706	-0.79397	12.978	Lee
IL6R	ENSG00000160712	-0.100667	0.067673	-1.05282	6.69003	Lee
SHE	ENSG00000169291	0.00604603	0.00439068	-2.06774	0.69065	Lee
UBE2Q1	ENSG00000160714	0.251962	0.0539984	-0.323398	29.9144	Lee
CHRNB2	ENSG00000160716	0.0425376	0.00949745	-1.49127	2.96877	Lee
ADAR	ENSG00000160710	0.294929	0.114493	0.0758407	51.0669	Lee
KCNN3	ENSG00000143603	0.0789776	0.0169142	-1.00004	5.71075	Lee
PMVK	ENSG00000163344	0.383516	0.129867	-0.0365003	41.7792	Lee
PBXIP1	ENSG00000163346	-0.0452669	0.0962979	-0.672528	13.7512	Lee
PYGO2	ENSG00000163348	0.148303	0.0160673	-0.718005	15.5448	Lee
SHC1	ENSG00000160691	0.205347	0.138983	-0.272906	24.1521	Lee
CKS1B	ENSG00000173207	0.362614	0.019531	0.299842	35.1201	Lee
FLAD1	ENSG00000160688	0.217683	0.0420032	-0.506235	21.8431	Lee
ZBTB7B	ENSG00000160685	-0.0119534	0.00709627	-1.04481	8.09195	Lee
ADAM15	ENSG00000143537	0.169689	0.0371699	-0.539038	20.1423	Lee
EFNA4	ENSG00000243364	0.00904342	0.0135203	-1.44151	3.23678	Lee
EFNA3	ENSG00000143590	0.0650778	0.0198535	-1.2204	4.7624	Lee
EFNA1	ENSG00000169242	0.162725	0.0365055	-0.67932	11.9575	Lee
SLC50A1	ENSG00000169241	0.102605	0.045389	-0.577221	19.6887	Lee
DPM3	ENSG00000179085	0.422789	0.0463975	0.190431	52.9945	Lee
KRTCAP2	ENSG00000163463	0.30519	0.0845991	0.450982	63.6017	Lee
TRIM46	ENSG00000163462	0.0813637	0.00751307	-1.13986	6.37048	Lee
MUC1	ENSG00000185499	0.0436686	0.0124448	-1.29309	4.40161	Lee
THBS3	ENSG00000169231	0.133221	0.0606408	-0.887136	10.7927	Lee
MTX1	ENSG00000173171	0.285669	0.0650096	-0.317779	30.9762	Lee
GBA	ENSG00000177628	0.216631	0.0462367	-0.449501	24.1728	Lee
FAM189B	ENSG00000160767	0.146488	0.0522336	-0.798451	13.2667	Lee
SCAMP3	ENSG00000116521	0.302456	0.0400117	-0.288629	32.2132	Lee
CLK2	ENSG00000176444	0.161536	0.00560628	-0.646968	17.6889	Lee
HCN3	ENSG00000143630	0.171417	0.0272881	-0.713584	12.6791	Lee
FDPS	ENSG00000160752	0.446538	0.136358	0.170519	49.2114	Lee
RUSC1	ENSG00000160753	0.330386	0.115984	-0.231933	27.7291	Lee
ASH1L	ENSG00000116539	0.370151	0.158365	0.31933	63.6945	Lee
MSTO1	ENSG00000125459	0.148205	0.0172369	-0.750531	14.349	Lee
YY1AP1	ENSG00000163374	0.226879	0.038713	-0.388573	27.7909	Lee
DAP3	ENSG00000132676	0.318712	0.0378161	-0.0670587	43.1708	Lee
GON4L	ENSG00000116580	0.282986	0.0818658	-0.181248	38.4909	Lee
SYT11	ENSG00000132718	0.57222	0.0108666	0.350503	52.4482	Lee
RIT1	ENSG00000143622	0.238243	0.0440056	-0.227224	34.6665	Lee
KHDC4	ENSG00000132680	0.36492	0.0903614	-0.167338	34.0996	Lee
ARHGEF2	ENSG00000116584	0.229183	0.0456589	-0.324531	29.8423	Lee
SSR2	ENSG00000163479	0.237224	0.0414892	0.509379	66.2612	Lee
UBQLN4	ENSG00000160803	0.124641	0.0408954	-0.808992	12.7925	Lee
LAMTOR2	ENSG00000116586	0.320377	0.0314166	0.13697	51.2937	Lee
MEX3A	ENSG00000254726	0.353886	0.0885306	-0.24472	24.4717	Lee
LMNA	ENSG00000160789	0.493777	0.115679	0.451852	57.7879	Lee
SEMA4A	ENSG00000196189	-0.0292953	0.0313563	-0.943454	7.17452	Lee
SLC25A44	ENSG00000160785	0.14603	0.0585599	-0.78053	13.6996	Lee
PMF1-BGLAP	ENSG00000260238	0.0372479	0.0168701	-1.40818	3.56664	Lee
PMF1	ENSG00000160783	0.254852	0.0322601	-0.184453	34.8933	Lee
BGLAP	ENSG00000242252	0.0125416	0.00775078	-1.86296	1.29884	Lee
PAQR6	ENSG00000160781	0.0837287	0.0448348	-1.01184	7.48376	Lee
SMG5	ENSG00000198952	0.17825	0.0163761	-0.615749	18.7713	Lee
TMEM79	ENSG00000163472	0.105693	0.0263526	-1.00955	8.45274	Lee
GLMP	ENSG00000198715	0.19455	0.0477128	-0.517731	21.1215	Lee
CCT3	ENSG00000163468	0.437905	0.0390697	0.382696	59.0661	Lee
TSACC	ENSG00000163467	0.0200512	0.015639	-1.73154	1.78332	Lee
C1orf61	ENSG00000125462	0.552574	0.0542274	0.68942	47.2838	Lee
MEF2D	ENSG00000116604	0.0225482	0.118634	-0.631365	17.8126	Lee
IQGAP3	ENSG00000183856	0.106459	0.0543496	-0.733478	9.72065	Lee
NAXE	ENSG00000163382	0.429055	0.119704	-0.030456	40.6247	Lee
GPATCH4	ENSG00000160818	0.22372	0.0326117	-0.273662	26.9354	Lee
HAPLN2	ENSG00000132702	0.0450477	0.0298267	-1.07619	3.27801	Lee
BCAN	ENSG00000132692	0.203584	0.153869	0.437885	18.3074	Lee
NES	ENSG00000132688	0.33998	0.0878495	0.104428	27.4199	Lee
CRABP2	ENSG00000143320	0.159107	0.0932659	-0.401807	11.8957	Lee
ISG20L2	ENSG00000143319	0.235365	0.049419	-0.298931	29.533	Lee
RRNAD1	ENSG00000143303	0.180224	0.0630979	-0.649357	17.1323	Lee
MRPL24	ENSG00000143314	0.299538	0.0170506	-0.274167	31.9039	Lee
HDGF	ENSG00000143321	0.41251	0.0154244	0.180442	49.5207	Lee
PRCC	ENSG00000143294	0.361694	0.0376275	-0.210406	35.1304	Lee
SH2D2A	ENSG00000027869	-0.131398	0.0662095	-1.33846	3.41202	Lee
NTRK1	ENSG00000198400	0.00978091	0.0283456	-1.7413	1.3813	Lee
INSRR	ENSG00000027644	0.015574	0.00432383	-1.82845	1.32976	Lee
PEAR1	ENSG00000187800	0.0453404	0.0511269	-1.28095	3.2574	Lee
ARHGEF11	ENSG00000132694	0.187122	0.060076	-0.667086	16.4313	Lee
ETV3L	ENSG00000253831	0.00596172	0	-2.23094	0.432945	Lee
ETV3	ENSG00000117036	0.117264	0.0400686	-0.481531	23.0286	Lee
FCRL1	ENSG00000163534	-0.0114504	0.00425336	-2.58888	0.17524	Lee
KIRREL1	ENSG00000183853	0.199687	0.0865587	-0.625656	14.6274	Lee
CD1D	ENSG00000158473	-0.0387205	0.0363557	-1.80213	1.19575	Lee
CD1A	ENSG00000158477	-0.00960989	0.0061775	-2.15431	0.164931	Lee
CD1C	ENSG00000158481	-0.0180068	0.0200452	-2.09472	0.28863	Lee
CD1E	ENSG00000158488	-0.0143469	0.0189038	-2.14172	0.226781	Lee
SPTA1	ENSG00000163554	-0.00222684	0.00354689	-2.3336	0.237089	Lee
MNDA	ENSG00000163563	-0.269213	0.0802193	-0.545436	4.90671	Lee
PYHIN1	ENSG00000163564	-0.229602	0.0938293	-1.21012	3.84496	Lee
IFI16	ENSG00000163565	0.101301	0.190913	0.549237	64.8387	Lee
AIM2	ENSG00000163568	-0.0112887	0.0145459	-1.63271	2.04103	Lee
CADM3	ENSG00000162706	0.213964	0.0554416	-0.452536	15.2252	Lee
ACKR1	ENSG00000213088	0.0434789	0.0106974	-1.25362	3.29863	Lee
FCER1A	ENSG00000179639	-0.024856	0.0298758	-1.44524	0.46387	Lee
DUSP23	ENSG00000158716	0.118446	0.0551563	-0.332159	26.688	Lee
FCRL6	ENSG00000181036	-0.0356999	0.00958794	-2.14797	0.597877	Lee
SLAMF8	ENSG00000158714	-0.0955018	0.0105931	-1.5126	2.06164	Lee
AL590560.1	ENSG00000256029	0.0242567	0.00992823	-1.56031	2.49459	Lee
VSIG8	ENSG00000243284	0.0100104	0.00287655	-1.9376	1.10298	Lee
CFAP45	ENSG00000213085	0.00902689	0.00860943	-2.02778	0.886507	Lee
TAGLN2	ENSG00000158710	0.313414	0.0541031	0.592075	61.705	Lee
IGSF9	ENSG00000085552	0.136398	0.0147384	-0.801841	9.67941	Lee
SLAMF9	ENSG00000162723	-0.015506	0.0123	-1.7364	0.886507	Lee
KCNJ10	ENSG00000177807	0.118733	0.122632	-0.795925	8.58674	Lee
PIGM	ENSG00000143315	0.222883	0.0922296	-0.560305	19.0187	Lee
KCNJ9	ENSG00000162728	0.0191613	0.0104392	-1.82246	1.35038	Lee
IGSF8	ENSG00000162729	0.226222	0.0652787	-0.560956	19.7402	Lee
ATP1A2	ENSG00000018625	0.0826914	0.084794	-0.486992	6.44263	Lee
CASQ1	ENSG00000143318	0.00396434	0.00195975	-2.27925	0.381404	Lee
PEA15	ENSG00000162734	0.456983	0.0810452	0.137623	48.7063	Lee
DCAF8	ENSG00000132716	0.197716	0.0495973	-0.46255	25.2139	Lee
PEX19	ENSG00000162735	0.21946	0.0310232	-0.538574	21.1112	Lee
COPA	ENSG00000122218	0.379208	0.0468482	0.206781	56.623	Lee
NCSTN	ENSG00000162736	0.23912	0.0247767	-0.423573	26.0592	Lee
NHLH1	ENSG00000171786	0.147622	0.0096153	-0.633477	10.2876	Lee
VANGL2	ENSG00000162738	0.22981	0.0244834	-0.640268	16.421	Lee
SLAMF6	ENSG00000162739	-0.0941647	0.0209648	-1.722	1.45346	Lee
CD84	ENSG00000066294	-0.334527	0.0104685	-0.913465	6.08185	Lee
SLAMF1	ENSG00000117090	-0.113991	0.0534476	-1.53657	1.80394	Lee
CD48	ENSG00000117091	-0.516091	0.063595	-0.718239	8.07133	Lee
SLAMF7	ENSG00000026751	-0.0753735	0.0353722	-1.61946	1.21637	Lee
LY9	ENSG00000122224	-0.0720273	0.0424915	-1.86955	1.10298	Lee
F11R	ENSG00000158769	0.0256222	0.0326001	-0.945029	9.01969	Lee
TSTD1	ENSG00000215845	0.0729002	0.153872	-0.284817	29.0692	Lee
USF1	ENSG00000158773	0.138862	0.0798682	-0.684486	16.4107	Lee
ARHGAP30	ENSG00000186517	-0.332749	0.0718966	-1.07194	5.71075	Lee
NECTIN4	ENSG00000143217	0.00861946	0.00462845	-1.93374	0.999897	Lee
KLHDC9	ENSG00000162755	0.167389	0.03789	-0.756879	11.4937	Lee
PFDN2	ENSG00000143256	0.430105	0.0646039	0.528421	63.8388	Lee
NIT1	ENSG00000158793	0.231625	0.0615329	-0.505517	22.3482	Lee
DEDD	ENSG00000158796	0.145723	0.025726	-0.698344	16.3179	Lee
UFC1	ENSG00000143222	0.316884	0.0713506	0.184207	55.4788	Lee
USP21	ENSG00000143258	0.115411	0.0260659	-0.941494	9.71034	Lee
PPOX	ENSG00000143224	0.152638	0.0209169	-0.787885	13.1842	Lee
B4GALT3	ENSG00000158850	0.215496	0.0393763	-0.550336	20.9772	Lee
ADAMTS4	ENSG00000158859	0.160236	0.134841	-0.514792	12.2977	Lee
NDUFS2	ENSG00000158864	0.439995	0.0570926	0.136283	50.7989	Lee
FCER1G	ENSG00000158869	-0.453732	0.131535	-0.0866679	9.76188	Lee
TOMM40L	ENSG00000158882	0.0641648	0.0391244	-1.06202	7.63839	Lee
PCP4L1	ENSG00000248485	0.00847192	0.0031573	-2.16074	0.57726	Lee
MPZ	ENSG00000158887	0.0481457	0.0206055	-1.02492	4.12329	Lee
SDHC	ENSG00000143252	0.387213	0.0444078	-0.0341209	44.9129	Lee
CFAP126	ENSG00000188931	0.00869204	0.0023993	-1.67085	0.86589	Lee
FCGR2A	ENSG00000143226	-0.273079	0.158563	-0.659662	6.50448	Lee
HSPA6	ENSG00000173110	-0.0646041	0.0199479	-0.28802	9.45263	Lee
FCGR3A	ENSG00000203747	-0.332436	0.149718	-0.45368	6.28801	Lee
FCGR2C	ENSG00000244682	-0.10344	0.0419822	-1.53503	2.12349	Lee
FCGR2B	ENSG00000072694	-0.179755	0.0509883	-1.03065	3.16462	Lee
FCRLA	ENSG00000132185	-0.0037114	0.00473422	-2.36357	0.360788	Lee
FCRLB	ENSG00000162746	0.00728484	0.0232086	-1.57352	2.5152	Lee
DUSP12	ENSG00000081721	0.357505	0.112893	-0.226093	32.2029	Lee
ATF6	ENSG00000118217	0.159645	0.0670618	-0.306572	30.2134	Lee
OLFML2B	ENSG00000162745	0.0281255	0.188982	-0.442252	10.9782	Lee
NOS1AP	ENSG00000198929	0.231222	0.0258655	-0.606424	16.2664	Lee
C1orf226	ENSG00000239887	0.058718	0.0181389	-1.31012	4.23668	Lee
SH2D1B	ENSG00000198574	-0.0343301	0.0289232	-2.14797	0.546335	Lee
UHMK1	ENSG00000152332	0.239067	0.025577	-0.146397	38.5012	Lee
UAP1	ENSG00000117143	0.27523	0.00755323	-0.360579	26.0489	Lee
DDR2	ENSG00000162733	0.262119	0.229367	-0.310123	20.0907	Lee
HSD17B7	ENSG00000132196	0.17249	0.0875274	-0.564063	19.1733	Lee
RGS4	ENSG00000117152	0.0300826	0.032813	-1.11641	2.89661	Lee
RGS5	ENSG00000143248	0.153935	0.0945844	0.24803	13.8027	Lee
NUF2	ENSG00000143228	0.191286	0.0904181	0.0126185	16.9673	Lee
PBX1	ENSG00000185630	0.551213	0.13081	0.0273259	40.6762	Lee
RXRG	ENSG00000143171	0.0133565	0.0153567	-1.89339	0.948356	Lee
MGST3	ENSG00000143198	0.432564	0.100247	0.617323	64.9005	Lee
ALDH9A1	ENSG00000143149	0.371482	0.0851507	-0.0888048	38.9651	Lee
TMCO1	ENSG00000143183	0.398512	0.130311	0.498564	63.7975	Lee
UCK2	ENSG00000143179	0.202886	0.0947965	-0.606605	17.5549	Lee
FAM78B	ENSG00000188859	0.0504452	0.0302128	-1.29751	3.74188	Lee
POGK	ENSG00000143157	0.335187	0.0646439	-0.252017	31.9761	Lee
TADA1	ENSG00000152382	0.14546	0.0131138	-0.843802	11.6998	Lee
ILDR2	ENSG00000143195	0.236441	0.0269121	-0.51406	17.0086	Lee
MAEL	ENSG00000143194	0.0401842	0.0144084	-1.47094	2.77291	Lee
POU2F1	ENSG00000143190	0.27693	0.0644644	-0.293529	29.9248	Lee
CD247	ENSG00000198821	-0.271053	0.0630439	-1.07036	4.59746	Lee
CREG1	ENSG00000143162	-0.083608	0.121042	-0.633285	15.8334	Lee
RCSD1	ENSG00000198771	-0.269568	0.224255	-0.730339	9.04031	Lee
MPZL1	ENSG00000197965	0.345052	0.140444	-0.162886	33.6872	Lee
MPC2	ENSG00000143158	0.369848	0.0959287	0.236004	54.2006	Lee
DCAF6	ENSG00000143164	0.156509	0.0708536	-0.482618	22.5853	Lee
GPR161	ENSG00000143147	0.148053	0.0898035	-0.81509	11.5555	Lee
TIPRL	ENSG00000143155	0.447938	0.124561	0.118319	47.9847	Lee
SFT2D2	ENSG00000213064	0.297628	0.0820992	-0.0463498	42.7791	Lee
TBX19	ENSG00000143178	0.0289329	0.0228037	-1.44027	3.23678	Lee
XCL2	ENSG00000143185	-0.12313	0.0395729	-0.889212	1.95856	Lee
XCL1	ENSG00000143184	-0.0812602	0.0473754	-0.964388	1.505	Lee
DPT	ENSG00000143196	0.0639375	0.0095766	-0.710355	4.74178	Lee
ATP1B1	ENSG00000143153	0.437946	0.0931413	0.402739	42.7585	Lee
NME7	ENSG00000143156	0.40195	0.0355138	-0.242132	33.8006	Lee
BLZF1	ENSG00000117475	0.222977	0.0434146	-0.48289	23.276	Lee
CCDC181	ENSG00000117477	0.185839	0.0284069	-0.692571	12.7822	Lee
SLC19A2	ENSG00000117479	0.0825721	0.0354445	-0.962742	9.05061	Lee
F5	ENSG00000198734	-0.035824	0.0322251	-1.77999	1.15452	Lee
C1orf112	ENSG00000000460	0.14019	0.0381174	-0.755857	11.8751	Lee
SELL	ENSG00000188404	-0.147253	0.0312342	-1.34041	2.83476	Lee
SELE	ENSG00000007908	0.00219642	0.00201016	-2.28785	0.154623	Lee
METTL18	ENSG00000171806	0.14676	0.0120868	-0.79986	12.8543	Lee
SCYL3	ENSG00000000457	0.127601	0.0313178	-0.801274	12.7925	Lee
KIFAP3	ENSG00000075945	0.485672	0.116508	-0.0286828	42.14	Lee
GORAB	ENSG00000120370	0.200868	0.0204388	-0.608237	18.0909	Lee
PRRX1	ENSG00000116132	0.385369	0.206346	0.291548	29.3166	Lee
FMO3	ENSG00000007933	0.0296728	0.0547948	-1.43293	2.04103	Lee
FMO2	ENSG00000094963	0.0694285	0.0272266	-0.584899	5.38089	Lee
FMO1	ENSG00000010932	0.0102188	0.0100077	-1.74877	0.762808	Lee
FMO4	ENSG00000076258	0.0239149	0.0575215	-1.35945	3.85527	Lee
PRRC2C	ENSG00000117523	0.172064	0.0818537	0.61851	77.3013	Lee
VAMP4	ENSG00000117533	0.21511	0.0263553	-0.412091	25.4716	Lee
METTL13	ENSG00000010165	0.145802	0.0310613	-0.745768	14.5449	Lee
DNM3	ENSG00000197959	0.342122	0.0285167	-0.302779	25.5128	Lee
PIGC	ENSG00000135845	0.22253	0.072014	-0.487542	23.6677	Lee
SUCO	ENSG00000094975	0.409765	0.0361641	0.0219539	43.645	Lee
FASLG	ENSG00000117560	-0.0485412	0.00803142	-1.97398	0.700959	Lee
TNFSF18	ENSG00000120337	-0.0168243	0.00794812	-1.77197	0.659726	Lee
TNFSF4	ENSG00000117586	0.00768053	0.0440184	-1.58542	1.90702	Lee
PRDX6	ENSG00000117592	0.307466	0.0964042	0.328398	57.8497	Lee
ANKRD45	ENSG00000183831	0.0346721	0.0137595	-1.53657	2.43274	Lee
KLHL20	ENSG00000076321	0.252427	0.0334877	-0.47923	23.812	Lee
CENPL	ENSG00000120334	0.243679	0.0977263	-0.329092	21.5957	Lee
DARS2	ENSG00000117593	0.164114	0.0433275	-0.691249	14.9572	Lee
ZBTB37	ENSG00000185278	0.181177	0.0302484	-0.578068	19.1836	Lee
RC3H1	ENSG00000135870	0.218379	0.201938	-0.202913	37.9755	Lee
RABGAP1L	ENSG00000152061	0.0393004	0.114563	-0.433298	26.255	Lee
CACYBP	ENSG00000116161	0.347077	0.0971982	0.438897	56.8498	Lee
MRPS14	ENSG00000120333	0.344031	0.0251441	-0.228813	34.7078	Lee
TNN	ENSG00000120332	0.00643238	0.00791675	-2.27081	0.453561	Lee
KIAA0040	ENSG00000235750	-0.00815742	0.0924072	-0.658029	12.1534	Lee
TNR	ENSG00000116147	0.138658	0.155303	-0.276276	10.1845	Lee
COP1	ENSG00000143207	0.179943	0.0387607	-0.519356	22.3379	Lee
PAPPA2	ENSG00000116183	0.0223202	0.0154673	-1.59943	1.70086	Lee
ASTN1	ENSG00000152092	0.137204	0.0455015	-0.870541	9.70003	Lee
BRINP2	ENSG00000198797	0.0830356	0.0107286	-1.06931	5.98907	Lee
SEC16B	ENSG00000120341	0.0216411	0.0260057	-1.62509	2.18534	Lee
RASAL2	ENSG00000075391	0.350138	0.0565543	-0.20042	32.5946	Lee
RALGPS2	ENSG00000116191	0.191377	0.0231495	-0.484799	19.7196	Lee
ANGPTL1	ENSG00000116194	0.0476633	0.0291515	-1.04332	3.74188	Lee
FAM20B	ENSG00000116199	0.235409	0.0238547	-0.493358	21.8019	Lee
TOR3A	ENSG00000186283	0.262103	0.111467	-0.241586	28.5434	Lee
ABL2	ENSG00000143322	0.201697	0.0849923	-0.14402	33.2749	Lee
SOAT1	ENSG00000057252	0.0558648	0.111843	-0.405094	25.9355	Lee
AXDND1	ENSG00000162779	0.00573226	0.00222347	-2.14172	0.680342	Lee
TOR1AIP2	ENSG00000169905	0.394474	0.0302316	0.0425673	47.5621	Lee
TOR1AIP1	ENSG00000143337	0.253723	0.058722	-0.197024	35.9654	Lee
CEP350	ENSG00000135837	0.253159	0.0393171	0.117432	51.1494	Lee
QSOX1	ENSG00000116260	0.130655	0.0922254	-0.509551	21.4617	Lee
LHX4	ENSG00000121454	0.0221633	0.00584004	-1.76151	1.63901	Lee
ACBD6	ENSG00000230124	0.431778	0.102191	-0.020487	43.0265	Lee
XPR1	ENSG00000143324	0.212311	0.0837552	-0.453935	23.3584	Lee
KIAA1614	ENSG00000135835	0.126777	0.0406227	-0.939542	9.32894	Lee
STX6	ENSG00000135823	0.243865	0.0838652	-0.150492	37.5219	Lee
MR1	ENSG00000153029	0.0679751	0.00392644	-0.621516	17.4518	Lee
IER5	ENSG00000162783	0.0481877	0.0919339	0.0613144	42.6039	Lee
CACNA1E	ENSG00000198216	0.00972702	0.00342221	-2.12948	0.680342	Lee
GLUL	ENSG00000135821	0.32407	0.20999	0.533431	59.8186	Lee
RNASEL	ENSG00000135828	0.0568028	0.0444673	-1.03645	7.66931	Lee
RGS16	ENSG00000143333	0.264028	0.0703695	0.0571349	29.7804	Lee
RGS8	ENSG00000135824	0.0358125	0.00497777	-1.54591	2.52551	Lee
NPL	ENSG00000135838	-0.0924059	0.0738469	-1.07247	6.57664	Lee
DHX9	ENSG00000135829	0.415891	0.114106	0.156542	51.6029	Lee
LAMC1	ENSG00000135862	0.329382	0.177793	-0.147904	23.9769	Lee
LAMC2	ENSG00000058085	0.012551	0.00520033	-2.00909	0.876198	Lee
NMNAT2	ENSG00000157064	0.104571	0.029657	-1.0123	7.29822	Lee
SMG7	ENSG00000116698	0.31729	0.0567503	-0.224814	35.6046	Lee
NCF2	ENSG00000116701	-0.155493	0.0436366	-1.2204	3.06154	Lee
ARPC5	ENSG00000162704	0.263288	0.0284426	0.657937	68.7146	Lee
RGL1	ENSG00000143344	0.17895	0.0260738	-0.571009	18.4311	Lee
COLGALT2	ENSG00000198756	0.0854428	0.0494373	-0.99206	6.67972	Lee
TSEN15	ENSG00000198860	0.306558	0.105941	-0.285421	29.1001	Lee
C1orf21	ENSG00000116667	0.376097	0.0439221	-0.178876	32.3987	Lee
EDEM3	ENSG00000116406	0.231974	0.0784155	-0.326236	29.1723	Lee
FAM129A	ENSG00000135842	-0.0545436	0.0117155	-0.263197	25.7499	Lee
RNF2	ENSG00000121481	0.259675	0.0915751	-0.328519	27.6054	Lee
TRMT1L	ENSG00000121486	0.135851	0.00763312	-0.673371	16.3076	Lee
SWT1	ENSG00000116668	0.0480593	0.0353342	-1.07566	7.39099	Lee
AL356273.3	ENSG00000279838	0.0320405	0.022335	-0.913465	8.38058	Lee
IVNS1ABP	ENSG00000116679	0.109317	0.0586512	0.0330057	46.0262	Lee
HMCN1	ENSG00000143341	0.156501	0.0304702	-0.582667	11.7101	Lee
PRG4	ENSG00000116690	0.00461297	0.00531302	-2.01369	0.536027	Lee
TPR	ENSG00000047410	0.350847	0.05376	0.498237	67.0549	Lee
ODR4	ENSG00000157181	0.325523	0.0106045	-0.277462	32.1204	Lee
PTGS2	ENSG00000073756	-0.0570359	0.147217	-0.0604226	13.2564	Lee
PLA2G4A	ENSG00000116711	0.0167218	0.068246	-0.858094	8.74137	Lee
BRINP3	ENSG00000162670	0.105899	0.0380251	-0.90619	7.14359	Lee
RGS18	ENSG00000150681	-0.129572	0.0341662	-1.42811	2.09257	Lee
RGS1	ENSG00000090104	-0.694162	0.0400692	0.2847	16.9364	Lee
RGS13	ENSG00000127074	-0.0292793	0.0211306	-2.08373	0.556644	Lee
RGS2	ENSG00000116741	-0.0883724	0.012537	0.0280399	31.1411	Lee
UCHL5	ENSG00000116750	0.267824	0.097058	-0.216627	33.6254	Lee
TROVE2	ENSG00000116747	0.510918	0.0564621	0.2504	55.4994	Lee
GLRX2	ENSG00000023572	0.31592	0.00562158	-0.280953	29.9557	Lee
CDC73	ENSG00000134371	0.277999	0.0943516	-0.0985247	41.9544	Lee
B3GALT2	ENSG00000162630	0.0611252	0.0504572	-1.17124	4.87579	Lee
KCNT2	ENSG00000162687	0.11094	0.0380443	-0.988993	8.11257	Lee
CFH	ENSG00000000971	0.134729	0.235636	-0.318524	11.5555	Lee
ASPM	ENSG00000066279	0.225436	0.0992865	0.402881	20.3897	Lee
ZBTB41	ENSG00000177888	0.351924	0.0919491	-0.27299	30.8628	Lee
CRB1	ENSG00000134376	0.329831	0.107755	-0.258706	23.678	Lee
DENND1B	ENSG00000213047	-0.0118545	0.0487023	-0.596942	18.5445	Lee
C1orf53	ENSG00000203724	0.182851	0.0540846	-0.687091	13.7718	Lee
LHX9	ENSG00000143355	0.0707562	0.0255502	-1.18473	4.71085	Lee
NEK7	ENSG00000151414	0.141076	0.042681	-0.396421	27.4095	Lee
PTPRC	ENSG00000081237	-0.842891	0.0819039	-0.00440958	14.9985	Lee
NR5A2	ENSG00000116833	0.0082003	0.00748062	-1.88301	0.731883	Lee
ZNF281	ENSG00000162702	0.240317	0.0482002	-0.33091	28.2239	Lee
KIF14	ENSG00000118193	0.159309	0.0556319	-0.221744	13.5347	Lee
DDX59	ENSG00000118197	0.201891	0.0381237	-0.517142	21.1422	Lee
CAMSAP2	ENSG00000118200	0.489737	0.0471855	-0.0160049	42.5626	Lee
INAVA	ENSG00000163362	0.0846888	0.0492413	-1.12231	6.08185	Lee
KIF21B	ENSG00000116852	0.0265892	0.0435986	-1.05587	6.9065	Lee
TMEM9	ENSG00000116857	0.541168	0.0598706	0.0542997	45.1397	Lee
TNNI1	ENSG00000159173	0.0177493	0.00706	-1.83148	1.23699	Lee
PHLDA3	ENSG00000174307	0.289329	0.0869709	-0.425596	22.4822	Lee
CSRP1	ENSG00000159176	0.32912	0.0684956	-0.0876529	35.1304	Lee
NAV1	ENSG00000134369	0.388929	0.0544934	-0.0158191	38.9341	Lee
IPO9	ENSG00000198700	0.43688	0.12854	-0.00758691	40.2845	Lee
SHISA4	ENSG00000198892	0.24865	0.0910963	-0.480311	18.6682	Lee
LMOD1	ENSG00000163431	0.0417742	0.0417416	-1.25202	3.04092	Lee
TIMM17A	ENSG00000134375	0.377678	0.069506	-0.0586256	41.1298	Lee
RNPEP	ENSG00000176393	0.169734	0.160179	-0.392756	24.8222	Lee
ELF3	ENSG00000163435	0.00799191	0.00611086	-1.84694	0.989589	Lee
GPR37L1	ENSG00000170075	0.130856	0.172595	-0.581812	9.81342	Lee
ARL8A	ENSG00000143862	0.354859	0.0446633	-0.0898496	40.9752	Lee
PTPN7	ENSG00000143851	-0.248204	0.0432723	-1.18748	4.69024	Lee
LGR6	ENSG00000133067	0.002166	0.00610408	-2.21596	0.546335	Lee
UBE2T	ENSG00000077152	0.362071	0.100407	0.35335	31.0896	Lee
PPP1R12B	ENSG00000077157	0.271373	0.059497	-0.41838	23.678	Lee
KDM5B	ENSG00000117139	0.179819	0.158151	-0.216701	28.3785	Lee
RABIF	ENSG00000183155	0.223001	0.0875799	-0.453172	23.41	Lee
KLHL12	ENSG00000117153	0.153167	0.0468916	-0.699911	15.8025	Lee
ADIPOR1	ENSG00000159346	0.282106	0.0712773	-0.203699	35.8726	Lee
CYB5R1	ENSG00000159348	0.24541	0.0771355	-0.363051	27.4508	Lee
TMEM183A	ENSG00000163444	0.362326	0.0447676	-0.0804815	40.8721	Lee
PPFIA4	ENSG00000143847	0.076938	0.0337484	-1.17658	5.69014	Lee
ADORA1	ENSG00000163485	0.0880466	0.0457992	-1.09139	6.66942	Lee
MYBPH	ENSG00000133055	0.00792868	0.0128112	-1.81655	1.02051	Lee
CHI3L1	ENSG00000133048	0.201348	0.469429	1.11066	24.6882	Lee
CHIT1	ENSG00000133063	0.0103967	0.00631867	-1.76933	0.855582	Lee
BTG2	ENSG00000159388	-0.0236474	0.131755	0.285327	50.6649	Lee
FMOD	ENSG00000122176	0.092868	0.0728989	-0.845367	6.85496	Lee
PRELP	ENSG00000188783	0.0491268	0.0299261	-1.0254	3.42233	Lee
ATP2B4	ENSG00000058668	0.231871	0.181282	-0.168393	34.5428	Lee
LAX1	ENSG00000122188	-0.100094	0.0298295	-1.66875	1.61839	Lee
ZC3H11A	ENSG00000058673	0.0752381	0.0174167	-1.08974	7.39099	Lee
ZBED6	ENSG00000257315	0.0689696	0.0134388	-1.23247	5.5252	Lee
SNRPE	ENSG00000182004	0.422553	0.0207529	0.535393	63.2306	Lee
SOX13	ENSG00000143842	0.113128	0.0284683	-0.959875	8.73106	Lee
ETNK2	ENSG00000143845	0.0928258	0.0155839	-1.12948	6.47356	Lee
KISS1	ENSG00000170498	0.0106683	0.0027755	-2.11758	0.711267	Lee
GOLT1A	ENSG00000174567	0.0415962	0.00964953	-1.48851	2.84507	Lee
PLEKHA6	ENSG00000143850	0.0940809	0.0274833	-1.06565	6.80342	Lee
PPP1R15B	ENSG00000158615	0.0923473	0.0425753	-0.248512	34.0274	Lee
PIK3C2B	ENSG00000133056	0.0550746	0.0623694	-1.06357	6.63849	Lee
MDM4	ENSG00000198625	0.274297	0.0897152	0.0907694	55.2727	Lee
LRRN2	ENSG00000170382	0.0846044	0.049427	-1.13801	5.94784	Lee
NFASC	ENSG00000163531	0.335029	0.0488611	-0.327566	25.1211	Lee
CNTN2	ENSG00000184144	0.235448	0.0323707	-0.41639	17.3281	Lee
TMEM81	ENSG00000174529	0.0272891	0.00611737	-1.6048	2.37089	Lee
RBBP5	ENSG00000117222	0.245318	0.0364859	-0.435489	24.3995	Lee
DSTYK	ENSG00000133059	0.197013	0.0633091	-0.562262	19.431	Lee
TMCC2	ENSG00000133069	0.103244	0.0324391	-1.03791	7.47346	Lee
NUAK2	ENSG00000163545	0.0637947	0.0279789	-1.14172	6.06123	Lee
KLHDC8A	ENSG00000162873	0.275141	0.0939342	-0.426432	19.8536	Lee
LEMD1	ENSG00000186007	0.0300498	0.0241097	-1.55225	2.24719	Lee
CDK18	ENSG00000117266	0.176199	0.0934177	-0.548432	14.0089	Lee
MFSD4A	ENSG00000174514	0.0430925	0.0177237	-1.44399	3.22647	Lee
ELK4	ENSG00000158711	0.173572	0.122798	-0.3175	30.4092	Lee
SLC45A3	ENSG00000158715	0.0272586	0.0182147	-1.46962	2.70075	Lee
NUCKS1	ENSG00000069275	0.32708	0.0946589	1.09313	76.9302	Lee
RAB29	ENSG00000117280	0.0321698	0.144871	-0.601032	17.4518	Lee
SLC41A1	ENSG00000133065	0.213606	0.0552377	-0.613721	17.9672	Lee
RAB7B	ENSG00000276600	0.000257726	0.0442734	-1.38803	2.70075	Lee
RHEX	ENSG00000263961	-0.0137405	0.0139868	-2.18064	0.195856	Lee
FAM72A	ENSG00000196550	0.0597695	0.00747476	-1.08156	6.2777	Lee
SRGAP2	ENSG00000266028	0.24664	0.0603984	-0.177257	35.7592	Lee
IKBKE	ENSG00000263528	-0.0489905	0.0418405	-1.23477	5.06133	Lee
RASSF5	ENSG00000266094	-0.257235	0.0425283	-1.07353	6.11277	Lee
EIF2D	ENSG00000143486	0.152816	0.0453459	-0.657826	17.627	Lee
DYRK3	ENSG00000143479	0.196826	0.00992752	-0.626034	16.1633	Lee
MAPKAPK2	ENSG00000162889	0.134348	0.119091	-0.388464	26.3375	Lee
IL10	ENSG00000136634	-0.107559	0.0646615	-1.03791	2.30904	Lee
IL24	ENSG00000162892	-0.00498758	0.00684803	-2.27081	0.237089	Lee
FCMR	ENSG00000162894	-0.0993231	0.0551618	-1.23863	4.38099	Lee
PFKFB2	ENSG00000123836	0.021386	0.0203952	-1.28439	4.64901	Lee
YOD1	ENSG00000180667	0.124838	0.0611374	-0.819499	11.8957	Lee
CD55	ENSG00000196352	-0.251498	0.263361	-0.590966	13.0605	Lee
CR1	ENSG00000203710	-0.029394	0.0263255	-2.073	0.670034	Lee
CR1L	ENSG00000197721	0.00836892	0.0097835	-1.8501	1.16483	Lee
CD46	ENSG00000117335	0.25292	0.0414045	-0.035042	47.2322	Lee
CD34	ENSG00000174059	0.0332086	0.0113239	-1.20722	2.60798	Lee
PLXNA2	ENSG00000076356	0.107847	0.0444627	-0.82485	9.13308	Lee
LAMB3	ENSG00000196878	0.0244253	0.0338239	-1.43293	2.94815	Lee
G0S2	ENSG00000123689	-0.00393775	0.026435	0.0306342	14.6789	Lee
HSD11B1	ENSG00000117594	0.0172483	0.0336248	-1.56521	1.60808	Lee
TRAF3IP3	ENSG00000009790	-0.216646	0.0394319	-1.33554	3.47387	Lee
C1orf74	ENSG00000162757	0.062296	0.0273	-1.27501	4.7624	Lee
IRF6	ENSG00000117595	0.0116729	0.00236535	-1.92991	0.968972	Lee
UTP25	ENSG00000117597	0.1774	0.0464467	-0.647166	17.1116	Lee
SYT14	ENSG00000143469	0.23508	0.102567	-0.566036	16.153	Lee
SERTAD4	ENSG00000082497	0.21591	0.0499799	-0.530299	15.0294	Lee
HHAT	ENSG00000054392	0.0419124	0.017372	-1.36253	3.98928	Lee
KCNH1	ENSG00000143473	0.0337729	0.0197726	-1.5097	2.56675	Lee
AL590132.1	ENSG00000284299	0.0105536	0.00640338	-1.96151	0.989589	Lee
RCOR3	ENSG00000117625	0.354892	0.0840916	-0.124089	38.2744	Lee
TRAF5	ENSG00000082512	0.124991	0.197826	-0.440521	23.2347	Lee
RD3	ENSG00000198570	0.00412123	0.0061775	-2.34336	0.412329	Lee
SLC30A1	ENSG00000170385	0.0738944	0.0358133	-0.714279	13.5347	Lee
NEK2	ENSG00000117650	0.152267	0.0485403	-0.311588	11.5349	Lee
LPGAT1	ENSG00000123684	0.350623	0.182573	0.0103514	41.3256	Lee
INTS7	ENSG00000143493	0.198882	0.0644985	-0.55658	18.4208	Lee
DTL	ENSG00000143476	0.227011	0.0622709	-0.305033	17.7095	Lee
PPP2R5A	ENSG00000066027	0.0371878	0.0466529	-0.660686	16.8849	Lee
TMEM206	ENSG00000065600	0.20264	0.0380427	-0.507817	19.4516	Lee
NENF	ENSG00000117691	0.561461	0.019715	0.451235	59.9526	Lee
ATF3	ENSG00000162772	0.209907	0.0976254	0.433403	42.8616	Lee
FAM71A	ENSG00000162771	-0.000981085	0.00615066	-1.94149	0.907123	Lee
BATF3	ENSG00000123685	0.169312	0.0118317	-0.52637	15.6169	Lee
NSL1	ENSG00000117697	0.431202	0.055914	0.0590148	47.0364	Lee
TATDN3	ENSG00000203705	0.216765	0.0508016	-0.482482	22.5131	Lee
FLVCR1	ENSG00000162769	0.279344	0.101289	-0.352742	24.1315	Lee
VASH2	ENSG00000143494	0.094102	0.084954	-1.03938	6.79311	Lee
ANGEL2	ENSG00000174606	0.257994	0.0560529	-0.340903	29.667	Lee
RPS6KC1	ENSG00000136643	0.165997	0.0821986	-0.580617	20.0186	Lee
PROX1	ENSG00000117707	0.518717	0.195006	0.1039	38.3981	Lee
SMYD2	ENSG00000143499	0.246925	0.04106	-0.278481	22.6265	Lee
PTPN14	ENSG00000152104	0.170047	0.0623972	-0.695226	12.9677	Lee
CENPF	ENSG00000117724	0.331588	0.115897	0.830458	33.6666	Lee
KCNK2	ENSG00000082482	0.0539693	0.0154943	-1.35537	3.61818	Lee
KCTD3	ENSG00000136636	0.466852	0.069205	-0.137704	35.6767	Lee
USH2A	ENSG00000042781	0.00362949	0.00268804	-2.41861	0.319555	Lee
ESRRG	ENSG00000196482	0.13667	0.0132164	-0.884726	9.47325	Lee
GPATCH2	ENSG00000092978	0.318227	0.0314819	-0.253378	33.2234	Lee
SPATA17	ENSG00000162814	0.0804106	0.0173793	-1.10259	5.83445	Lee
RRP15	ENSG00000067533	0.335435	0.0891326	-0.172502	34.9552	Lee
TGFB2	ENSG00000092969	0.0965327	0.0731533	-0.782968	8.9063	Lee
LYPLAL1	ENSG00000143353	0.321081	0.0446108	-0.260252	32.4193	Lee
ZC3H11B	ENSG00000215817	0.0287128	0.00563971	-1.51115	2.92753	Lee
SLC30A10	ENSG00000196660	0.0276122	0.00586107	-1.56686	1.91733	Lee
EPRS	ENSG00000136628	0.395573	0.0633987	0.077192	46.3767	Lee
BPNT1	ENSG00000162813	0.21029	0.0509191	-0.629644	17.5652	Lee
IARS2	ENSG00000067704	0.323737	0.0821507	-0.167536	36.4499	Lee
RAB3GAP2	ENSG00000118873	0.295853	0.0310672	-0.203628	36.0169	Lee
MARK1	ENSG00000116141	0.260496	0.0803108	-0.571176	18.2455	Lee
C1orf115	ENSG00000162817	0.0529554	0.0218267	-1.33651	3.80373	Lee
2002-03-01	ENSG00000117791	0.101925	0.0274448	-1.09029	7.2776	Lee
2001-03-01	ENSG00000186205	0.0835905	0.0525555	-1.14923	6.05092	Lee
HLX	ENSG00000136630	-0.00768964	0.077796	-1.43172	2.79353	Lee
DUSP10	ENSG00000143507	0.0753021	0.0759282	-0.450637	20.266	Lee
TAF1A	ENSG00000143498	0.147744	0.0200579	-0.760732	13.1121	Lee
MIA3	ENSG00000154305	0.381287	0.0555017	0.0301333	47.459	Lee
AIDA	ENSG00000186063	0.273664	0.0668927	-0.106174	39.4392	Lee
BROX	ENSG00000162819	0.297029	0.0551202	-0.0373289	44.5212	Lee
FAM177B	ENSG00000197520	-0.0204327	0.0161124	-2.3336	0.381404	Lee
DISP1	ENSG00000154309	0.0842487	0.0551087	-0.907635	10.2257	Lee
TLR5	ENSG00000187554	-0.0668992	0.0821623	-1.45662	2.86568	Lee
SUSD4	ENSG00000143502	0.208023	0.0835401	-0.665011	14.514	Lee
CAPN8	ENSG00000203697	0.0130217	0.00239509	-2.01369	0.896815	Lee
CAPN2	ENSG00000162909	0.231588	0.163264	-0.172369	33.8522	Lee
TP53BP2	ENSG00000143514	0.264136	0.0191958	-0.276191	30.8628	Lee
FBXO28	ENSG00000143756	0.207017	0.026229	-0.52382	21.9771	Lee
DEGS1	ENSG00000143753	0.370092	0.0798663	0.145859	51.8606	Lee
NVL	ENSG00000143748	0.220633	0.0494647	-0.477076	22.6162	Lee
CNIH4	ENSG00000143771	0.445357	0.0407432	0.173111	49.366	Lee
WDR26	ENSG00000162923	0.166581	0.150768	-0.205708	37.0374	Lee
CNIH3	ENSG00000143786	0.100296	0.0606252	-0.872206	7.96825	Lee
DNAH14	ENSG00000185842	0.0681243	0.0269787	-1.08536	6.44263	Lee
LBR	ENSG00000143815	0.273583	0.0670887	0.228424	49.7784	Lee
ENAH	ENSG00000154380	0.642793	0.118084	0.224224	47.624	Lee
SRP9	ENSG00000143742	0.403854	0.0459644	0.707473	68.3125	Lee
EPHX1	ENSG00000143819	0.360012	0.0662234	-0.244013	27.6673	Lee
TMEM63A	ENSG00000196187	0.0184569	0.0155413	-0.886101	8.83414	Lee
PYCR2	ENSG00000143811	0.241209	0.0770426	-0.369187	28.5434	Lee
LEFTY2	ENSG00000143768	0.00768748	0.00528153	-2.12349	0.515411	Lee
SDE2	ENSG00000143751	0.181196	0.022063	-0.539348	21.0288	Lee
H3F3A	ENSG00000163041	0.094846	0.048027	1.40052	83.311	Lee
ACBD3	ENSG00000182827	0.368539	0.0124511	0.0224219	45.954	Lee
LIN9	ENSG00000183814	0.20782	0.0363744	-0.54465	16.6787	Lee
PARP1	ENSG00000143799	0.397753	0.0442263	0.306413	52.5616	Lee
STUM	ENSG00000203685	0.0190044	0.00564175	-1.7827	1.43284	Lee
ITPKB	ENSG00000143772	0.0497431	0.098622	-0.672317	11.8957	Lee
PSEN2	ENSG00000143801	0.0563906	0.0502271	-1.15623	5.94784	Lee
COQ8A	ENSG00000163050	0.213149	0.0319838	-0.541524	19.8536	Lee
CDC42BPA	ENSG00000143776	0.562334	0.086599	0.0217837	44.1398	Lee
ZNF678	ENSG00000181450	0.199959	0.0572775	-0.578237	18.4414	Lee
SNAP47	ENSG00000143740	0.227911	0.0342179	-0.524119	21.7503	Lee
JMJD4	ENSG00000081692	0.125477	0.0134854	-0.837289	12.1637	Lee
WNT9A	ENSG00000143816	0.0294012	0.0146174	-1.59943	2.18534	Lee
ARF1	ENSG00000143761	0.302299	0.0688396	0.458943	65.8283	Lee
C1orf35	ENSG00000143793	0.393669	0.0626164	0.0292972	42.4183	Lee
MRPL55	ENSG00000162910	0.43386	0.0440593	0.044026	47.2013	Lee
GUK1	ENSG00000143774	0.277359	0.0526853	0.694796	71.4153	Lee
GJC2	ENSG00000198835	0.0344848	0.00662314	-1.37509	2.7626	Lee
IBA57	ENSG00000181873	0.0683983	0.0306676	-1.06722	7.33945	Lee
OBSCN	ENSG00000154358	0.054227	0.0341022	-1.08481	7.06113	Lee
TRIM11	ENSG00000154370	0.138129	0.0331058	-0.671476	15.9262	Lee
TRIM17	ENSG00000162931	0.0155529	0.0047307	-1.92991	1.10298	Lee
HIST3H2A	ENSG00000181218	0.114889	0.0414664	-0.471473	18.0703	Lee
HIST3H2BB	ENSG00000196890	0.0407112	0.015956	-1.25202	4.3913	Lee
RNF187	ENSG00000168159	0.455427	0.0636712	0.225584	52.7059	Lee
RHOU	ENSG00000116574	0.321458	0.103814	-0.170642	28.6671	Lee
RAB4A	ENSG00000168118	0.421976	0.0116838	0.0313845	45.4489	Lee
CCSAP	ENSG00000154429	0.374945	0.087786	0.0400027	35.9035	Lee
NUP133	ENSG00000069248	0.222321	0.0497233	-0.578916	19.967	Lee
ABCB10	ENSG00000135776	0.15315	0.0887357	-0.739826	13.4831	Lee
TAF5L	ENSG00000135801	0.150853	0.0168366	-0.703968	15.0191	Lee
URB2	ENSG00000135763	0.131874	0.0433596	-0.852002	11.3081	Lee
GALNT2	ENSG00000143641	0.17035	0.0873571	-0.365121	25.4613	Lee
PGBD5	ENSG00000177614	0.179074	0.0505057	-0.737129	13.3698	Lee
COG2	ENSG00000135775	0.211318	0.0514655	-0.472667	23.6161	Lee
AGT	ENSG00000135744	0.203506	0.110702	0.116645	15.3902	Lee
C1orf198	ENSG00000119280	0.24134	0.0790302	-0.554649	18.5445	Lee
TTC13	ENSG00000143643	0.130421	0.0376437	-0.668962	15.3799	Lee
ARV1	ENSG00000173409	0.276839	0.0380493	-0.42955	24.9562	Lee
FAM89A	ENSG00000182118	0.0817057	0.0811442	-0.746517	9.19493	Lee
TRIM67	ENSG00000119283	0.0192971	0.0200153	-1.75382	1.36068	Lee
C1orf131	ENSG00000143633	0.362254	0.0830786	-0.140356	37.1817	Lee
GNPAT	ENSG00000116906	0.282201	0.0617896	-0.352541	28.6878	Lee
EXOC8	ENSG00000116903	0.11679	0.0200886	-0.767232	13.5656	Lee
SPRTN	ENSG00000010072	0.206836	0.114041	-0.524119	20.8638	Lee
EGLN1	ENSG00000135766	0.150898	0.0593992	-0.685787	15.6994	Lee
NA	ENSG00000287856	0.0656939	0.0010539	-0.955408	8.4115	Lee
TSNAX	ENSG00000116918	0.29512	0.0549489	-0.146459	38.0682	Lee
DISC1	ENSG00000162946	0.0331387	0.0483474	-0.99338	8.4115	Lee
SIPA1L2	ENSG00000116991	0.206015	0.0469544	-0.372975	23.5955	Lee
MAP10	ENSG00000212916	0.123829	0.032372	-0.913832	9.5351	Lee
NTPCR	ENSG00000135778	0.377066	0.0252861	-0.224663	35.0582	Lee
PCNX2	ENSG00000135749	0.139853	0.051003	-0.541524	20.8226	Lee
MAP3K21	ENSG00000143674	0.0602285	0.0350066	-1.11641	5.83445	Lee
KCNK1	ENSG00000135750	0.0430925	0.0290028	-1.35033	3.20586	Lee
SLC35F3	ENSG00000183780	0.0644924	0.0190611	-1.16991	4.78301	Lee
COA6	ENSG00000168275	0.337337	0.0236888	-0.15138	37.9033	Lee
TARBP1	ENSG00000059588	0.161765	0.0951002	-0.608782	17.8229	Lee
IRF2BP2	ENSG00000168264	0.24251	0.0360295	0.138762	51.9225	Lee
TOMM20	ENSG00000173726	0.324055	0.0548473	0.569196	67.5807	Lee
RBM34	ENSG00000188739	0.125932	0.0554348	-0.761507	14.1119	Lee
ARID4B	ENSG00000054267	0.290431	0.0686464	0.258671	59.7052	Lee
GGPS1	ENSG00000152904	0.305507	0.0380649	-0.391651	26.9148	Lee
TBCE	ENSG00000285053	0.208815	0.0332899	-0.592015	17.4621	Lee
NA	ENSG00000284770	0.0954134	0.0196369	-0.973137	8.86507	Lee
B3GALNT2	ENSG00000162885	0.279838	0.0477412	-0.384648	24.915	Lee
GNG4	ENSG00000168243	0.49398	0.0820871	0.241866	35.1613	Lee
LYST	ENSG00000143669	0.183119	0.0935458	-0.0718919	40.1917	Lee
NID1	ENSG00000116962	0.252799	0.21502	-0.134459	18.2868	Lee
GPR137B	ENSG00000077585	-0.000505153	0.120867	-0.821869	11.1019	Lee
ERO1B	ENSG00000086619	0.105771	0.0226723	-0.57001	19.0496	Lee
EDARADD	ENSG00000186197	0.0116964	0.010526	-1.67506	1.93794	Lee
LGALS8	ENSG00000116977	0.111632	0.0376347	-0.434757	25.1314	Lee
HEATR1	ENSG00000119285	0.203329	0.0616994	-0.46359	24.0491	Lee
ACTN2	ENSG00000077522	0.0822722	0.0593353	-0.986382	6.38079	Lee
MTR	ENSG00000116984	0.216252	0.111851	-0.356389	27.7806	Lee
RYR2	ENSG00000198626	0.00586807	0.00681748	-2.11758	0.608185	Lee
CHRM3	ENSG00000133019	0.0784437	0.0638518	-0.99915	5.44274	Lee
FMN2	ENSG00000155816	0.166762	0.025054	-0.80928	12.1534	Lee
GREM2	ENSG00000180875	0.000398087	0.00207696	-2.45534	0.278322	Lee
RGS7	ENSG00000182901	0.12916	0.00913489	-0.896558	8.80322	Lee
FH	ENSG00000091483	0.366054	0.192849	-0.103155	34.3676	Lee
KMO	ENSG00000117009	-0.0516133	0.024059	-1.58028	1.84517	Lee
OPN3	ENSG00000054277	0.116167	0.0596174	-0.702837	14.8644	Lee
CHML	ENSG00000203668	0.199444	0.0342442	-0.433783	21.5545	Lee
EXO1	ENSG00000174371	0.102963	0.0420177	-0.91127	8.12287	Lee
MAP1LC3C	ENSG00000197769	0.0123941	0.0184315	-2.03743	0.834965	Lee
PLD5	ENSG00000180287	0.223806	0.11616	-0.467776	15.3386	Lee
CEP170	ENSG00000143702	0.440967	0.036363	0.305838	56.9632	Lee
SDCCAG8	ENSG00000054282	0.276514	0.0760275	-0.0539877	42.6039	Lee
AKT3	ENSG00000117020	0.486023	0.0694885	0.0228043	41.1195	Lee
ZBTB18	ENSG00000179456	0.352203	0.0778186	-0.141718	29.2341	Lee
ADSS	ENSG00000035687	0.254791	0.0671565	-0.0903454	39.9959	Lee
CATSPERE	ENSG00000179397	0.0333655	0.0120127	-1.55868	2.56675	Lee
DESI2	ENSG00000121644	0.415729	0.113339	-0.0092758	39.5939	Lee
AL451007.3	ENSG00000284188	0.0266709	0.015656	-1.71266	1.7627	Lee
COX20	ENSG00000203667	0.443796	0.0320542	0.4534	61.4885	Lee
HNRNPU	ENSG00000153187	0.200128	0.0891065	0.85583	81.0535	Lee
EFCAB2	ENSG00000203666	0.302725	0.108421	-0.337676	27.5229	Lee
KIF26B	ENSG00000162849	0.0644199	0.0629544	-1.10033	5.31904	Lee
SMYD3	ENSG00000185420	0.243897	0.0606658	-0.374139	24.8943	Lee
TFB2M	ENSG00000162851	0.146554	0.0530218	-0.759444	14.0707	Lee
CNST	ENSG00000162852	0.176946	0.0442175	-0.46712	24.1831	Lee
SCCPDH	ENSG00000143653	0.483818	0.110595	0.0334204	39.965	Lee
AHCTF1	ENSG00000153207	0.349244	0.0283254	-0.094388	39.13	Lee
ZNF695	ENSG00000197472	0.00551214	0.0100833	-2.27081	0.422637	Lee
ZNF670	ENSG00000277462	0.080872	0.0121393	-1.15495	6.12308	Lee
ZNF669	ENSG00000188295	0.199132	0.0524629	-0.595352	17.8023	Lee
ZNF124	ENSG00000196418	0.0685368	0.032453	-0.810725	12.3802	Lee
ZNF496	ENSG00000162714	0.103553	0.0293472	-0.933738	10.1639	Lee
NLRP3	ENSG00000162711	-0.174556	0.0179571	-0.935278	3.42233	Lee
GCSAML	ENSG00000169224	-0.00763359	0.00965445	-2.60661	0.123699	Lee
TRIM58	ENSG00000162722	-0.0171474	0.0150007	-1.8195	1.05144	Lee
SH3BP5L	ENSG00000175137	0.114294	0.0315825	-0.89868	10.7515	Lee
ZNF672	ENSG00000171161	0.194515	0.0511407	-0.506666	19.6681	Lee
ZNF692	ENSG00000171163	0.138445	0.0517741	-0.796485	13.2667	Lee
PGBD2	ENSG00000185220	0.0594371	0.0341471	-1.08645	7.25698	Lee
FAM110C	ENSG00000184731	0.0199154	0.0102495	-1.48167	1.94825	Lee
SH3YL1	ENSG00000035115	0.210733	0.14247	-0.436466	24.1006	Lee
ACP1	ENSG00000143727	0.413488	0.0148508	0.136839	51.1081	Lee
ALKAL2	ENSG00000189292	0.0160236	0.0137998	-1.73884	1.19575	Lee
TMEM18	ENSG00000151353	0.341378	0.0231877	-0.176248	36.1097	Lee
SNTG2	ENSG00000172554	0.00613968	0.00462994	-2.26254	0.484486	Lee
PXDN	ENSG00000130508	0.275778	0.165328	-0.330431	20.7401	Lee
MYT1L	ENSG00000186487	0.279449	0.0328204	-0.2505	20.0598	Lee
EIPR1	ENSG00000032389	0.138455	0.0425091	-0.682757	15.9984	Lee
TRAPPC12	ENSG00000171853	0.177171	0.0739636	-0.54168	22.0183	Lee
ADI1	ENSG00000182551	0.342149	0.0983671	0.0328812	43.109	Lee
NA	ENSG00000286905	0.0354074	0.0511137	-1.39353	3.6388	Lee
RNASEH1	ENSG00000171865	0.298157	0.0465742	-0.349928	27.4095	Lee
RPS7	ENSG00000171863	0.0313818	0.0217251	1.29528	84.2078	Lee
COLEC11	ENSG00000118004	0.0130217	0.00832649	-1.94149	0.876198	Lee
DCDC2C	ENSG00000214866	0.00266709	0.00276995	-2.53966	0.185548	Lee
SOX11	ENSG00000176887	0.337811	0.11372	0.0875976	25.1727	Lee
CMPK2	ENSG00000134326	0.0771349	0.0295179	-0.876564	8.72075	Lee
RSAD2	ENSG00000134321	0.080104	0.0306407	-0.849779	8.56613	Lee
RNF144A	ENSG00000151692	0.286638	0.0622499	-0.45368	21.6885	Lee
ID2	ENSG00000115738	-0.0559309	0.0260759	0.297795	49.1083	Lee
KIDINS220	ENSG00000134313	0.384815	0.0597669	0.0965069	50.1392	Lee
MBOAT2	ENSG00000143797	0.391158	0.0545667	-0.278566	29.4918	Lee
ASAP2	ENSG00000151693	0.338106	0.0716643	-0.393863	24.75	Lee
ITGB1BP1	ENSG00000119185	0.36734	0.0753317	-0.0540384	42.9234	Lee
CPSF3	ENSG00000119203	0.202732	0.040353	-0.492384	22.6059	Lee
IAH1	ENSG00000134330	0.363182	0.0659396	0.0384894	48.4177	Lee
ADAM17	ENSG00000151694	0.203735	0.0626089	-0.177863	36.2231	Lee
YWHAQ	ENSG00000134308	0.471769	0.061997	0.531539	65.6943	Lee
TAF1B	ENSG00000115750	0.21207	0.0649159	-0.475736	22.9358	Lee
GRHL1	ENSG00000134317	0.0445677	0.0361348	-1.38259	3.64911	Lee
KLF11	ENSG00000172059	0.121632	0.0963683	-0.724128	13.4522	Lee
CYS1	ENSG00000205795	0.0172576	0.00690463	-1.90403	1.14421	Lee
RRM2	ENSG00000171848	0.248739	0.0740007	-0.0491983	21.6576	Lee
HPCAL1	ENSG00000115756	0.191457	0.138196	-0.263279	30.3165	Lee
ODC1	ENSG00000115758	0.438689	0.0686003	0.384547	50.7783	Lee
NOL10	ENSG00000115761	0.204305	0.045317	-0.542616	20.8123	Lee
ATP6V1C2	ENSG00000143882	0.0300405	0.0192834	-1.50394	2.75229	Lee
PDIA6	ENSG00000143870	0.409218	0.0532425	0.56406	62.9523	Lee
KCNF1	ENSG00000162975	0.0862155	0.0788357	-0.857449	6.13339	Lee
C2orf50	ENSG00000150873	0.0144336	0.00552405	-1.94939	0.97928	Lee
PQLC3	ENSG00000162976	0.0263319	0.051286	-0.796485	12.3905	Lee
ROCK2	ENSG00000134318	0.430005	0.139978	-0.00219919	42.3255	Lee
E2F6	ENSG00000169016	0.298379	0.0476216	-0.439042	24.5645	Lee
GREB1	ENSG00000196208	0.0435	0.0263552	-1.43904	3.22647	Lee
LPIN1	ENSG00000134324	0.129222	0.0703177	-0.52188	21.905	Lee
TRIB2	ENSG00000071575	0.167594	0.214765	-0.364085	18.9053	Lee
FAM84A	ENSG00000162981	0.140185	0.101038	-0.740072	9.99897	Lee
NBAS	ENSG00000151779	0.170579	0.0887936	-0.539038	20.8948	Lee
DDX1	ENSG00000079785	0.409023	0.0692452	0.0134006	43.1605	Lee
MYCN	ENSG00000134323	0.0924067	0.0629617	-1.05842	6.21585	Lee
FAM49A	ENSG00000197872	0.116231	0.0132199	-0.53703	19.7712	Lee
RAD51AP2	ENSG00000214842	0.00596172	0.00264076	-2.31472	0.40202	Lee
VSNL1	ENSG00000163032	0.0277901	0.015809	-1.44649	1.95856	Lee
SMC6	ENSG00000163029	0.297316	0.149778	-0.225265	31.0071	Lee
GEN1	ENSG00000178295	0.172909	0.0616294	-0.576377	16.1633	Lee
KCNS3	ENSG00000170745	0.0524215	0.0720401	-1.25684	3.61818	Lee
RDH14	ENSG00000240857	0.289741	0.0384997	-0.375731	28.1002	Lee
OSR1	ENSG00000143867	0.0131785	0.0225057	-1.89339	0.948356	Lee
TTC32	ENSG00000183891	0.22538	0.0629354	-0.473732	21.6369	Lee
WDR35	ENSG00000118965	0.170082	0.0264549	-0.737618	14.349	Lee
MATN3	ENSG00000132031	0.0271415	0.0355634	-1.56193	1.86579	Lee
LAPTM4A	ENSG00000068697	0.38516	0.0128996	0.530696	61.0143	Lee
SDC1	ENSG00000115884	0.188056	0.0942844	-0.642817	13.2976	Lee
PUM2	ENSG00000055917	0.325517	0.0719523	-0.0816685	43.346	Lee
RHOB	ENSG00000143878	0.375726	0.137255	0.474847	57.6126	Lee
HS1BP3	ENSG00000118960	0.101551	0.0396221	-0.831177	12.1122	Lee
LDAH	ENSG00000118961	0.117935	0.0339312	-0.866572	11.2772	Lee
KLHL29	ENSG00000119771	0.0830777	0.0512254	-1.13495	6.07154	Lee
ATAD2B	ENSG00000119778	0.0748477	0.120573	-0.578577	19.7093	Lee
UBXN2A	ENSG00000173960	0.379441	0.0892691	-0.0838894	40.4082	Lee
WDCP	ENSG00000163026	0.101813	0.00874862	-1.01927	8.24657	Lee
FKBP1B	ENSG00000119782	0.124503	0.0289095	-0.830267	11.4009	Lee
SF3B6	ENSG00000115128	0.386214	0.109505	0.419604	63.2306	Lee
FAM228B	ENSG00000219626	0.182875	0.0148737	-0.584555	19.6062	Lee
TP53I3	ENSG00000115129	0.296222	0.0559275	-0.400229	23.4306	Lee
PFN4	ENSG00000176732	0.0595235	0.0215607	-1.32312	4.13359	Lee
ITSN2	ENSG00000198399	0.0144983	0.0589709	-0.399555	27.9353	Lee
NCOA1	ENSG00000084676	0.285302	0.121196	-0.212373	35.2129	Lee
PTRHD1	ENSG00000184924	0.225692	0.0337991	-0.227375	32.9863	Lee
CENPO	ENSG00000138092	0.158325	0.0778113	-0.71707	12.6791	Lee
ADCY3	ENSG00000138031	0.12127	0.0489843	-0.683837	15.1943	Lee
DNAJC27	ENSG00000115137	0.115027	0.00621286	-0.852002	11.0195	Lee
EFR3B	ENSG00000084710	0.154953	0.0186152	-0.851684	11.0092	Lee
POMC	ENSG00000115138	-0.0767409	0.0280419	-1.55385	2.14411	Lee
DNMT3A	ENSG00000119772	0.214796	0.0852509	-0.37904	26.6364	Lee
DTNB	ENSG00000138101	0.0798372	0.0322437	-0.889559	10.5865	Lee
ASXL2	ENSG00000143970	0.0821467	0.0634831	-0.511436	22.6884	Lee
KIF3C	ENSG00000084731	0.133308	0.0199664	-0.854237	11.1844	Lee
RAB10	ENSG00000084733	0.31591	0.0195264	0.149238	51.1906	Lee
GAREM2	ENSG00000157833	0.145226	0.0141339	-0.850096	10.0402	Lee
HADHA	ENSG00000084754	0.259707	0.0378941	0.162926	53.6543	Lee
HADHB	ENSG00000138029	0.274573	0.10918	-0.126119	39.2434	Lee
ADGRF3	ENSG00000173567	0.0241841	0.00776816	-1.54277	2.69044	Lee
SELENOI	ENSG00000138018	0.293155	0.0138495	-0.380973	26.6261	Lee
DRC1	ENSG00000157856	0.0216715	0.00575115	-1.65438	1.56685	Lee
OTOF	ENSG00000115155	0.00667358	0.00812515	-2.08919	0.69065	Lee
C2orf70	ENSG00000173557	0.0114739	0.00582325	-2.00909	0.834965	Lee
KCNK3	ENSG00000171303	0.0668551	0.0327365	-1.2317	4.56654	Lee
SLC35F6	ENSG00000213699	0.215316	0.0681236	-0.456105	23.9666	Lee
CENPA	ENSG00000115163	0.165469	0.0644672	-0.168393	13.4522	Lee
DPYSL5	ENSG00000157851	0.258405	0.0538677	-0.489749	18.2249	Lee
MAPRE3	ENSG00000084764	0.278105	0.0152324	-0.502659	21.4823	Lee
TMEM214	ENSG00000119777	0.160433	0.0839387	-0.562425	19.9155	Lee
AGBL5	ENSG00000084693	0.134413	0.0496539	-0.922359	10.0093	Lee
OST4	ENSG00000228474	0.12223	0.180456	0.66571	69.1269	Lee
EMILIN1	ENSG00000138080	0.222263	0.161245	-0.374563	18.5857	Lee
KHK	ENSG00000138030	0.144646	0.0282316	-0.801841	11.9988	Lee
CGREF1	ENSG00000138028	0.067588	0.0376029	-1.21449	4.92733	Lee
ABHD1	ENSG00000143994	0.021976	0.0021948	-1.62698	2.19565	Lee
PREB	ENSG00000138073	0.190513	0.0557219	-0.540435	21.0906	Lee
SLC5A6	ENSG00000138074	0.0685694	0.0302201	-0.994263	8.77229	Lee
ATRAID	ENSG00000138085	0.395805	0.0661036	0.269901	55.5407	Lee
CAD	ENSG00000084774	0.144814	0.013661	-0.801274	13.0811	Lee
SLC30A3	ENSG00000115194	0.0556014	0.00171093	-1.29133	3.96866	Lee
UCN	ENSG00000163794	0.0707375	0.0464924	-1.16139	6.18493	Lee
MPV17	ENSG00000115204	0.280176	0.073278	-0.309757	29.7495	Lee
GTF3C2	ENSG00000115207	0.128109	0.051457	-0.73058	15.0912	Lee
EIF2B4	ENSG00000115211	0.258071	0.0457356	-0.418497	27.1415	Lee
SNX17	ENSG00000115234	0.237088	0.163331	-0.174706	36.3674	Lee
ZNF513	ENSG00000163795	0.101033	0.0401064	-0.933738	10.2876	Lee
PPM1G	ENSG00000115241	0.351867	0.113571	0.369592	57.4786	Lee
NRBP1	ENSG00000115216	0.247635	0.0571196	-0.10606	39.8516	Lee
KRTCAP3	ENSG00000157992	0.0138178	0.00492243	-1.80784	1.49469	Lee
IFT172	ENSG00000138002	0.105286	0.0182552	-0.984219	8.98876	Lee
FNDC4	ENSG00000115226	0.244527	0.103183	-0.513476	17.524	Lee
C2orf16	ENSG00000221843	0.00784437	0.00287558	-2.20867	0.556644	Lee
ZNF512	ENSG00000243943	0.252046	0.0523913	-0.523969	21.7916	Lee
CCDC121	ENSG00000176714	0.0699437	0.0107137	-1.12528	6.10246	Lee
GPN1	ENSG00000198522	0.176471	0.0277448	-0.530754	21.6163	Lee
SUPT7L	ENSG00000119760	0.186863	0.0127113	-0.561119	21.2246	Lee
SLC4A1AP	ENSG00000163798	0.239811	0.0759596	-0.395195	26.1519	Lee
MRPL33	ENSG00000243147	0.349041	0.127785	0.331247	60.1381	Lee
RBKS	ENSG00000171174	-0.0515405	0.0453136	-1.12708	5.62829	Lee
BABAM2	ENSG00000158019	0.14692	0.0639228	-0.487129	22.4513	Lee
FOSL2	ENSG00000075426	-0.0677361	0.146344	-0.148471	29.0898	Lee
PLB1	ENSG00000163803	-0.0579075	0.0297278	-1.6139	2.18534	Lee
PPP1CB	ENSG00000213639	0.256113	0.0756512	0.5711	69.0032	Lee
SPDYA	ENSG00000163806	0.0120454	0.0208242	-1.37403	3.83466	Lee
TRMT61B	ENSG00000171103	0.195482	0.0413687	-0.648958	17.4827	Lee
WDR43	ENSG00000163811	0.211122	0.161369	-0.220032	32.9141	Lee
TOGARAM2	ENSG00000189350	-0.0130684	0.0199077	-1.69678	1.47407	Lee
CLIP4	ENSG00000115295	0.0924867	0.0630433	-0.755092	13.679	Lee
ALK	ENSG00000171094	0.0136703	0.00580779	-1.9376	1.04113	Lee
YPEL5	ENSG00000119801	-0.000810066	0.139451	-0.0523686	43.8408	Lee
LBH	ENSG00000213626	0.0544924	0.104053	-0.332159	20.1526	Lee
LCLAT1	ENSG00000172954	0.165097	0.0467305	-0.708749	15.2459	Lee
GALNT14	ENSG00000158089	0.015375	0.0183393	-1.8501	1.02051	Lee
EHD3	ENSG00000013016	0.0447246	0.0627937	-1.37297	3.45325	Lee
MEMO1	ENSG00000162959	0.107995	0.0532289	-0.771443	14.0295	Lee
DPY30	ENSG00000162961	0.397589	0.0375599	0.0853966	49.0568	Lee
SPAST	ENSG00000021574	0.249049	0.026772	-0.372447	27.4817	Lee
SLC30A6	ENSG00000152683	0.147341	0.039663	-0.720115	15.6891	Lee
NLRC4	ENSG00000091106	-0.0309629	0.0307414	-2.1739	0.536027	Lee
YIPF4	ENSG00000119820	0.353618	0.0319642	-0.00517908	48.0157	Lee
BIRC6	ENSG00000115760	0.215717	0.156216	0.0132269	49.9433	Lee
AL133243.4	ENSG00000279544	0.030565	0.0223804	-1.39798	3.77281	Lee
TTC27	ENSG00000018699	0.0747512	0.00791072	-0.968116	9.20524	Lee
LTBP1	ENSG00000049323	0.228147	0.0227777	-0.520691	16.2664	Lee
RASGRP3	ENSG00000152689	-0.053758	0.0355545	-0.964801	5.75198	Lee
FAM98A	ENSG00000119812	0.265126	0.112628	-0.400117	24.9768	Lee
CRIM1	ENSG00000150938	0.153443	0.143067	-0.563079	13.6068	Lee
FEZ2	ENSG00000171055	0.313471	0.0935047	-0.106403	38.1198	Lee
VIT	ENSG00000205221	0.0352997	0.0200153	-1.42811	2.43274	Lee
STRN	ENSG00000115808	0.215416	0.0828373	-0.285249	27.4508	Lee
HEATR5B	ENSG00000008869	0.104092	0.123731	-0.546537	21.3689	Lee
GPATCH11	ENSG00000152133	0.321838	0.0941551	-0.195266	33.7697	Lee
EIF2AK2	ENSG00000055332	0.409416	0.0251638	0.17058	50.8195	Lee
CEBPZOS	ENSG00000218739	0.221172	0.15991	-0.207725	32.8214	Lee
CEBPZ	ENSG00000115816	0.36783	0.115039	0.130422	51.2112	Lee
NDUFAF7	ENSG00000003509	0.170823	0.0248898	-0.655187	17.5137	Lee
PRKD3	ENSG00000115825	0.247255	0.0955697	-0.300717	30.4299	Lee
QPCT	ENSG00000115828	0.00452889	0.095106	-1.11758	4.37068	Lee
CDC42EP3	ENSG00000163171	0.0883707	0.140055	-0.372975	22.843	Lee
RMDN2	ENSG00000115841	0.0652184	0.0243876	-1.0925	6.82404	Lee
CYP1B1	ENSG00000138061	0.10599	0.0671337	-0.0435199	10.8546	Lee
ATL2	ENSG00000119787	0.201842	0.0335552	-0.467645	22.977	Lee
HNRNPLL	ENSG00000143889	0.186858	0.0243919	-0.378504	27.5745	Lee
GALM	ENSG00000143891	-0.0965971	0.040163	-0.823059	11.5967	Lee
SRSF7	ENSG00000115875	0.124415	0.118239	0.558837	71.1885	Lee
GEMIN6	ENSG00000152147	0.289289	0.0741943	-0.36099	27.2962	Lee
DHX57	ENSG00000163214	0.152017	0.0407131	-0.655389	16.8745	Lee
MORN2	ENSG00000188010	0.35287	0.0690646	-0.312047	27.4508	Lee
SOS1	ENSG00000115904	0.274919	0.144653	-0.262295	32.4503	Lee
MAP4K3	ENSG00000011566	0.245084	0.0426973	-0.485483	23.4512	Lee
TMEM178A	ENSG00000152154	0.158583	0.0186272	-0.781071	11.2256	Lee
THUMPD2	ENSG00000138050	0.247168	0.0384611	-0.443867	24.2655	Lee
SLC8A1	ENSG00000183023	-0.0355607	0.0175396	-0.450511	19.0908	Lee
PKDCC	ENSG00000162878	0.0388472	0.0636717	-1.34041	3.53572	Lee
EML4	ENSG00000143924	-0.0580299	0.22977	-0.235076	33.8109	Lee
COX7A2L	ENSG00000115944	0.325792	0.0496074	0.259854	58.4991	Lee
MTA3	ENSG00000057935	0.213746	0.0330943	-0.572177	20.2866	Lee
HAAO	ENSG00000162882	0.00394805	0.0272462	-1.59236	2.20596	Lee
ZFP36L2	ENSG00000152518	-0.184487	0.0939607	0.417795	53.3553	Lee
THADA	ENSG00000115970	0.107365	0.0688981	-0.650357	17.6167	Lee
PLEKHH2	ENSG00000152527	0.254546	0.0679806	-0.38065	19.0599	Lee
C1GALT1C1L	ENSG00000223658	0.0541261	0.0105672	-1.40136	3.64911	Lee
DYNC2LI1	ENSG00000138036	0.265472	0.050932	-0.516553	21.8328	Lee
LRPPRC	ENSG00000138095	0.383703	0.084189	-0.04263	43.1605	Lee
PPM1B	ENSG00000138032	0.1689	0.029335	-0.502944	22.2451	Lee
SLC3A1	ENSG00000138079	0.0344005	0.00199965	-1.58028	2.48428	Lee
PREPL	ENSG00000138078	0.43585	0.0320666	-0.0646622	41.0782	Lee
CAMKMT	ENSG00000143919	0.0799191	0.0367711	-0.937598	9.9062	Lee
SIX3	ENSG00000138083	0.012551	0.011335	-2.00004	0.86589	Lee
SIX2	ENSG00000170577	0.0183769	0.0173967	-1.7827	1.28853	Lee
SRBD1	ENSG00000068784	0.142796	0.0956589	-0.506235	21.5545	Lee
PRKCE	ENSG00000171132	0.0791206	0.0666779	-0.922359	8.61767	Lee
EPAS1	ENSG00000116016	0.223818	0.0833697	0.0504107	21.4617	Lee
ATP6V1E2	ENSG00000250565	0.126765	0.0454285	-0.770651	12.9574	Lee
RHOQ	ENSG00000119729	0.175841	0.134333	-0.157835	30.3268	Lee
PIGF	ENSG00000151665	0.283897	0.0410664	-0.260987	33.0894	Lee
CRIPT	ENSG00000119878	0.335019	0.0878948	-0.138997	40.0783	Lee
SOCS5	ENSG00000171150	0.189731	0.0785194	-0.595881	17.9672	Lee
MCFD2	ENSG00000180398	0.386178	0.0767554	-0.0662236	40.4185	Lee
TTC7A	ENSG00000068724	-0.019643	0.0345113	-0.875218	10.9782	Lee
CALM2	ENSG00000143933	0.206971	0.113528	1.00571	78.3218	Lee
EPCAM	ENSG00000119888	0.00270229	0.0281322	-1.64439	1.64931	Lee
MSH2	ENSG00000095002	0.324858	0.0863023	-0.201131	28.9558	Lee
KCNK12	ENSG00000184261	0.1036	0.0174348	-1.01138	7.53531	Lee
MSH6	ENSG00000116062	0.385749	0.0888932	-0.0658067	36.5426	Lee
FBXO11	ENSG00000138081	0.30906	0.0173107	-0.0655984	43.7275	Lee
FOXN2	ENSG00000170802	0.127728	0.0834043	-0.38967	26.1107	Lee
PPP1R21	ENSG00000162869	0.126662	0.0136707	-0.643999	17.8023	Lee
STON1	ENSG00000243244	0.112521	0.0544678	-0.941494	8.44243	Lee
NRXN1	ENSG00000179915	0.48355	0.18198	0.210188	35.4809	Lee
ASB3	ENSG00000115239	0.284833	0.0364072	-0.311405	27.6466	Lee
CHAC2	ENSG00000143942	0.0991483	0.0365804	-0.919374	8.88568	Lee
ERLEC1	ENSG00000068912	0.368366	0.087299	0.0217837	43.1193	Lee
GPR75	ENSG00000119737	0.0161079	0.00134305	-1.81655	1.46377	Lee
PSME4	ENSG00000068878	0.0970817	0.0715763	-0.351232	29.2238	Lee
ACYP2	ENSG00000170634	0.256982	0.0960147	-0.288977	30.0381	Lee
C2orf73	ENSG00000177994	0.0197678	0.00520069	-1.8501	1.31945	Lee
SPTBN1	ENSG00000115306	0.577611	0.153615	0.244296	51.8091	Lee
EML6	ENSG00000214595	0.112479	0.0191867	-0.967285	8.35996	Lee
RTN4	ENSG00000115310	0.432543	0.0766106	0.773742	73.1162	Lee
CLHC1	ENSG00000162994	0.161819	0.052959	-0.759701	13.8027	Lee
RPS27A	ENSG00000143947	0.0150727	0.0112657	1.42268	87.2178	Lee
MTIF2	ENSG00000085760	0.188656	0.0638126	-0.473066	22.8018	Lee
CCDC88A	ENSG00000115355	0.399032	0.125829	0.366657	59.6743	Lee
CFAP36	ENSG00000163001	0.414511	0.10782	-0.083618	37.8002	Lee
PPP4R3B	ENSG00000275052	0.327922	0.0560261	-0.0315618	46.1086	Lee
PNPT1	ENSG00000138035	0.30897	0.0656482	-0.25378	32.6564	Lee
EFEMP1	ENSG00000115380	0.202104	0.209999	-0.267817	15.0706	Lee
CCDC85A	ENSG00000055813	0.0143189	0.00698552	-1.88645	1.09267	Lee
VRK2	ENSG00000028116	-0.0380551	0.171046	-0.962331	7.89609	Lee
FANCL	ENSG00000115392	0.387795	0.0158851	-0.19964	31.1514	Lee
BCL11A	ENSG00000119866	0.192185	0.13988	-0.53304	16.2561	Lee
PAPOLG	ENSG00000115421	0.0945171	0.0381774	-0.617972	18.2558	Lee
REL	ENSG00000162924	-0.235419	0.0446224	-0.0425807	37.0993	Lee
PUS10	ENSG00000162927	0.0574023	0.0323086	-0.969366	9.11246	Lee
PEX13	ENSG00000162928	0.210607	0.0513709	-0.510275	22.9667	Lee
KIAA1841	ENSG00000162929	0.255778	0.0858674	-0.44424	22.3173	Lee
C2orf74	ENSG00000237651	0.298915	0.0590193	-0.313151	29.4403	Lee
USP34	ENSG00000115464	0.266115	0.139179	0.0550891	51.3761	Lee
XPO1	ENSG00000082898	0.401462	0.00927798	0.336827	59.0145	Lee
FAM161A	ENSG00000170264	0.34412	0.0474583	-0.34564	24.8634	Lee
CCT4	ENSG00000115484	0.365589	0.0203054	0.297614	58.0559	Lee
COMMD1	ENSG00000173163	0.276144	0.0896594	-0.20787	35.4396	Lee
B3GNT2	ENSG00000170340	-0.000865395	0.0435433	-0.49294	17.5549	Lee
TMEM17	ENSG00000186889	0.0906505	0.009973	-1.12648	6.45294	Lee
EHBP1	ENSG00000115504	0.333784	0.0301646	-0.312231	28.1208	Lee
OTX1	ENSG00000115507	0.0299866	0.0119074	-1.59765	2.10288	Lee
WDPCP	ENSG00000143951	0.164669	0.0331865	-0.680606	15.8128	Lee
MDH1	ENSG00000014641	0.371548	0.0307907	0.204495	52.6234	Lee
UGP2	ENSG00000169764	0.162467	0.17076	0.13612	47.2838	Lee
VPS54	ENSG00000143952	0.1261	0.0514107	-0.730099	15.2665	Lee
PELI1	ENSG00000197329	-0.0146032	0.111689	-0.395752	23.7501	Lee
LGALSL	ENSG00000119862	0.137508	0.00921532	-0.88404	9.97835	Lee
AFTPH	ENSG00000119844	0.132971	0.00593077	-0.383672	27.8013	Lee
SERTAD2	ENSG00000179833	0.164477	0.0197653	-0.469093	22.3173	Lee
SLC1A4	ENSG00000115902	0.0931844	0.0767947	-0.754583	11.8235	Lee
CEP68	ENSG00000011523	0.225234	0.0317927	-0.494895	22.173	Lee
RAB1A	ENSG00000138069	0.348638	0.0353252	0.0801799	50.0567	Lee
ACTR2	ENSG00000138071	0.100025	0.129707	0.382789	63.1481	Lee
SPRED2	ENSG00000198369	0.166943	0.0559999	-0.620954	17.1426	Lee
MEIS1	ENSG00000143995	0.12071	0.0392009	-0.965214	8.84445	Lee
ETAA1	ENSG00000143971	0.215657	0.0421759	-0.59412	18.9156	Lee
C1D	ENSG00000197223	0.284504	0.0405416	-0.0543935	45.4695	Lee
WDR92	ENSG00000243667	0.113603	0.0384705	-0.914199	10.1021	Lee
PNO1	ENSG00000115946	0.24216	0.107577	-0.308389	28.0796	Lee
PPP3R1	ENSG00000221823	0.225418	0.0197707	-0.278396	32.5327	Lee
CNRIP1	ENSG00000119865	0.373401	0.0132512	-0.270146	28.9042	Lee
PLEK	ENSG00000115956	-0.39571	0.0458855	-0.370656	7.24668	Lee
FBXO48	ENSG00000204923	0.0602847	0.00654961	-1.02873	7.54561	Lee
APLF	ENSG00000169621	0.0320074	0.0390671	-1.45662	3.16462	Lee
ARHGAP25	ENSG00000163219	-0.195134	0.0581188	-1.25122	4.23668	Lee
ANTXR1	ENSG00000169604	0.270554	0.31109	-0.337482	21.5029	Lee
GFPT1	ENSG00000198380	0.346017	0.0904649	-0.177863	35.2644	Lee
NFU1	ENSG00000169599	0.273823	0.0568113	-0.29151	31.3988	Lee
AAK1	ENSG00000115977	0.123084	0.223071	0.128428	52.7781	Lee
ANXA4	ENSG00000196975	0.0926744	0.0683009	-0.496717	21.0494	Lee
GMCL1	ENSG00000087338	0.284908	0.025456	-0.260578	32.2029	Lee
SNRNP27	ENSG00000124380	0.41679	0.129498	0.112519	50.0979	Lee
MXD1	ENSG00000059728	-0.00695334	0.0598425	-0.427269	21.8019	Lee
PCBP1	ENSG00000169564	0.231341	0.121733	0.368501	63.9316	Lee
C2orf42	ENSG00000115998	0.0599897	0.013053	-1.13434	6.67972	Lee
TIA1	ENSG00000116001	0.423742	0.0965455	0.0370119	47.5209	Lee
PCYOX1	ENSG00000116005	0.39881	0.0823592	-0.221744	32.0379	Lee
SNRPG	ENSG00000143977	0.34227	0.0694485	0.625459	67.2611	Lee
FAM136A	ENSG00000035141	0.369602	0.0301148	-0.0117525	39.5939	Lee
TGFA	ENSG00000163235	0.0134854	0.0292327	-1.54277	2.26781	Lee
ADD2	ENSG00000075340	0.255989	0.0502993	-0.512455	18.1115	Lee
CD207	ENSG00000116031	-0.00837587	0.005423	-2.00455	0.195856	Lee
VAX2	ENSG00000116035	0.0761325	0.05564	-1.19303	5.29842	Lee
AC007040.2	ENSG00000258881	0.0122794	0.0066225	-1.97822	0.999897	Lee
ANKRD53	ENSG00000144031	0.0413457	0.00974961	-1.48439	3.04092	Lee
TEX261	ENSG00000144043	0.172612	0.033397	-0.654782	17.2869	Lee
NAGK	ENSG00000124357	0.183189	0.0721771	-0.279843	32.4606	Lee
MCEE	ENSG00000124370	0.175241	0.0457705	-0.582839	19.3073	Lee
MPHOSPH10	ENSG00000124383	0.392168	0.0809098	-0.112741	39.6454	Lee
PAIP2B	ENSG00000124374	0.110264	0.0431645	-0.963976	8.63828	Lee
ZNF638	ENSG00000075292	0.382882	0.122735	0.157166	57.1384	Lee
DYSF	ENSG00000135636	-0.00114731	0.00343482	-1.75893	1.23699	Lee
CYP26B1	ENSG00000003137	0.0156887	0.00942686	-1.78816	1.08236	Lee
EXOC6B	ENSG00000144036	0.173977	0.0121753	-0.682757	16.1427	Lee
SPR	ENSG00000116096	0.19418	0.0569666	-0.665218	15.0603	Lee
EMX1	ENSG00000135638	0.133396	0.00349395	-0.833307	9.00938	Lee
SFXN5	ENSG00000144040	0.235624	0.0459187	-0.479096	21.1937	Lee
RAB11FIP5	ENSG00000135631	0.0514521	0.0320786	-1.27501	4.93764	Lee
SMYD5	ENSG00000135632	0.0688151	0.0149548	-1.14421	6.51479	Lee
PRADC1	ENSG00000135617	0.283027	0.0793343	-0.426432	23.8841	Lee
CCT7	ENSG00000135624	0.42774	0.0448314	0.24161	54.4686	Lee
FBXO41	ENSG00000163013	0.0488085	0.0226576	-1.19233	5.69014	Lee
EGR4	ENSG00000135625	0.00220816	0.0146014	-1.67506	0.628801	Lee
ALMS1	ENSG00000116127	0.210745	0.0843365	-0.519356	20.5958	Lee
TPRKB	ENSG00000144034	0.338978	0.0415002	-0.0220856	42.0988	Lee
DUSP11	ENSG00000144048	0.188666	0.0338232	-0.525168	22.2348	Lee
STAMBP	ENSG00000124356	0.296654	0.0973193	-0.126478	36.9137	Lee
ACTG2	ENSG00000163017	0.0133261	0.00992143	-1.1319	1.31945	Lee
DGUOK	ENSG00000114956	0.40371	0.0588744	0.258968	54.7675	Lee
TET3	ENSG00000187605	0.0470854	0.0587262	-0.85073	11.1535	Lee
BOLA3	ENSG00000163170	0.27657	0.10515	-0.0688386	38.429	Lee
MOB1A	ENSG00000114978	0.141245	0.0588813	0.0610811	48.8713	Lee
MTHFD2	ENSG00000065911	0.158635	0.0564127	-0.102985	31.739	Lee
SLC4A5	ENSG00000188687	0.0276028	0.0258149	-1.56193	2.52551	Lee
DCTN1	ENSG00000204843	0.261256	0.134041	-0.303679	29.3887	Lee
AC005041.1	ENSG00000159239	0.0284598	0.00911468	-1.64836	2.08226	Lee
C2orf81	ENSG00000284308	0.0351334	0.00757377	-1.52143	2.83476	Lee
WDR54	ENSG00000005448	0.33115	0.0863189	-0.211497	31.6256	Lee
RTKN	ENSG00000114993	0.215409	0.0897882	-0.554007	15.8747	Lee
INO80B	ENSG00000115274	0.0532131	0.0365215	-1.1374	6.74157	Lee
WBP1	ENSG00000239779	0.0529788	0.0270723	-1.29046	4.7727	Lee
MOGS	ENSG00000115275	0.130959	0.0361013	-0.672528	17.4106	Lee
MRPL53	ENSG00000204822	0.103525	0.0208225	-0.905109	10.9576	Lee
CCDC142	ENSG00000135637	0.108941	0.0222397	-0.886101	11.1226	Lee
TTC31	ENSG00000115282	0.113484	0.0368504	-0.80928	12.8543	Lee
LBX2	ENSG00000179528	0.0109306	0.0205938	-1.94542	1.06175	Lee
PCGF1	ENSG00000115289	0.0990594	0.024499	-0.885069	11.0195	Lee
AUP1	ENSG00000115307	0.293926	0.0773711	-0.0955021	42.7069	Lee
HTRA2	ENSG00000115317	0.290242	0.107343	-0.372552	27.8631	Lee
LOXL3	ENSG00000115318	0.0606313	0.0977679	-0.988121	8.44243	Lee
DOK1	ENSG00000115325	-0.000896294	0.0194373	-0.963976	9.32894	Lee
SEMA4F	ENSG00000135622	0.0426851	0.0280395	-1.42215	3.40171	Lee
HK2	ENSG00000159399	0.0153637	0.0707904	-0.768281	9.25678	Lee
POLE4	ENSG00000115350	0.213085	0.0932811	-0.114311	38.7898	Lee
TACR1	ENSG00000115353	0.0110032	0.00557368	-1.9376	0.855582	Lee
EVA1A	ENSG00000115363	0.0645229	0.0348894	-1.12409	4.60777	Lee
MRPL19	ENSG00000115364	0.361905	0.10119	-0.0979072	39.7072	Lee
GCFC2	ENSG00000005436	0.211709	0.0391338	-0.546065	20.7607	Lee
LRRTM4	ENSG00000176204	0.199247	0.0796047	-0.677186	13.9161	Lee
CTNNA2	ENSG00000066032	0.216996	0.0432021	-0.610787	15.05	Lee
LRRTM1	ENSG00000162951	0.0458111	0.0374018	-1.42691	3.11308	Lee
SUCLG1	ENSG00000163541	0.382312	0.0721051	0.016213	45.6242	Lee
DNAH6	ENSG00000115423	0.058718	0.0231748	-1.28095	4.33976	Lee
TRABD2A	ENSG00000186854	-0.0108485	0.0392795	-1.47627	2.61829	Lee
TMSB10	ENSG00000034510	0.0163371	0.0550602	1.72685	90.836	Lee
KCMF1	ENSG00000176407	0.260223	0.106054	-0.243542	33.8728	Lee
TCF7L1	ENSG00000152284	0.140248	0.158947	-0.808127	10.5144	Lee
TGOLN2	ENSG00000152291	0.256077	0.0659365	0.151075	54.0254	Lee
RETSAT	ENSG00000042445	0.0718429	0.0604348	-0.985516	8.83414	Lee
ELMOD3	ENSG00000115459	0.105281	0.00368595	-0.874547	11.5143	Lee
CAPG	ENSG00000042493	0.015049	0.304618	-0.0280138	33.2543	Lee
SH2D6	ENSG00000152292	0.0460312	0.0293987	-1.40249	3.30894	Lee
MAT2A	ENSG00000168906	0.331039	0.0355358	0.11414	52.1493	Lee
GGCX	ENSG00000115486	0.254865	0.0677695	-0.364085	28.7496	Lee
VAMP8	ENSG00000118640	-0.544303	0.0595483	-0.34564	13.5656	Lee
VAMP5	ENSG00000168899	0.117252	0.163009	0.0554833	30.8113	Lee
RNF181	ENSG00000168894	0.278594	0.132631	0.0658774	48.8506	Lee
TMEM150A	ENSG00000168890	0.0495228	0.0246995	-1.06984	7.0302	Lee
USP39	ENSG00000168883	0.242153	0.0387238	-0.41756	25.6778	Lee
C2orf68	ENSG00000168887	0.219373	0.0744655	-0.563079	20.2247	Lee
GNLY	ENSG00000115523	-0.159561	0.0524174	-0.451143	3.37079	Lee
ATOH8	ENSG00000168874	0.0219245	0.0342116	-1.53197	2.37089	Lee
ST3GAL5	ENSG00000115525	0.179461	0.0966644	-0.225942	26.2447	Lee
POLR1A	ENSG00000068654	0.112477	0.0689986	-0.825449	11.8957	Lee
PTCD3	ENSG00000132300	0.274455	0.0721142	-0.303769	30.9453	Lee
IMMT	ENSG00000132305	0.318888	0.0165966	-0.0707312	41.841	Lee
MRPL35	ENSG00000132313	0.254563	0.0677369	-0.340217	28.5228	Lee
REEP1	ENSG00000068615	0.271113	0.135697	-0.460477	18.8537	Lee
KDM3A	ENSG00000115548	0.228555	0.0349215	-0.407376	25.451	Lee
CHMP3	ENSG00000115561	0.336482	0.198386	0.00285574	44.0367	Lee
RNF103	ENSG00000239305	0.1958	0.0230021	-0.586106	19.6784	Lee
RMND5A	ENSG00000153561	0.295216	0.140457	-0.286372	30.6051	Lee
CD8A	ENSG00000153563	-0.0826277	0.0269126	-1.28611	2.5152	Lee
CD8B	ENSG00000172116	-0.0640354	0.0363921	-1.39464	2.06164	Lee
PLGLB1	ENSG00000183281	0.0184519	0.0141223	-1.65844	2.09257	Lee
PLGLB2	ENSG00000125551	0.0211003	0.0122459	-1.4736	3.11308	Lee
RGPD2	ENSG00000185304	0.00810209	0.0362225	-1.35436	3.27801	Lee
KRCC1	ENSG00000172086	0.268154	0.118057	-0.230256	31.6359	Lee
THNSL2	ENSG00000144115	0.157381	0.0609587	-0.840068	11.8132	Lee
EIF2AK3	ENSG00000172071	0.0856047	0.056039	-0.790364	13.1017	Lee
[truncated: 54,927 more rows]

## Sheet: Supplementary_Table_4
Gene_symbol	Product_number	Gene_or_transcript_ID	Organism	Order_information	Sequence
ABCB1	EHU131661	ENSG00000085563, NM_000927	Homo sapiens	custom order	CCATGCTCAGACAGGATGTGAGTTGGTTTGATGACCCTAAAAACACCACTGGAGCATTGACTACCAGGCTCGCCAATGATGCTGCTCAAGTTAAAGGGGCTATAGGTTCCAGGCTTGCTGTAATTACCCAGAATATAGCAAATCTTGGGACAGGAATAATTATATCCTTCATCTATGGTTGGCAACTAACACTGTTACTCTTAGCAATTGTACCCATCATTGCAATAGCAGGAGTTGTTGAAATGAAAATGTTGTCTGGACAAGCACTGAAAGATAAGAAAGAACTAGAAGGTTCTGGGAAGATCGCTACTGAAGCAATAGAAAACTTCCGAACCGTTGTTTCTTTGACTCAGGAGCAGAAGTTTGAACATATGTATGCTCAGAGTTTGCAGGTACCAT…
ABCC1	EHU076261	ENSG00000103222, NM_004996	Homo sapiens	custom order	CGGATGTCATCTGAAATGGAAACCAACATCGTGGCCGTGGAGAGGCTCAAGGAGTATTCAGAGACTGAGAAGGAGGCGCCCTGGCAAATCCAGGAGACAGCTCCGCCCAGCAGCTGGCCCCAGGTGGGCCGAGTGGAATTCCGGAACTACTGCCTGCGCTACCGAGAGGACCTGGACTTCGTTCTCAGGCACATCAATGTCACGATCAATGGGGGAGAAAAGGTCGGCATCGTGGGGCGGACGGGAGCTGGGAAGTCGTCCCTGACCCTGGGCTTATTTCGGATCAACGAGTCTGCCGAAGGAGAGATCATCATCGATGGCATCAACATCGCCAAGATCGGCCTGCACGACCTCCGCTTCAAGATCACCATCATCCCCCAGGACCCTGTTTTGTTTTCG…
ABCC4	EHU030621	ENSG00000125257, NM_005845	Homo sapiens	custom order	GTGCTCTGGAGAGCCAAGATACAGAGAATGTCCCAGTTACACTATCAGAGGAGAACCGTTCTGAAGGAAAAGTTGGTTTTCAGGCCTATAAGAATTACTTCAGAGCTGGTGCTCACTGGATTGTCTTCATTTTCCTTATTCTCCTAAACACTGCAGCTCAGGTTGCCTATGTGCTTCAAGATTGGTGGCTTTCATACTGGGCAAACAAACAAAGTATGCTAAATGTCACTGTAAATGGAGGAGGAAATGTAACCGAGAAGCTAGATCTTAACTGGTACTTAGGAATTTATTCAGGTTTAACTGTAGCTACCGTTCTTTTTGGCATAGCAAGATCTCTATTGGTATTCTACGTCCTTGTTAACTCTTCACAAACTTTGCACAACAAAATGTTTGAGTCAA…
ADRA1A	EHU140191	ENSG00000120907, NM_000680, NM_033302, NM_033303, NM_033304	Homo sapiens	custom order	TGAGGCTCCTCAAGTTCTCCCGGGAGAAGAAAGCGGCCAAAACGCTGGGCATCGTGGTCGGCTGCTTCGTCCTCTGCTGGCTGCCTTTTTTCTTAGTCATGCCCATTGGGTCTTTCTTCCCTGATTTCAAGCCCTCTGAAACAGTTTTTAAAATAGTATTTTGGCTCGGATATCTAAACAGCTGCATCAACCCCATCATATACCCATGCTCCAGCCAAGAGTTCAAAAAGGCCTTTCAGAATGTCTTGAGAATCCAGTGTCTCTGCAGAAAGCAGTCTTCCAAACATGCCCTGGGCTACACCCTGCACCCGCCCAGCCAGGCCGTGGAAGGGCAACACAAGGACATGGTGCGCATCCCCGTGGGATCAAGAGAGACCTTCTACAGGATCTCCAAGACGG…
ADRA1B	EHU054451	ENSG00000170214, NM_000679	Homo sapiens	custom order	TGCTCAGTGTCTGGGTCTTGTCCACCGTCATCTCCATCGGGCCTCTCCTTGGGTGGAAGGAGCCGGCACCCAACGATGACAAGGAGTGCGGGGTCACCGAAGAACCCTTCTATGCCCTCTTCTCCTCTCTGGGCTCCTTCTACATCCCTCTGGCGGTCATTCTAGTCATGTACTGCCGTGTCTATATAGTGGCCAAGAGAACCACCAAGAACCTAGAGGCAGGAGTCATGAAGGAGATGTCCAACTCCAAGGAGCTGACCCTGAGGATCCATTCCAAGAACTTTCACGAGGACACCCTTAGCAGTACCAAGGCCAAGGGCCACAACCCCAGGAGTTCCATAGCTGTCAAACTTTTTAAGTTCTCCAGGGAAAAGAAAGCAGCTAAGACGTTGGGCATTG…
ADRA1D	EHU040011	ENSG00000171873, NM_000678	Homo sapiens	custom order	CTCAGAGGTGGAGGCTGTGTCCCTAGGCGTCCCACACGAGGTGGCCGAGGGCGCCACCTGCCAGGCCTACGAATTGGCCGACTACAGCAACCTACGGGAGACCGATATTTAAGGACCCCAGAGCTAGGCCGCGGAGTGTGCTGGGCTTGGGGGTAAGGGGGACCAGAGAGGCGGGCTGGTGTTCTAAGAGCCCCCGTGCAAATCGGAGACCCGGAAACTGATCAGGGCAGCTGCTCTGTGACATCCCTGAGGAACTGGGCAGAGCTTGAGGCTGGAGCCCTTGAAAGGTGAAAAGTAGTGGGGCCCCCTGCTGGACTCAGGTGCCCAGAACTCTTTTCTTAGAAGGGAGAGGCTGCGGGCTCCGTGGGGCCTTTTGCTCCCAATCCCTATTTGAGAAAC…
ADRA2A	HU904591	NM_000681.4	Homo sapiens	esiopen	CCTTTGCAATGCAAGCCCTTTCTGGTGTTATGAAGTCCCTCTATGTCGTCGTTTTCACCAGCAACTGGTGACTGTCCCTTCGACACGGACCTGCTTTGAGATTTCCTGACAGGGAAAAGATTTCTGTCCATTTTTTTCCTGTGCCTAACAGCATAATTGCCTTTTCCTATGTAAATATTATGATGGTGGATCAAGACATAAGTAAATGAGCCTTTCTGCCTCACATCAGCCCTGTGTATAAAGCCATTATTCTCTGATGCACTGTTTGCCCCAGTAACTCACTTTAAAACCTCTCTTTCCAGTGTTCCCTCTCTCCC
ADRA2B	EHU219671	ENSG00000274286, NM_000682	Homo sapiens	custom order	ATTCACCCCCTGCAAAAATCGGGGCGACAATAGCTCACTGCCTACTTGCTGCAGGGAGATGAAAGGCTTTGCAGAAAGCTTTGAGCTCTGTGGGGGAACACACTAGAGAACCAAAAATGTGATTATATGGTGATATAAAAATCCCTTTCCTCTGTGTTTACCACCACCTGTCTTCCTGTAGACTTTTGTTCTGTCCCTGGGGTGTGTGAATTCCTACCCCGAACTGGAAGCCGGGAGTGGCAGACAGAATCACTATTTCAAGTTAAAGGATCTCTTTGAGAATGTGTTCTTCTGGCTGCAAAGGTCTGAGTTATTACGCTACATGACAACGTTTCGACATTTCACCGGCAACACCAAGAGGGTTTTTAGTGGCTTGGGTCTCCCCAGTGGGGGATAAGT…
ADRA2C	HU904601	NM_000683.4	Homo sapiens	esiopen	AAGGGGCTGCTTCTGGGGCTCCCTGCCTGGATCCAGCTCTGGGAGCCCTGCCGAGGTGTGGCTGTGAGGTCAGGGTTTTAGAGAGCAGTGGCAGAGGTAGCCCCCTAAATGGGCAAGCAAGGAGCCCCCCAAAGACACTACCACTCCCCATCCCCGTCTGACCAAGGGCTGACTTCTCCAGGACCTAGTCGGGGGGTGGCTGCCAGGGGGCAAGGAGAAAGCACCGACAATCTTTGATTACTGAAAGTATTTAAATGTTTGCCAAAAACAACAGCCAAAACAACCAAACTATTTTCTAAATAAACCTTTGTAATCTA
ADRB1	EHU118531	ENSG00000043591, NM_000684	Homo sapiens	custom order	GCCTTCAACCCCATCATCTACTGCCGCAGCCCCGACTTCCGCAAGGCCTTCCAGGGACTGCTCTGCTGCGCGCGCAGGGCTGCCCGCCGGCGCCACGCGACCCACGGAGACCGGCCGCGCGCCTCGGGCTGTCTGGCCCGGCCCGGACCCCCGCCATCGCCCGGGGCCGCCTCGGACGACGACGACGACGATGTCGTCGGGGCCACGCCGCCCGCGCGCCTGCTGGAGCCCTGGGCCGGCTGCAACGGCGGGGCGGCGGCGGACAGCGACTCGAGCCTGGACGAGCCGTGCCGCCCCGGCTTCGCCTCGGAATCCAAGGTGTAGGGCCCGGCGCGGGGCGCGGACTCCGGGCACGGCTTCCCAGGGGAACGAGGAGATCTGTGTTTACTTAAGACCGAT…
ADRB2	EHU000621	ENSG00000169252, NM_000024	Homo sapiens	custom order	ATCGCAGTGGATCGCTACTTTGCCATTACTTCACCTTTCAAGTACCAGAGCCTGCTGACCAAGAATAAGGCCCGGGTGATCATTCTGATGGTGTGGATTGTGTCAGGCCTTACCTCCTTCTTGCCCATTCAGATGCACTGGTACCGGGCCACCCACCAGGAAGCCATCAACTGCTATGCCAATGAGACCTGCTGTGACTTCTTCACGAACCAAGCCTATGCCATTGCCTCTTCCATCGTGTCCTTCTACGTTCCCCTGGTGATCATGGTCTTCGTCTACTCCAGGGTCTTTCAGGAGGCCAAAAGGCAGCTCCAGAAGATTGACAAATCTGAGGGCCGCTTCCATGTCCAGAACCTTAGCCAGGTGGAGCAGGATGGGCGGACGGGGCATGGACTCCGC…
AOX1	EHU024841	ENSG00000138356, NM_001159	Homo sapiens	custom order	AAGACTTGGAGCCGCTGATACTAACAATTGAGGAAAGTATACAACACAACTCCTCCTTCAAGCCAGAAAGGAAACTGGAATATGGAAATGTTGACGAAGCATTTAAAGTGGTTGATCAAATTCTTGAAGGTGAAATACATATGGGAGGTCAAGAACATTTTTATATGGAAACCCAAAGCATGCTTGTCGTTCCCAAGGGAGAGGATCAAGAAATGGATGTCTACGTGTCCACACAGTTTCCCAAATATATACAGGACATTGTTGCCTCAACCTTGAAGCTCCCAGCTAACAAGGTCATGTGCCATGTAAGGCGTGTTGGTGGAGCGTTTGGAGGGAAGGTGTTAAAAACCGGAATCATTGCAGCCGTCACTGCATTTGCCGCAAACAAACATGGCCGTG…
CHRM1	EHU009821	ENSG00000168539, NM_000738	Homo sapiens	custom order	TAGCCACAGTGACAGGCAACCTGCTGGTACTCATCTCTTTCAAGGTCAACACGGAGCTCAAGACAGTCAATAACTACTTCCTGCTGAGCCTGGCCTGTGCTGACCTCATCATCGGTACCTTCTCCATGAACCTCTATACCACGTACCTGCTCATGGGCCACTGGGCTCTGGGCACGCTGGCTTGTGACCTCTGGCTGGCCCTGGACTATGTGGCCAGCAATGCCTCCGTCATGAATCTGCTGCTCATCAGCTTTGACCGCTACTTCTCCGTGACTCGGCCCCTGAGCTACCGTGCCAAGCGCACACCCCGCCGGGCAGCTCTGATGATCGGCCTGGCCTGGCTGGTTTCCTTTGTGCTCTGGGCCCCAGCCATCCTCTTCTGGCAGTACCTGGTAGGGG…
CHRM2	EHU120771	ENSG00000181072, NM_000739, NM_001006626, NM_001006627, NM_001006628, NM_001006629, NM_001006630, NM_001006631, NM_001006632	Homo sapiens	custom order	TATTGTCCTGGTGGCTGGATCCCTCAGTTTGGTGACCATTATCGGGAACATCCTAGTCATGGTTTCCATTAAAGTCAACCGCCACCTCCAGACCGTCAACAATTACTTTTTATTCAGCTTGGCCTGTGCTGACCTTATCATAGGTGTTTTCTCCATGAACTTGTACACCCTCTACACTGTGATTGGTTACTGGCCTTTGGGACCTGTGGTGTGTGACCTTTGGCTAGCCCTGGACTATGTGGTCAGCAATGCCTCAGTTATGAATCTGCTCATCATCAGCTTTGACAGGTACTTCTGTGTCACAAAACCTCTGACCTACCCAGTCAAGCGGACCACAAAAATGGCAGGTATGATGATTGCAGCTGCCTGGGTCCTCTCTTTCATCCTCTGGGCTCCAGC…
CHRM3	EHU027151	ENSG00000133019, NM_000740	Homo sapiens	custom order	GCTCCTCCTGGATACACAGCCCCTCCGATGCAGGGCTGCCCCCGGGAACCGTCACTCATTTCGGCAGCTACAATGTTTCTCGAGCAGCTGGCAATTTCTCCTCTCCAGACGGTACCACCGATGACCCTCTGGGAGGTCATACCGTCTGGCAAGTGGTCTTCATCGCTTTCTTAACGGGCATCCTGGCCTTGGTGACCATCATCGGCAACATCCTGGTAATTGTGTCATTTAAGGTCAACAAGCAGCTGAAGACGGTCAACAACTACTTCCTCTTAAGCCTGGCCTGTGCCGATCTGATTATCGGGGTCATTTCAATGAATCTGTTTACGACCTACATCATCATGAATCGATGGGCCTTAGGGAACTTGGCCTGTGACCTCTGGCTTGCCATTGACTACG…
CHRM4	HU904611	NM_000741.5	Homo sapiens	esiopen	TGATTGGCTGTGGGTTGTATCAAAAGACCTTTGACTGGGTGAGGCTGAGATGGGTGTGGTGGTTCCAGTGAGTCAGCCAGGTTCCCTTCCCCAGCCCTGGTCCCTGAGGGAGATGAGGACCGAAAGGCTTAGGTGACTTGATGGGGAGCACCCTTTCAGGGGCCCTGGAAGAAATGTTTGTAATTGTTCTGCTTTTTCCATGAGCTCTGGAGAGCACCCACCACCAAGCCCCCTGAAACCCACCAGTCCCTACAGCCTGGTCTTTCTCCCCACCTTCCCACTCCCAAACACATTTCCACAGCAAACTCCTTGGGAAG
CHRM5	EHU130281	ENSG00000184984, NM_012125	Homo sapiens	custom order	CAAAGTCAACAGCCAGCTCAAGACAGTTAACAACTATTACCTGCTCAGCTTAGCCTGTGCAGATCTCATCATTGGAATCTTCTCCATGAACCTCTACACCACCTACATCCTCATGGGACGCTGGGCTCTCGGGAGTCTGGCTTGTGACCTTTGGCTTGCACTGGACTACGTGGCCAGCAACGCTTCTGTCATGAACCTTCTGGTGATCAGTTTTGACCGTTACTTTTCCATCACAAGACCCTTGACATATCGGGCCAAGCGTACTCCGAAAAGGGCTGGCATCATGATTGGCTTGGCCTGGCTGATCTCCTTCATCCTCTGGGCCCCAGCAATCCTCTGCTGGCAGTACTTGGTTGGGAAGCGGACAGTTCCACTGGATGAGTGCCAGATCCAGTTTCT…
CNR1	EHU044261	ENSG00000118432, NM_016083, NM_033181	Homo sapiens	custom order	CGTCTGAGGATGGGAAGGTACAGGTGACCCGGCCAGACCAAGCCCGCATGGACATTAGGTTAGCCAAGACCCTGGTCCTGATCCTGGTGGTGTTGATCATCTGCTGGGGCCCTCTGCTTGCAATCATGGTGTATGATGTCTTTGGGAAGATGAACAAGCTCATTAAGACGGTGTTTGCATTCTGCAGTATGCTCTGCCTGCTGAACTCCACCGTGAACCCCATCATCTATGCTCTGAGGAGTAAGGACCTGCGACACGCTTTCCGGAGCATGTTTCCCTCTTGTGAAGGCACTGCGCAGCCTCTGGATAACAGCATGGGGGACTCGGACTGCCTGCACAAACACGCAAACAATGCAGCCAGTGTTCACAGGGCCGCAGAAAGCTGCATCAAGAGCACGG…
CNR2	EHU120781	ENSG00000188822, NM_001841	Homo sapiens	custom order	GCTGGGTGACAGAGATAGCCAATGGCTCCAAGGATGGCTTGGATTCCAACCCTATGAAGGATTACATGATCCTGAGTGGTCCCCAGAAGACAGCTGTTGCTGTGTTGTGCACTCTTCTGGGCCTGCTAAGTGCCCTGGAGAACGTGGCTGTGCTCTATCTGATCCTGTCCTCCCACCAACTCCGCCGGAAGCCCTCATACCTGTTCATTGGCAGCTTGGCTGGGGCTGACTTCCTGGCCAGTGTGGTCTTTGCATGCAGCTTTGTGAATTTCCATGTTTTCCATGGTGTGGATTCCAAGGCTGTCTTCCTGCTGAAGATTGGCAGCGTGACTATGACCTTCACAGCCTCTGTGGGTAGCCTCCTGCTGACCGCCATTGACCGATACCTCTGCCTGCGCT…
CYP2D6	EHU115661	ENSG00000100197, NM_001025161	Homo sapiens	custom order	TGTGCATAGTGGTGGCTGACCTGTTCTCTGCCGGGATGGTGACCACCTCGACCACGCTGGCCTGGGGCCTCCTGCTCATGATCCTACATCCGGATGTGCAGCGCCGTGTCCAACAGGAGATCGACGACGTGATAGGGCAGGTGCGGCGACCAGAGATGGGTGACCAGGCTCACATGCCCTACACCACTGCCGTGATTCATGAGGTGCAGCGCTTTGGGGACATCGTCCCCCTGGGTGTGACCCATATGACATCCCGTGACATCGAAGTACAGGGCTTCCGCATCCCTAAGGGAACGACACTCATCACCAACCTGTCATCGGTGCTGAAGGATGAGGCCGTCTGGGAGAAGCCCTTCCGCTTCCACCCCGAACACTTCCTGGATGCCCAGGGCCACTTTG…
DRD1	EHU000091	ENSG00000184845, NM_000794	Homo sapiens	custom order	CCTCTGATGGAAATGCCACTTCCCTGGCTGAGACCATAGACAACTGTGACTCCAGCCTCAGCAGGACATATGCCATCTCATCCTCTGTAATAAGCTTTTACATCCCTGTGGCCATCATGATTGTCACCTACACCAGGATCTACAGGATTGCTCAGAAACAAATACGGCGCATTGCGGCCTTGGAGAGGGCAGCAGTCCACGCCAAGAATTGCCAGACCACCACAGGTAATGGAAAGCCTGTCGAATGTTCTCAACCGGAAAGTTCTTTTAAGATGTCCTTCAAAAGAGAAACTAAAGTCCTGAAGACTCTGTCGGTGATCATGGGTGTGTTTGTGTGCTGTTGGCTACCTTTCTTCATCTTGAACTGCATTTTGCCCTTCTGTGGGTCTGGGGAGACGC…
DRD2	EHU074371	ENSG00000149295, NM_000795, NM_016574	Homo sapiens	custom order	GAGCTGGAGATGGAGATGCTCTCCAGCACCAGCCCACCCGAGAGGACCCGGTACAGCCCCATCCCACCCAGCCACCACCAGCTGACTCTCCCCGACCCGTCCCACCATGGTCTCCACAGCACTCCCGACAGCCCCGCCAAACCAGAGAAGAATGGGCATGCCAAAGACCACCCCAAGATTGCCAAGATCTTTGAGATCCAGACCATGCCCAATGGCAAAACCCGGACCTCCCTCAAGACCATGAGCCGTAGGAAGCTCTCCCAGCAGAAGGAGAAGAAAGCCACTCAGATGCTCGCCATTGTTCTCGGCGTGTTCATCATCTGCTGGCTGCCCTTCTTCATCACACACATCCTGAACATACACTGTGACTGCAACATCCCGCCTGTCCTGTACAGCGCC…
DRD3	EHU123071	ENSG00000151577, NM_000796, NM_033663	Homo sapiens	custom order	ACTACACCTGTGGGGCAGAGAACTCCACAGGTGCCAGCCAGGCCCGCCCACATGCCTACTATGCCCTCTCCTACTGCGCGCTCATCCTGGCCATCGTCTTCGGCAATGGCCTGGTGTGCATGGCTGTGCTGAAGGAGCGGGCCCTGCAGACTACCACCAACTACTTAGTAGTGAGCCTGGCTGTGGCAGACTTGCTGGTGGCCACCTTGGTGATGCCCTGGGTGGTATACCTGGAGGTGACAGGTGGAGTCTGGAATTTCAGCCGCATTTGCTGTGATGTTTTTGTCACCCTGGATGTCATGATGTGTACAGCCAGCATCCTTAATCTCTGTGCCATCAGCATAGACAGGTACACTGCAGTGGTCATGCCCGTTCACTACCAGCATGGCACGGGACAGA…
DRD4	HU904621	NM_000797.4	Homo sapiens	esiopen	CTGGGCTACGTCAACAGCGCCCTCAACCCCGTCATCTACACTGTCTTCAACGCCGAGTTCCGCAACGTCTTCCGCAAGGCCCTGCGTGCCTGCTGCTGAGCCGGGCACCCCCGGACGCCCCCCGGCCTGATGGCCAGGCCTCAGGGACCAAGGAGATGGGGAGGGCGCTTTTGTACGTTAATTAAACAAATTCCTTCCCAA
DRD5	EHU139051	ENSG00000169676, NM_000798	Homo sapiens	custom order	TGACCCTGTTGCTGAGTCTGTCTGGGAGCTGGACTGCGAGGGGGAGATTTCTTTAGACAAAATAACACCTTTCACCCCGAATGGATTCCATTAAACTGCATTAAGAAACCCCCTCATGGATCTGCATAACCGCACAGACATTGACAAGCACGCACACACACGCAAATACATGCCTTTCCAGTGCTGCTCCCTTTATCATGTGTTTCTGTGTAGTAGCTCGTGTGCTTAGAAACCTCACCCCATTGATTGGTAGTTCGAAGAATTGGCAGAAGCAGTTGCAATAAACTCAGTCAAATGTACCCAGCCTACCAGAGATGGACCAACGATCCTATGAGAGAAGAGAGTATGGTGCTGGGTCCTTAAAAAAAAAAATGATACTTGGTCCTTAAAAAATATGCT…
HRH1	EHU143421	ENSG00000196639, NM_000861, NM_001098211, NM_001098212, NM_001098213	Homo sapiens	custom order	ATGGCCAGCTCAAGACAGATGAGCAGGGCCTGAACACACATGGGGCCAGCGAGATATCAGAGGATCAGATGTTAGGTGATAGCCAATCCTTCTCTCGAACGGACTCAGATACCACCACAGAGACAGCACCAGGCAAAGGCAAATTGAGGAGTGGGTCTAACACAGGCCTGGATTACATCAAGTTTACTTGGAAGAGGCTCCGCTCGCATTCAAGACAGTATGTATCTGGGTTGCACATGAACCGCGAAAGGAAGGCCGCCAAACAGTTGGGTTTTATCATGGCAGCCTTCATCCTCTGCTGGATCCCTTATTTCATCTTCTTCATGGTCATTGCCTTCTGCAAGAACTGTTGCAATGAACATTTGCACATGTTCACCATCTGGCTGGGCTACATCAACT…
HRH3	EHU141391	ENSG00000101180, NM_007232	Homo sapiens	custom order	CTTCTCGGCAGCCTGGACCGCGGTGCTGGCCGCGCTCATGGCGCTGCTCATCGTGGCCACGGTGCTGGGCAACGCGCTGGTCATGCTCGCCTTCGTGGCCGACTCGAGCCTCCGCACCCAGAACAACTTCTTCCTGCTCAACCTCGCCATCTCCGACTTCCTCGTCGGCGCCTTCTGCATCCCACTGTATGTACCCTACGTGCTGACAGGCCGCTGGACCTTCGGCCGGGGCCTCTGCAAGCTGTGGCTGGTAGTGGACTACCTGCTGTGCACCTCCTCTGCCTTCAACATCGTGCTCATCAGCTACGACCGCTTCCTGTCGGTCACCCGAGCGGTCTCATACCGGGCCCAGCAGGGTGACACGCGGCGGGCAGTGCGGAAGATGCTGCTGGTGTGGGTG
HRH4	EHU153641	ENSG00000134489, NM_001160166, NM_021624, NM_001143828	Homo sapiens	custom order	GTGAATGGGCCAATGATTCTAGTTTCAGAGTCTTGGAAGGATGAAGGTAGTGAATGTGAACCTGGATTTTTTTCGGAATGGTACATCCTTGCCATCACATCATTCTTGGAATTCGTGATCCCAGTCATCTTAGTCGCTTATTTCAACATGAATATTTATTGGAGCCTGTGGAAGCGTGATCATCTCAGTAGGTGCCAAAGCCATCCTGGACTGACTGCTGTCTCTTCCAACATCTGTGGACACTCATTCAGAGGTAGACTATCTTCAAGGAGATCTCTTTCTGCATCGACAGAAGTTCCTGCATCCTTTCATTCAGAGAGACAGAGGAGAAAGAGTAGTCTCATGTTTTCCTCAAGAACCAAGATGAATAGCAATACAATTGCTTCCAAAATGGGTTCC…
HTR1A	EHU118601	ENSG00000178394, NM_000524	Homo sapiens	custom order	GGCGGCAACACTACTGGTATCTCCGACGTGACCGTCAGCTACCAAGTGATCACCTCTCTGCTGCTGGGCACGCTCATCTTCTGCGCGGTGCTGGGCAATGCGTGCGTGGTGGCTGCCATCGCCTTGGAGCGCTCCCTGCAGAACGTGGCCAATTATCTTATTGGCTCTTTGGCGGTCACCGACCTCATGGTGTCGGTGTTGGTGCTGCCCATGGCCGCGCTGTATCAGGTGCTCAACAAGTGGACACTGGGCCAGGTAACCTGCGACCTGTTCATCGCCCTCGACGTGCTGTGCTGCACCTCATCCATCTTGCACCTGTGCGCCATCGCGCTGGACAGGTACTGGGCCATCACGGACCCCATCGACTACGTGAACAAGAGGACGCCCCGGCGCGCCGCT…
HTR1B	HU904631	NM_000863.3	Homo sapiens	esiopen	AGATTTACAATTTTGTAATTCCTGTTTAGCGATTGTCAAGCCACAACTCTAACAAACAAACCATTATGTGTGCTAGTGCCGAAGTCTGCAGACTGCTTTATTTTTTCTCTTAATTTCATGTACCTGTCACTTTACACATTTAAATCCCCATAAATGAAGGGTATGATGGGTGACTCAGCCCACACTGCTGCTATATTTCTTACTAATGCAATTGGTAAAACCGATTAGTATTGGAAATATACTGTTTCTTAACAAGAAAAGTGTCTTTATTTCTTATCCAATTTAGTGAGATGTGAAGGAGACTGATGACATGGGGA
HTR1D	EHU153981	ENSG00000179546, NM_000864	Homo sapiens	custom order	TGCCTTTGTACTCACCACCATCTTACTCACCAGGAAGCTCCACACCCCTGCCAACTACCTGATTGGCTCCCTGGCCACCACCGACCTCTTGGTTTCCATCTTGGTAATGCCCATCAGCATCGCCTATACCATCACCCACACCTGGAACTTTGGCCAAATCTTGTGTGACATCTGGCTGTCCTCTGACATCACGTGCTGCACAGCCTCCATCCTGCATCTCTGTGTCATTGCTCTGGACAGGTACTGGGCAATCACAGATGCCCTGGAATACAGTAAACGCAGGACGGCTGGCCACGCGGCCACCATGATCGCCATTGTCTGGGCCATCTCCATCTGCATCTCCATCCCCCCGCTCTTCTGGCGGCAGGCCAAGGCCCAGGAGGAGATGTCGGACTGTCT…
HTR1E	HU904641	NM_000865.3	Homo sapiens	esiopen	GTCCACAAGGAACCTTCACTCAGAAGAAATGCTGTGGCCCTTCCCTTTACCAACAGAAAATGGAACACAAGAGACCACATAGCTGAACAAATTATAGCCTCCTTACAAGTGAGAAACCTTCGAGGCTACATAGTTTTCAGCCAAAGGAAAATAACCAACAGCTTCTCCACAGTGTAGACTGAAACAAGGGAAACATGAACATCACAAACTGTACCACAGAGGCCAGCATGGCTATAAGACCCAAGACCATCACTGAGAAGATGCTCATTTGCATGACTCTGGTGGTCATCACCACCCTCACCACGTTGCTGAACTTG
HTR1F	EHU025171	ENSG00000179097, NM_000866	Homo sapiens	custom order	TTGTTCCCTTGCAGTCACAGATTTTCTTGTGGCTGTCCTGGTGATGCCCTTCAGCATTGTGTATATTGTGAGAGAGAGCTGGATTATGGGGCAAGTGGTCTGTGACATTTGGCTGAGTGTTGACATTACCTGCTGCACGTGCTCCATCTTGCATCTCTCAGCTATAGCTTTGGATCGGTATCGAGCAATCACAGATGCTGTTGAGTATGCCAGGAAAAGGACTCCAAAGCATGCTGGCATTATGATTACAATAGTTTGGATTATATCTGTTTTTATCTCTATGCCTCCTCTATTCTGGAGGCACCAAGGAACTAGCAGAGATGATGAATGCATCATCAAGCACGACCACATTGTTTCCACCATTTACTCAACATTTGGAGCTTTCTACATCCCACTGGC…
HTR2A	HU904651	NM_000621.5	Homo sapiens	esiopen	AAAAGACTTCAAATGTTATTCAATAACTATTGCTGCTTTCTCTTCTACTTCTTGTGCTTTACTCTGAATTTCCAGTGTGGTCTTGTTTAATATTTGTTCCTCTAGGTAAACTAGCAAAAGGATGATTTAACATTACCAAATGCCTTTCTAGCAATTGCTTCTCTAAAACAGCACTATCGAGGTATTTGGTAACTTGCTGTGAAATGACTGCATCATGCATGCACTCTTTTGAGCAGTAAATGTATATTGATGTAACTGTGTCAGGATTGAGGATGAACTCAGGTTTCCGGCTACTGACAGTGGTAGAGTCCTAGGAC
HTR2B	EHU052881	ENSG00000135914, NM_000867	Homo sapiens	custom order	TGCAGAGCACCTTTGTTCACGTTATCTCTTCTAACTGGTCTGGATTACAGACAGAATCAATACCAGAGGAAATGAAACAGATTGTTGAGGAACAGGGAAATAAACTGCACTGGGCAGCTCTTCTGATACTCATGGTGATAATACCCACAATTGGTGGAAATACCCTTGTTATTCTGGCTGTTTCACTGGAGAAGAAGCTGCAGTATGCTACTAATTACTTTCTAATGTCCTTGGCGGTGGCTGATTTGCTGGTTGGATTGTTTGTGATGCCAATTGCCCTCTTGACAATAATGTTTGAGGCTATGTGGCCCCTCCCACTTGTTCTATGTCCTGCCTGGTTATTTCTTGACGTTCTCTTTTCAACCGCATCCATCATGCATCTCTGTGCCATTTCAGTGGA
HTR2C	EHU120291	ENSG00000147246, NM_000868	Homo sapiens	custom order	TCATGGCAGTAAGCATGGAAAAGAAACTGCACAATGCCACCAATTACTTCTTAATGTCCCTAGCCATTGCTGATATGCTAGTGGGACTACTTGTCATGCCCCTGTCTCTCCTGGCAATCCTTTATGATTATGTCTGGCCACTACCTAGATATTTGTGCCCCGTCTGGATTTCTTTAGATGTTTTATTTTCAACAGCGTCCATCATGCACCTCTGCGCTATATCGCTGGATCGGTATGTAGCAATACGTAATCCTATTGAGCATAGCCGTTTCAATTCGCGGACTAAGGCCATCATGAAGATTGCTATTGTTTGGGCAATTTCTATAGGTGTATCAGTTCCTATCCCTGTGATTGGACTGAGGGACGAAGAAAAGGTGTTCGTGAACAACACGACGTGCG…
HTR3A	EHU080571	ENSG00000166736, NM_213621, NM_000869	Homo sapiens	custom order	CACCCTGGTTATGCTCTGGTCCATCTGGCAGTACGCTTGAGTGGGTACAGCCCAGTGGAGGAGGGGGTACAGTCCTGGTTAGGTGGGGACAGAGGATTTCTGCTTAGGCCCCTCAGGACCCAGGGAATGCCAGGGACATTTTCAAGACACAGACAAAGTCCCGTGCCCTGTTTCCAATGCCAATTCATCTCAGCAATCACAAGCCAAGGTCTGAACCCTTCCACCAAAAACTGGGTGTTCAAGGCCCTTACACCCTTGTCCCACCCCCAGCAGCTCACCATGGCTTTAAAACATGCTGTCTTAGATCAGGAGAAACTCGGGCACTCCCTAAGTCCACTCTAGTTGTGGACTTTTCCCCATTGACCCTCACCTGAATAAGGGACTTTGGAATTCTGCTTC…
HTR5A	EHU104651	ENSG00000157219, NM_024012	Homo sapiens	custom order	GACCGCTACTGGTCCATCACGCGCCACATGGAATACACGCTCCGCACCCGCAAGTGCGTCTCCAACGTCATGATCGCGCTCACCTGGGCACTCTCCGCTGTCATCTCTCTGGCCCCGCTGCTTTTTGGCTGGGGAGAGACGTACTCTGAGGGCAGCGAGGAGTGCCAGGTAAGCCGCGAGCCTTCCTACGCCGTGTTCTCCACCGTAGGCGCCTTCTACCTGCCGCTCTGTGTGGTGCTCTTCGTGTACTGGAAGATCTACAAGGCTGCCAAGTTCCGCGTGGGCTCCAGGAAGACCAATAGCGTCTCACCCATATCCGAAGCTGTGGAGGTGAAGGACTCTGCCAAACAGCCCCAGATGGTGTTCACGGTCCGCCACGCCACCGTCACCTTCCAGCCA…
HTR6	HU904661	NM_000871.3	Homo sapiens	esiopen	GAGAAGGACCTCTTGGTTCAGGTTAGGATGAAAACAATCATGACCTTTGCCCATTCTGTCAGGCTGGACGGGAGGGAATGCCCCCACCTGCAGGCATGGATTAATGCTGGGCTGAACCCCTTGCTACTCACAGTGTAGTCCATGGACAATCGGCATTGCCGTCACCTTTGGGAGTTTGTGAAAAATGCACATCTCTGCCCCTGCCCAGACCTGCTGAGTCAGAACTGCATGTTACCAAGATCCCAGGTGAATCATGTGCCCATTACAGTTTGAGATGTGCTGCCTTAGATCATCTTTAACCCTCAGAATGATTTGCT
HTR7	EHU071661	ENSG00000148680, NM_000872, NM_019860, NM_019859	Homo sapiens	custom order	CGTGATCAGCATTGACAGGTACCTTGGGATCACAAGGCCCCTCACATACCCTGTGAGGCAGAATGGGAAATGCATGGCGAAGATGATTCTCTCCGTCTGGCTTCTCTCCGCCTCCATCACCTTACCTCCACTCTTTGGATGGGCTCAGAATGTAAATGATGATAAGGTGTGCTTGATCAGCCAGGACTTTGGCTATACGATTTACTCTACCGCAGTGGCATTTTATATCCCCATGTCCGTCATGCTTTTCATGTACTACCAGATTTACAAGGCTGCCAGGAAGAGTGCTGCCAAACACAAGTTTCCTGGCTTCCCTCGAGTGGAGCCAGACAGCGTCATCGCCCTGAATGGCATAGTGAAGCTCCAGAAGGAGGTGGAAGAGTGTGCAAACCTTTCGAG…
KCNH2	EHU080951	ENSG00000055118, NM_000238, NM_172057	Homo sapiens	custom order	CCTTCGACCTGCTCATCTTCGGCTCTGGCTCTGAGGAGCTGATCGGGCTGCTGAAGACTGCGCGGCTGCTGCGGCTGGTGCGCGTGGCGCGGAAGCTGGATCGCTACTCAGAGTACGGCGCGGCCGTGCTGTTCTTGCTCATGTGCACCTTTGCGCTCATCGCGCACTGGCTAGCCTGCATCTGGTACGCCATCGGCAACATGGAGCAGCCACACATGGACTCACGCATCGGCTGGCTGCACAACCTGGGCGACCAGATAGGCAAACCCTACAACAGCAGCGGCCTGGGCGGCCCCTCCATCAAGGACAAGTATGTGACGGCGCTCTACTTCACCTTCAGCAGCCTCACCAGTGTGGGCTTCGGCAACGTCTCTCCCAACACCAACTCAGAGAAGATCT…
MC3R	EHU150201	ENSG00000124089, NM_019888	Homo sapiens	custom order	GCACATGGACAACATCTTCGACTCCATGATCTGCATCTCCCTGGTGGCCTCCATCTGCAACCTCCTGGCCATCGCCGTCGACAGGTACGTCACCATCTTTTACGCGCTCCGCTACCACAGCATCATGACCGTGAGGAAGGCCCTCACCTTGATCGTGGCCATCTGGGTCTGCTGCGGCGTCTGTGGCGTGGTGTTCATCGTCTACTCGGAGAGCAAAATGGTCATTGTGTGCCTCATCACCATGTTCTTCGCCATGATGCTCCTCATGGGCACCCTCTACGTGCACATGTTCCTCTTTGCGCGGCTGCACGTCAAGCGCATAGCAGCACTGCCACCTGCCGACGGGGTGGCCCCACAGCAACACTCATGCATGAAGGGGGCAGTCACCATCACCATTCT…
MC4R	EHU006521	ENSG00000166603, NM_005912	Homo sapiens	custom order	ATGACAGTTAAGCGGGTTGGGATCATCATAAGTTGTATCTGGGCAGCTTGCACGGTTTCAGGCATTTTGTTCATCATTTACTCAGATAGTAGTGCTGTCATCATCTGCCTCATCACCATGTTCTTCACCATGCTGGCTCTCATGGCTTCTCTCTATGTCCACATGTTCCTGATGGCCAGGCTTCACATTAAGAGGATTGCTGTCCTCCCCGGCACTGGTGCCATCCGCCAAGGTGCCAATATGAAGGGAGCGATTACCTTGACCATCCTGATTGGCGTCTTTGTTGTCTGCTGGGCCCCATTCTTCCTCCACTTAATATTCTACATCTCTTGTCCTCAGAATCCATATTGTGTGTGCTTCATGTCTCACTTTAACTTGTATCTCATACTGATCATGTGT…
MC5R	HU904671	NM_005913.3	Homo sapiens	esiopen	TGTTTACCGTGTGCTGGGCCCCGTTCTTCCTTCATCTCACTTTAATGCTTTCTTGCCCTCAGAACCTCTACTGCTCTCGCTTCATGTCTCACTTCAATATGTACCTCATACTCATCATGTGTAATTCCGTGATGGACCCTCTCATATATGCCTTCCGCAGCCAAGAGATGCGGAAGACCTTTAAGGAGATTATTTGCTGCCGTGGTTTCAGGATCGCCTGCAGCTTTCCCAGAAGGGATTAAGCACAAAGTGCTCCTCTCTGTGGCTCTGTTCTCCTTTGTTTGCTCACCTATGACAAAGCGACAGCCAAGGGGTAG
OPRD1	EHU145281	ENSG00000116329, NM_000911	Homo sapiens	custom order	GCAACGTGCTTGTCATGTTCGGCATCGTCCGGTACACTAAGATGAAGACGGCCACCAACATCTACATCTTCAACCTGGCCTTAGCCGATGCGCTGGCCACCAGCACGCTGCCTTTCCAGAGTGCCAAGTACCTGATGGAGACGTGGCCCTTCGGCGAGCTGCTCTGCAAGGCTGTGCTCTCCATCGACTACTACAATATGTTCACCAGCATCTTCACGCTCACCATGATGAGTGTTGACCGCTACATCGCTGTCTGCCACCCTGTCAAGGCCCTGGACTTCCGCACGCCTGCCAAGGCCAAGCTGATCAACATCTGTATCTGGGTCCTGGCCTCAGGCGTTGGCGTGCCCATCATGGTCATGGCTGTGACCCGTCCCCGGGACGGGGCAGTGGTGTGCA…
OPRK1	EHU045831	ENSG00000082556, NM_000912	Homo sapiens	custom order	GGCTTTGGCAGATGCTTTAGTTACTACAACCATGCCCTTTCAGAGTACGGTCTACTTGATGAATTCCTGGCCTTTTGGGGATGTGCTGTGCAAGATAGTAATTTCCATTGATTACTACAACATGTTCACCAGCATCTTCACCTTGACCATGATGAGCGTGGACCGCTACATTGCCGTGTGCCACCCCGTGAAGGCTTTGGACTTCCGCACACCCTTGAAGGCAAAGATCATCAATATCTGCATCTGGCTGCTGTCGTCATCTGTTGGCATCTCTGCAATAGTCCTTGGAGGCACCAAAGTCAGGGAAGACGTCGATGTCATTGAGTGCTCCTTGCAGTTCCCAGATGATGACTACTCCTGGTGGGACCTCTTCATGAAGATCTGCGTCTTCATCTTTGC…
OPRM1	HU904681	NM_001145279.3	Homo sapiens	esiopen	ATTTGAAACACTTCTCAACATTGAAATAGACAGTTGAAGTTTTAAAATAACCTCTTCTAAGACACGGCTATGAGTAGGTAAGAGAGCATTCATTCCCTTCAATAATATGACTGTGTTGATAAAACTGATAACCATTCACTTGCAAATGTTATTATTGAATAAGTCTCACTTAGCTCATTTAATATTACCCAAAAGATGCTAACAAATTCTGTTTCCCACATTGTCACAGCATGCCCTTTACATCTCAGGATCCAGGCAAAAGTTGAAATTCAGAAACATAGATATGAAATGTAAGATACAAAGAAAACACCTCTGCA
SIGMAR1	HU904691	NM_005866.4	Homo sapiens	esiopen	CTGCTGTATGAGCAGGGATATCCATGCTTATGTATCCAAACACAGAGACCCATGGGAACAAATGAGACACATATAGATACTGAGACCTGTGTGTACAGTAGGACCATGCACTCACACCCATCTGGAGAGGGAGCCCCCGGTATACCAAGGGAGCCAGTTGTGTTCAGACACACACATCACAGCTTGACTCACTAACTGAGGCCTTTCCATAGCTCCACAGCTTCCCACCTCCTCCCCACCAAACCGGGGTTCTAGAGTTAAGGATGGGGGAGGGTATTATACTGCCTCAGTCTGACTCCTCAACCCAGCAGCAATTT
SLC6A2	EHU097611	ENSG00000103546, NM_001043	Homo sapiens	custom order	AGGAGCTGGCCTAGTGTTCATCCTGTATCCAGAGGCCATTTCTACCCTGTCTGGATCTACATTCTGGGCTGTTGTGTTTTTCGTCATGCTCCTGGCGCTGGGCCTTGACAGCTCAATGGGAGGCATGGAGGCTGTCATCACGGGCCTGGCAGATGACTTCCAGGTCCTGAAGCGACACCGGAAACTCTTCACATTTGGCGTCACCTTCAGCACTTTCCTTCTCGCCCTGTTCTGCATAACCAAGGGTGGAATTTACGTCTTGACCCTCCTGG
SLC6A3	EHU098891	ENSG00000142319	Homo sapiens	custom order	CTTGTAGACGCACCTGCTGAGAATCCCCGTGCTCACAGTAGCTTCCTAGACCATTTACTTTGCCCATATTAAAAAGCCAAGTGTCCTGCTTGGTTTAGCTGTGCAGAAGGTGAAATGGAGGAAACCACAAATTCATGCAAAGTCCTTTCCCGATGCGTGGCTCCCAGCAGAGGCCGTAAATTGAGCGTTCAGTTGACACATTGCACACACAGTCTGTTCAGAGGCATTGGAGGATGGGGGTCCTGGTATGTCTCACCAGGAAATTCTGTTTATGTTCTTGCAGCAGAGAGAAATAAAACTCCTTGAAACCAGCTCAGG
SLC6A4	EHU023771	ENSG00000108576, NM_001045	Homo sapiens	custom order	GAAAGGCGTCAAGACCTCTGGCAAGGTGGTGTGGGTGACAGCCACCTTCCCTTATATCATCCTTTCTGTCCTGCTGGTGAGGGGTGCCACCCTCCCTGGAGCCTGGAGGGGTGTTCTCTTCTACTTGAAACCCAATTGGCAGAAACTCCTGGAGACAGGGGTGTGGATAGATGCAGCCGCTCAGATCTTCTTCTCTCTTGGTCCGGGCTTTGGGGTCCTGCTGGCTTTTGCTAGCTACAACAAGTTCAACAACAACTGCTACCAAGATGCCCTGGTGACCAGCGTGGTGAACTGCATGACGAGCTTCGTTTCGGGATTTGTCATCTTCACAGTGCTCGGTTACATGGCTGAGATGAGGAATGAAGATGTGTCTGAGGTGGCCAAAGACGCAGGTCCCAG…
TACR1	EHU053001	ENSG00000115353, NM_001058	Homo sapiens	custom order	CATTGTGGTGACCTCTGTGGTGGGCAACGTGGTAGTGATGTGGATCATCTTAGCCCACAAAAGAATGAGGACAGTGACGAACTATTTTCTGGTGAACCTGGCCTTCGCGGAGGCCTCCATGGCTGCATTCAATACAGTGGTGAACTTCACCTATGCTGTCCACAACGAATGGTACTACGGCCTGTTCTACTGCAAGTTCCACAACTTCTTTCCCATCGCCGCTGTCTTCGCCAGTATCTACTCCATGACGGCTGTGGCCTTTGATAGGTACATGGCCATCATACATCCCCTCCAGCCCCGGCTGTCAGCCACAGCCACCAAAGTGGTCATCTGTGTCATCTGGGTCCTGGCTCTCCTGCTGGCCTTCCCCCAGGGCTACTACTCAACCACAGAGACCAT…
TACR2	EHU048521	ENSG00000075073, NM_001057	Homo sapiens	custom order	TGTGCATTCCTCTGATCTGGAAGGTTTCCTGAATTACGTGACGAGAAACCTGGGTTCGAGTCCTAACTTGTCACCAACTTCCTGAGTGACCTGGGCTGGTCCCGTCCCCTCTTGGAATCTCTGTCTTCCATCTCTTCAGCGAAGGGGTTGATTTATAAGGGTGTTTTCTGCTCTGACACTGTGATTTGAATTCTGTGTTTCCACATGATATTCGAGAAGTCTGGCCGGAAGGATGGAATCTGAAATGACAATGGTTCTGGACTGGGCTTTGTGCTCAGCCCAGCTCATCTTTGCCTGAGACCTAGGAGTGGCCCCAGGCTCTCCTGATGTGCCACCACGCTTGGCATCTGCTCCTCTCCCTGCCCCCATATTCCCATGCTCTGAAGGGGAGTTCTCTTT…
TACR3	EHU144801	ENSG00000169836, NM_001059	Homo sapiens	custom order	TACTGCCGCTTCCAGAACTTCTTTCCTATCACAGCTGTGTTCGCCAGCATCTACTCCATGACGGCCATTGCGGTGGACAGGTATATGGCTATTATTGATCCCTTGAAACCCAGACTGTCTGCTACAGCAACCAAGATTGTCATTGGAAGTATTTGGATTCTAGCATTTCTACTTGCCTTCCCTCAGTGTCTTTATTCCAAAACCAAAGTCATGCCAGGCCGTACTCTCTGCTTTGTGCAATGGCCAGAAGGTCCCAAACAACATTTCACTTACCATATTATCGTCATTATACTGGTGTACTGTTTCCCATTGCTCATCATGGGTATTACATACACCATTGTTGGAATTACTCTCTGGGGAGGAGAAATCCCAGGAGATACCTGTGACAAGTATCATGAG…
TBXA2R	EHU140211	ENSG00000006638, NM_001060	Homo sapiens	custom order	GAAGGTGTGCCTGAACCAGTGCCAGCCTGCCCTGTCTGCAGCATCGGCCTGATGGGGTGGTGACTGATCCCTCAGGGCTCCGGAGCCATGTGGCCCAACGGCAGTTCCCTGGGGCCCTGTTTCCGGCCCACAAACATTACCCTGGAGGAGAGACGGCTGATCGCCTCGCCCTGGTTCGCCGCCTCCTTCTGCGTGGTGGGCCTGGCCTCCAACCTGCTGGCCCTGAGCGTGCTGGCGGGCGCGCGGCAGGGGGGTTCGCACACGCGCTCCTCCTTCCTCACCTTCCTCTGCGGCCTCGTCCTCACCGACTTCCTGGGGCTGCTGGTGACCGGTACCATCGTGGTGTCCCAGCACGCCGCGCTCTTCGAGTGGCACGCCGTGGACCCTGGCTGCCGTCTC…
GRIA1	EHU151461	ENSG00000155511, NM_000827, NM_001114183	Homo sapiens	custom order	CTTCATTACGCCGAGCTTTCCCGTTGATACATCCAATCAGTTTGTCCTTCAGCTGCGCCCTGAACTGCAGGATGCCCTCATCAGCATCATTGACCATTACAAGTGGCAGAAATTTGTCTACATTTATGATGCCGACCGGGGCTTATCCGTCCTGCAGAAAGTCCTGGATACAGCTGCTGAGAAGAACTGGCAGGTGACAGCAGTCAACATTTTGACAACCACAGAGGAGGGATACCGGATGCTCTTTCAGGACCTGGAGAAGAAAAAGGAGCGGCTGGTGGTGGTGGACTGTGAATCAGAACGCCTCAATGCTATCTTGGGCCAGATTATAAAGCTAGAGAAGAATGGCATCGGCTACCACTACATTCTTGCAAATCTGGGCTTCATGGACATTGACTT…
GRIA2	EHU096331	ENSG00000120251, NM_001083620, NM_000826, NM_001083619	Homo sapiens	custom order	AGGAACGGCGTGTAATTCTGGACTGTGAAAGGGATAAAGTAAACGACATTGTAGACCAGGTTATTACCATTGGAAAACATGTTAAAGGGTACCACTACATCATTGCAAATCTGGGATTTACTGATGGAGACCTATTAAAAATCCAGTTTGGAGGTGCAAATGTCTCTGGATTTCAGATAGTGGACTATGATGATTCGTTGGTATCTAAATTTATAGAAAGATGGTCAACACTGGAAGAAAAAGAATACCCTGGAGCTCACACAACAACAATTAAGTATACTTCTGCTCTGACCTATGATGCC
GRIN2A	EHU040271	ENSG00000183454, NM_000833	Homo sapiens	custom order	GTGGTCTATCAACGGGCAGTCATGGCAGTTGGCTCGCTCACCATCAATGAGGAACGTTCTGAAGTGGTGGACTTCTCTGTGCCCTTTGTGGAAACGGGAATCAGTGTCATGGTTTCAAGAAGTAATGGCACCGTCTCACCTTCTGCTTTTCTAGAACCATTCAGCGCCTCTGTCTGGGTGATGATGTTTGTGATGCTGCTCATTGTTTCTGCCATAGCTGTTTTTGTCTTTGAATACTTCAGCCCTGTTGGATACAACAGAAACTTAGCCAAAGGGAAAGCACCCCATGGGCCTTCTTTTACAATTGGAAAAGCTATATGGCTTCTTTGGGGCCTGGTGTTCAATAACTCCGTGCCTGTCCAGAATCCTAAAGGGACCACCAGCAAGATCATGGTATCT…
GRIN2B	EHU036291	ENSG00000273079, NM_000834	Homo sapiens	custom order	GAATGAGACCGACCCAAAGAGCATCATCACCCGCATCTGTGATCTCATGTCTGACCGGAAGATCCAGGGGGTGGTGTTTGCTGATGACACAGACCAGGAAGCCATCGCCCAGATCCTCGATTTCATTTCAGCACAGACTCTCACCCCCATCCTGGGCATCCACGGGGGCTCCTCTATGATAATGGCAGATAAGGATGAATCCTCCATGTTCTTCCAGTTTGGCCCATCAATTGAACAGCAAGCTTCCGTAATGCTCAACATCATGGAAGAATATGACTGGTACATCTTTTCTATCGTCACCACCTATTTCCCTGGCTACCAGGACTTTGTAAACAAGATCCGCAGCACCATTGAGAATAGCTTTGTGGGCTGGGAGCTAGAGGAGGTCCTCCTACTGGA…
BTG1	EHU001251	ENSG00000133639, NM_001731	Homo sapiens	custom order	TCACTGGTTCCCAGAAAAGCCATGCAAGGGATCGGGTTACCGTTGTATTCGCATCAACCATAAAATGGATCCTCTGATTGGACAGGCAGCACAGCGGATTGGACTGAGCAGTCAGGAGCTGTTCAGGCTTCTCCCAAGTGAACTCACACTCTGGGTTGACCCCTATGAAGTGTCCTACAGAATTGGAGAGGATGGCTCCATCTGTGTGCTGTATGAAGCCTCACCAGCAGGAGGTAGCACTCAAAACAGCACCAACGTGCAAATGGTAGACAGCCGAATCAGCTGTAAGGAGGAACTTCTCTTGGGCAGAACGAGCCCTTCCAAAAACTACAATATGATGACTGTATCAGGTTAAGATATAGTCTGTGGATGGATCATCTGATGATGATGGATAAATTT…
BTG2	EHU048061	ENSG00000159388, NM_006763	Homo sapiens	custom order	ACCTGCAAGAACCAAGTGCTGCTGGGCCGGAGCAGCCCCTCCAAGAACTACGTGATGGCAGTCTCCAGCTAGGCCCTTCCGCCCCCGCCCTGGGCGCCGCCGTGCTCATGCTGCCGTGACAACAGGCCACCACATACCTCAACCTGGGGAACTGTATTTTTAAATGAAGAGCTATTTATATATATTATTTTTTTTTAAGAAAGGAGGAAAAGAAACCAAAAGTTTTTTTTAAGAAAAAAAATCCTTCAAGGGAGCTGCTTGGAAGTGGCCTCCCCAGGTGCCTTTGGAGAGAACTGTTGCGTGCTTGAGTCTGTGAGCCAGTGTCTGCCTATAGGAGGGGGAGCTGTTAGGGGGTAGACCTAGCCAAGGAGAAGTGGGAGACGTTTGGCTAGCACCCCA…
JUN	HU904011	ENSG00000177606	Homo sapiens	custom order	TTTTTTATGTTTTGTTTCTGAAAATTCCAGAAAGGATATTTAAGAAAATACAATAAACTATTGGAAAGTACTCCCCTAACCTCTTTTCTGCATCATCTGTAGATACTAGCTATCTAGGTGGAGTTGAAAGAGTTAAGAATGTCGATTAAAATCACTCTCAGTGCTTCTTACTATTAAGCAGTAAAAACTGTTCTCTATTAGACTTTAGAAATAAATGTACCTGATGTACCTGATGCTATGGTCAGGTTATACTCCTCCTCCCCCAGCTATCTATATGGAATTGCTTACCAAAGGATAGTGCGATGTTTCAGGAGGCT
KIF11	EHU019931	ENSG00000138160, NM_004523	Homo sapiens	positive control	TCCCCGTAACAAGAGAGGAGTGATAATTAAAGGTTTAGAAGAAATTACAGTACACAACAAGGATGAAGTCTATCAAATTTTAGAAAAGGGGGCAGCAAAAAGGACAACTGCAGCTACTCTGATGAATGCATACTCTAGTCGTTCCCACTCAGTTTTCTCTGTTACAATACATATGAAAGAAACTACGATTGATGGAGAAGAGCTTGTTAAAATCGGAAAGTTGAACTTGGTTGATCTTGCAGGAAGTGAAAACATTGGCCGTTCTGGAGCTGTTGATAAGAGAGCTCGGGAAGCTGGAAATATAAATCAATCCCTGTTGACTTTGGGAAGGGTCATTACTGCCCTTGTAGAAAGAACACCTCATGTTCCTTATCGAGAATCTAAACTAACTAGAATCCT…
FLUC	EHUFLUC		Firefly Luciferase	negative control	GAGCAACTGCATAAGGCTATGAAGAGATACGCCCTGGTTCCTGGAACAATTGCTTTTACAGATGCACATATCGAGGTGGACATCACTTACGCTGAGTACTTCGAAATGTCCGTTCGGTTGGCAGAAGCTATGAAACGATATGGGCTGAATACAAATCACAGAATCGTCGTATGCAGTGAAAACTCTCTTCAATTCTTTATGCCGGTGTTGGGCGCGTTATTTATCGGAGTTGCAGTTGCGCCCGCGAACGACATTTATAATGAACGTGAATTGCTCAACAGTATGGGCATTTCGCAGCCTACCGTGGTGTTCGTTTCCAAAAAGGGGTTGCAAAAAATTTTGAACGTGCAAAAAAAGCTCCCAATCATCCAAAAAATTATTATCATGGATTCTAAAACG…

## Sheet: Supplementary_Table_5
Oligonucleotide_ID	Description_or_barcode	Barcode	Sequence	Notes
BC_0076	Nextera Tagmentation PCR primer (TSBC07), sublibrary index #1 (used with BC_0118)	i7 = CAGATC	CAAGCAGAAGACGGCATACGAGATGATCTGGTGACTGGAGTTCAGACGTGTGCTCTTCCGATCT	BC_0076-0083 are custom sequencing primers based on Illumina's TruSeq primer sequences. The blue seqeunce is complementary to the reverse transcription primers, the sequencing primer (Illumina TruSeq) is highlighted in bold.
BC_0077	Nextera Tagmentation PCR primer (TSBC08), sublibrary index #2 (used with BC_0118)	i7 = ACTTGA	CAAGCAGAAGACGGCATACGAGATTCAAGTGTGACTGGAGTTCAGACGTGTGCTCTTCCGATCT
BC_0078	Nextera Tagmentation PCR primer (TSBC09), sublibrary index #3 (used with BC_0118)	i7 = GATCAG	CAAGCAGAAGACGGCATACGAGATCTGATCGTGACTGGAGTTCAGACGTGTGCTCTTCCGATCT
BC_0079	Nextera Tagmentation PCR primer (TSBC10), sublibrary index #4 (used with BC_0118)	i7 = TAGCTT	CAAGCAGAAGACGGCATACGAGATAAGCTAGTGACTGGAGTTCAGACGTGTGCTCTTCCGATCT
BC_0080	Nextera Tagmentation PCR primer (TSBC11), sublibrary index #5 (used with BC_0118)	i7 = GGCTAC	CAAGCAGAAGACGGCATACGAGATGTAGCCGTGACTGGAGTTCAGACGTGTGCTCTTCCGATCT
BC_0081	Nextera Tagmentation PCR primer (TSBC12), sublibrary index #6 (used with BC_0118)	i7 = CTTGTA	CAAGCAGAAGACGGCATACGAGATTACAAGGTGACTGGAGTTCAGACGTGTGCTCTTCCGATCT
BC_0082	Nextera Tagmentation PCR primer (TSBC13), sublibrary index #7 (used with BC_0118)	i7 = AGTCAA	CAAGCAGAAGACGGCATACGAGATTTGACTGTGACTGGAGTTCAGACGTGTGCTCTTCCGATCT
BC_0083	Nextera Tagmentation PCR primer (TSBC14), sublibrary index #8 (used with BC_0118)	i7 = AGTTCC	CAAGCAGAAGACGGCATACGAGATGGAACTGTGACTGGAGTTCAGACGTGTGCTCTTCCGATCT
BC_0118	Nextera Tagmentation PCR primer N501 (used with BC_0076 through BC_0083)	N/A	AATGATACGGCGACCACCGAGATCTACACTAGATCGCTCGTCGGCAGCGTCAGATGTGTATAAGAGACAG	BC_0118 is a nextera N501 primer that is complementary to the transposon end sequence and contains illumina P5 sequence. The orange sequence is specific to the N501 primer. The read 1 sequencing primer (Nextera) is shown in bold.
BC_0062	PCR primer, used after template switching (used with BC_0108)	N/A	CAGACGTGTGCTCTTCCGATCT
BC_0108	PCR primer, used after template switching (used with BC_0062)	N/A	AAGCAGTGGTATCAACGCAGAGT
BC_0127	Template switching primer, HPLC purified (purchased from Exiqon through Qiagen)	N/A	AAGCAGTGGTATCAACGCAGAGTGAATrGrG+G	"+G" is a locked nucleic acid, length 30 bp
A1	DRUG-Seq RT primer	GAATTGTGGT	CAGACGTGTGCTCTTCCGATCTGAATTGTGGTNNNNNNNNNNTTTTTTTTTTTTTTTTTTTTTTTTV
B1	DRUG-Seq RT primer	TTCATCAACG	CAGACGTGTGCTCTTCCGATCTTTCATCAACGNNNNNNNNNNTTTTTTTTTTTTTTTTTTTTTTTTV
C1	DRUG-Seq RT primer	GTAAGGTTAC	CAGACGTGTGCTCTTCCGATCTGTAAGGTTACNNNNNNNNNNTTTTTTTTTTTTTTTTTTTTTTTTV
D1	DRUG-Seq RT primer	TGATGTCAGA	CAGACGTGTGCTCTTCCGATCTTGATGTCAGANNNNNNNNNNTTTTTTTTTTTTTTTTTTTTTTTTV
E1	DRUG-Seq RT primer	CCAGTACATA	CAGACGTGTGCTCTTCCGATCTCCAGTACATANNNNNNNNNNTTTTTTTTTTTTTTTTTTTTTTTTV
F1	DRUG-Seq RT primer	ATGAGCATAG	CAGACGTGTGCTCTTCCGATCTATGAGCATAGNNNNNNNNNNTTTTTTTTTTTTTTTTTTTTTTTTV
G1	DRUG-Seq RT primer	CCTTAGTATG	CAGACGTGTGCTCTTCCGATCTCCTTAGTATGNNNNNNNNNNTTTTTTTTTTTTTTTTTTTTTTTTV
H1	DRUG-Seq RT primer	GGATAGACAT	CAGACGTGTGCTCTTCCGATCTGGATAGACATNNNNNNNNNNTTTTTTTTTTTTTTTTTTTTTTTTV
A2	DRUG-Seq RT primer	TTGAATAGGC	CAGACGTGTGCTCTTCCGATCTTTGAATAGGCNNNNNNNNNNTTTTTTTTTTTTTTTTTTTTTTTTV
B2	DRUG-Seq RT primer	TAACATGGCT	CAGACGTGTGCTCTTCCGATCTTAACATGGCTNNNNNNNNNNTTTTTTTTTTTTTTTTTTTTTTTTV
C2	DRUG-Seq RT primer	GCGTGTATAA	CAGACGTGTGCTCTTCCGATCTGCGTGTATAANNNNNNNNNNTTTTTTTTTTTTTTTTTTTTTTTTV
D2	DRUG-Seq RT primer	GATACTAGAC	CAGACGTGTGCTCTTCCGATCTGATACTAGACNNNNNNNNNNTTTTTTTTTTTTTTTTTTTTTTTTV
E2	DRUG-Seq RT primer	TTAGATGTGG	CAGACGTGTGCTCTTCCGATCTTTAGATGTGGNNNNNNNNNNTTTTTTTTTTTTTTTTTTTTTTTTV
F2	DRUG-Seq RT primer	AGTAGTCTCA	CAGACGTGTGCTCTTCCGATCTAGTAGTCTCANNNNNNNNNNTTTTTTTTTTTTTTTTTTTTTTTTV
G2	DRUG-Seq RT primer	ATCGCTAAGA	CAGACGTGTGCTCTTCCGATCTATCGCTAAGANNNNNNNNNNTTTTTTTTTTTTTTTTTTTTTTTTV
H2	DRUG-Seq RT primer	GTATCCGATA	CAGACGTGTGCTCTTCCGATCTGTATCCGATANNNNNNNNNNTTTTTTTTTTTTTTTTTTTTTTTTV
A3	DRUG-Seq RT primer	TAGTCGAGTT	CAGACGTGTGCTCTTCCGATCTTAGTCGAGTTNNNNNNNNNNTTTTTTTTTTTTTTTTTTTTTTTTV
B3	DRUG-Seq RT primer	CATAATCACC	CAGACGTGTGCTCTTCCGATCTCATAATCACCNNNNNNNNNNTTTTTTTTTTTTTTTTTTTTTTTTV
C3	DRUG-Seq RT primer	CCAATCGAAT	CAGACGTGTGCTCTTCCGATCTCCAATCGAATNNNNNNNNNNTTTTTTTTTTTTTTTTTTTTTTTTV
D3	DRUG-Seq RT primer	CTCTAAGAAC	CAGACGTGTGCTCTTCCGATCTCTCTAAGAACNNNNNNNNNNTTTTTTTTTTTTTTTTTTTTTTTTV
E3	DRUG-Seq RT primer	CTTGTCTACT	CAGACGTGTGCTCTTCCGATCTCTTGTCTACTNNNNNNNNNNTTTTTTTTTTTTTTTTTTTTTTTTV
F3	DRUG-Seq RT primer	TAGAGAGGAA	CAGACGTGTGCTCTTCCGATCTTAGAGAGGAANNNNNNNNNNTTTTTTTTTTTTTTTTTTTTTTTTV
G3	DRUG-Seq RT primer	TACACTCCTT	CAGACGTGTGCTCTTCCGATCTTACACTCCTTNNNNNNNNNNTTTTTTTTTTTTTTTTTTTTTTTTV
H3	DRUG-Seq RT primer	TCGTAACTAG	CAGACGTGTGCTCTTCCGATCTTCGTAACTAGNNNNNNNNNNTTTTTTTTTTTTTTTTTTTTTTTTV
A4	DRUG-Seq RT primer	TAGTTCCTGA	CAGACGTGTGCTCTTCCGATCTTAGTTCCTGANNNNNNNNNNTTTTTTTTTTTTTTTTTTTTTTTTV
B4	DRUG-Seq RT primer	GGCAATTAGA	CAGACGTGTGCTCTTCCGATCTGGCAATTAGANNNNNNNNNNTTTTTTTTTTTTTTTTTTTTTTTTV
C4	DRUG-Seq RT primer	ATGGAATGCA	CAGACGTGTGCTCTTCCGATCTATGGAATGCANNNNNNNNNNTTTTTTTTTTTTTTTTTTTTTTTTV
D4	DRUG-Seq RT primer	GACTCAATTG	CAGACGTGTGCTCTTCCGATCTGACTCAATTGNNNNNNNNNNTTTTTTTTTTTTTTTTTTTTTTTTV
E4	DRUG-Seq RT primer	CAAGCCTTAT	CAGACGTGTGCTCTTCCGATCTCAAGCCTTATNNNNNNNNNNTTTTTTTTTTTTTTTTTTTTTTTTV
F4	DRUG-Seq RT primer	TTAGGACCTT	CAGACGTGTGCTCTTCCGATCTTTAGGACCTTNNNNNNNNNNTTTTTTTTTTTTTTTTTTTTTTTTV
G4	DRUG-Seq RT primer	TTGCGTTATC	CAGACGTGTGCTCTTCCGATCTTTGCGTTATCNNNNNNNNNNTTTTTTTTTTTTTTTTTTTTTTTTV
H4	DRUG-Seq RT primer	AGACGATAAC	CAGACGTGTGCTCTTCCGATCTAGACGATAACNNNNNNNNNNTTTTTTTTTTTTTTTTTTTTTTTTV
A5	DRUG-Seq RT primer	TACCTGAAGT	CAGACGTGTGCTCTTCCGATCTTACCTGAAGTNNNNNNNNNNTTTTTTTTTTTTTTTTTTTTTTTTV
B5	DRUG-Seq RT primer	ATTCAGTGAG	CAGACGTGTGCTCTTCCGATCTATTCAGTGAGNNNNNNNNNNTTTTTTTTTTTTTTTTTTTTTTTTV
C5	DRUG-Seq RT primer	ACTTCAACCT	CAGACGTGTGCTCTTCCGATCTACTTCAACCTNNNNNNNNNNTTTTTTTTTTTTTTTTTTTTTTTTV
D5	DRUG-Seq RT primer	ACTAATAGCG	CAGACGTGTGCTCTTCCGATCTACTAATAGCGNNNNNNNNNNTTTTTTTTTTTTTTTTTTTTTTTTV
E5	DRUG-Seq RT primer	GAATCTTCCA	CAGACGTGTGCTCTTCCGATCTGAATCTTCCANNNNNNNNNNTTTTTTTTTTTTTTTTTTTTTTTTV
F5	DRUG-Seq RT primer	GCTATACTGT	CAGACGTGTGCTCTTCCGATCTGCTATACTGTNNNNNNNNNNTTTTTTTTTTTTTTTTTTTTTTTTV
G5	DRUG-Seq RT primer	AATGACGGAT	CAGACGTGTGCTCTTCCGATCTAATGACGGATNNNNNNNNNNTTTTTTTTTTTTTTTTTTTTTTTTV
H5	DRUG-Seq RT primer	ATTCTCAGGT	CAGACGTGTGCTCTTCCGATCTATTCTCAGGTNNNNNNNNNNTTTTTTTTTTTTTTTTTTTTTTTTV
A6	DRUG-Seq RT primer	TAGCTATTCG	CAGACGTGTGCTCTTCCGATCTTAGCTATTCGNNNNNNNNNNTTTTTTTTTTTTTTTTTTTTTTTTV
B6	DRUG-Seq RT primer	CGTATGATCT	CAGACGTGTGCTCTTCCGATCTCGTATGATCTNNNNNNNNNNTTTTTTTTTTTTTTTTTTTTTTTTV
C6	DRUG-Seq RT primer	GTTCGAACAA	CAGACGTGTGCTCTTCCGATCTGTTCGAACAANNNNNNNNNNTTTTTTTTTTTTTTTTTTTTTTTTV
D6	DRUG-Seq RT primer	ATCTTGCGAT	CAGACGTGTGCTCTTCCGATCTATCTTGCGATNNNNNNNNNNTTTTTTTTTTTTTTTTTTTTTTTTV
E6	DRUG-Seq RT primer	ATCTCTCTTC	CAGACGTGTGCTCTTCCGATCTATCTCTCTTCNNNNNNNNNNTTTTTTTTTTTTTTTTTTTTTTTTV
F6	DRUG-Seq RT primer	CACTTGACTA	CAGACGTGTGCTCTTCCGATCTCACTTGACTANNNNNNNNNNTTTTTTTTTTTTTTTTTTTTTTTTV
G6	DRUG-Seq RT primer	TCCAAGATTG	CAGACGTGTGCTCTTCCGATCTTCCAAGATTGNNNNNNNNNNTTTTTTTTTTTTTTTTTTTTTTTTV
H6	DRUG-Seq RT primer	ATTATTCCGC	CAGACGTGTGCTCTTCCGATCTATTATTCCGCNNNNNNNNNNTTTTTTTTTTTTTTTTTTTTTTTTV
A7	DRUG-Seq RT primer	TAACGCTGTA	CAGACGTGTGCTCTTCCGATCTTAACGCTGTANNNNNNNNNNTTTTTTTTTTTTTTTTTTTTTTTTV
B7	DRUG-Seq RT primer	ACCATTGATC	CAGACGTGTGCTCTTCCGATCTACCATTGATCNNNNNNNNNNTTTTTTTTTTTTTTTTTTTTTTTTV
C7	DRUG-Seq RT primer	CCGAATGTTA	CAGACGTGTGCTCTTCCGATCTCCGAATGTTANNNNNNNNNNTTTTTTTTTTTTTTTTTTTTTTTTV
D7	DRUG-Seq RT primer	TAGGTACAAC	CAGACGTGTGCTCTTCCGATCTTAGGTACAACNNNNNNNNNNTTTTTTTTTTTTTTTTTTTTTTTTV
E7	DRUG-Seq RT primer	AGAGGTGATT	CAGACGTGTGCTCTTCCGATCTAGAGGTGATTNNNNNNNNNNTTTTTTTTTTTTTTTTTTTTTTTTV
F7	DRUG-Seq RT primer	TCTTAGGCAA	CAGACGTGTGCTCTTCCGATCTTCTTAGGCAANNNNNNNNNNTTTTTTTTTTTTTTTTTTTTTTTTV
G7	DRUG-Seq RT primer	CTTGTTGGAA	CAGACGTGTGCTCTTCCGATCTCTTGTTGGAANNNNNNNNNNTTTTTTTTTTTTTTTTTTTTTTTTV
H7	DRUG-Seq RT primer	CCGCTTAATT	CAGACGTGTGCTCTTCCGATCTCCGCTTAATTNNNNNNNNNNTTTTTTTTTTTTTTTTTTTTTTTTV
A8	DRUG-Seq RT primer	AAGCAAGTAC	CAGACGTGTGCTCTTCCGATCTAAGCAAGTACNNNNNNNNNNTTTTTTTTTTTTTTTTTTTTTTTTV
B8	DRUG-Seq RT primer	TGTACCATTC	CAGACGTGTGCTCTTCCGATCTTGTACCATTCNNNNNNNNNNTTTTTTTTTTTTTTTTTTTTTTTTV
C8	DRUG-Seq RT primer	AATGGTTCTG	CAGACGTGTGCTCTTCCGATCTAATGGTTCTGNNNNNNNNNNTTTTTTTTTTTTTTTTTTTTTTTTV
D8	DRUG-Seq RT primer	GTTGTAATCC	CAGACGTGTGCTCTTCCGATCTGTTGTAATCCNNNNNNNNNNTTTTTTTTTTTTTTTTTTTTTTTTV
E8	DRUG-Seq RT primer	CTCAATTCTC	CAGACGTGTGCTCTTCCGATCTCTCAATTCTCNNNNNNNNNNTTTTTTTTTTTTTTTTTTTTTTTTV
F8	DRUG-Seq RT primer	CAGTATAAGG	CAGACGTGTGCTCTTCCGATCTCAGTATAAGGNNNNNNNNNNTTTTTTTTTTTTTTTTTTTTTTTTV
G8	DRUG-Seq RT primer	CGTCATAGTA	CAGACGTGTGCTCTTCCGATCTCGTCATAGTANNNNNNNNNNTTTTTTTTTTTTTTTTTTTTTTTTV
H8	DRUG-Seq RT primer	CAACCAATGA	CAGACGTGTGCTCTTCCGATCTCAACCAATGANNNNNNNNNNTTTTTTTTTTTTTTTTTTTTTTTTV
A9	DRUG-Seq RT primer	TCTGACATCT	CAGACGTGTGCTCTTCCGATCTTCTGACATCTNNNNNNNNNNTTTTTTTTTTTTTTTTTTTTTTTTV
B9	DRUG-Seq RT primer	ACACACTCAA	CAGACGTGTGCTCTTCCGATCTACACACTCAANNNNNNNNNNTTTTTTTTTTTTTTTTTTTTTTTTV
C9	DRUG-Seq RT primer	GAGCAACATT	CAGACGTGTGCTCTTCCGATCTGAGCAACATTNNNNNNNNNNTTTTTTTTTTTTTTTTTTTTTTTTV
D9	DRUG-Seq RT primer	TGCCACTAAT	CAGACGTGTGCTCTTCCGATCTTGCCACTAATNNNNNNNNNNTTTTTTTTTTTTTTTTTTTTTTTTV
E9	DRUG-Seq RT primer	TATACGTACG	CAGACGTGTGCTCTTCCGATCTTATACGTACGNNNNNNNNNNTTTTTTTTTTTTTTTTTTTTTTTTV
F9	DRUG-Seq RT primer	AACCGTAGAA	CAGACGTGTGCTCTTCCGATCTAACCGTAGAANNNNNNNNNNTTTTTTTTTTTTTTTTTTTTTTTTV
G9	DRUG-Seq RT primer	AAGAACTGTG	CAGACGTGTGCTCTTCCGATCTAAGAACTGTGNNNNNNNNNNTTTTTTTTTTTTTTTTTTTTTTTTV
H9	DRUG-Seq RT primer	AGAACCAACT	CAGACGTGTGCTCTTCCGATCTAGAACCAACTNNNNNNNNNNTTTTTTTTTTTTTTTTTTTTTTTTV
A10	DRUG-Seq RT primer	GCATTCTTAG	CAGACGTGTGCTCTTCCGATCTGCATTCTTAGNNNNNNNNNNTTTTTTTTTTTTTTTTTTTTTTTTV
B10	DRUG-Seq RT primer	GCAAGAAGTT	CAGACGTGTGCTCTTCCGATCTGCAAGAAGTTNNNNNNNNNNTTTTTTTTTTTTTTTTTTTTTTTTV
C10	DRUG-Seq RT primer	CATAAGGCTT	CAGACGTGTGCTCTTCCGATCTCATAAGGCTTNNNNNNNNNNTTTTTTTTTTTTTTTTTTTTTTTTV
D10	DRUG-Seq RT primer	GGATTAGTTC	CAGACGTGTGCTCTTCCGATCTGGATTAGTTCNNNNNNNNNNTTTTTTTTTTTTTTTTTTTTTTTTV
E10	DRUG-Seq RT primer	AATTCGCAAC	CAGACGTGTGCTCTTCCGATCTAATTCGCAACNNNNNNNNNNTTTTTTTTTTTTTTTTTTTTTTTTV
F10	DRUG-Seq RT primer	GGAGAATCTA	CAGACGTGTGCTCTTCCGATCTGGAGAATCTANNNNNNNNNNTTTTTTTTTTTTTTTTTTTTTTTTV
G10	DRUG-Seq RT primer	TTCGTGCTTA	CAGACGTGTGCTCTTCCGATCTTTCGTGCTTANNNNNNNNNNTTTTTTTTTTTTTTTTTTTTTTTTV
H10	DRUG-Seq RT primer	AGGTAGTAGT	CAGACGTGTGCTCTTCCGATCTAGGTAGTAGTNNNNNNNNNNTTTTTTTTTTTTTTTTTTTTTTTTV
A11	DRUG-Seq RT primer	TGTGTGAATG	CAGACGTGTGCTCTTCCGATCTTGTGTGAATGNNNNNNNNNNTTTTTTTTTTTTTTTTTTTTTTTTV
B11	DRUG-Seq RT primer	GTAACACAAG	CAGACGTGTGCTCTTCCGATCTGTAACACAAGNNNNNNNNNNTTTTTTTTTTTTTTTTTTTTTTTTV
C11	DRUG-Seq RT primer	TCACGGATAT	CAGACGTGTGCTCTTCCGATCTTCACGGATATNNNNNNNNNNTTTTTTTTTTTTTTTTTTTTTTTTV
D11	DRUG-Seq RT primer	GTTGCATGTT	CAGACGTGTGCTCTTCCGATCTGTTGCATGTTNNNNNNNNNNTTTTTTTTTTTTTTTTTTTTTTTTV
E11	DRUG-Seq RT primer	TAATGGAACC	CAGACGTGTGCTCTTCCGATCTTAATGGAACCNNNNNNNNNNTTTTTTTTTTTTTTTTTTTTTTTTV
F11	DRUG-Seq RT primer	CACTGTTGTT	CAGACGTGTGCTCTTCCGATCTCACTGTTGTTNNNNNNNNNNTTTTTTTTTTTTTTTTTTTTTTTTV
G11	DRUG-Seq RT primer	AGGCTCTATA	CAGACGTGTGCTCTTCCGATCTAGGCTCTATANNNNNNNNNNTTTTTTTTTTTTTTTTTTTTTTTTV
H11	DRUG-Seq RT primer	AAGAGATCCT	CAGACGTGTGCTCTTCCGATCTAAGAGATCCTNNNNNNNNNNTTTTTTTTTTTTTTTTTTTTTTTTV
A12	DRUG-Seq RT primer	AACTAAGCCA	CAGACGTGTGCTCTTCCGATCTAACTAAGCCANNNNNNNNNNTTTTTTTTTTTTTTTTTTTTTTTTV
B12	DRUG-Seq RT primer	ATTAACGTCC	CAGACGTGTGCTCTTCCGATCTATTAACGTCCNNNNNNNNNNTTTTTTTTTTTTTTTTTTTTTTTTV
C12	DRUG-Seq RT primer	TCTATTGCCT	CAGACGTGTGCTCTTCCGATCTTCTATTGCCTNNNNNNNNNNTTTTTTTTTTTTTTTTTTTTTTTTV
D12	DRUG-Seq RT primer	ATGTTACACG	CAGACGTGTGCTCTTCCGATCTATGTTACACGNNNNNNNNNNTTTTTTTTTTTTTTTTTTTTTTTTV
E12	DRUG-Seq RT primer	GTTATGTGCA	CAGACGTGTGCTCTTCCGATCTGTTATGTGCANNNNNNNNNNTTTTTTTTTTTTTTTTTTTTTTTTV
F12	DRUG-Seq RT primer	CTTATCCTTG	CAGACGTGTGCTCTTCCGATCTCTTATCCTTGNNNNNNNNNNTTTTTTTTTTTTTTTTTTTTTTTTV
G12	DRUG-Seq RT primer	GTGGATTAAG	CAGACGTGTGCTCTTCCGATCTGTGGATTAAGNNNNNNNNNNTTTTTTTTTTTTTTTTTTTTTTTTV
H12	DRUG-Seq RT primer	CTCCTATCAT	CAGACGTGTGCTCTTCCGATCTCTCCTATCATNNNNNNNNNNTTTTTTTTTTTTTTTTTTTTTTTTV
