# Supplementary material for: High-throughput identification of repurposable neuroactive drugs with potent anti-glioblastoma activity
Source: Nat Med. 2024 Sep 20;30(11):3196–208. doi: 10.1038/s41591-024-03224-y (PMC11564103; doi:10.1038/s41591-024-03224-y)
Supplement: Supplementary file 5 — Table of in silico COSTAR drug screening results for 1,120,823 chemical compounds annotated in DTC. The file is provided as a CSV file format, compressed as a ZIP file to reduce storage. The table includes four columns: the CHEMBL ID for each compound, the compound name as annotated in DTC (‘COMPOUND NAME’), the COSTAR score (‘COSTAR_SCORE’) and the drug type (‘DRUG_TYPE’). The drug type annotation indicates which drugs were used in COSTAR training as PCY-negative of the NAD library (‘PCY_NEG_NAD’), as PCY-negative of the ONCD library (‘PCY_NEG_ONCD’), as PCY-hit of the NAD library (‘PCY_HIT_NAD’), as PCY-hit of the ONCD library (‘PCY_HIT_ONCD’), as predicted COSTAR-HIT selected for experimental validation (‘COSTAR_HIT’) and as predicted COSTAR-NEG selected for experimental validation (‘COSTAR_NEG’). [file 41591_2024_3224_MOESM5_ESM.zip]

Archive with 1 entries (1 files):
- 221007_Supplementary_Table_6_COSTAR_results.csv
