# Supplementary material for: High-throughput identification of repurposable neuroactive drugs with potent anti-glioblastoma activity
Source: Nat Med. 2024 Sep 20;30(11):3196–208. doi: 10.1038/s41591-024-03224-y (PMC11564103; doi:10.1038/s41591-024-03224-y)
Supplement: Supplementary file 5 — Table of in silico COSTAR drug screening results for 1,120,823 chemical compounds annotated in DTC. The file is provided as a CSV file format, compressed as a ZIP file to reduce storage. The table includes four columns: the CHEMBL ID for each compound, the compound name as annotated in DTC (‘COMPOUND NAME’), the COSTAR score (‘COSTAR_SCORE’) and the drug type (‘DRUG_TYPE’). The drug type annotation indicates which drugs were used in COSTAR training as PCY-negative of the NAD library (‘PCY_NEG_NAD’), as PCY-negative of the ONCD library (‘PCY_NEG_ONCD’), as PCY-hit of the NAD library (‘PCY_HIT_NAD’), as PCY-hit of the ONCD library (‘PCY_HIT_ONCD’), as predicted COSTAR-HIT selected for experimental validation (‘COSTAR_HIT’) and as predicted COSTAR-NEG selected for experimental validation (‘COSTAR_NEG’). [file 41591_2024_3224_MOESM5_ESM.zip › 221007_Supplementary_Table_6_COSTAR_results.csv]

CHEMBL	COMPOUND NAME	COSTAR_SCORE	DRUG_TYPE
CHEMBL1	CHEMBL1	0.208023334783908
CHEMBL10	SB-203580	0.593961247705884
CHEMBL100	LEVCROMAKALIM	0.221614985600904
CHEMBL1000	CETIRIZINE	0.144086580576458
CHEMBL10000	CHEMBL10000	0.221614985600904
CHEMBL100003	CHEMBL100003	0.221614985600904
CHEMBL100004	CHEMBL100004	0.221614985600904
CHEMBL100005	CHEMBL100005	0.221614985600904
CHEMBL100010	CHEMBL100010	0.193567857354966
CHEMBL100011	CHEMBL100011	0.221614985600904
CHEMBL100012	CHEMBL100012	0.327602205014102
CHEMBL100013	CHEMBL100013	0.221614985600904
CHEMBL100014	BUTYRIC ACID 2,2-DIMETHYL-PROPIONYLOXYMETHYL ESTER(AN9)	0.221614985600904
CHEMBL100016	CHEMBL100016	0.221614985600904
CHEMBL100017	CHEMBL100017	0.221614985600904
CHEMBL100022	CHEMBL100022	0.221614985600904
CHEMBL10003	CHEMBL10003	0.221614985600904
CHEMBL100030	CHEMBL100030	0.221614985600904
CHEMBL100031	CHEMBL100031	0.221614985600904
CHEMBL100033	CHEMBL100033	0.221614985600904
CHEMBL100035	CHEMBL100035	0.221614985600904
CHEMBL100038	CHEMBL100038	0.221614985600904
CHEMBL10004	CHEMBL10004	0.176542695685831
CHEMBL100040	CHEMBL100040	0.221614985600904
CHEMBL100043	CHEMBL100043	0.176542695685831
CHEMBL100044	CHEMBL100044	0.221614985600904
CHEMBL100045	CHEMBL100045	0.221614985600904
CHEMBL100048	CHEMBL100048	0.221614985600904
CHEMBL100049	CHEMBL100049	0.221614985600904
CHEMBL100050	CHEMBL100050	0.221614985600904
CHEMBL100052	CHEMBL100052	0.221614985600904
CHEMBL100055	CHEMBL100055	0.221614985600904
CHEMBL100057	CHEMBL100057	0.221614985600904
CHEMBL100058	CHEMBL100058	0.221614985600904
CHEMBL100059	CHEMBL100059	0.221614985600904
CHEMBL100060	CHEMBL100060	0.221614985600904
CHEMBL100063	CHEMBL100063	0.221614985600904
CHEMBL100065	CHEMBL100065	0.221614985600904
CHEMBL100067	CHEMBL100067	0.221614985600904
CHEMBL100069	CHEMBL100069	0.221614985600904
CHEMBL10007	CHEMBL10007	0.221614985600904
CHEMBL100071	CHEMBL100071	0.221614985600904
CHEMBL100075	CHEMBL100075	0.221614985600904
CHEMBL100076	CHEMBL100076	0.221614985600904
CHEMBL100077	CHEMBL100077	0.221614985600904
CHEMBL100079	CHEMBL100079	0.221614985600904
CHEMBL10008	CHEMBL10008	0.218624516028253
CHEMBL100081	CHEMBL100081	0.176542695685831
CHEMBL100082	CHEMBL100082	0.221614985600904
CHEMBL100084	CHEMBL100084	0.221614985600904
CHEMBL100085	CHEMBL100085	0.221614985600904
CHEMBL100086	CHEMBL100086	0.221614985600904
CHEMBL100089	CHEMBL100089	0.221614985600904
CHEMBL10009	CHEMBL10009	0.205814289831945
CHEMBL100091	CHEMBL100091	0.221614985600904
CHEMBL100092	CHEMBL100092	0.221614985600904
CHEMBL100094	CHEMBL100094	0.221614985600904
CHEMBL100095	CHEMBL100095	0.221614985600904
CHEMBL100096	CHEMBL100096	0.221614985600904
CHEMBL100099	CHEMBL100099	0.221614985600904
CHEMBL100100	CHEMBL100100	0.221614985600904
CHEMBL100102	CHEMBL100102	0.218624516028253
CHEMBL100104	CHEMBL100104	0.221614985600904
CHEMBL100105	CHEMBL100105	0.221614985600904
CHEMBL100109	CHEMBL100109	0.221614985600904
CHEMBL100110	CHEMBL100110	0.221614985600904
CHEMBL100112	CHEMBL100112	0.221614985600904
CHEMBL100113	CHEMBL100113	0.221614985600904
CHEMBL100114	CHEMBL100114	0.221614985600904
CHEMBL100115	CHEMBL100115	0.221614985600904
CHEMBL10012	CHEMBL10012	0.221614985600904
CHEMBL100120	CHEMBL100120	0.221614985600904
CHEMBL100121	CHEMBL100121	0.221614985600904
CHEMBL100124	CHEMBL100124	0.221614985600904
CHEMBL100131	CHEMBL100131	0.221614985600904
CHEMBL100134	CHEMBL100134	0.176542695685831
CHEMBL100138	CHEMBL100138	0.221614985600904
CHEMBL10014	CHEMBL10014	0.176542695685831
CHEMBL100140	CHEMBL100140	0.221614985600904
CHEMBL100141	CHEMBL100141	0.221614985600904
CHEMBL100146	CHEMBL100146	0.176542695685831
CHEMBL100147	CHEMBL100147	0.221614985600904
CHEMBL10015	CHEMBL10015	0.221614985600904
CHEMBL100151	CHEMBL100151	0.13900028337237
CHEMBL100154	CHEMBL100154	0.221614985600904
CHEMBL100156	CHEMBL100156	0.221614985600904
CHEMBL100158	CHEMBL100158	0.221614985600904
CHEMBL10016	CHEMBL10016	0.221614985600904
CHEMBL100162	CHEMBL100162	0.221614985600904
CHEMBL100163	CHEMBL100163	0.221614985600904
CHEMBL100164	CHEMBL100164	0.221614985600904
CHEMBL100165	CHEMBL100165	0.221614985600904
CHEMBL100172	CHEMBL100172	0.221614985600904
CHEMBL100173	CHEMBL100173	0.221614985600904
CHEMBL100174	CHEMBL100174	0.221614985600904
CHEMBL100176	CHEMBL100176	0.221614985600904
CHEMBL100177	CHEMBL100177	0.221614985600904
CHEMBL100179	CHEMBL100179	0.221614985600904
CHEMBL100181	CHEMBL100181	0.221614985600904
CHEMBL100182	CHEMBL100182	0.221614985600904
CHEMBL100185	CHEMBL100185	0.221614985600904
CHEMBL100187	CHEMBL100187	0.221614985600904
CHEMBL10019	CHEMBL10019	0.221614985600904
CHEMBL100195	CHEMBL100195	0.221614985600904
CHEMBL100198	CHEMBL100198	0.221614985600904
CHEMBL1002	LEVOSALBUTAMOL	0.270175581633569
CHEMBL10020	CHEMBL10020	0.221614985600904
CHEMBL100202	CHEMBL100202	0.221614985600904
CHEMBL100203	CHEMBL100203	0.221614985600904
CHEMBL100205	CHEMBL100205	0.221614985600904
CHEMBL100209	CHEMBL100209	0.221614985600904
CHEMBL100213	CHEMBL100213	0.221614985600904
CHEMBL100219	CHEMBL100219	0.221614985600904
CHEMBL100220	CHEMBL100220	0.221614985600904
CHEMBL100221	CHEMBL100221	0.176542695685831
CHEMBL100226	CHEMBL100226	0.221614985600904
CHEMBL100230	CHEMBL100230	0.221614985600904
CHEMBL100231	CHEMBL100231	0.221614985600904
CHEMBL100232	CHEMBL100232	0.221614985600904
CHEMBL100235	CHEMBL100235	0.221614985600904
CHEMBL100236	CHEMBL100236	0.218624516028253
CHEMBL100237	CHEMBL100237	0.221614985600904
CHEMBL100239	TCMDC-131943	0.171421368340191
CHEMBL10024	CHEMBL10024	0.221614985600904
CHEMBL100241	CHEMBL100241	0.221614985600904
CHEMBL100242	CHEMBL100242	0.221614985600904
CHEMBL100246	CHEMBL100246	0.162488196736768
CHEMBL100248	CHEMBL100248	0.221614985600904
CHEMBL100250	CHEMBL100250	0.221614985600904
CHEMBL100253	CHEMBL100253	0.221614985600904
CHEMBL100255	CHEMBL100255	0.221614985600904
CHEMBL100259	URIDINE	0.221614985600904
CHEMBL10026	CHEMBL10026	0.221614985600904
CHEMBL100261	CHEMBL100261	0.221614985600904
CHEMBL100262	CHEMBL100262	0.456689649434115
CHEMBL100264	CHEMBL100264	0.221614985600904
CHEMBL100266	CHEMBL100266	0.221614985600904
CHEMBL100267	CHEMBL100267	0.221614985600904
CHEMBL100271	CHEMBL100271	0.221614985600904
CHEMBL100273	CHEMBL100273	0.221614985600904
CHEMBL100277	CHEMBL100277	0.221614985600904
CHEMBL100279	CHEMBL100279	0.221614985600904
CHEMBL100280	CHEMBL100280	0.176542695685831
CHEMBL100282	CHEMBL100282	0.221614985600904
CHEMBL100285	CHEMBL100285	0.221614985600904
CHEMBL100286	CHEMBL100286	0.221614985600904
CHEMBL100288	CHEMBL100288	0.221614985600904
CHEMBL100292	CHEMBL100292	0.221614985600904
CHEMBL100295	CHEMBL100295	0.221614985600904
CHEMBL100296	CHEMBL100296	0.176542695685831
CHEMBL100297	CHEMBL100297	0.221614985600904
CHEMBL100298	CHEMBL100298	0.221614985600904
CHEMBL100299	CHEMBL100299	0.221614985600904
CHEMBL10030	LY-117018	0.221614985600904
CHEMBL100300	CHEMBL100300	0.221614985600904
CHEMBL100302	CHEMBL100302	0.221614985600904
CHEMBL100305	CHEMBL100305	0.176542695685831
CHEMBL100306	CHEMBL100306	0.221614985600904
CHEMBL100309	CHEMBL100309	0.221614985600904
CHEMBL10031	CHEMBL10031	0.221614985600904
CHEMBL100310	CHEMBL100310	0.221614985600904
CHEMBL100312	CHEMBL100312	0.221614985600904
CHEMBL100316	CHEMBL100316	0.221614985600904
CHEMBL100319	CHEMBL100319	0.221614985600904
CHEMBL10032	CHEMBL10032	0.221614985600904
CHEMBL100320	CHEMBL100320	0.221614985600904
CHEMBL100324	CHEMBL100324	0.221614985600904
CHEMBL100325	CHEMBL100325	0.221614985600904
CHEMBL100326	CHEMBL100326	0.221614985600904
CHEMBL100327	CHEMBL100327	0.221614985600904
CHEMBL100329	CHEMBL100329	0.221614985600904
CHEMBL10033	CHEMBL10033	0.221614985600904
CHEMBL100331	CHEMBL100331	0.221614985600904
CHEMBL100332	CHEMBL100332	0.221614985600904
CHEMBL100333	CHEMBL100333	0.221614985600904
CHEMBL100334	CHEMBL100334	0.221614985600904
CHEMBL100335	CHEMBL100335	0.221614985600904
CHEMBL100336	CHEMBL100336	0.221614985600904
CHEMBL100339	CHEMBL100339	0.221614985600904
CHEMBL10034	CHEMBL10034	0.218624516028253
CHEMBL100341	CHEMBL100341	0.221614985600904
CHEMBL100345	CHEMBL100345	0.221614985600904
CHEMBL100346	CHEMBL100346	0.221614985600904
CHEMBL100347	CHEMBL100347	0.221614985600904
CHEMBL100348	CHEMBL100348	0.221614985600904
CHEMBL100349	CHEMBL100349	0.221614985600904
CHEMBL100350	CHEMBL100350	0.221614985600904
CHEMBL100351	CHEMBL100351	0.221614985600904
CHEMBL100358	CHEMBL100358	0.221614985600904
CHEMBL100361	CHEMBL100361	0.221614985600904
CHEMBL100365	CHEMBL100365	0.221614985600904
CHEMBL100366	CHEMBL100366	0.221614985600904
CHEMBL100367	CHEMBL100367	0.176542695685831
CHEMBL100369	CHEMBL100369	0.221614985600904
CHEMBL100370	CHEMBL100370	0.168961189114096
CHEMBL100372	CHEMBL100372	0.176542695685831
CHEMBL100378	CHEMBL100378	0.221614985600904
CHEMBL100379	CHEMBL100379	0.221614985600904
CHEMBL100382	CHEMBL100382	0.221614985600904
CHEMBL100383	CHEMBL100383	0.221614985600904
CHEMBL100387	CHEMBL100387	0.221614985600904
CHEMBL100389	CHEMBL100389	0.221614985600904
CHEMBL10039	CHEMBL10039	0.221614985600904
CHEMBL100390	CHEMBL100390	0.221614985600904
CHEMBL100391	CHEMBL100391	0.221614985600904
CHEMBL100395	CHEMBL100395	0.221614985600904
CHEMBL100399	CHEMBL100399	0.221614985600904
CHEMBL1004	DOXYLAMINE	0.221614985600904
CHEMBL100400	CHEMBL100400	0.221614985600904
CHEMBL100401	CHEMBL100401	0.221614985600904
CHEMBL100402	CHEMBL100402	0.221614985600904
CHEMBL100403	CHEMBL100403	0.221614985600904
CHEMBL100405	CHEMBL100405	0.221614985600904
CHEMBL100406	CHEMBL100406	0.221614985600904
CHEMBL100409	CHEMBL100409	0.221614985600904
CHEMBL10041	AFIMOXIFENE	0.228445494544463
CHEMBL100413	CHEMBL100413	0.221614985600904
CHEMBL100414	CHEMBL100414	0.221614985600904
CHEMBL100415	CHEMBL100415	0.221614985600904
CHEMBL100417	CHEMBL100417	0.13900028337237
CHEMBL100418	CHEMBL100418	0.221614985600904
CHEMBL10042	CHEMBL10042	0.221614985600904
CHEMBL100420	CHEMBL100420	0.221614985600904
CHEMBL100421	CHEMBL100421	0.456689649434115
CHEMBL100422	CHEMBL100422	0.221614985600904
CHEMBL100426	CHEMBL100426	0.221614985600904
CHEMBL100428	CHEMBL100428	0.221614985600904
CHEMBL10043	CHEMBL10043	0.221614985600904
CHEMBL100431	CHEMBL100431	0.221614985600904
CHEMBL100433	CHEMBL100433	0.221614985600904
CHEMBL100434	CHEMBL100434	0.221614985600904
CHEMBL100438	CHEMBL100438	0.221614985600904
CHEMBL100439	CHEMBL100439	0.221614985600904
CHEMBL10044	CHEMBL10044	0.221614985600904
CHEMBL100440	CHEMBL100440	0.221614985600904
CHEMBL100441	CHEMBL100441	0.221614985600904
CHEMBL100443	CHEMBL100443	0.221614985600904
CHEMBL100444	CHEMBL100444	0.221614985600904
CHEMBL100445	CHEMBL100445	0.221614985600904
CHEMBL100446	CHEMBL100446	0.221614985600904
CHEMBL100447	CHEMBL100447	0.221614985600904
CHEMBL10045	CHEMBL10045	0.221614985600904
CHEMBL100451	CHEMBL100451	0.221614985600904
CHEMBL100454	2-HYDROXY-METHYLOLANZAPINE	0.221614985600904
CHEMBL100456	CHEMBL100456	0.221614985600904
CHEMBL100458	CHEMBL100458	0.221614985600904
CHEMBL100459	CHEMBL100459	0.221614985600904
CHEMBL10046	CHEMBL10046	0.218624516028253
CHEMBL100461	CHEMBL100461	0.221614985600904
CHEMBL100463	CHEMBL100463	0.221614985600904
CHEMBL100469	CHEMBL100469	0.221614985600904
CHEMBL10047	CHEMBL10047	0.221614985600904
CHEMBL100473	U-0126	0.323776446151291
CHEMBL100476	CHEMBL100476	0.221614985600904
CHEMBL100479	CHEMBL100479	0.221614985600904
CHEMBL10048	CHEMBL10048	0.221614985600904
CHEMBL100481	CHEMBL100481	0.221614985600904
CHEMBL100482	CHEMBL100482	0.221614985600904
CHEMBL100483	CHEMBL100483	0.221614985600904
CHEMBL100484	CHEMBL100484	0.221614985600904
CHEMBL100485	CHEMBL100485	0.221614985600904
CHEMBL100488	CHEMBL100488	0.221614985600904
CHEMBL100489	CHEMBL100489	0.221614985600904
CHEMBL100490	CHEMBL100490	0.221614985600904
CHEMBL100491	CHEMBL100491	0.221614985600904
CHEMBL1005	REMIFENTANIL	0.221614985600904
CHEMBL10050	CHEMBL10050	0.814989289383405
CHEMBL100500	CHEMBL100500	0.221614985600904
CHEMBL100502	CHEMBL100502	0.221614985600904
CHEMBL100503	CHEMBL100503	0.221614985600904
CHEMBL100508	CHEMBL100508	0.221614985600904
CHEMBL100509	CHEMBL100509	0.221614985600904
CHEMBL10051	CHEMBL10051	0.13900028337237
CHEMBL100510	CHEMBL100510	0.221614985600904
CHEMBL100512	CHEMBL100512	0.176542695685831
CHEMBL100513	CHEMBL100513	0.221614985600904
CHEMBL100519	CHEMBL100519	0.221614985600904
CHEMBL100523	CHEMBL100523	0.176542695685831
CHEMBL100524	CHEMBL100524	0.221614985600904
CHEMBL100525	CHEMBL100525	0.221614985600904
CHEMBL100526	CHEMBL100526	0.221614985600904
CHEMBL100527	CHEMBL100527	0.221614985600904
CHEMBL100532	CHEMBL100532	0.221614985600904
CHEMBL100536	CHEMBL100536	0.221614985600904
CHEMBL100538	CHEMBL100538	0.221614985600904
CHEMBL100539	CHEMBL100539	0.221614985600904
CHEMBL100542	CHEMBL100542	0.176542695685831
CHEMBL100543	CHEMBL100543	0.221614985600904
CHEMBL100546	CHEMBL100546	0.218624516028253
CHEMBL100548	CHEMBL100548	0.221614985600904
CHEMBL10055	CHEMBL10055	0.221614985600904
CHEMBL100551	CHEMBL100551	0.221614985600904
CHEMBL100553	CHEMBL100553	0.221614985600904
CHEMBL100554	CHEMBL100554	0.221614985600904
CHEMBL100555	CHEMBL100555	0.221614985600904
CHEMBL100559	CHEMBL100559	0.221614985600904
CHEMBL100563	CHEMBL100563	0.221614985600904
CHEMBL100564	CHEMBL100564	0.176542695685831
CHEMBL100565	CHEMBL100565	0.221614985600904
CHEMBL100566	CHEMBL100566	0.221614985600904
CHEMBL100569	CHEMBL100569	0.176542695685831
CHEMBL100570	CHEMBL100570	0.176542695685831
CHEMBL100571	CHEMBL100571	0.221614985600904
CHEMBL100574	CHEMBL100574	0.221614985600904
CHEMBL100575	CHEMBL100575	0.221614985600904
CHEMBL100577	CHEMBL100577	0.221614985600904
CHEMBL100578	CHEMBL100578	0.221614985600904
CHEMBL100579	CHEMBL100579	0.221614985600904
CHEMBL10058	CHEMBL10058	0.221614985600904
CHEMBL100580	CHEMBL100580	0.221614985600904
CHEMBL100581	CHEMBL100581	0.221614985600904
CHEMBL100583	CHEMBL100583	0.221614985600904
CHEMBL100584	CHEMBL100584	0.176542695685831
CHEMBL100586	CHEMBL100586	0.221614985600904
CHEMBL100588	CHEMBL100588	0.221614985600904
CHEMBL100589	CHEMBL100589	0.221614985600904
CHEMBL100591	CHEMBL100591	0.221614985600904
CHEMBL100593	CHEMBL100593	0.221614985600904
CHEMBL100595	CHEMBL100595	0.221614985600904
CHEMBL100596	CHEMBL100596	0.221614985600904
CHEMBL1006	AMIFOSTINE	0.10313825328729
CHEMBL10060	CHEMBL10060	0.221614985600904
CHEMBL100603	CHEMBL100603	0.221614985600904
CHEMBL100605	CHEMBL100605	0.221614985600904
CHEMBL100606	CHEMBL100606	0.221614985600904
CHEMBL100609	CHEMBL100609	0.221614985600904
CHEMBL10061	CHEMBL10061	0.221614985600904
CHEMBL100611	CHEMBL100611	0.221614985600904
CHEMBL100614	CHEMBL100614	0.221614985600904
CHEMBL100615	CHEMBL100615	0.221614985600904
CHEMBL100616	CHEMBL100616	0.221614985600904
CHEMBL100617	CHEMBL100617	0.221614985600904
CHEMBL100618	CHEMBL100618	0.221614985600904
CHEMBL100619	CHEMBL100619	0.221614985600904
CHEMBL10062	XR-11211	0.176542695685831
CHEMBL100620	CHEMBL100620	0.218624516028253
CHEMBL100622	HEXAMETHONIUM	0.851360155170136
CHEMBL100623	CHEMBL100623	0.221614985600904
CHEMBL100624	CHEMBL100624	0.221614985600904
CHEMBL100628	CHEMBL100628	0.221614985600904
CHEMBL100631	CHEMBL100631	0.221614985600904
CHEMBL100633	CHEMBL100633	0.221614985600904
CHEMBL100635	2-(2-METHOXYPHENYL)ETHYLAMINE	0.221614985600904
CHEMBL100640	CHEMBL100640	0.221614985600904
CHEMBL100643	CHEMBL100643	0.221614985600904
CHEMBL100645	CHEMBL100645	0.221614985600904
CHEMBL100646	CHEMBL100646	0.221614985600904
CHEMBL100647	CHEMBL100647	0.221614985600904
CHEMBL10065	CHEMBL10065	0.221614985600904
CHEMBL100650	CHEMBL100650	0.221614985600904
CHEMBL100651	CHEMBL100651	0.221614985600904
CHEMBL100655	CHEMBL100655	0.221614985600904
CHEMBL100658	CHEMBL100658	0.221614985600904
CHEMBL100659	CHEMBL100659	0.221614985600904
CHEMBL100661	CHEMBL100661	0.221614985600904
CHEMBL100664	CHEMBL100664	0.221614985600904
CHEMBL100665	CHEMBL100665	0.221614985600904
CHEMBL100666	CHEMBL100666	0.221614985600904
CHEMBL100668	CHEMBL100668	0.221614985600904
CHEMBL100670	CHEMBL100670	0.221614985600904
CHEMBL100672	CHEMBL100672	0.221614985600904
CHEMBL100675	CHEMBL100675	0.221614985600904
CHEMBL100676	CHEMBL100676	0.221614985600904
CHEMBL100678	INDAN-2,2-DICARBOXYLIC ACID BENZYLAMIDE HYDROXYAMIDE	0.221614985600904
CHEMBL100682	CHEMBL100682	0.221614985600904
CHEMBL100684	ACTINOPLANIC ACID A	0.221614985600904
CHEMBL100685	CHEMBL100685	0.221614985600904
CHEMBL100686	CHEMBL100686	0.221614985600904
CHEMBL100687	CHEMBL100687	0.221614985600904
CHEMBL1007	GONADORELIN	0.221614985600904
CHEMBL10070	CHEMBL10070	0.221614985600904
CHEMBL100701	CHEMBL100701	0.221614985600904
CHEMBL100702	CHEMBL100702	0.221614985600904
CHEMBL100703	CHEMBL100703	0.218624516028253
CHEMBL100706	CHEMBL100706	0.221614985600904
CHEMBL100708	CHEMBL100708	0.221614985600904
CHEMBL100710	CHEMBL100710	0.221614985600904
CHEMBL100711	CHEMBL100711	0.221614985600904
CHEMBL100712	CHEMBL100712	0.221614985600904
CHEMBL100714	CHEMBL100714	0.208023334783908
CHEMBL100715	CHEMBL100715	0.168961189114096
CHEMBL100716	CHEMBL100716	0.221614985600904
CHEMBL100717	CHEMBL100717	0.221614985600904
CHEMBL10072	CHEMBL10072	0.221614985600904
CHEMBL100722	CHEMBL100722	0.221614985600904
CHEMBL100724	CHEMBL100724	0.221614985600904
CHEMBL100732	CHEMBL100732	0.221614985600904
CHEMBL100733	CHEMBL100733	0.221614985600904
CHEMBL100734	CHEMBL100734	0.176542695685831
CHEMBL100735	CHEMBL100735	0.176542695685831
CHEMBL100736	CHEMBL100736	0.176542695685831
CHEMBL100738	CHEMBL100738	0.221614985600904
CHEMBL100739	CHEMBL100739	0.221614985600904
CHEMBL10074	CHEMBL10074	0.221614985600904
CHEMBL100740	CHEMBL100740	0.221614985600904
CHEMBL100741	CHEMBL100741	0.221614985600904
CHEMBL100743	CHEMBL100743	0.221614985600904
CHEMBL100747	CHEMBL100747	0.221614985600904
CHEMBL100748	CHEMBL100748	0.221614985600904
CHEMBL100749	RAC-VOROZOLE	0.221614985600904
CHEMBL10075	CHEMBL10075	0.221614985600904
CHEMBL100751	CHEMBL100751	0.221614985600904
CHEMBL100753	CHEMBL100753	0.221614985600904
CHEMBL100754	CHEMBL100754	0.176542695685831
CHEMBL100755	CHEMBL100755	0.221614985600904
CHEMBL100756	CHEMBL100756	0.221614985600904
CHEMBL100757	CHEMBL100757	0.221614985600904
CHEMBL100759	CHEMBL100759	0.221614985600904
CHEMBL10076	CHEMBL10076	0.176542695685831
CHEMBL100760	CHEMBL100760	0.221614985600904
CHEMBL100761	CHEMBL100761	0.221614985600904
CHEMBL100763	CHEMBL100763	0.221614985600904
CHEMBL100766	CHEMBL100766	0.221614985600904
CHEMBL100767	CHEMBL100767	0.221614985600904
CHEMBL100768	4-ETHYL-BENZOIC ACID	0.221614985600904
CHEMBL100769	CHEMBL100769	0.221614985600904
CHEMBL10077	CHEMBL10077	0.221614985600904
CHEMBL100775	CHEMBL100775	0.221614985600904
CHEMBL100776	CHEMBL100776	0.221614985600904
CHEMBL100777	CHEMBL100777	0.176542695685831
CHEMBL100778	CHEMBL100778	0.221614985600904
CHEMBL100779	CHEMBL100779	0.221614985600904
CHEMBL10078	CHEMBL10078	0.221614985600904
CHEMBL100782	CHEMBL100782	0.221614985600904
CHEMBL100784	CHEMBL100784	0.221614985600904
CHEMBL100785	CHEMBL100785	0.221614985600904
CHEMBL100788	CHEMBL100788	0.221614985600904
CHEMBL100789	CHEMBL100789	0.221614985600904
CHEMBL10079	CHEMBL10079	0.221614985600904
CHEMBL100793	CHEMBL100793	0.221614985600904
CHEMBL100795	CHEMBL100795	0.221614985600904
CHEMBL100798	CHEMBL100798	0.221614985600904
CHEMBL1008	BEPRIDIL	0.307048470606879
CHEMBL10080	CHEMBL10080	0.221614985600904
CHEMBL100800	CHEMBL100800	0.221614985600904
CHEMBL100801	CHEMBL100801	0.221614985600904
CHEMBL100802	CHEMBL100802	0.221614985600904
CHEMBL100803	CHEMBL100803	0.221614985600904
CHEMBL100804	CHEMBL100804	0.176542695685831
CHEMBL100805	CHEMBL100805	0.176542695685831
CHEMBL10081	CHEMBL10081	0.176542695685831
CHEMBL100810	CHEMBL100810	0.221614985600904
CHEMBL100811	CHEMBL100811	0.221614985600904
CHEMBL100815	CHAETOMELLIC ACID B	0.221614985600904
CHEMBL100818	CHEMBL100818	0.221614985600904
CHEMBL10082	CHEMBL10082	0.221614985600904
CHEMBL100825	CHEMBL100825	0.221614985600904
CHEMBL100826	CHEMBL100826	0.221614985600904
CHEMBL100827	CHEMBL100827	0.221614985600904
CHEMBL100830	CHEMBL100830	0.221614985600904
CHEMBL100831	CHEMBL100831	0.221614985600904
CHEMBL100832	CHEMBL100832	0.221614985600904
CHEMBL100835	CHEMBL100835	0.221614985600904
CHEMBL100837	CHEMBL100837	0.221614985600904
CHEMBL100838	CHEMBL100838	0.221614985600904
CHEMBL100841	CHEMBL100841	0.176542695685831
CHEMBL100843	CHEMBL100843	0.221614985600904
CHEMBL100847	CHEMBL100847	0.221614985600904
CHEMBL100848	CHEMBL100848	0.221614985600904
CHEMBL10085	MAZAPERTINE	0.221614985600904
CHEMBL100852	CHEMBL100852	0.176542695685831
CHEMBL100854	CHEMBL100854	0.221614985600904
CHEMBL100855	CHEMBL100855	0.221614985600904
CHEMBL100860	CHEMBL100860	0.221614985600904
CHEMBL100863	CHEMBL100863	0.221614985600904
CHEMBL100868	CHEMBL100868	0.221614985600904
CHEMBL100872	CHEMBL100872	0.221614985600904
CHEMBL100873	CHEMBL100873	0.221614985600904
CHEMBL100874	CHEMBL100874	0.221614985600904
CHEMBL100875	CHEMBL100875	0.221614985600904
CHEMBL100876	CHEMBL100876	0.221614985600904
CHEMBL100878	CHEMBL100878	0.221614985600904
CHEMBL100879	CHEMBL100879	0.193567857354966
CHEMBL100880	CHEMBL100880	0.221614985600904
CHEMBL100883	CHEMBL100883	0.221614985600904
CHEMBL100886	CHEMBL100886	0.221614985600904
CHEMBL10089	CHEMBL10089	0.218624516028253
CHEMBL100893	CHEMBL100893	0.221614985600904
CHEMBL100895	CHEMBL100895	0.221614985600904
CHEMBL100899	CHEMBL100899	0.221614985600904
CHEMBL1009	LEVODOPA	0.105246118783188	COSTAR_NEG
CHEMBL10090	CHEMBL10090	0.221614985600904
CHEMBL100906	CHEMBL100906	0.221614985600904
CHEMBL100909	CHEMBL100909	0.221614985600904
CHEMBL10091	CHEMBL10091	0.221614985600904
CHEMBL100914	CHEMBL100914	0.221614985600904
CHEMBL100915	CHEMBL100915	0.221614985600904
CHEMBL100917	CHEMBL100917	0.221614985600904
CHEMBL10092	CHEMBL10092	0.221614985600904
CHEMBL100922	(E)-3,4-STILBENDIOL	0.221614985600904
CHEMBL100924	CHEMBL100924	0.221614985600904
CHEMBL100925	CHEMBL100925	0.221614985600904
CHEMBL100927	CHEMBL100927	0.221614985600904
CHEMBL100929	CHEMBL100929	0.221614985600904
CHEMBL100930	CHEMBL100930	0.221614985600904
CHEMBL100932	CHEMBL100932	0.221614985600904
CHEMBL100933	CHEMBL100933	0.221614985600904
CHEMBL100934	CHEMBL100934	0.221614985600904
CHEMBL100935	CHEMBL100935	0.221614985600904
CHEMBL100938	CHEMBL100938	0.221614985600904
CHEMBL10094	CHEMBL10094	0.218624516028253
CHEMBL100940	NALTRIBEN	0.221614985600904
CHEMBL100941	CHEMBL100941	0.193567857354966
CHEMBL100945	CHEMBL100945	0.221614985600904
CHEMBL100946	CHEMBL100946	0.221614985600904
CHEMBL100949	CHEMBL100949	0.221614985600904
CHEMBL10095	CHEMBL10095	0.218624516028253
CHEMBL100950	CHEMBL100950	0.176542695685831
CHEMBL100951	CHEMBL100951	0.221614985600904
CHEMBL100952	CHEMBL100952	0.221614985600904
CHEMBL100954	CHEMBL100954	0.221614985600904
CHEMBL100958	CHEMBL100958	0.221614985600904
CHEMBL100961	CHEMBL100961	0.221614985600904
CHEMBL100964	CHEMBL100964	0.221614985600904
CHEMBL100965	CHEMBL100965	0.221614985600904
CHEMBL100966	CHEMBL100966	0.221614985600904
CHEMBL10097	CHEMBL10097	0.221614985600904
CHEMBL100970	CHEMBL100970	0.221614985600904
CHEMBL100972	CHEMBL100972	0.221614985600904
CHEMBL100973	CHEMBL100973	0.221614985600904
CHEMBL100976	CHEMBL100976	0.221614985600904
CHEMBL100978	CHEMBL100978	0.221614985600904
CHEMBL100979	CHEMBL100979	0.221614985600904
CHEMBL100980	CHEMBL100980	0.221614985600904
CHEMBL100982	CHEMBL100982	0.176542695685831
CHEMBL100984	CHEMBL100984	0.221614985600904
CHEMBL100986	CHEMBL100986	0.221614985600904
CHEMBL100989	CHEMBL100989	0.221614985600904
CHEMBL10099	CHEMBL10099	0.221614985600904
CHEMBL100992	CHEMBL100992	0.221614985600904
CHEMBL100994	CHEMBL100994	0.221614985600904
CHEMBL101	PHENYLBUTAZONE	0.0974506362155098
CHEMBL1010	CEFOTAXIME SODIUM	0.130994564889346
CHEMBL101002	CHEMBL101002	0.221614985600904
CHEMBL101006	CHEMBL101006	0.221614985600904
CHEMBL101008	CHEMBL101008	0.221614985600904
CHEMBL101009	CGP-48506	0.221614985600904
CHEMBL10101	CHEMBL10101	0.176542695685831
CHEMBL101019	CHEMBL101019	0.221614985600904
CHEMBL101021	CHEMBL101021	0.218624516028253
CHEMBL101026	CHEMBL101026	0.221614985600904
CHEMBL101027	CHEMBL101027	0.176542695685831
CHEMBL101028	CHEMBL101028	0.221614985600904
CHEMBL101030	CHEMBL101030	0.221614985600904
CHEMBL101032	CHEMBL101032	0.221614985600904
CHEMBL101035	BIRB0876BS	0.221614985600904
CHEMBL101036	2-(4-METHOXYPHENYL)ETHYLAMINE	0.221614985600904
CHEMBL101037	CHEMBL101037	0.221614985600904
CHEMBL101038	CHEMBL101038	0.221614985600904
CHEMBL101040	CHEMBL101040	0.221614985600904
CHEMBL101041	CHEMBL101041	0.221614985600904
CHEMBL101042	CHEMBL101042	0.221614985600904
CHEMBL101043	CHEMBL101043	0.221614985600904
CHEMBL101049	CHEMBL101049	0.221614985600904
CHEMBL101050	CHEMBL101050	0.221614985600904
CHEMBL101052	CHEMBL101052	0.221614985600904
CHEMBL101054	CHEMBL101054	0.221614985600904
CHEMBL101055	CHEMBL101055	0.138607871215155
CHEMBL101058	CHEMBL101058	0.221614985600904
CHEMBL10106	CHEMBL10106	0.221614985600904
CHEMBL101061	CHEMBL101061	0.221614985600904
CHEMBL101062	CHEMBL101062	0.221614985600904
CHEMBL101063	CHEMBL101063	0.221614985600904
CHEMBL101064	CHEMBL101064	0.221614985600904
CHEMBL101067	CHEMBL101067	0.176542695685831
CHEMBL101069	CHEMBL101069	0.221614985600904
CHEMBL10107	CHEMBL10107	0.221614985600904
CHEMBL101072	CHEMBL101072	0.221614985600904
CHEMBL101074	CHEMBL101074	0.221614985600904
CHEMBL101075	CHEMBL101075	0.221614985600904
CHEMBL101078	CHEMBL101078	0.221614985600904
CHEMBL101081	CHEMBL101081	0.221614985600904
CHEMBL101083	CHEMBL101083	0.221614985600904
CHEMBL101087	CHEMBL101087	0.221614985600904
CHEMBL101091	CHEMBL101091	0.221614985600904
CHEMBL101092	CHEMBL101092	0.221614985600904
CHEMBL101094	CHEMBL101094	0.221614985600904
CHEMBL101098	CHEMBL101098	0.221614985600904
CHEMBL10110	CHEMBL10110	0.221614985600904
CHEMBL101100	CHEMBL101100	0.221614985600904
CHEMBL101104	CHEMBL101104	0.221614985600904
CHEMBL101105	CHEMBL101105	0.221614985600904
CHEMBL101106	CHEMBL101106	0.221614985600904
CHEMBL101107	CHEMBL101107	0.221614985600904
CHEMBL101108	CHEMBL101108	0.221614985600904
CHEMBL101113	CHEMBL101113	0.176542695685831
CHEMBL101117	CHEMBL101117	0.221614985600904
CHEMBL101118	CHEMBL101118	0.221614985600904
CHEMBL101119	CHEMBL101119	0.221614985600904
CHEMBL101121	CHEMBL101121	0.176542695685831
CHEMBL101123	CHEMBL101123	0.164121918532956
CHEMBL101125	CHEMBL101125	0.221614985600904
CHEMBL101126	CHEMBL101126	0.221614985600904
CHEMBL101127	CHEMBL101127	0.176542695685831
CHEMBL101131	CHEMBL101131	0.221614985600904
CHEMBL101132	CHEMBL101132	0.221614985600904
CHEMBL101135	CHEMBL101135	0.221614985600904
CHEMBL101136	CHEMBL101136	0.218624516028253
CHEMBL101138	CHEMBL101138	0.221614985600904
CHEMBL101141	CHEMBL101141	0.221614985600904
CHEMBL101143	CHEMBL101143	0.221614985600904
CHEMBL101144	CHEMBL101144	0.221614985600904
CHEMBL101145	CHEMBL101145	0.221614985600904
CHEMBL101147	CHEMBL101147	0.221614985600904
CHEMBL101151	CHEMBL101151	0.221614985600904
CHEMBL101152	CHEMBL101152	0.221614985600904
CHEMBL101155	CHEMBL101155	0.221614985600904
CHEMBL101156	CHEMBL101156	0.221614985600904
CHEMBL101157	CHEMBL101157	0.221614985600904
CHEMBL10116	CHEMBL10116	0.176542695685831
CHEMBL101160	CHEMBL101160	0.221614985600904
CHEMBL101162	CHEMBL101162	0.221614985600904
CHEMBL101163	CHEMBL101163	0.221614985600904
CHEMBL101165	4,4'-DIMETHYL-[2,2']BIPYRIDINYL	0.221614985600904
CHEMBL101166	CHEMBL101166	0.221614985600904
CHEMBL101167	CHEMBL101167	0.221614985600904
CHEMBL101168	1-AMINOBENZOTRIAZOLE	0.10313825328729
CHEMBL10117	CHEMBL10117	0.221614985600904
CHEMBL101173	CHEMBL101173	0.138607871215155
CHEMBL101174	CHEMBL101174	0.221614985600904
CHEMBL101176	CHEMBL101176	0.221614985600904
CHEMBL101177	CHEMBL101177	0.221614985600904
CHEMBL10118	FAMOXADONE	0.221614985600904
CHEMBL101180	CHEMBL101180	0.221614985600904
CHEMBL101181	CHEMBL101181	0.221614985600904
CHEMBL101182	CHEMBL101182	0.221614985600904
CHEMBL101183	CHEMBL101183	0.221614985600904
CHEMBL101187	CHEMBL101187	0.221614985600904
CHEMBL101190	CHEMBL101190	0.221614985600904
CHEMBL101191	CHEMBL101191	0.221614985600904
CHEMBL101196	CHEMBL101196	0.221614985600904
CHEMBL101199	CHEMBL101199	0.221614985600904
CHEMBL10120	CHEMBL10120	0.176542695685831
CHEMBL101202	CHEMBL101202	0.221614985600904
CHEMBL101207	CHEMBL101207	0.221614985600904
CHEMBL101208	CHEMBL101208	0.221614985600904
CHEMBL101209	CHEMBL101209	0.221614985600904
CHEMBL10121	CHEMBL10121	0.215663219309832
CHEMBL101210	CHEMBL101210	0.176542695685831
CHEMBL101212	CHEMBL101212	0.221614985600904
CHEMBL101213	CHEMBL101213	0.221614985600904
CHEMBL101214	CHEMBL101214	0.221614985600904
CHEMBL101216	CHEMBL101216	0.221614985600904
CHEMBL101218	CHEMBL101218	0.221614985600904
CHEMBL10122	CHEMBL10122	0.176542695685831
CHEMBL101220	CHEMBL101220	0.221614985600904
CHEMBL101221	CHEMBL101221	0.221614985600904
CHEMBL101224	CHEMBL101224	0.176542695685831
CHEMBL101226	CHEMBL101226	0.221614985600904
CHEMBL101227	CHEMBL101227	0.176542695685831
CHEMBL101230	CHEMBL101230	0.221614985600904
CHEMBL101231	CHEMBL101231	0.221614985600904
CHEMBL101236	CHEMBL101236	0.221614985600904
CHEMBL101237	CHEMBL101237	0.221614985600904
CHEMBL101239	CHEMBL101239	0.221614985600904
CHEMBL10124	CHEMBL10124	0.221614985600904
CHEMBL101244	CHEMBL101244	0.221614985600904
CHEMBL101246	CHEMBL101246	0.221614985600904
CHEMBL101248	CHEMBL101248	0.221614985600904
CHEMBL101249	CHEMBL101249	0.218624516028253
CHEMBL10125	CHEMBL10125	0.221614985600904
CHEMBL101250	CHEMBL101250	0.138607871215155
CHEMBL101253	VATALANIB	0.247478111211525
CHEMBL10126	CHEMBL10126	0.176542695685831
CHEMBL101261	CHEMBL101261	0.176542695685831
CHEMBL101262	CHEMBL101262	0.221614985600904
CHEMBL101263	4-NITROBENZOIC ACID	0.164121918532956
CHEMBL101265	P-IODOBENZOIC ACID	0.221614985600904
CHEMBL101266	CHEMBL101266	0.221614985600904
CHEMBL101267	CHEMBL101267	0.221614985600904
CHEMBL101268	CHEMBL101268	0.221614985600904
CHEMBL10127	CHEMBL10127	0.215663219309832
CHEMBL101270	CHEMBL101270	0.221614985600904
CHEMBL101273	CHEMBL101273	0.221614985600904
CHEMBL10128	CHEMBL10128	0.221614985600904
CHEMBL101285	CHEMBL101285	0.221614985600904
CHEMBL101286	CHEMBL101286	0.221614985600904
CHEMBL101288	CHEMBL101288	0.221614985600904
CHEMBL101290	CHEMBL101290	0.221614985600904
CHEMBL101291	CHEMBL101291	0.221614985600904
CHEMBL101292	CHEMBL101292	0.221614985600904
CHEMBL101295	CHEMBL101295	0.221614985600904
CHEMBL101296	CHEMBL101296	0.221614985600904
CHEMBL101299	A-62176	0.221614985600904
CHEMBL1013	LORACARBEF	0.221614985600904
CHEMBL101300	CHEMBL101300	0.221614985600904
CHEMBL101301	CHEMBL101301	0.221614985600904
CHEMBL101302	CHEMBL101302	0.221614985600904
CHEMBL101306	CHEMBL101306	0.221614985600904
CHEMBL101308	CHEMBL101308	0.221614985600904
CHEMBL101309	AVASIMIBE	0.221614985600904
CHEMBL101311	CHEMBL101311	0.19588614429122
CHEMBL101316	CHEMBL101316	0.221614985600904
CHEMBL101319	CHEMBL101319	0.221614985600904
CHEMBL10132	CHEMBL10132	0.221614985600904
CHEMBL101320	CHEMBL101320	0.221614985600904
CHEMBL101322	CHEMBL101322	0.221614985600904
CHEMBL101323	CHEMBL101323	0.221614985600904
CHEMBL101325	CHEMBL101325	0.221614985600904
CHEMBL101326	FIPRONIL	0.450669697271836
CHEMBL101327	CHEMBL101327	0.221614985600904
CHEMBL10133	CHEMBL10133	0.176542695685831
CHEMBL101330	CHEMBL101330	0.221614985600904
CHEMBL101332	CHEMBL101332	0.221614985600904
CHEMBL101333	CHEMBL101333	0.221614985600904
CHEMBL101334	CHEMBL101334	0.221614985600904
CHEMBL101336	CHEMBL101336	0.221614985600904
CHEMBL101337	CHEMBL101337	0.221614985600904
CHEMBL10134	CHEMBL10134	0.221614985600904
CHEMBL101340	CHEMBL101340	0.221614985600904
CHEMBL101341	CHEMBL101341	0.221614985600904
CHEMBL101343	CHEMBL101343	0.176542695685831
CHEMBL101347	CHEMBL101347	0.221614985600904
CHEMBL10135	CHEMBL10135	0.176542695685831
CHEMBL101356	CHEMBL101356	0.221614985600904
CHEMBL10136	CHEMBL10136	0.221614985600904
CHEMBL101360	CHEMBL101360	0.221614985600904
CHEMBL101361	CHEMBL101361	0.193567857354966
CHEMBL101362	CHEMBL101362	0.221614985600904
CHEMBL101365	CHEMBL101365	0.218624516028253
CHEMBL101368	CHEMBL101368	0.221614985600904
CHEMBL10137	CHEMBL10137	0.221614985600904
CHEMBL101370	CHEMBL101370	0.221614985600904
CHEMBL101371	CHEMBL101371	0.221614985600904
CHEMBL101372	CHEMBL101372	0.221614985600904
CHEMBL101373	CHEMBL101373	0.221614985600904
CHEMBL101381	CHEMBL101381	0.221614985600904
CHEMBL101382	CHEMBL101382	0.221614985600904
CHEMBL101383	CHEMBL101383	0.221614985600904
CHEMBL101387	CHEMBL101387	0.221614985600904
CHEMBL10139	CHEMBL10139	0.176542695685831
CHEMBL101391	CHEMBL101391	0.221614985600904
CHEMBL101396	CHEMBL101396	0.221614985600904
CHEMBL101397	CHEMBL101397	0.221614985600904
CHEMBL101399	CHEMBL101399	0.221614985600904
CHEMBL1014	CANDESARTAN CILEXETIL	0.340681481992863	COSTAR_HIT
CHEMBL10140	CHEMBL10140	0.176542695685831
CHEMBL101401	CHEMBL101401	0.168961189114096
CHEMBL101402	CHEMBL101402	0.221614985600904
CHEMBL101404	CHEMBL101404	0.221614985600904
CHEMBL101405	CHEMBL101405	0.221614985600904
CHEMBL101407	CHEMBL101407	0.221614985600904
CHEMBL101409	CHEMBL101409	0.221614985600904
CHEMBL101411	CHEMBL101411	0.193567857354966
CHEMBL101413	CHEMBL101413	0.176542695685831
CHEMBL101414	CHEMBL101414	0.221614985600904
CHEMBL101415	CHEMBL101415	0.221614985600904
CHEMBL101416	CHEMBL101416	0.176542695685831
CHEMBL101418	CHEMBL101418	0.221614985600904
CHEMBL10142	CHEMBL10142	0.221614985600904
CHEMBL101420	CHEMBL101420	0.221614985600904
CHEMBL101421	CHEMBL101421	0.221614985600904
CHEMBL101422	NSC-694615	0.221614985600904
CHEMBL101423	CHEMBL101423	0.221614985600904
CHEMBL101424	CHEMBL101424	0.221614985600904
CHEMBL101425	CHEMBL101425	0.221614985600904
CHEMBL101427	CHEMBL101427	0.221614985600904
CHEMBL101429	CHEMBL101429	0.221614985600904
CHEMBL10143	CHEMBL10143	0.221614985600904
CHEMBL101434	CHEMBL101434	0.221614985600904
CHEMBL101437	CHEMBL101437	0.221614985600904
CHEMBL101439	CHEMBL101439	0.221614985600904
CHEMBL101442	CHEMBL101442	0.221614985600904
CHEMBL101448	CHEMBL101448	0.221614985600904
CHEMBL101449	CHEMBL101449	0.221614985600904
CHEMBL101450	CHEMBL101450	0.221614985600904
CHEMBL101454	CHEMBL101454	0.221614985600904
CHEMBL101456	CHEMBL101456	0.221614985600904
CHEMBL101457	CHEMBL101457	0.176542695685831
CHEMBL101459	CHEMBL101459	0.221614985600904
CHEMBL101460	CHEMBL101460	0.221614985600904
CHEMBL101461	CHEMBL101461	0.221614985600904
CHEMBL101462	CHEMBL101462	0.221614985600904
CHEMBL101463	CHEMBL101463	0.221614985600904
CHEMBL101464	CHEMBL101464	0.176542695685831
CHEMBL101465	CHEMBL101465	0.221614985600904
CHEMBL101467	CHEMBL101467	0.221614985600904
CHEMBL101468	CHEMBL101468	0.221614985600904
CHEMBL101469	CHEMBL101469	0.221614985600904
CHEMBL101472	CHEMBL101472	0.221614985600904
CHEMBL101473	CHEMBL101473	0.221614985600904
CHEMBL101475	CHEMBL101475	0.221614985600904
CHEMBL101477	CHEMBL101477	0.221614985600904
CHEMBL101479	CHEMBL101479	0.221614985600904
CHEMBL10148	CHEMBL10148	0.218624516028253
CHEMBL101480	CHEMBL101480	0.221614985600904
CHEMBL101481	CHEMBL101481	0.221614985600904
CHEMBL101482	CHEMBL101482	0.221614985600904
CHEMBL101483	CHEMBL101483	0.221614985600904
CHEMBL101485	CHEMBL101485	0.221614985600904
CHEMBL101487	RU-28253	0.221614985600904
CHEMBL101488	CHEMBL101488	0.221614985600904
CHEMBL101494	CHEMBL101494	0.221614985600904
CHEMBL101495	CHEMBL101495	0.221614985600904
CHEMBL101497	CHEMBL101497	0.221614985600904
CHEMBL101499	CHEMBL101499	0.221614985600904
CHEMBL1015	EVANS BLUE	0.254929560178535
CHEMBL10150	CHEMBL10150	0.221614985600904
CHEMBL101500	CHEMBL101500	0.221614985600904
CHEMBL101503	4-METHANESULFONYL-[1,1'2',1']TERPHENYL	0.221614985600904
CHEMBL101506	PINOSYLVIN	0.195056373353452
CHEMBL101507	CHEMBL101507	0.221614985600904
CHEMBL101508	CHEMBL101508	0.221614985600904
CHEMBL101509	CHEMBL101509	0.221614985600904
CHEMBL10151	CHEMBL10151	0.221614985600904
CHEMBL101510	SKF-10047	0.221614985600904
CHEMBL101513	CHEMBL101513	0.221614985600904
CHEMBL101518	CHEMBL101518	0.221614985600904
CHEMBL101519	CHEMBL101519	0.193567857354966
CHEMBL101520	CHEMBL101520	0.221614985600904
CHEMBL101521	CHEMBL101521	0.221614985600904
CHEMBL101525	CHEMBL101525	0.221614985600904
CHEMBL101527	CHEMBL101527	0.221614985600904
CHEMBL101528	CHEMBL101528	0.221614985600904
CHEMBL101529	CHEMBL101529	0.221614985600904
CHEMBL101535	CHEMBL101535	0.221614985600904
CHEMBL101536	CHEMBL101536	0.221614985600904
CHEMBL101537	CHEMBL101537	0.221614985600904
CHEMBL101539	CHEMBL101539	0.221614985600904
CHEMBL10154	CHEMBL10154	0.221614985600904
CHEMBL101540	CHEMBL101540	0.221614985600904
CHEMBL101541	CHEMBL101541	0.221614985600904
CHEMBL101542	CHEMBL101542	0.221614985600904
CHEMBL101544	CHEMBL101544	0.176542695685831
CHEMBL101545	CHEMBL101545	0.221614985600904
CHEMBL101547	CHEMBL101547	0.221614985600904
CHEMBL101549	CHEMBL101549	0.221614985600904
CHEMBL101551	CHEMBL101551	0.221614985600904
CHEMBL101552	CHEMBL101552	0.221614985600904
CHEMBL101554	CHEMBL101554	0.221614985600904
CHEMBL101556	CHEMBL101556	0.221614985600904
CHEMBL101557	CHEMBL101557	0.221614985600904
CHEMBL101558	CHEMBL101558	0.221614985600904
CHEMBL101559	CHEMBL101559	0.176542695685831
CHEMBL10156	CHEMBL10156	0.221614985600904
CHEMBL101561	CHEMBL101561	0.221614985600904
CHEMBL101562	CHEMBL101562	0.221614985600904
CHEMBL101563	CHEMBL101563	0.221614985600904
CHEMBL101564	CHEMBL101564	0.221614985600904
CHEMBL101565	CHEMBL101565	0.221614985600904
CHEMBL10157	CHEMBL10157	0.218624516028253
CHEMBL101570	CHEMBL101570	0.221614985600904
CHEMBL101572	CHEMBL101572	0.221614985600904
CHEMBL101575	CHEMBL101575	0.221614985600904
CHEMBL101576	CHEMBL101576	0.221614985600904
CHEMBL101577	4-IODOMETHYL-BENZOIC ACID	0.221614985600904
CHEMBL101579	CHEMBL101579	0.221614985600904
CHEMBL101580	CHEMBL101580	0.221614985600904
CHEMBL101581	CHEMBL101581	0.221614985600904
CHEMBL101585	CHEMBL101585	0.221614985600904
CHEMBL101586	CHEMBL101586	0.221614985600904
CHEMBL101587	CHEMBL101587	0.221614985600904
CHEMBL101588	CHEMBL101588	0.221614985600904
CHEMBL10159	CHEMBL10159	0.221614985600904
CHEMBL101591	CHEMBL101591	0.221614985600904
CHEMBL101594	CHEMBL101594	0.221614985600904
CHEMBL101595	CHEMBL101595	0.221614985600904
CHEMBL101596	CHEMBL101596	0.193567857354966
CHEMBL101598	CHEMBL101598	0.221614985600904
CHEMBL1016	CANDESARTAN	0.0891518338349683
CHEMBL10160	CHEMBL10160	0.221614985600904
CHEMBL101600	CHEMBL101600	0.221614985600904
CHEMBL101603	CHEMBL101603	0.221614985600904
CHEMBL101604	CHEMBL101604	0.221614985600904
CHEMBL101605	CHEMBL101605	0.221614985600904
CHEMBL101606	CHEMBL101606	0.221614985600904
CHEMBL101607	CHEMBL101607	0.221614985600904
CHEMBL101609	CHEMBL101609	0.221614985600904
CHEMBL101610	CHEMBL101610	0.221614985600904
CHEMBL101612	CHEMBL101612	0.176542695685831
CHEMBL101613	CHEMBL101613	0.221614985600904
CHEMBL101614	CHEMBL101614	0.221614985600904
CHEMBL101615	CHEMBL101615	0.221614985600904
CHEMBL101616	CHEMBL101616	0.221614985600904
CHEMBL10162	CHEMBL10162	0.221614985600904
CHEMBL101620	CHEMBL101620	0.221614985600904
CHEMBL101621	CHEMBL101621	0.221614985600904
CHEMBL101622	CHEMBL101622	0.221614985600904
CHEMBL101630	CHEMBL101630	0.221614985600904
CHEMBL101634	CHEMBL101634	0.221614985600904
CHEMBL10164	CHEMBL10164	0.221614985600904
CHEMBL101640	CHEMBL101640	0.221614985600904
CHEMBL101642	CHEMBL101642	0.218624516028253
CHEMBL101644	CHEMBL101644	0.221614985600904
CHEMBL101645	CHEMBL101645	0.221614985600904
CHEMBL101646	CHEMBL101646	0.221614985600904
CHEMBL101647	CHEMBL101647	0.221614985600904
CHEMBL10165	CHEMBL10165	0.221614985600904
CHEMBL101654	CHEMBL101654	0.221614985600904
CHEMBL101656	CHEMBL101656	0.168961189114096
CHEMBL101659	CHEMBL101659	0.221614985600904
CHEMBL101661	CHEMBL101661	0.221614985600904
CHEMBL101663	CHEMBL101663	0.221614985600904
CHEMBL101664	CHEMBL101664	0.221614985600904
CHEMBL101666	CHEMBL101666	0.221614985600904
CHEMBL101669	CHEMBL101669	0.221614985600904
CHEMBL101671	CHEMBL101671	0.221614985600904
CHEMBL101672	CHEMBL101672	0.176542695685831
CHEMBL101674	CHEMBL101674	0.221614985600904
CHEMBL101676	CHEMBL101676	0.221614985600904
CHEMBL101677	CHEMBL101677	0.221614985600904
CHEMBL101678	CHEMBL101678	0.221614985600904
CHEMBL101679	CHEMBL101679	0.221614985600904
CHEMBL10168	CHEMBL10168	0.176542695685831
CHEMBL101682	CHEMBL101682	0.221614985600904
CHEMBL101683	CHEMBL101683	0.542299937259193
CHEMBL101684	CHEMBL101684	0.221614985600904
CHEMBL101686	CHEMBL101686	0.221614985600904
CHEMBL101687	CHEMBL101687	0.221614985600904
CHEMBL101690	LY-334370	0.221614985600904
CHEMBL101691	CHEMBL101691	0.221614985600904
CHEMBL101692	CHEMBL101692	0.221614985600904
CHEMBL101693	CHEMBL101693	0.221614985600904
CHEMBL101695	CHEMBL101695	0.221614985600904
CHEMBL101698	CHEMBL101698	0.221614985600904
CHEMBL101699	CHEMBL101699	0.221614985600904
CHEMBL1017	TELMISARTAN	0.0681599430388734
CHEMBL101705	CHEMBL101705	0.221614985600904
CHEMBL101707	CHEMBL101707	0.221614985600904
CHEMBL101708	CHEMBL101708	0.221614985600904
CHEMBL101709	CHEMBL101709	0.221614985600904
CHEMBL101712	CHEMBL101712	0.221614985600904
CHEMBL101714	CHEMBL101714	0.221614985600904
CHEMBL101716	CHEMBL101716	0.221614985600904
CHEMBL101717	CHEMBL101717	0.221614985600904
CHEMBL101719	CHEMBL101719	0.221614985600904
CHEMBL101721	CHEMBL101721	0.221614985600904
CHEMBL101726	CHEMBL101726	0.176542695685831
CHEMBL101728	CHEMBL101728	0.221614985600904
CHEMBL101732	CHEMBL101732	0.221614985600904
CHEMBL101734	CHEMBL101734	0.221614985600904
CHEMBL101735	CHEMBL101735	0.221614985600904
CHEMBL101736	CHEMBL101736	0.221614985600904
CHEMBL101738	CHEMBL101738	0.221614985600904
CHEMBL101739	CHEMBL101739	0.221614985600904
CHEMBL10174	CHEMBL10174	0.221614985600904
CHEMBL101740	CIDOXEPIN	0.138607871215155
CHEMBL101742	CHEMBL101742	0.221614985600904
CHEMBL101743	CHEMBL101743	0.221614985600904
CHEMBL101747	CHEMBL101747	0.221614985600904
CHEMBL101748	CHEMBL101748	0.221614985600904
CHEMBL101749	CHEMBL101749	0.221614985600904
CHEMBL10175	CHEMBL10175	0.221614985600904
CHEMBL101750	CHEMBL101750	0.221614985600904
CHEMBL101751	CHEMBL101751	0.221614985600904
CHEMBL101752	CHEMBL101752	0.221614985600904
CHEMBL101754	CHEMBL101754	0.218624516028253
CHEMBL101756	CHEMBL101756	0.221614985600904
CHEMBL101759	CHEMBL101759	0.176542695685831
CHEMBL10176	CHEMBL10176	0.218624516028253
CHEMBL101763	CHEMBL101763	0.221614985600904
CHEMBL101766	CHEMBL101766	0.221614985600904
CHEMBL101771	CHEMBL101771	0.221614985600904
CHEMBL101778	CHEMBL101778	0.221614985600904
CHEMBL101779	CHEMBL101779	0.221614985600904
CHEMBL101782	CHEMBL101782	0.221614985600904
CHEMBL101784	CHEMBL101784	0.221614985600904
CHEMBL101785	CHEMBL101785	0.221614985600904
CHEMBL101787	CHEMBL101787	0.221614985600904
CHEMBL101788	CHEMBL101788	0.221614985600904
CHEMBL101789	CHEMBL101789	0.176542695685831
CHEMBL10179	CHEMBL10179	0.221614985600904
CHEMBL101791	CHEMBL101791	0.221614985600904
CHEMBL101792	CHEMBL101792	0.221614985600904
CHEMBL101793	CHEMBL101793	0.221614985600904
CHEMBL101795	CHEMBL101795	0.221614985600904
CHEMBL101797	CHEMBL101797	0.221614985600904
CHEMBL1018	DIENESTROL	0.224711266005672
CHEMBL10180	CHEMBL10180	0.221614985600904
CHEMBL101801	CHEMBL101801	0.221614985600904
CHEMBL101802	CHEMBL101802	0.221614985600904
CHEMBL101803	CHEMBL101803	0.221614985600904
CHEMBL101804	SB-743899	0.139596955189356
CHEMBL101805	CHEMBL101805	0.456689649434115
CHEMBL101807	CHEMBL101807	0.221614985600904
CHEMBL101809	CHEMBL101809	0.221614985600904
CHEMBL10181	CHEMBL10181	0.176542695685831
CHEMBL101810	CHEMBL101810	0.221614985600904
CHEMBL101812	CHEMBL101812	0.221614985600904
CHEMBL101813	CHEMBL101813	0.221614985600904
CHEMBL101815	5-NITRO-[1,10]PHENANTHROLINE	0.171421368340191
CHEMBL101818	CHEMBL101818	0.221614985600904
CHEMBL101822	CHEMBL101822	0.221614985600904
CHEMBL101824	CHEMBL101824	0.221614985600904
CHEMBL101831	CHEMBL101831	0.221614985600904
CHEMBL101833	CHEMBL101833	0.221614985600904
CHEMBL101835	CHEMBL101835	0.221614985600904
CHEMBL101836	CHEMBL101836	0.221614985600904
CHEMBL101841	CHEMBL101841	0.221614985600904
CHEMBL101846	4-BROMOMETHYL-BENZOIC ACID	0.221614985600904
CHEMBL101849	CHEMBL101849	0.221614985600904
CHEMBL101852	CHEMBL101852	0.221614985600904
CHEMBL101853	CHEMBL101853	0.221614985600904
CHEMBL101854	CHEMBL101854	0.221614985600904
CHEMBL101855	CHEMBL101855	0.221614985600904
CHEMBL101859	CHEMBL101859	0.221614985600904
CHEMBL101864	CHEMBL101864	0.176542695685831
CHEMBL101867	CHEMBL101867	0.221614985600904
CHEMBL101868	CHEMBL101868	0.221614985600904
CHEMBL101869	CHEMBL101869	0.221614985600904
CHEMBL101870	CHEMBL101870	0.221614985600904
CHEMBL101871	CHEMBL101871	0.221614985600904
CHEMBL101872	CHEMBL101872	0.221614985600904
CHEMBL101873	CHEMBL101873	0.221614985600904
CHEMBL101874	CHEMBL101874	0.221614985600904
CHEMBL101878	CHEMBL101878	0.176542695685831
CHEMBL101879	CHEMBL101879	0.221614985600904
CHEMBL10188	TALNETANT	0.289623710082449
CHEMBL101885	CHEMBL101885	0.221614985600904
CHEMBL101886	CHEMBL101886	0.221614985600904
CHEMBL101887	CHEMBL101887	0.221614985600904
CHEMBL101889	CHEMBL101889	0.221614985600904
CHEMBL10189	CHEMBL10189	0.221614985600904
CHEMBL101891	CHEMBL101891	0.221614985600904
CHEMBL101892	SANGIVAMYCIN	0.8676845978986
CHEMBL101893	CHEMBL101893	0.221614985600904
CHEMBL101895	CHEMBL101895	0.221614985600904
CHEMBL101896	CHEMBL101896	0.221614985600904
CHEMBL101897	CHEMBL101897	0.221614985600904
CHEMBL101898	CHEMBL101898	0.176542695685831
CHEMBL101899	CHEMBL101899	0.138607871215155
CHEMBL1019	CHEMBL1019	0.221614985600904
CHEMBL101905	CHEMBL101905	0.138607871215155
CHEMBL101907	CHEMBL101907	0.221614985600904
CHEMBL101909	CHEMBL101909	0.221614985600904
CHEMBL101910	CHEMBL101910	0.221614985600904
CHEMBL101912	CHEMBL101912	0.221614985600904
CHEMBL101914	CHEMBL101914	0.221614985600904
CHEMBL101915	CHEMBL101915	0.221614985600904
CHEMBL101917	CHEMBL101917	0.221614985600904
CHEMBL10192	CHEMBL10192	0.221614985600904
CHEMBL101924	CHEMBL101924	0.221614985600904
CHEMBL10193	CHEMBL10193	0.221614985600904
CHEMBL101932	CHEMBL101932	0.221614985600904
CHEMBL101935	CHEMBL101935	0.221614985600904
CHEMBL101936	CHEMBL101936	0.221614985600904
CHEMBL101940	CHEMBL101940	0.221614985600904
CHEMBL101941	CHEMBL101941	0.221614985600904
CHEMBL101947	CHEMBL101947	0.221614985600904
CHEMBL10195	CHEMBL10195	0.221614985600904
CHEMBL101951	CHEMBL101951	0.221614985600904
CHEMBL101953	CHEMBL101953	0.221614985600904
CHEMBL101954	CHEMBL101954	0.221614985600904
CHEMBL101955	CHEMBL101955	0.221614985600904
CHEMBL101961	CHEMBL101961	0.221614985600904
CHEMBL101963	CHEMBL101963	0.221614985600904
CHEMBL101965	CHEMBL101965	0.221614985600904
CHEMBL101966	CHEMBL101966	0.218624516028253
CHEMBL101969	CHEMBL101969	0.221614985600904
CHEMBL10197	CHEMBL10197	0.221614985600904
CHEMBL101974	CHEMBL101974	0.221614985600904
CHEMBL101978	CHEMBL101978	0.221614985600904
CHEMBL101979	CHEMBL101979	0.221614985600904
CHEMBL10198	CHEMBL10198	0.218624516028253
CHEMBL101981	CHEMBL101981	0.176542695685831
CHEMBL101983	CHEMBL101983	0.221614985600904
CHEMBL101984	CHEMBL101984	0.221614985600904
CHEMBL101986	CHEMBL101986	0.193567857354966
CHEMBL101987	CHEMBL101987	0.221614985600904
CHEMBL101988	CHEMBL101988	0.221614985600904
CHEMBL101995	CHEMBL101995	0.221614985600904
CHEMBL101997	CHEMBL101997	0.221614985600904
CHEMBL1020	TOLMETIN	0.0771766134867631
CHEMBL102000	CHEMBL102000	0.221614985600904
CHEMBL102002	CHEMBL102002	0.176542695685831
CHEMBL102004	CHEMBL102004	0.164121918532956
CHEMBL102005	CHEMBL102005	0.221614985600904
CHEMBL102006	CHEMBL102006	0.221614985600904
CHEMBL102008	CHEMBL102008	0.221614985600904
CHEMBL102009	CHEMBL102009	0.176542695685831
CHEMBL102010	CHEMBL102010	0.221614985600904
CHEMBL102011	CHEMBL102011	0.221614985600904
CHEMBL102012	CHEMBL102012	0.221614985600904
CHEMBL102013	CHEMBL102013	0.221614985600904
CHEMBL102015	CHEMBL102015	0.221614985600904
CHEMBL102017	CHEMBL102017	0.221614985600904
CHEMBL102018	CHEMBL102018	0.138607871215155
CHEMBL102019	CHEMBL102019	0.221614985600904
CHEMBL10202	CHEMBL10202	0.218624516028253
CHEMBL102020	CHEMBL102020	0.221614985600904
CHEMBL102023	CHEMBL102023	0.221614985600904
CHEMBL102025	CHEMBL102025	0.221614985600904
CHEMBL10203	CHEMBL10203	0.221614985600904
CHEMBL102030	CHEMBL102030	0.176542695685831
CHEMBL102031	CHEMBL102031	0.221614985600904
CHEMBL102034	CHEMBL102034	0.221614985600904
CHEMBL102035	CHEMBL102035	0.221614985600904
CHEMBL102037	CHEMBL102037	0.221614985600904
CHEMBL102039	CHEMBL102039	0.221614985600904
CHEMBL102040	CHEMBL102040	0.221614985600904
CHEMBL102042	CHEMBL102042	0.221614985600904
CHEMBL102044	CHEMBL102044	0.221614985600904
CHEMBL102047	CHEMBL102047	0.221614985600904
CHEMBL102048	CHEMBL102048	0.221614985600904
CHEMBL102055	CHEMBL102055	0.221614985600904
CHEMBL102057	CHEMBL102057	0.176542695685831
CHEMBL10206	CHEMBL10206	0.221614985600904
CHEMBL102068	CHEMBL102068	0.221614985600904
CHEMBL10207	CHEMBL10207	0.221614985600904
CHEMBL102073	CHEMBL102073	0.221614985600904
CHEMBL102077	CHEMBL102077	0.221614985600904
CHEMBL102078	CHEMBL102078	0.221614985600904
CHEMBL10208	CHEMBL10208	0.221614985600904
CHEMBL102081	CHEMBL102081	0.221614985600904
CHEMBL102084	CHEMBL102084	0.221614985600904
CHEMBL102085	CHEMBL102085	0.221614985600904
CHEMBL102088	CHEMBL102088	0.221614985600904
CHEMBL102089	CHEMBL102089	0.221614985600904
CHEMBL102092	CHEMBL102092	0.221614985600904
CHEMBL102093	CHEMBL102093	0.221614985600904
CHEMBL102094	CHEMBL102094	0.221614985600904
CHEMBL102099	CHEMBL102099	0.221614985600904
CHEMBL1021	NEPAFENAC	0.221614985600904
CHEMBL10210	CHEMBL10210	0.218624516028253
CHEMBL102100	CHEMBL102100	0.221614985600904
CHEMBL102103	CHEMBL102103	0.221614985600904
CHEMBL102105	CHEMBL102105	0.221614985600904
CHEMBL102106	CHEMBL102106	0.221614985600904
CHEMBL102107	CHEMBL102107	0.221614985600904
CHEMBL102109	CHEMBL102109	0.221614985600904
CHEMBL10211	CHEMBL10211	0.221614985600904
CHEMBL102112	CHEMBL102112	0.221614985600904
CHEMBL102115	CHEMBL102115	0.221614985600904
CHEMBL102116	CHEMBL102116	0.221614985600904
CHEMBL102119	CHEMBL102119	0.221614985600904
CHEMBL10212	CHEMBL10212	0.176542695685831
CHEMBL102121	CHEMBL102121	0.221614985600904
CHEMBL102122	CHEMBL102122	0.221614985600904
CHEMBL102126	CHEMBL102126	0.221614985600904
CHEMBL102127	CHEMBL102127	0.221614985600904
CHEMBL102128	CHEMBL102128	0.221614985600904
CHEMBL102129	CHEMBL102129	0.221614985600904
CHEMBL10213	CHEMBL10213	0.176542695685831
CHEMBL102132	CHEMBL102132	0.221614985600904
CHEMBL102134	CHEMBL102134	0.221614985600904
CHEMBL102136	CHEMBL102136	0.221614985600904
CHEMBL102138	CHEMBL102138	0.221614985600904
CHEMBL10214	CHEMBL10214	0.221614985600904
CHEMBL102141	CHEMBL102141	0.176542695685831
CHEMBL102142	CHEMBL102142	0.221614985600904
CHEMBL102144	CHEMBL102144	0.193567857354966
CHEMBL102148	CHEMBL102148	0.176542695685831
CHEMBL10215	CHEMBL10215	0.221614985600904
CHEMBL102150	CHEMBL102150	0.221614985600904
CHEMBL102154	CHEMBL102154	0.221614985600904
CHEMBL102155	CHEMBL102155	0.221614985600904
CHEMBL102160	CHEMBL102160	0.221614985600904
CHEMBL102162	CHEMBL102162	0.221614985600904
CHEMBL102165	CHEMBL102165	0.221614985600904
CHEMBL102168	CHEMBL102168	0.221614985600904
CHEMBL102173	CHEMBL102173	0.221614985600904
CHEMBL102174	CHEMBL102174	0.221614985600904
CHEMBL102175	CHEMBL102175	0.221614985600904
CHEMBL102177	CHEMBL102177	0.221614985600904
CHEMBL102178	CHEMBL102178	0.221614985600904
CHEMBL102179	CHEMBL102179	0.221614985600904
CHEMBL10218	CHEMBL10218	0.221614985600904
CHEMBL102182	CHEMBL102182	0.221614985600904
CHEMBL102183	CHEMBL102183	0.221614985600904
CHEMBL102185	CHEMBL102185	0.221614985600904
CHEMBL102186	CHEMBL102186	0.221614985600904
CHEMBL102187	CHEMBL102187	0.221614985600904
CHEMBL102192	CHEMBL102192	0.221614985600904
CHEMBL102193	CHEMBL102193	0.221614985600904
CHEMBL102194	CHEMBL102194	0.221614985600904
CHEMBL102195	CHEMBL102195	0.221614985600904
CHEMBL102198	CHEMBL102198	0.221614985600904
CHEMBL102199	CHEMBL102199	0.221614985600904
CHEMBL1022	CHEMBL1022	0.221614985600904
CHEMBL102200	CHEMBL102200	0.221614985600904
CHEMBL102201	COPALIC ACID	0.221614985600904
CHEMBL102209	CHEMBL102209	0.221614985600904
CHEMBL102210	CHEMBL102210	0.176542695685831
CHEMBL102216	CHEMBL102216	0.221614985600904
CHEMBL102217	CHEMBL102217	0.221614985600904
CHEMBL10222	CHEMBL10222	0.218624516028253
CHEMBL102222	CHEMBL102222	0.221614985600904
CHEMBL102223	CHEMBL102223	0.221614985600904
CHEMBL102226	CHEMBL102226	0.221614985600904
CHEMBL10223	CHEMBL10223	0.221614985600904
CHEMBL102230	CHEMBL102230	0.218624516028253
CHEMBL102231	CHEMBL102231	0.218624516028253
CHEMBL102236	CHEMBL102236	0.221614985600904
CHEMBL10224	CHEMBL10224	0.221614985600904
CHEMBL102241	CHEMBL102241	0.221614985600904
CHEMBL102243	CHEMBL102243	0.218624516028253
CHEMBL102245	CHEMBL102245	0.221614985600904
CHEMBL102246	CHEMBL102246	0.221614985600904
CHEMBL102250	CHEMBL102250	0.221614985600904
CHEMBL102252	CHEMBL102252	0.221614985600904
CHEMBL102257	CHEMBL102257	0.221614985600904
CHEMBL10226	ACETIC ACID 4-BENZOYL-PHENYL ESTER	0.218624516028253
CHEMBL102260	CHEMBL102260	0.221614985600904
CHEMBL102263	CHEMBL102263	0.221614985600904
CHEMBL102269	CHEMBL102269	0.221614985600904
CHEMBL10227	CHEMBL10227	0.221614985600904
CHEMBL102270	CHEMBL102270	0.221614985600904
CHEMBL102271	CHEMBL102271	0.221614985600904
CHEMBL102273	CHEMBL102273	0.221614985600904
CHEMBL102275	CHEMBL102275	0.221614985600904
CHEMBL102276	IMINOCTADIENE	0.221614985600904
CHEMBL102277	CHEMBL102277	0.221614985600904
CHEMBL10228	CHEMBL10228	0.218624516028253
CHEMBL102282	PLATINUM COMPLEX	0.221614985600904
CHEMBL102285	CHEMBL102285	0.221614985600904
CHEMBL102291	CHEMBL102291	0.221614985600904
CHEMBL102292	CHEMBL102292	0.221614985600904
CHEMBL102293	CHEMBL102293	0.221614985600904
CHEMBL102294	CHEMBL102294	0.218624516028253
CHEMBL102295	CHEMBL102295	0.221614985600904
CHEMBL102297	CHEMBL102297	0.221614985600904
CHEMBL102299	CHEMBL102299	0.13900028337237
CHEMBL1023	BEXAROTENE	0.217976027959379
CHEMBL10230	CHEMBL10230	0.176542695685831
CHEMBL102301	KN734	0.190456289884893
CHEMBL102305	CHEMBL102305	0.221614985600904
CHEMBL102307	CHEMBL102307	0.221614985600904
CHEMBL10231	CHEMBL10231	0.221614985600904
CHEMBL102310	CHEMBL102310	0.221614985600904
CHEMBL102311	CHEMBL102311	0.221614985600904
CHEMBL102314	CHEMBL102314	0.221614985600904
CHEMBL102316	CHEMBL102316	0.221614985600904
CHEMBL102317	CHEMBL102317	0.221614985600904
CHEMBL102318	CHEMBL102318	0.221614985600904
CHEMBL102321	CHEMBL102321	0.221614985600904
CHEMBL102323	CHEMBL102323	0.221614985600904
CHEMBL102329	CHEMBL102329	0.221614985600904
CHEMBL10233	CHEMBL10233	0.176542695685831
CHEMBL102330	CHEMBL102330	0.176542695685831
CHEMBL102331	CHEMBL102331	0.221614985600904
CHEMBL102332	CHEMBL102332	0.221614985600904
CHEMBL102333	CHEMBL102333	0.221614985600904
CHEMBL102335	CHEMBL102335	0.221614985600904
CHEMBL102336	CHEMBL102336	0.221614985600904
CHEMBL102338	CHEMBL102338	0.221614985600904
CHEMBL102339	CHEMBL102339	0.221614985600904
CHEMBL102341	CHEMBL102341	0.221614985600904
CHEMBL102344	CHEMBL102344	0.221614985600904
CHEMBL102345	CHEMBL102345	0.221614985600904
CHEMBL102346	CHEMBL102346	0.542299937259193
CHEMBL102347	CHEMBL102347	0.221614985600904
CHEMBL102348	CHEMBL102348	0.221614985600904
CHEMBL102351	CHEMBL102351	0.221614985600904
CHEMBL102356	CHEMBL102356	0.221614985600904
CHEMBL102360	CHEMBL102360	0.221614985600904
CHEMBL102362	CHEMBL102362	0.221614985600904
CHEMBL102364	CHEMBL102364	0.221614985600904
CHEMBL10237	CHEMBL10237	0.221614985600904
CHEMBL102373	CHEMBL102373	0.221614985600904
CHEMBL102374	CHEMBL102374	0.221614985600904
CHEMBL102376	CHEMBL102376	0.221614985600904
CHEMBL102379	CHEMBL102379	0.221614985600904
CHEMBL102382	CHEMBL102382	0.221614985600904
CHEMBL102383	CHEMBL102383	0.176542695685831
CHEMBL102384	CHEMBL102384	0.221614985600904
CHEMBL102385	CHEMBL102385	0.221614985600904
CHEMBL102387	CHEMBL102387	0.221614985600904
CHEMBL10239	CHEMBL10239	0.218624516028253
CHEMBL102390	CHEMBL102390	0.221614985600904
CHEMBL102393	CHEMBL102393	0.221614985600904
CHEMBL102396	CHEMBL102396	0.221614985600904
CHEMBL102397	CHEMBL102397	0.171421368340191
CHEMBL102398	CHEMBL102398	0.221614985600904
CHEMBL102399	CHEMBL102399	0.221614985600904
CHEMBL1024	IFOSFAMIDE	0.0959173989841215	PCY_NEG_ONCD
CHEMBL10240	CHEMBL10240	0.176542695685831
CHEMBL102400	CHEMBL102400	0.221614985600904
CHEMBL102401	CHEMBL102401	0.221614985600904
CHEMBL102403	CHEMBL102403	0.221614985600904
CHEMBL102405	FELOPRENTAN	0.221614985600904
CHEMBL102406	CHEMBL102406	0.221614985600904
CHEMBL102407	CHEMBL102407	0.221614985600904
CHEMBL102409	CHEMBL102409	0.221614985600904
CHEMBL10241	CHEMBL10241	0.221614985600904
CHEMBL102411	CHEMBL102411	0.221614985600904
CHEMBL102414	CHEMBL102414	0.221614985600904
CHEMBL102415	CHEMBL102415	0.176542695685831
CHEMBL102416	CHEMBL102416	0.221614985600904
CHEMBL102417	CHEMBL102417	0.221614985600904
CHEMBL10242	CHEMBL10242	0.221614985600904
CHEMBL102420	CHEMBL102420	0.221614985600904
CHEMBL102422	CHEMBL102422	0.221614985600904
CHEMBL102426	CHEMBL102426	0.168615634037265
CHEMBL102427	CHEMBL102427	0.176542695685831
CHEMBL102429	CHEMBL102429	0.221614985600904
CHEMBL102430	CHEMBL102430	0.221614985600904
CHEMBL102434	CHEMBL102434	0.221614985600904
CHEMBL102435	CHEMBL102435	0.221614985600904
CHEMBL102437	CHEMBL102437	0.221614985600904
CHEMBL102438	CHEMBL102438	0.176542695685831
CHEMBL102439	CHEMBL102439	0.221614985600904
CHEMBL102441	CHEMBL102441	0.176542695685831
CHEMBL102443	CHEMBL102443	0.221614985600904
CHEMBL102452	CHEMBL102452	0.221614985600904
CHEMBL102459	CHEMBL102459	0.176542695685831
CHEMBL10246	CHEMBL10246	0.221614985600904
CHEMBL102461	CHEMBL102461	0.221614985600904
CHEMBL102463	CHEMBL102463	0.221614985600904
CHEMBL102465	CHEMBL102465	0.221614985600904
CHEMBL102469	CHEMBL102469	0.221614985600904
CHEMBL10247	THIORPHAN	0.161746048512909
CHEMBL102471	CHEMBL102471	0.221614985600904
CHEMBL102472	CHEMBL102472	0.221614985600904
CHEMBL102474	CHEMBL102474	0.221614985600904
CHEMBL10248	CHEMBL10248	0.221614985600904
CHEMBL102486	CHEMBL102486	0.221614985600904
CHEMBL10249	CHEMBL10249	0.221614985600904
CHEMBL102490	CHEMBL102490	0.221614985600904
CHEMBL102491	CHEMBL102491	0.221614985600904
CHEMBL102492	CHEMBL102492	0.221614985600904
CHEMBL102494	CHEMBL102494	0.221614985600904
CHEMBL102497	CHEMBL102497	0.221614985600904
CHEMBL102498	CHEMBL102498	0.221614985600904
CHEMBL102499	CHEMBL102499	0.221614985600904
CHEMBL1025	ISOFLUROPHATE	0.221614985600904
CHEMBL10250	CHEMBL10250	0.221614985600904
CHEMBL102500	CHEMBL102500	0.221614985600904
CHEMBL102502	CHEMBL102502	0.221614985600904
CHEMBL102503	CHEMBL102503	0.221614985600904
CHEMBL102504	CHEMBL102504	0.176542695685831
CHEMBL10251	CHEMBL10251	0.221614985600904
CHEMBL102510	CHEMBL102510	0.221614985600904
CHEMBL102511	CHEMBL102511	0.221614985600904
CHEMBL102516	CHEMBL102516	0.221614985600904
CHEMBL10252	CHEMBL10252	0.221614985600904
CHEMBL102522	CHEMBL102522	0.221614985600904
CHEMBL102524	CHEMBL102524	0.456689649434115
CHEMBL102525	CHEMBL102525	0.221614985600904
CHEMBL102526	CHEMBL102526	0.221614985600904
CHEMBL102527	CHEMBL102527	0.221614985600904
CHEMBL102529	CHEMBL102529	0.221614985600904
CHEMBL102533	CHEMBL102533	0.221614985600904
CHEMBL102536	CHEMBL102536	0.221614985600904
CHEMBL102537	CHEMBL102537	0.221614985600904
CHEMBL10254	CHEMBL10254	0.221614985600904
CHEMBL102541	CHEMBL102541	0.221614985600904
CHEMBL102547	CHEMBL102547	0.221614985600904
CHEMBL102548	CHEMBL102548	0.221614985600904
CHEMBL102550	CHEMBL102550	0.221614985600904
CHEMBL102552	CHEMBL102552	0.176542695685831
CHEMBL102554	CHEMBL102554	0.176542695685831
CHEMBL102557	CHEMBL102557	0.215663219309832
CHEMBL102559	CHEMBL102559	0.221614985600904
CHEMBL102569	CHEMBL102569	0.221614985600904
CHEMBL10257	CHEMBL10257	0.221614985600904
CHEMBL102572	CHEMBL102572	0.221614985600904
CHEMBL102573	CHEMBL102573	0.221614985600904
CHEMBL102574	CHEMBL102574	0.176542695685831
CHEMBL102577	CHEMBL102577	0.221614985600904
CHEMBL102578	CHEMBL102578	0.221614985600904
CHEMBL10258	CHEMBL10258	0.218624516028253
CHEMBL102580	CHEMBL102580	0.221614985600904
CHEMBL102581	CHEMBL102581	0.221614985600904
CHEMBL102582	CHEMBL102582	0.221614985600904
CHEMBL102583	TRANS-A-AMMINE-B,D-DICHLORO-C,E-DIHYDROXO-F-(N-METHYLCYCLOHEXYLAMINE)-PLATINIUM (IV)	0.221614985600904
CHEMBL102584	CHEMBL102584	0.221614985600904
CHEMBL102586	CHEMBL102586	0.221614985600904
CHEMBL102589	CHEMBL102589	0.221614985600904
CHEMBL102592	CHEMBL102592	0.221614985600904
CHEMBL102594	CHEMBL102594	0.221614985600904
CHEMBL102595	CHEMBL102595	0.221614985600904
CHEMBL102596	CHEMBL102596	0.221614985600904
CHEMBL102597	CHEMBL102597	0.221614985600904
CHEMBL102599	CHEMBL102599	0.221614985600904
CHEMBL1026	FENOLDOPAM MESYLATE	0.710638488364675
CHEMBL102602	CHEMBL102602	0.221614985600904
CHEMBL102606	CHEMBL102606	0.221614985600904
CHEMBL10261	CHEMBL10261	0.221614985600904
CHEMBL102610	CHEMBL102610	0.221614985600904
CHEMBL102611	CHEMBL102611	0.221614985600904
CHEMBL102612	CHEMBL102612	0.221614985600904
CHEMBL102613	CHEMBL102613	0.221614985600904
CHEMBL10262	CHEMBL10262	0.221614985600904
CHEMBL102622	CHEMBL102622	0.221614985600904
CHEMBL102623	CHEMBL102623	0.221614985600904
CHEMBL10263	CHEMBL10263	0.176542695685831
CHEMBL102630	CHEMBL102630	0.221614985600904
CHEMBL102631	CHEMBL102631	0.176542695685831
CHEMBL102632	CHEMBL102632	0.221614985600904
CHEMBL102633	CHEMBL102633	0.221614985600904
CHEMBL102635	CHEMBL102635	0.221614985600904
CHEMBL102636	CHEMBL102636	0.221614985600904
CHEMBL102637	CHEMBL102637	0.221614985600904
CHEMBL102644	TRANS-AMMINEDIBROMO (CYCLOHEXYLAMINE)-PLATINIUM (II)	0.221614985600904
CHEMBL102645	CHEMBL102645	0.221614985600904
CHEMBL102647	CHEMBL102647	0.221614985600904
CHEMBL102650	CHEMBL102650	0.221614985600904
CHEMBL102651	CHEMBL102651	0.221614985600904
CHEMBL102654	CHEMBL102654	0.221614985600904
CHEMBL102655	CHEMBL102655	0.221614985600904
CHEMBL102656	CHEMBL102656	0.221614985600904
CHEMBL102657	CHEMBL102657	0.221614985600904
CHEMBL10266	CHEMBL10266	0.221614985600904
CHEMBL102664	CHEMBL102664	0.221614985600904
CHEMBL10267	CHEMBL10267	0.176542695685831
CHEMBL102672	CHEMBL102672	0.221614985600904
CHEMBL102673	CHEMBL102673	0.221614985600904
CHEMBL102674	CHEMBL102674	0.221614985600904
CHEMBL102675	CHEMBL102675	0.221614985600904
CHEMBL102686	CHEMBL102686	0.176542695685831
CHEMBL102690	CHEMBL102690	0.221614985600904
CHEMBL102691	CHEMBL102691	0.221614985600904
CHEMBL102692	CHEMBL102692	0.221614985600904
CHEMBL102695	CHEMBL102695	0.221614985600904
CHEMBL102698	CHEMBL102698	0.176542695685831
CHEMBL1027	TIAGABINE	0.221614985600904
CHEMBL10270	CHEMBL10270	0.221614985600904
CHEMBL102700	CHEMBL102700	0.221614985600904
CHEMBL102701	CHEMBL102701	0.221614985600904
CHEMBL102703	CHEMBL102703	0.221614985600904
CHEMBL102705	CHEMBL102705	0.221614985600904
CHEMBL10271	CHEMBL10271	0.221614985600904
CHEMBL102712	CHEMBL102712	0.456689649434115
CHEMBL102714	SB-216763	0.249853189842874
CHEMBL102715	CHEMBL102715	0.221614985600904
CHEMBL102718	CHEMBL102718	0.221614985600904
CHEMBL10272	BENZETIMIDE	0.176542695685831
CHEMBL102720	CHEMBL102720	0.221614985600904
CHEMBL102721	CHEMBL102721	0.221614985600904
CHEMBL102722	CHEMBL102722	0.221614985600904
CHEMBL102726	CHEMBL102726	0.749086716647323
CHEMBL102727	CHEMBL102727	0.221614985600904
CHEMBL102728	CHEMBL102728	0.221614985600904
CHEMBL10273	CHEMBL10273	0.176542695685831
CHEMBL102730	CHEMBL102730	0.221614985600904
CHEMBL102738	CHEMBL102738	0.221614985600904
CHEMBL102740	ARCAINE	0.221614985600904
CHEMBL102741	CHEMBL102741	0.221614985600904
CHEMBL102744	CHEMBL102744	0.221614985600904
CHEMBL102748	CHEMBL102748	0.221614985600904
CHEMBL102749	CHEMBL102749	0.221614985600904
CHEMBL102751	CHEMBL102751	0.221614985600904
CHEMBL102753	CHEMBL102753	0.221614985600904
CHEMBL102754	CHEMBL102754	0.221614985600904
CHEMBL102755	CHEMBL102755	0.221614985600904
CHEMBL102756	CHEMBL102756	0.221614985600904
CHEMBL102757	1,12-DI(1-PYRIDINIUMYL)DODECANE WITH DIBROMIDE IONS	0.221614985600904
CHEMBL102758	CHEMBL102758	0.221614985600904
CHEMBL102759	CHEMBL102759	0.221614985600904
CHEMBL10276	CHEMBL10276	0.784449380499202
CHEMBL102762	CHEMBL102762	0.221614985600904
CHEMBL102765	CHEMBL102765	0.221614985600904
CHEMBL102766	CHEMBL102766	0.221614985600904
CHEMBL102773	CHEMBL102773	0.221614985600904
CHEMBL102779	CHEMBL102779	0.221614985600904
CHEMBL102784	CHEMBL102784	0.221614985600904
CHEMBL102785	CHEMBL102785	0.176542695685831
CHEMBL102786	CHEMBL102786	0.221614985600904
CHEMBL102789	CHEMBL102789	0.221614985600904
CHEMBL10279	CHEMBL10279	0.221614985600904
CHEMBL102790	CHEMBL102790	0.221614985600904
CHEMBL102791	CHEMBL102791	0.221614985600904
CHEMBL102793	CHEMBL102793	0.221614985600904
CHEMBL102795	CHEMBL102795	0.221614985600904
CHEMBL102797	CHEMBL102797	0.221614985600904
CHEMBL102798	CHEMBL102798	0.176542695685831
CHEMBL1028	MEGX	0.221614985600904
CHEMBL102800	CHEMBL102800	0.221614985600904
CHEMBL102801	CHEMBL102801	0.221614985600904
CHEMBL102802	CHEMBL102802	0.221614985600904
CHEMBL102804	CHEMBL102804	0.221614985600904
CHEMBL102807	CHEMBL102807	0.221614985600904
CHEMBL102809	CHEMBL102809	0.221614985600904
CHEMBL10281	CHEMBL10281	0.221614985600904
CHEMBL102811	CHEMBL102811	0.221614985600904
CHEMBL102813	CHEMBL102813	0.221614985600904
CHEMBL102815	CHEMBL102815	0.221614985600904
CHEMBL102817	N-METHYL-MITOMYCIN A	0.221614985600904
CHEMBL102819	CHEMBL102819	0.221614985600904
CHEMBL102821	CHEMBL102821	0.221614985600904
CHEMBL102825	CHEMBL102825	0.221614985600904
CHEMBL102826	CHEMBL102826	0.221614985600904
CHEMBL102827	CHEMBL102827	0.221614985600904
CHEMBL102828	CHEMBL102828	0.221614985600904
CHEMBL102830	CHEMBL102830	0.221614985600904
CHEMBL102834	CHEMBL102834	0.221614985600904
CHEMBL102835	CHEMBL102835	0.221614985600904
CHEMBL102836	CHEMBL102836	0.221614985600904
CHEMBL102839	CHEMBL102839	0.221614985600904
CHEMBL10284	SB-222200	0.307227444660934
CHEMBL102840	CHEMBL102840	0.221614985600904
CHEMBL102846	CHEMBL102846	0.221614985600904
CHEMBL102847	CHEMBL102847	0.221614985600904
CHEMBL102849	CHEMBL102849	0.221614985600904
CHEMBL102852	CHEMBL102852	0.221614985600904
CHEMBL102856	TRANS-A-AMMINE-B,D-DICHLORO-C,E-DIHYDROOXY-F-(MORPHILINE)-PLATINIUM (IV)	0.221614985600904
CHEMBL102858	CHEMBL102858	0.218624516028253
CHEMBL102860	CHEMBL102860	0.221614985600904
CHEMBL102862	CHEMBL102862	0.221614985600904
CHEMBL102863	CHEMBL102863	0.218624516028253
CHEMBL102866	CHEMBL102866	0.221614985600904
CHEMBL102867	CHEMBL102867	0.221614985600904
CHEMBL102868	CHEMBL102868	0.221614985600904
CHEMBL102870	CHEMBL102870	0.221614985600904
CHEMBL102871	CHEMBL102871	0.221614985600904
CHEMBL102873	CHEMBL102873	0.221614985600904
CHEMBL102876	CHEMBL102876	0.221614985600904
CHEMBL102879	CHEMBL102879	0.221614985600904
CHEMBL102883	CHEMBL102883	0.221614985600904
CHEMBL102884	CHEMBL102884	0.221614985600904
CHEMBL102887	CHEMBL102887	0.221614985600904
CHEMBL102888	CHEMBL102888	0.327602205014102
CHEMBL10289	CHEMBL10289	0.221614985600904
CHEMBL102891	CHEMBL102891	0.221614985600904
CHEMBL1029	MIGLUSTAT	0.199120733918913
CHEMBL102900	CHEMBL102900	0.221614985600904
CHEMBL102901	CHEMBL102901	0.221614985600904
CHEMBL102904	CHEMBL102904	0.221614985600904
CHEMBL102906	CHEMBL102906	0.221614985600904
CHEMBL102907	CHEMBL102907	0.221614985600904
CHEMBL102908	CHEMBL102908	0.176542695685831
CHEMBL10291	CHEMBL10291	0.221614985600904
CHEMBL102911	CHEMBL102911	0.176542695685831
CHEMBL102915	CHEMBL102915	0.221614985600904
CHEMBL102916	CHEMBL102916	0.221614985600904
CHEMBL102917	CHEMBL102917	0.221614985600904
CHEMBL102919	CHEMBL102919	0.221614985600904
CHEMBL10292	CHEMBL10292	0.176542695685831
CHEMBL102920	CHEMBL102920	0.221614985600904
CHEMBL102922	CHEMBL102922	0.221614985600904
CHEMBL102923	CHEMBL102923	0.221614985600904
CHEMBL102924	CHEMBL102924	0.221614985600904
CHEMBL102925	CHEMBL102925	0.221614985600904
CHEMBL102926	CHEMBL102926	0.221614985600904
CHEMBL102928	CHEMBL102928	0.221614985600904
CHEMBL102929	CHEMBL102929	0.221614985600904
CHEMBL10293	CHEMBL10293	0.221614985600904
CHEMBL102930	CHEMBL102930	0.221614985600904
CHEMBL102932	CHEMBL102932	0.221614985600904
CHEMBL102933	CHEMBL102933	0.221614985600904
CHEMBL102936	SB-742865	0.139596955189356
CHEMBL102937	CHEMBL102937	0.221614985600904
CHEMBL102938	CHEMBL102938	0.221614985600904
CHEMBL102939	CHEMBL102939	0.221614985600904
CHEMBL102941	CHEMBL102941	0.221614985600904
CHEMBL102942	CHEMBL102942	0.221614985600904
CHEMBL102946	CHEMBL102946	0.221614985600904
CHEMBL10295	CHEMBL10295	0.221614985600904
CHEMBL102951	CHEMBL102951	0.221614985600904
CHEMBL102952	CHEMBL102952	0.324055784773319
CHEMBL102953	CHEMBL102953	0.3523492417802
CHEMBL102955	PD-161956	0.221614985600904
CHEMBL10296	CHEMBL10296	0.221614985600904
CHEMBL102969	CHEMBL102969	0.221614985600904
CHEMBL102970	PYRIDOXAL	0.159398013467983
CHEMBL102971	CHEMBL102971	0.221614985600904
CHEMBL102972	CHEMBL102972	0.221614985600904
CHEMBL102974	CHEMBL102974	0.221614985600904
CHEMBL102976	CHEMBL102976	0.221614985600904
CHEMBL102978	CHEMBL102978	0.221614985600904
CHEMBL102979	CHEMBL102979	0.221614985600904
CHEMBL102981	CHEMBL102981	0.221614985600904
CHEMBL102984	CHEMBL102984	0.221614985600904
CHEMBL102986	CHEMBL102986	0.221614985600904
CHEMBL102989	CHEMBL102989	0.456689649434115
CHEMBL10299	CHEMBL10299	0.221614985600904
CHEMBL102991	CHEMBL102991	0.218624516028253
CHEMBL102994	CHEMBL102994	0.221614985600904
CHEMBL102997	CHEMBL102997	0.221614985600904
CHEMBL102999	CHEMBL102999	0.221614985600904
CHEMBL103	PROGESTERONE	0.248650370644949
CHEMBL103001	CHEMBL103001	0.221614985600904
CHEMBL103003	CHEMBL103003	0.176542695685831
CHEMBL103005	CHEMBL103005	0.221614985600904
CHEMBL103006	CHEMBL103006	0.132487720256746
CHEMBL103007	CHEMBL103007	0.221614985600904
CHEMBL103009	CHEMBL103009	0.221614985600904
CHEMBL103010	CHEMBL103010	0.218624516028253
CHEMBL103012	CHEMBL103012	0.176542695685831
CHEMBL103014	CHEMBL103014	0.221614985600904
CHEMBL103015	CHEMBL103015	0.221614985600904
CHEMBL10302	CHEMBL10302	0.221614985600904
CHEMBL103020	CHEMBL103020	0.221614985600904
CHEMBL103023	CHEMBL103023	0.221614985600904
CHEMBL103024	CHEMBL103024	0.221614985600904
CHEMBL103026	CHEMBL103026	0.221614985600904
CHEMBL103027	CHEMBL103027	0.221614985600904
CHEMBL103029	CHEMBL103029	0.221614985600904
CHEMBL10303	CHEMBL10303	0.221614985600904
CHEMBL103032	CHEMBL103032	0.221614985600904
CHEMBL103036	CHEMBL103036	0.221614985600904
CHEMBL103039	CHEMBL103039	0.221614985600904
CHEMBL103040	CHEMBL103040	0.221614985600904
CHEMBL103041	CHEMBL103041	0.221614985600904
CHEMBL103042	CHEMBL103042	0.221614985600904
CHEMBL103043	CHEMBL103043	0.13900028337237
CHEMBL103045	CHEMBL103045	0.221614985600904
CHEMBL103046	AMPELOPSIN A	0.221614985600904
CHEMBL103049	TRANS-AMMINEDICHLORO HEXYLAMINE PLATINIUM (II)	0.221614985600904
CHEMBL10305	CHEMBL10305	0.218624516028253
CHEMBL103054	CHEMBL103054	0.327602205014102
CHEMBL103055	CHEMBL103055	0.148615470878869
CHEMBL103058	CHEMBL103058	0.221614985600904
CHEMBL103059	CHEMBL103059	0.221614985600904
CHEMBL103060	CHEMBL103060	0.218624516028253
CHEMBL103062	CHEMBL103062	0.215663219309832
CHEMBL103063	CHEMBL103063	0.221614985600904
CHEMBL103065	CHEMBL103065	0.221614985600904
CHEMBL103066	CHEMBL103066	0.176542695685831
CHEMBL103073	CHEMBL103073	0.221614985600904
CHEMBL103075	CHEMBL103075	0.221614985600904
CHEMBL103077	CHEMBL103077	0.221614985600904
CHEMBL103078	CHEMBL103078	0.221614985600904
CHEMBL103080	SB-742864	0.139596955189356
CHEMBL103082	CHEMBL103082	0.176542695685831
CHEMBL103085	CHEMBL103085	0.221614985600904
CHEMBL103087	CHEMBL103087	0.221614985600904
CHEMBL103089	CHEMBL103089	0.162488196736768
CHEMBL10309	CHEMBL10309	0.221614985600904
CHEMBL103090	CHEMBL103090	0.221614985600904
CHEMBL103091	CHEMBL103091	0.218624516028253
CHEMBL103092	CHEMBL103092	0.221614985600904
CHEMBL103096	CHEMBL103096	0.221614985600904
CHEMBL103098	SB-738482	0.139596955189356
CHEMBL103099	CHEMBL103099	0.221614985600904
CHEMBL103102	PIPERIDINE-1-CARBOXAMIDINE	0.221614985600904
CHEMBL103104	GW831090X	0.139596955189356
CHEMBL103111	PYRIDOXAL ISONICOTINOYL HYDRAZONE	0.221614985600904
CHEMBL103112	CHEMBL103112	0.221614985600904
CHEMBL103115	GW831091X	0.139596955189356
CHEMBL103116	CHEMBL103116	0.221614985600904
CHEMBL103117	CHEMBL103117	0.221614985600904
CHEMBL103118	CHEMBL103118	0.221614985600904
CHEMBL103119	CHEMBL103119	0.221614985600904
CHEMBL10312	CHEMBL10312	0.221614985600904
CHEMBL103122	TRANS-A-AMMINE-B,D-DICHLORO-C,E-DIHYDROXY-F-(BENZYLAMINE)-PLATINIUM (IV)	0.221614985600904
CHEMBL103127	CHEMBL103127	0.221614985600904
CHEMBL103129	CHEMBL103129	0.221614985600904
CHEMBL103130	CHEMBL103130	0.221614985600904
CHEMBL103131	CHEMBL103131	0.221614985600904
CHEMBL103137	CHEMBL103137	0.221614985600904
CHEMBL103138	CHEMBL103138	0.193567857354966
CHEMBL103139	CHEMBL103139	0.221614985600904
CHEMBL10314	CHEMBL10314	0.221614985600904
CHEMBL103140	CHEMBL103140	0.221614985600904
CHEMBL103143	CHEMBL103143	0.221614985600904
CHEMBL103147	CHEMBL103147	0.221614985600904
CHEMBL103148	CHEMBL103148	0.221614985600904
CHEMBL10315	CHEMBL10315	0.221614985600904
CHEMBL103150	CHEMBL103150	0.221614985600904
CHEMBL103152	CHEMBL103152	0.193567857354966
CHEMBL103153	CHEMBL103153	0.221614985600904
CHEMBL103156	CHEMBL103156	0.221614985600904
CHEMBL103157	CHEMBL103157	0.221614985600904
CHEMBL103159	CHEMBL103159	0.221614985600904
CHEMBL10316	IDAZOXAN	0.662938682114482
CHEMBL103160	CHEMBL103160	0.221614985600904
CHEMBL103163	CHEMBL103163	0.221614985600904
CHEMBL103165	CHEMBL103165	0.221614985600904
CHEMBL103168	CHEMBL103168	0.221614985600904
CHEMBL103176	CHEMBL103176	0.221614985600904
CHEMBL103179	CHEMBL103179	0.176542695685831
CHEMBL10318	CHEMBL10318	0.218624516028253
CHEMBL103182	CHEMBL103182	0.221614985600904
CHEMBL103185	CHEMBL103185	0.221614985600904
CHEMBL103188	CHEMBL103188	0.221614985600904
CHEMBL10319	CHEMBL10319	0.221614985600904
CHEMBL103190	CHEMBL103190	0.221614985600904
CHEMBL103193	CHEMBL103193	0.221614985600904
CHEMBL103194	CHEMBL103194	0.221614985600904
CHEMBL103196	CHEMBL103196	0.221614985600904
CHEMBL103197	CHEMBL103197	0.221614985600904
CHEMBL103199	CHEMBL103199	0.221614985600904
CHEMBL10320	CHEMBL10320	0.221614985600904
CHEMBL103200	CHEMBL103200	0.221614985600904
CHEMBL103201	CHEMBL103201	0.221614985600904
CHEMBL103205	CHEMBL103205	0.221614985600904
CHEMBL103206	CHEMBL103206	0.221614985600904
CHEMBL103214	CHEMBL103214	0.162488196736768
CHEMBL103217	CHEMBL103217	0.221614985600904
CHEMBL103219	CHEMBL103219	0.221614985600904
CHEMBL103221	CHEMBL103221	0.221614985600904
CHEMBL103229	CHEMBL103229	0.221614985600904
CHEMBL103232	CHEMBL103232	0.221614985600904
CHEMBL103233	CHEMBL103233	0.221614985600904
CHEMBL103237	CHEMBL103237	0.221614985600904
CHEMBL103238	CHEMBL103238	0.221614985600904
CHEMBL103245	CHEMBL103245	0.218624516028253
CHEMBL103246	CHEMBL103246	0.218624516028253
CHEMBL103248	CHEMBL103248	0.221614985600904
CHEMBL103251	CHEMBL103251	0.221614985600904
CHEMBL103253	CHEMBL103253	0.221614985600904
CHEMBL103254	CHEMBL103254	0.221614985600904
CHEMBL103255	CHEMBL103255	0.221614985600904
CHEMBL103260	CHEMBL103260	0.221614985600904
CHEMBL103264	CHEMBL103264	0.221614985600904
CHEMBL103266	CHEMBL103266	0.221614985600904
CHEMBL103268	CHEMBL103268	0.221614985600904
CHEMBL103271	CHEMBL103271	0.221614985600904
CHEMBL103272	CHEMBL103272	0.221614985600904
CHEMBL103275	CHEMBL103275	0.221614985600904
CHEMBL103276	CHEMBL103276	0.221614985600904
CHEMBL103278	CHEMBL103278	0.221614985600904
CHEMBL103279	CHEMBL103279	0.221614985600904
CHEMBL10328	CHEMBL10328	0.221614985600904
CHEMBL103283	CHEMBL103283	0.221614985600904
CHEMBL103285	CHEMBL103285	0.221614985600904
CHEMBL103293	CHEMBL103293	0.221614985600904
CHEMBL103294	CHEMBL103294	0.221614985600904
CHEMBL103299	2-(4-METHYLPHENYL)ETHYLAMINE	0.221614985600904
CHEMBL103301	CHEMBL103301	0.221614985600904
CHEMBL103302	CHEMBL103302	0.221614985600904
CHEMBL103305	CHEMBL103305	0.221614985600904
CHEMBL103306	CHEMBL103306	0.221614985600904
CHEMBL103307	CHEMBL103307	0.244431003956096
CHEMBL103308	CHEMBL103308	0.221614985600904
CHEMBL103309	CHEMBL103309	0.221614985600904
CHEMBL103312	CHEMBL103312	0.221614985600904
CHEMBL103313	CHEMBL103313	0.221614985600904
CHEMBL103319	CHEMBL103319	0.221614985600904
CHEMBL10332	RX-821002	0.221614985600904
CHEMBL103320	CHEMBL103320	0.221614985600904
CHEMBL103322	CHEMBL103322	0.327602205014102
CHEMBL103325	CHEMBL103325	0.221614985600904
CHEMBL103326	CHEMBL103326	0.176542695685831
CHEMBL103327	CHEMBL103327	0.221614985600904
CHEMBL103328	CHEMBL103328	0.221614985600904
CHEMBL10333	CHEMBL10333	0.221614985600904
CHEMBL103331	CHEMBL103331	0.221614985600904
CHEMBL103332	CHEMBL103332	0.221614985600904
CHEMBL103333	CHEMBL103333	0.215663219309832
CHEMBL103334	CHEMBL103334	0.327602205014102
CHEMBL103336	CHEMBL103336	0.221614985600904
CHEMBL103339	CHEMBL103339	0.221614985600904
CHEMBL10334	CHEMBL10334	0.221614985600904
CHEMBL103340	CHEMBL103340	0.221614985600904
CHEMBL103342	CHEMBL103342	0.221614985600904
CHEMBL103343	CHEMBL103343	0.221614985600904
CHEMBL103345	TRANS-A-AMMINE-B,D-DICHLORO-F-(2-METHYL1-2-PROPYLAMINE)-C,E-DIHYDROXOPLATINIUM (IV)	0.221614985600904
CHEMBL103346	CHEMBL103346	0.221614985600904
CHEMBL103347	TRANS-A-AMMINE-B,D-DICHLORO-C,E-DIHYDROXO-F-(EXO-2-AMINONORBORNANE)-PLATINIUM (IV)	0.221614985600904
CHEMBL103349	CHEMBL103349	0.221614985600904
CHEMBL10335	CHEMBL10335	0.221614985600904
CHEMBL103355	CHEMBL103355	0.221614985600904
CHEMBL103356	3-AMINO- 3-DEOXYTHYMIDINE	0.221614985600904
CHEMBL103357	CHEMBL103357	0.221614985600904
CHEMBL103361	CHEMBL103361	0.221614985600904
CHEMBL103362	CHEMBL103362	0.221614985600904
CHEMBL103365	CHEMBL103365	0.221614985600904
CHEMBL103367	CHEMBL103367	0.221614985600904
CHEMBL10337	CHEMBL10337	0.221614985600904
CHEMBL103370	CHEMBL103370	0.221614985600904
CHEMBL103371	CHEMBL103371	0.221614985600904
CHEMBL103375	CHEMBL103375	0.221614985600904
CHEMBL103378	CHEMBL103378	0.221614985600904
CHEMBL103379	CHEMBL103379	0.221614985600904
CHEMBL103380	CHEMBL103380	0.221614985600904
CHEMBL103381	CHEMBL103381	0.221614985600904
CHEMBL103382	CHEMBL103382	0.221614985600904
CHEMBL103386	CHEMBL103386	0.221614985600904
CHEMBL103387	CHEMBL103387	0.221614985600904
CHEMBL103388	CHEMBL103388	0.221614985600904
CHEMBL103389	CHEMBL103389	0.221614985600904
CHEMBL103392	CHEMBL103392	0.221614985600904
CHEMBL103394	CHEMBL103394	0.221614985600904
CHEMBL103396	CHEMBL103396	0.221614985600904
CHEMBL103398	CHEMBL103398	0.221614985600904
CHEMBL103399	CHEMBL103399	0.221614985600904
CHEMBL1034	DICLOFENAC SODIUM	0.325187928228066
CHEMBL10340	CHEMBL10340	0.221614985600904
CHEMBL103401	CHEMBL103401	0.221614985600904
CHEMBL103402	CHEMBL103402	0.221614985600904
CHEMBL103404	CHEMBL103404	0.221614985600904
CHEMBL103406	CHEMBL103406	0.221614985600904
CHEMBL103407	CHEMBL103407	0.221614985600904
CHEMBL10341	CHEMBL10341	0.218624516028253
CHEMBL103410	MONO-O-DEMETHYLCURCUMIN	0.221614985600904
CHEMBL103411	CHEMBL103411	0.221614985600904
CHEMBL103413	CHEMBL103413	0.221614985600904
CHEMBL103415	CHEMBL103415	0.221614985600904
CHEMBL103417	CHEMBL103417	0.221614985600904
CHEMBL103418	CHEMBL103418	0.176542695685831
CHEMBL103419	CHEMBL103419	0.221614985600904
CHEMBL10342	CHEMBL10342	0.218624516028253
CHEMBL103420	CHEMBL103420	0.221614985600904
CHEMBL103421	CHEMBL103421	0.218624516028253
CHEMBL103424	CHEMBL103424	0.221614985600904
CHEMBL103427	CHEMBL103427	0.221614985600904
CHEMBL103430	CHEMBL103430	0.221614985600904
CHEMBL103432	CHEMBL103432	0.221614985600904
CHEMBL103433	CHEMBL103433	0.221614985600904
CHEMBL103439	CHEMBL103439	0.221614985600904
CHEMBL103440	CHEMBL103440	0.221614985600904
CHEMBL103441	CHEMBL103441	0.221614985600904
CHEMBL103442	CHEMBL103442	0.176542695685831
CHEMBL103444	CHEMBL103444	0.221614985600904
CHEMBL103446	CHEMBL103446	0.221614985600904
CHEMBL103447	CHEMBL103447	0.176542695685831
CHEMBL10345	CHEMBL10345	0.221614985600904
CHEMBL103454	CHEMBL103454	0.221614985600904
CHEMBL103455	CHEMBL103455	0.221614985600904
CHEMBL103456	CHEMBL103456	0.176542695685831
CHEMBL103457	CHEMBL103457	0.221614985600904
CHEMBL103458	CHEMBL103458	0.221614985600904
CHEMBL103459	CHEMBL103459	0.221614985600904
CHEMBL10346	CHEMBL10346	0.221614985600904
CHEMBL103460	PLATINUM COMPLEX	0.221614985600904
CHEMBL103461	CHEMBL103461	0.221614985600904
CHEMBL103462	CHEMBL103462	0.221614985600904
CHEMBL103463	CHEMBL103463	0.221614985600904
CHEMBL103464	CHEMBL103464	0.221614985600904
CHEMBL103468	CHEMBL103468	0.221614985600904
CHEMBL103469	CHEMBL103469	0.221614985600904
CHEMBL10347	RAUWOLSCINE	0.221614985600904
CHEMBL103473	CHEMBL103473	0.218624516028253
CHEMBL103478	CHEMBL103478	0.221614985600904
CHEMBL103479	CHEMBL103479	0.221614985600904
CHEMBL10348	ISOBUTYRIC ACID 4-BENZOYL-PHENYL ESTER	0.218624516028253
CHEMBL103480	CHEMBL103480	0.221614985600904
CHEMBL103484	CHEMBL103484	0.221614985600904
CHEMBL103485	CHEMBL103485	0.221614985600904
CHEMBL103487	CHEMBL103487	0.176542695685831
CHEMBL10349	CHEMBL10349	0.221614985600904
CHEMBL103490	CHEMBL103490	0.176542695685831
CHEMBL103491	CHEMBL103491	0.221614985600904
CHEMBL103495	CHEMBL103495	0.221614985600904
CHEMBL103497	CHEMBL103497	0.221614985600904
CHEMBL10350	CHEMBL10350	0.218624516028253
CHEMBL103501	CHEMBL103501	0.221614985600904
CHEMBL103502	CHEMBL103502	0.221614985600904
CHEMBL103503	CHEMBL103503	0.221614985600904
CHEMBL103504	CHEMBL103504	0.138607871215155
CHEMBL103506	CHEMBL103506	0.218624516028253
CHEMBL103508	CHEMBL103508	0.221614985600904
CHEMBL103509	CHEMBL103509	0.221614985600904
CHEMBL103510	CHEMBL103510	0.221614985600904
CHEMBL103512	CHEMBL103512	0.221614985600904
CHEMBL103513	CHEMBL103513	0.13900028337237
CHEMBL103516	TRANS-AMMINETETRACHLORO(PYRIDINE)-PLATINIUM (IV)	0.221614985600904
CHEMBL103517	CHEMBL103517	0.221614985600904
CHEMBL103519	CHEMBL103519	0.221614985600904
CHEMBL10352	CHEMBL10352	0.221614985600904
CHEMBL103522	CHEMBL103522	0.221614985600904
CHEMBL103524	CHEMBL103524	0.221614985600904
CHEMBL103528	CHEMBL103528	0.221614985600904
CHEMBL103529	CHEMBL103529	0.221614985600904
CHEMBL103535	CHEMBL103535	0.221614985600904
CHEMBL103539	CHEMBL103539	0.221614985600904
CHEMBL103543	CHEMBL103543	0.221614985600904
CHEMBL103544	CHEMBL103544	0.221614985600904
CHEMBL103545	CHEMBL103545	0.221614985600904
CHEMBL103548	CHEMBL103548	0.221614985600904
CHEMBL103549	CHEMBL103549	0.221614985600904
CHEMBL103550	CHEMBL103550	0.221614985600904
CHEMBL103552	LAVENDUSTIN A	0.221614985600904
CHEMBL103553	CHEMBL103553	0.221614985600904
CHEMBL103554	CHEMBL103554	0.221614985600904
CHEMBL103555	CHEMBL103555	0.221614985600904
CHEMBL103556	CHEMBL103556	0.221614985600904
CHEMBL103557	CHEMBL103557	0.221614985600904
CHEMBL103559	CHEMBL103559	0.221614985600904
CHEMBL10356	CHEMBL10356	0.176542695685831
CHEMBL103563	CHEMBL103563	0.176542695685831
CHEMBL103564	CHEMBL103564	0.221614985600904
CHEMBL103567	CHEMBL103567	0.221614985600904
CHEMBL10357	CHEMBL10357	0.176542695685831
CHEMBL103570	TRANS-A-AMMINE-B,D-DICHLORO-F-(CYCLOHEXYLAMINE)-C,E-DIHYDROXOPLATINIUM (IV)	0.221614985600904
CHEMBL103572	CHEMBL103572	0.221614985600904
CHEMBL103573	CHEMBL103573	0.221614985600904
CHEMBL103574	CHEMBL103574	0.221614985600904
CHEMBL103575	L-745631	0.221614985600904
CHEMBL103577	CHEMBL103577	0.221614985600904
CHEMBL10358	CHEMBL10358	0.176542695685831
CHEMBL103580	CHEMBL103580	0.221614985600904
CHEMBL103581	CHEMBL103581	0.221614985600904
CHEMBL103582	CHEMBL103582	0.215663219309832
CHEMBL103583	FLUORANTHEN-3-YLAMINE	0.295105747750862
CHEMBL103586	CHEMBL103586	0.221614985600904
CHEMBL103588	CHEMBL103588	0.221614985600904
CHEMBL103589	CHEMBL103589	0.221614985600904
CHEMBL10359	CHEMBL10359	0.221614985600904
CHEMBL103590	CHEMBL103590	0.221614985600904
CHEMBL103592	CHEMBL103592	0.221614985600904
CHEMBL103594	CHEMBL103594	0.221614985600904
CHEMBL103595	CHEMBL103595	0.221614985600904
CHEMBL103598	CHEMBL103598	0.221614985600904
CHEMBL103599	CHEMBL103599	0.176542695685831
CHEMBL1036	HYDROXYHALOPERIDOL	0.122969979406769
CHEMBL103600	DIMETHYLNORDIHYDROGUARIERATE ACID	0.221614985600904
CHEMBL103602	CHEMBL103602	0.221614985600904
CHEMBL103605	CHEMBL103605	0.221614985600904
CHEMBL103606	CHEMBL103606	0.221614985600904
CHEMBL103607	CHEMBL103607	0.221614985600904
CHEMBL103611	CHEMBL103611	0.221614985600904
CHEMBL103613	CHEMBL103613	0.221614985600904
CHEMBL103614	CHEMBL103614	0.221614985600904
CHEMBL103615	CHEMBL103615	0.221614985600904
CHEMBL103617	CHEMBL103617	0.221614985600904
CHEMBL103618	CHEMBL103618	0.218624516028253
CHEMBL10362	CHEMBL10362	0.221614985600904
CHEMBL103621	CHEMBL103621	0.221614985600904
CHEMBL103622	CHEMBL103622	0.221614985600904
CHEMBL103623	SKF-100330A	0.221614985600904
CHEMBL103625	CHEMBL103625	0.221614985600904
CHEMBL103627	CHEMBL103627	0.221614985600904
CHEMBL103628	CHEMBL103628	0.218624516028253
CHEMBL103630	CHEMBL103630	0.221614985600904
CHEMBL103631	CHEMBL103631	0.221614985600904
CHEMBL103632	CHEMBL103632	0.221614985600904
CHEMBL103633	CHEMBL103633	0.221614985600904
CHEMBL103634	CHEMBL103634	0.221614985600904
CHEMBL103635	CHEMBL103635	0.221614985600904
CHEMBL103638	CHEMBL103638	0.221614985600904
CHEMBL10364	CHEMBL10364	0.221614985600904
CHEMBL103643	CHEMBL103643	0.221614985600904
CHEMBL103648	CHEMBL103648	0.221614985600904
CHEMBL103649	CHEMBL103649	0.176542695685831
CHEMBL10365	CHEMBL10365	0.221614985600904
CHEMBL103650	CHEMBL103650	0.221614985600904
CHEMBL103651	CHEMBL103651	0.221614985600904
CHEMBL103658	CHEMBL103658	0.218624516028253
CHEMBL103662	CHEMBL103662	0.221614985600904
CHEMBL103664	CHEMBL103664	0.221614985600904
CHEMBL103665	CHEMBL103665	0.221614985600904
CHEMBL103666	CHEMBL103666	0.221614985600904
CHEMBL103667	DORAMAPIMOD	0.284082011858306
CHEMBL103671	CHEMBL103671	0.221614985600904
CHEMBL103672	CHEMBL103672	0.221614985600904
CHEMBL103674	CHEMBL103674	0.327602205014102
CHEMBL103675	CHEMBL103675	0.221614985600904
CHEMBL103676	CHEMBL103676	0.221614985600904
CHEMBL103682	CHEMBL103682	0.221614985600904
CHEMBL103684	CHEMBL103684	0.221614985600904
CHEMBL103685	CHEMBL103685	0.221614985600904
CHEMBL103686	D-ORNITHINE	0.221614985600904
CHEMBL103690	CHEMBL103690	0.176542695685831
CHEMBL103692	CHEMBL103692	0.221614985600904
CHEMBL103695	CHEMBL103695	0.221614985600904
CHEMBL103696	CHEMBL103696	0.221614985600904
CHEMBL103697	CHEMBL103697	0.221614985600904
CHEMBL1037	GUANADREL	0.221614985600904
CHEMBL103700	CHEMBL103700	0.221614985600904
CHEMBL103701	CHEMBL103701	0.160274236591753
CHEMBL103702	CHEMBL103702	0.176542695685831
CHEMBL103706	PT-109	0.221614985600904
CHEMBL103707	CHEMBL103707	0.221614985600904
CHEMBL103709	CHEMBL103709	0.221614985600904
CHEMBL103714	CHEMBL103714	0.327602205014102
CHEMBL103715	CHEMBL103715	0.221614985600904
CHEMBL10372	ZOPOLRESTAT	0.218624516028253
CHEMBL103720	CHEMBL103720	0.221614985600904
CHEMBL103721	TRANS-AMMINEDICHLORO(N-METHYLCYCLOHEXYLAMINE)-PLATINIUM (II)	0.221614985600904
CHEMBL103722	CHEMBL103722	0.221614985600904
CHEMBL103726	CHEMBL103726	0.221614985600904
CHEMBL103729	CHEMBL103729	0.456689649434115
CHEMBL10373	CHEMBL10373	0.221614985600904
CHEMBL103731	CHEMBL103731	0.221614985600904
CHEMBL103733	CHEMBL103733	0.221614985600904
CHEMBL103734	CHEMBL103734	0.221614985600904
CHEMBL103737	CHEMBL103737	0.221614985600904
CHEMBL103738	CHEMBL103738	0.221614985600904
CHEMBL10374	CHEMBL10374	0.221614985600904
CHEMBL103741	CHEMBL103741	0.221614985600904
CHEMBL103743	CHEMBL103743	0.221614985600904
CHEMBL103744	CHEMBL103744	0.221614985600904
CHEMBL103749	CHEMBL103749	0.221614985600904
CHEMBL10375	CHEMBL10375	0.218624516028253
CHEMBL103750	CHEMBL103750	0.221614985600904
CHEMBL103755	CHEMBL103755	0.221614985600904
CHEMBL103756	CHEMBL103756	0.221614985600904
CHEMBL103757	CHEMBL103757	0.221614985600904
CHEMBL10376	CHEMBL10376	0.221614985600904
CHEMBL103769	CHEMBL103769	0.221614985600904
CHEMBL103770	CHEMBL103770	0.221614985600904
CHEMBL103772	[3H]NGD-941	0.221614985600904
CHEMBL103776	CHEMBL103776	0.176542695685831
CHEMBL10378	CHEMBL10378	0.221614985600904
CHEMBL103781	CHEMBL103781	0.221614985600904
CHEMBL103782	CHEMBL103782	0.221614985600904
CHEMBL103784	CHEMBL103784	0.221614985600904
CHEMBL103785	CHEMBL103785	0.221614985600904
CHEMBL103787	CHEMBL103787	0.221614985600904
CHEMBL103790	CHEMBL103790	0.221614985600904
CHEMBL103791	CHEMBL103791	0.221614985600904
CHEMBL103796	CHEMBL103796	0.221614985600904
CHEMBL103798	CHEMBL103798	0.221614985600904
CHEMBL10380	CHEMBL10380	0.221614985600904
CHEMBL103802	CHEMBL103802	0.221614985600904
CHEMBL103803	CHEMBL103803	0.221614985600904
CHEMBL103806	CHEMBL103806	0.221614985600904
CHEMBL103807	CHEMBL103807	0.221614985600904
CHEMBL103812	CHEMBL103812	0.456689649434115
CHEMBL103813	CHEMBL103813	0.221614985600904
CHEMBL103814	CHEMBL103814	0.221614985600904
CHEMBL103815	CHEMBL103815	0.221614985600904
CHEMBL103816	CHEMBL103816	0.221614985600904
CHEMBL10382	CHEMBL10382	0.218624516028253
CHEMBL103820	CHEMBL103820	0.221614985600904
CHEMBL103823	CHEMBL103823	0.221614985600904
CHEMBL103825	CHEMBL103825	0.221614985600904
CHEMBL103828	CHEMBL103828	0.221614985600904
CHEMBL103831	CHEMBL103831	0.193567857354966
CHEMBL103836	CHEMBL103836	0.221614985600904
CHEMBL103838	CHEMBL103838	0.221614985600904
CHEMBL103839	CHEMBL103839	0.221614985600904
CHEMBL10384	CHEMBL10384	0.221614985600904
CHEMBL103840	CHEMBL103840	0.221614985600904
CHEMBL103842	CHEMBL103842	0.221614985600904
CHEMBL103846	CHEMBL103846	0.221614985600904
[truncated: 998,000+ more rows]
