# Supplementary material for: High-throughput identification of repurposable neuroactive drugs with potent anti-glioblastoma activity
Source: Nat Med. 2024 Sep 20;30(11):3196–208. doi: 10.1038/s41591-024-03224-y (PMC11564103; doi:10.1038/s41591-024-03224-y)
Supplement: Supplementary file 8 — Statistical source data. [file 41591_2024_3224_MOESM8_ESM.xlsx]

## Sheet: Fig.1b
Patient_ID	Subpopulation	scRNASeq_Dataset	Gene	Percent_Expression
P012	NES+ or S100B+	Lee	SOX2	73.26
P013	NES+ or S100B+	Lee	SOX2	63.47
P011	NES+ or S100B+	Lee	SOX2	56.43
P007	NES+ or S100B+	Lee	SOX2	28.12
MGH143	NES+ or S100B+	Neftel	SOX2	97.8
MGH115	NES+ or S100B+	Neftel	SOX2	93.62
MGH124	NES+ or S100B+	Neftel	SOX2	83.44
MGH125	NES+ or S100B+	Neftel	SOX2	78.71
MGH102	NES+ or S100B+	Neftel	SOX2	66.15
MGH114	NES+ or S100B+	Neftel	SOX2	47.54
MGH118	NES+ or S100B+	Neftel	SOX2	46.95
MGH105	NES+ or S100B+	Neftel	SOX2	12.98
S2	NES+ or S100B+	Yu	SOX2	88.19
S1	NES+ or S100B+	Yu	SOX2	81.57
S5	NES+ or S100B+	Yu	SOX2	76.83
S3	NES+ or S100B+	Yu	SOX2	75.96
S11	NES+ or S100B+	Yu	SOX2	63.19
S6	NES+ or S100B+	Yu	SOX2	60.33
S13	NES+ or S100B+	Yu	SOX2	58.67
S12	NES+ or S100B+	Yu	SOX2	46.97
P007	Other	Lee	SOX2	21.27
P011	Other	Lee	SOX2	9.78
P013	Other	Lee	SOX2	6.72
P012	Other	Lee	SOX2	0.58
MGH143	Other	Neftel	SOX2	77.78
MGH124	Other	Neftel	SOX2	58.5
MGH115	Other	Neftel	SOX2	43.08
MGH125	Other	Neftel	SOX2	36.59
MGH102	Other	Neftel	SOX2	32.04
MGH118	Other	Neftel	SOX2	23.64
MGH114	Other	Neftel	SOX2	14.01
MGH105	Other	Neftel	SOX2	3.17
S5	Other	Yu	SOX2	57.5
S1	Other	Yu	SOX2	50
S6	Other	Yu	SOX2	40
S11	Other	Yu	SOX2	26.67
S13	Other	Yu	SOX2	17.91
S3	Other	Yu	SOX2	17.39
S2	Other	Yu	SOX2	12.5
S12	Other	Yu	SOX2	6.9
P007	CD45+	Lee	SOX2	0
P011	CD45+	Lee	SOX2	0
P012	CD45+	Lee	SOX2	0
P013	CD45+	Lee	SOX2	0
MGH143	CD45+	Neftel	SOX2	25
MGH125	CD45+	Neftel	SOX2	9.25
MGH124	CD45+	Neftel	SOX2	8.82
MGH114	CD45+	Neftel	SOX2	7.77
MGH115	CD45+	Neftel	SOX2	5.9
MGH102	CD45+	Neftel	SOX2	4.73
MGH118	CD45+	Neftel	SOX2	4
MGH105	CD45+	Neftel	SOX2	0
S11	CD45+	Yu	SOX2	7.69
S13	CD45+	Yu	SOX2	3.33
S2	CD45+	Yu	SOX2	1.59
S1	CD45+	Yu	SOX2	0
S12	CD45+	Yu	SOX2	0
S3	CD45+	Yu	SOX2	0
S5	CD45+	Yu	SOX2	0
S6	CD45+	Yu	SOX2	0
MGH124	NES+ or S100B+	Neftel	CD133	14.29
MGH125	NES+ or S100B+	Neftel	CD133	13.5
S6	NES+ or S100B+	Yu	CD133	16.72
S11	NES+ or S100B+	Yu	CD133	6.77
MGH125	Other	Neftel	CD133	5.69
MGH124	Other	Neftel	CD133	3.91
S6	Other	Yu	CD133	10
S11	Other	Yu	CD133	3.33
MGH125	CD45+	Neftel	CD133	0.58
MGH124	CD45+	Neftel	CD133	0.23
S11	CD45+	Yu	CD133	0
S6	CD45+	Yu	CD133	0
P013	NES+ or S100B+	Lee	MKI67	19.04
P007	NES+ or S100B+	Lee	MKI67	3.12
MGH143	NES+ or S100B+	Neftel	MKI67	22.49
MGH125	NES+ or S100B+	Neftel	MKI67	8.97
MGH115	NES+ or S100B+	Neftel	MKI67	8.07
MGH124	NES+ or S100B+	Neftel	MKI67	7.45
MGH102	NES+ or S100B+	Neftel	MKI67	6.01
S6	NES+ or S100B+	Yu	MKI67	32.46
S11	NES+ or S100B+	Yu	MKI67	24.89
S1	NES+ or S100B+	Yu	MKI67	21.84
S13	NES+ or S100B+	Yu	MKI67	21.27
P007	Other	Lee	MKI67	15.94
P013	Other	Lee	MKI67	2.52
MGH143	Other	Neftel	MKI67	7.41
MGH125	Other	Neftel	MKI67	5.69
MGH124	Other	Neftel	MKI67	4.25
MGH102	Other	Neftel	MKI67	3.11
MGH115	Other	Neftel	MKI67	2.69
S6	Other	Yu	MKI67	10
S13	Other	Yu	MKI67	8.96
S1	Other	Yu	MKI67	0
S11	Other	Yu	MKI67	0
P007	CD45+	Lee	MKI67	7.75
P013	CD45+	Lee	MKI67	1.69
MGH124	CD45+	Neftel	MKI67	9.5
MGH115	CD45+	Neftel	MKI67	8.15
MGH125	CD45+	Neftel	MKI67	1.16
MGH102	CD45+	Neftel	MKI67	0.68
MGH143	CD45+	Neftel	MKI67	0
S11	CD45+	Yu	MKI67	7.69
S13	CD45+	Yu	MKI67	5
S1	CD45+	Yu	MKI67	4.55
S6	CD45+	Yu	MKI67	0
MGH115	NES+ or S100B+	Neftel	NLGN3	34.52
MGH125	NES+ or S100B+	Neftel	NLGN3	28.53
MGH143	NES+ or S100B+	Neftel	NLGN3	22.59
MGH124	NES+ or S100B+	Neftel	NLGN3	14.39
MGH102	NES+ or S100B+	Neftel	NLGN3	14.06
MGH105	NES+ or S100B+	Neftel	NLGN3	5.34
S5	NES+ or S100B+	Yu	NLGN3	48.78
S6	NES+ or S100B+	Yu	NLGN3	43.93
S11	NES+ or S100B+	Yu	NLGN3	42.32
S1	NES+ or S100B+	Yu	NLGN3	41.64
S2	NES+ or S100B+	Yu	NLGN3	39.37
S3	NES+ or S100B+	Yu	NLGN3	30.05
S13	NES+ or S100B+	Yu	NLGN3	11.79
MGH125	Other	Neftel	NLGN3	5.69
MGH124	Other	Neftel	NLGN3	5.27
MGH102	Other	Neftel	NLGN3	4.47
MGH143	Other	Neftel	NLGN3	3.7
MGH115	Other	Neftel	NLGN3	1.54
MGH105	Other	Neftel	NLGN3	1.31
S5	Other	Yu	NLGN3	10
S6	Other	Yu	NLGN3	10
S1	Other	Yu	NLGN3	8.33
S11	Other	Yu	NLGN3	0
S13	Other	Yu	NLGN3	0
S2	Other	Yu	NLGN3	0
S3	Other	Yu	NLGN3	0
MGH115	CD45+	Neftel	NLGN3	1.97
MGH105	CD45+	Neftel	NLGN3	1.29
MGH125	CD45+	Neftel	NLGN3	1.16
MGH124	CD45+	Neftel	NLGN3	0.68
MGH102	CD45+	Neftel	NLGN3	0.68
MGH143	CD45+	Neftel	NLGN3	0
S13	CD45+	Yu	NLGN3	1.67
S2	CD45+	Yu	NLGN3	1.59
S1	CD45+	Yu	NLGN3	0
S11	CD45+	Yu	NLGN3	0
S3	CD45+	Yu	NLGN3	0
S5	CD45+	Yu	NLGN3	0
S6	CD45+	Yu	NLGN3	0
P011	NES+ or S100B+	Lee	GAP43	72.82
P013	NES+ or S100B+	Lee	GAP43	45.77
MGH143	NES+ or S100B+	Neftel	GAP43	99.25
MGH124	NES+ or S100B+	Neftel	GAP43	81.37
MGH105	NES+ or S100B+	Neftel	GAP43	64.83
MGH102	NES+ or S100B+	Neftel	GAP43	53.73
MGH115	NES+ or S100B+	Neftel	GAP43	49.91
MGH114	NES+ or S100B+	Neftel	GAP43	39.34
MGH125	NES+ or S100B+	Neftel	GAP43	36.96
MGH118	NES+ or S100B+	Neftel	GAP43	16.9
S3	NES+ or S100B+	Yu	GAP43	80.87
S11	NES+ or S100B+	Yu	GAP43	76.03
S6	NES+ or S100B+	Yu	GAP43	69.84
S2	NES+ or S100B+	Yu	GAP43	64.57
S12	NES+ or S100B+	Yu	GAP43	51.52
S5	NES+ or S100B+	Yu	GAP43	49.19
S1	NES+ or S100B+	Yu	GAP43	48.46
S13	NES+ or S100B+	Yu	GAP43	31.3
P011	Other	Lee	GAP43	25.11
P013	Other	Lee	GAP43	8.48
MGH143	Other	Neftel	GAP43	96.3
MGH124	Other	Neftel	GAP43	56.97
MGH102	Other	Neftel	GAP43	34.17
MGH105	Other	Neftel	GAP43	31.99
MGH125	Other	Neftel	GAP43	24.39
MGH114	Other	Neftel	GAP43	15.46
MGH115	Other	Neftel	GAP43	10.38
MGH118	Other	Neftel	GAP43	8.18
S11	Other	Yu	GAP43	46.67
S5	Other	Yu	GAP43	27.5
S3	Other	Yu	GAP43	26.09
S1	Other	Yu	GAP43	25
S13	Other	Yu	GAP43	20.9
S6	Other	Yu	GAP43	10
S12	Other	Yu	GAP43	7.76
S2	Other	Yu	GAP43	0
P011	CD45+	Lee	GAP43	1.16
P013	CD45+	Lee	GAP43	0.56
MGH143	CD45+	Neftel	GAP43	75
MGH105	CD45+	Neftel	GAP43	18.97
MGH124	CD45+	Neftel	GAP43	14.48
MGH102	CD45+	Neftel	GAP43	9.46
MGH114	CD45+	Neftel	GAP43	5.18
MGH118	CD45+	Neftel	GAP43	1.33
MGH125	CD45+	Neftel	GAP43	1.16
MGH115	CD45+	Neftel	GAP43	1.12
S3	CD45+	Yu	GAP43	11.54
S11	CD45+	Yu	GAP43	7.69
S12	CD45+	Yu	GAP43	3.45
S13	CD45+	Yu	GAP43	3.33
S1	CD45+	Yu	GAP43	2.27
S2	CD45+	Yu	GAP43	0
S5	CD45+	Yu	GAP43	0
S6	CD45+	Yu	GAP43	0
P007	NES+ or S100B+	Lee	EGFR	9.38
P011	NES+ or S100B+	Lee	EGFR	7.88
MGH143	NES+ or S100B+	Neftel	EGFR	98.17
MGH115	NES+ or S100B+	Neftel	EGFR	88.74
MGH125	NES+ or S100B+	Neftel	EGFR	51.54
MGH102	NES+ or S100B+	Neftel	EGFR	45.78
MGH118	NES+ or S100B+	Neftel	EGFR	34.74
MGH105	NES+ or S100B+	Neftel	EGFR	13.06
MGH124	NES+ or S100B+	Neftel	EGFR	12.73
S1	NES+ or S100B+	Yu	EGFR	87.71
S11	NES+ or S100B+	Yu	EGFR	64.11
S5	NES+ or S100B+	Yu	EGFR	62.6
S2	NES+ or S100B+	Yu	EGFR	57.48
S6	NES+ or S100B+	Yu	EGFR	20.66
P011	Other	Lee	EGFR	4.78
P007	Other	Lee	EGFR	1.95
MGH143	Other	Neftel	EGFR	88.89
MGH115	Other	Neftel	EGFR	40.77
MGH102	Other	Neftel	EGFR	22.52
MGH125	Other	Neftel	EGFR	20.33
MGH118	Other	Neftel	EGFR	15.45
MGH105	Other	Neftel	EGFR	8.81
MGH124	Other	Neftel	EGFR	2.72
S1	Other	Yu	EGFR	41.67
S5	Other	Yu	EGFR	40
S11	Other	Yu	EGFR	33.33
S2	Other	Yu	EGFR	12.5
S6	Other	Yu	EGFR	10
P007	CD45+	Lee	EGFR	0
P011	CD45+	Lee	EGFR	0
MGH143	CD45+	Neftel	EGFR	25
MGH102	CD45+	Neftel	EGFR	12.16
MGH115	CD45+	Neftel	EGFR	12.08
MGH125	CD45+	Neftel	EGFR	6.94
MGH105	CD45+	Neftel	EGFR	4.74
MGH118	CD45+	Neftel	EGFR	1.33
MGH124	CD45+	Neftel	EGFR	0.45
S1	CD45+	Yu	EGFR	9.09
S5	CD45+	Yu	EGFR	8.33
S11	CD45+	Yu	EGFR	0
S2	CD45+	Yu	EGFR	0
S6	CD45+	Yu	EGFR	0

## Sheet: Fig.1c
Dataset	Patient_ID	Subpopulation	Percent_of_cells	Chromosome_and_CNV_alteration
Yu	S2	NES+ or S100B+	92.86	Chr10 CNV loss
Yu	S1	NES+ or S100B+	84.29	Chr10 CNV loss
Yu	S5	NES+ or S100B+	82.86	Chr10 CNV loss
Yu	S6	NES+ or S100B+	80	Chr10 CNV loss
Yu	S11	NES+ or S100B+	75.71	Chr10 CNV loss
Lee	P011	NES+ or S100B+	72.86	Chr10 CNV loss
Yu	S13	NES+ or S100B+	72.86	Chr10 CNV loss
Lee	P012	NES+ or S100B+	70	Chr10 CNV loss
Neftel	MGH124	NES+ or S100B+	64.29	Chr10 CNV loss
Neftel	MGH143	NES+ or S100B+	64.29	Chr10 CNV loss
Neftel	MGH115	NES+ or S100B+	47.14	Chr10 CNV loss
Neftel	MGH125	NES+ or S100B+	47.14	Chr10 CNV loss
Yu	S4	NES+ or S100B+	40.62	Chr10 CNV loss
Yu	S12	NES+ or S100B+	40	Chr10 CNV loss
Neftel	MGH102	NES+ or S100B+	28.57	Chr10 CNV loss
Lee	P007	NES+ or S100B+	6.25	Chr10 CNV loss
Yu	S5	Other	70	Chr10 CNV loss
Neftel	MGH143	Other	56.52	Chr10 CNV loss
Yu	S6	Other	50	Chr10 CNV loss
Yu	S11	Other	43.33	Chr10 CNV loss
Yu	S1	Other	41.67	Chr10 CNV loss
Yu	S13	Other	34.33	Chr10 CNV loss
Lee	P007	Other	31.43	Chr10 CNV loss
Neftel	MGH124	Other	22.86	Chr10 CNV loss
Lee	P011	Other	21.43	Chr10 CNV loss
Neftel	MGH125	Other	17.14	Chr10 CNV loss
Yu	S2	Other	12.5	Chr10 CNV loss
Neftel	MGH102	Other	10	Chr10 CNV loss
Neftel	MGH115	Other	5.71	Chr10 CNV loss
Yu	S12	Other	2.86	Chr10 CNV loss
Yu	S4	Other	2.86	Chr10 CNV loss
Lee	P012	Other	1.43	Chr10 CNV loss
Neftel	MGH124	NES+ or S100B+	87.14	Chr7 CNV gain
Yu	S1	NES+ or S100B+	87.14	Chr7 CNV gain
Lee	P013	NES+ or S100B+	85.71	Chr7 CNV gain
Lee	P011	NES+ or S100B+	78.57	Chr7 CNV gain
Yu	S6	NES+ or S100B+	78.57	Chr7 CNV gain
Lee	P012	NES+ or S100B+	74.29	Chr7 CNV gain
Neftel	MGH125	NES+ or S100B+	72.86	Chr7 CNV gain
Neftel	MGH102	NES+ or S100B+	71.43	Chr7 CNV gain
Yu	S11	NES+ or S100B+	67.14	Chr7 CNV gain
Yu	S5	NES+ or S100B+	61.43	Chr7 CNV gain
Yu	S12	NES+ or S100B+	55.71	Chr7 CNV gain
Yu	S13	NES+ or S100B+	55.71	Chr7 CNV gain
Yu	S2	NES+ or S100B+	55.71	Chr7 CNV gain
Lee	P007	NES+ or S100B+	53.12	Chr7 CNV gain
Yu	S4	NES+ or S100B+	25	Chr7 CNV gain
Yu	S11	Other	60	Chr7 CNV gain
Yu	S1	Other	58.33	Chr7 CNV gain
Neftel	MGH124	Other	52.86	Chr7 CNV gain
Neftel	MGH125	Other	51.43	Chr7 CNV gain
Lee	P007	Other	47.14	Chr7 CNV gain
Yu	S6	Other	40	Chr7 CNV gain
Yu	S5	Other	37.5	Chr7 CNV gain
Lee	P011	Other	34.29	Chr7 CNV gain
Lee	P013	Other	34.29	Chr7 CNV gain
Neftel	MGH102	Other	25.71	Chr7 CNV gain
Yu	S12	Other	20	Chr7 CNV gain
Yu	S13	Other	16.42	Chr7 CNV gain
Yu	S2	Other	6.25	Chr7 CNV gain
Yu	S4	Other	2.86	Chr7 CNV gain
Lee	P012	Other	1.43	Chr7 CNV gain

## Sheet: Fig.1g
Patient_ID	NES+_only	NES+S100B+	S100B+_only	CD3+CD45+	CD45+CD3-
P023	1.5	1.31	1.44	5.52	45.63
P029	1.68	1.81	1.13	18.6	47.86
P024	1.71	0.65	2.28	1.94	15.28
P022	0.84	2.86	1.39	4.18	77.6
P026	2.28	1.25	4.14	4.08	40.57
P021	4.01	2.79	1.71	9.01	35.97
P027	4.1	2.78	2.36	24.23	39.75
P032	2.09	3.01	4.76	19.15	14.84
P012	2.09	0.94	7.52	3.67	24.19
P030	5.66	3.56	1.58	6.29	17.77
P017	8.94	2.23	3.95	0.1	1
P019	9.32	4.11	1.87	3.29	10.47
P011	3.28	6.55	7.1	1.87	13.01
P006	7.19	4.66	5.12	5.55	21.24
P018	8.47	4.64	4.02	0.49	6.96
P010	11.22	3.3	2.97	3	21.84
P034	5.15	7.38	5.27	2.19	13.7
P005	4.29	3.82	9.8	4.31	19.47
P014	9.09	6.87	2.32	3.19	30.21
P013	2.89	7.55	8.64	4.22	20.68
P028	3.63	6.04	9.89	8.59	19.26
P025	10.31	8.79	1.69	16.48	43.56
P033	0.64	1.63	19.27	11.34	10.51
P016	4.89	9.6	8.95	5.07	21.17
P007	8.9	8.83	12.83	3.85	7.19
P009	2.21	14.45	17.26	5.86	11.16
P020	2.99	11.2	24.96	1.91	12.28

## Sheet: Fig.1h
Prospective cohort (n=27 patients)
Patient_ID	TMZ	CCNU	BCNU
P023	0.2406	0.1057	0.0777
P034	0.1504	0.1758	0.1456
P025	0.1183	-0.1984	-0.7067
P022	0.1025	-0.1633	-0.0953
P024	0.098	0.0651	0.0317
P010	0.0911	0.0667	0.0812
P026	0.085	0.017	0.1158
P027	0.0836	0.0522	0.0425
P020	0.0751	0.1241	0.1026
P009	0.069	0.141	0.1226
P029	0.0631	0.0747	0.0379
P016	0.0503	0.2251	0.1745
P006	0.0451	0.1968	0.1904
P013	0.0431	0.3116	0.2214
P005	0.0358	0.088	0.0877
P007	0.0333	0.357	0.1739
P028	0.024	0.2462	0.1574
P033	0.0135	0.1016	0.0708
P017	0.0095	0.0888	0.049
P011	0.0072	0.199	0.0698
P030	0.0065	0.1353	0.1167
P012	-0.0139	-0.094	0.0522
P032	-0.0281	0.0404	0.0827
P021	-0.0749	0.1249	0.0704
P018	-0.1373	0.0371	0.0208
P019	-0.1871	0.1214	0.0647
P014	-0.2066	0.0168	0.0103
Retrospective cohort (n=18 patients)
Patient_ID	TMZ	CCNU	BCNU
R006	0.084	-0.0059	-0.0099
R007	0.052	-0.0417	-0.0497
R012	0.0515	-0.0649	-0.0673
R017	0.0499	0.0907	-0.014
R009	0.044	-0.0073	-0.0095
R014	0.0394	-0.0159	-0.013
R010	0.0391	0.0472	0.0212
R003	0.0309	-0.0733	-0.0057
R004	0.029	0.0014	0.0166
R013	0.0223	-0.2868	0.0356
R005	0.0207	-0.0364	-0.0126
R011	0.0138	0.0478	0.024
R016	-0.0068	0.0047	-0.0024
R018	-0.0446	-0.0766	-0.0763
R008	-0.0655	-0.0246	-0.0275
R023	-0.0873	0.0252	-0.0036
R002	-0.0973	-0.0732	-0.0857
R022	-0.1234	0.03	-0.0322

## Sheet: Fig.1i
Patient_ID	Time(months)	Status	TMZ_PCY_Score	Ex_vivo_response_category	Clinical_Endpoint
P014	14	1	-0.1001	TMZ_resistant	PFS
P019	9	1	-0.0992	TMZ_resistant	PFS
P006	7	1	0.0219	TMZ_resistant	PFS
P007	19	1	0.0287	TMZ_resistant	PFS
P028	10	1	0.0303	TMZ_resistant	PFS
P005	4	1	0.0306	TMZ_resistant	PFS
P013	5	1	0.0641	TMZ_resistant	PFS
P030	19	1	0.065	TMZ_resistant	PFS
P029	9	1	0.0776	TMZ_resistant	PFS
P012	18	1	0.0875	TMZ_resistant	PFS
P016	8	1	0.0992	TMZ_resistant	PFS
P022	9	1	0.1023	TMZ_resistant	PFS
P020	27	1	0.1032	TMZ_sensitive	PFS
P024	18	1	0.1324	TMZ_sensitive	PFS
P010	10	1	0.1325	TMZ_sensitive	PFS
P023	31	0	0.208	TMZ_sensitive	PFS

## Sheet: Fig.1j
Patient_ID	Time(months)	Status	TMZ_PCY_Score	Ex_vivo_response_category	Clinical_Endpoint
R022	2.9	1	-0.1234	TMZ_resistant	PFS
R002	3.9	1	-0.0973	TMZ_resistant	PFS
R023	1.6	1	-0.0873	TMZ_resistant	PFS
R008	5.34	1	-0.0655	TMZ_resistant	PFS
R018	6	1	-0.0446	TMZ_resistant	PFS
R016	9.64	1	-0.0068	TMZ_sensitive	PFS
R011	6.92	1	0.0138	TMZ_sensitive	PFS
R005	18.39	1	0.0207	TMZ_sensitive	PFS
R013	13.28	1	0.0223	TMZ_sensitive	PFS
R004	3.18	1	0.029	TMZ_sensitive	PFS
R003	3.87	1	0.0309	TMZ_sensitive	PFS
R010	15.21	1	0.0391	TMZ_sensitive	PFS
R014	11.9	1	0.0394	TMZ_sensitive	PFS
R009	5.97	1	0.044	TMZ_sensitive	PFS
R017	19.51	1	0.0499	TMZ_sensitive	PFS
R012	16.33	1	0.0515	TMZ_sensitive	PFS
R007	6.95	1	0.052	TMZ_sensitive	PFS
R006	5.25	1	0.084	TMZ_sensitive	PFS
R002	5.77	1	-0.0973	TMZ_resistant	OS
R023	5	1	-0.0873	TMZ_resistant	OS
R008	14.43	1	-0.0655	TMZ_resistant	OS
R018	13.28	1	-0.0446	TMZ_resistant	OS
R016	17.93	1	-0.0068	TMZ_sensitive	OS
R011	8.1	1	0.0138	TMZ_sensitive	OS
R005	26.46	1	0.0207	TMZ_sensitive	OS
R013	20.75	1	0.0223	TMZ_sensitive	OS
R004	16.3	1	0.029	TMZ_sensitive	OS
R003	7.25	1	0.0309	TMZ_sensitive	OS
R010	32.2	1	0.0391	TMZ_sensitive	OS
R009	13.7	1	0.044	TMZ_sensitive	OS
R012	21.15	1	0.0515	TMZ_sensitive	OS
R007	22.59	1	0.052	TMZ_sensitive	OS
R006	10.33	1	0.084	TMZ_sensitive	OS

## Sheet: Fig.1k
Patient_ID	Time(months)	Status	TMZ_PCY_Score	Cohort	PFS_Category
R005	18.39	1	0.0207	retrospective	above
R010	15.21	1	0.0391	retrospective	above
R012	16.33	1	0.0515	retrospective	above
R013	13.28	1	0.0223	retrospective	above
R014	11.9	1	0.0394	retrospective	above
R016	9.64	1	-0.0068	retrospective	above
R017	19.51	1	0.0499	retrospective	above
P010	10	1	0.1325	prospective	above
P012	18	1	0.0875	prospective	above
P014	14	1	-0.1001	prospective	above
P016	8	1	0.0992	prospective	above
P019	9	1	-0.0992	prospective	above
P020	27	1	0.1032	prospective	above
P022	9	1	0.1023	prospective	above
P023	31	0	0.208	prospective	above
P024	18	1	0.1324	prospective	above
P028	10	1	0.0303	prospective	above
P029	9	1	0.0776	prospective	above
P030	19	1	0.065	prospective	above
P07	19	1	0.0287	prospective	above
R002	3.9	1	-0.0973	retrospective	below
R003	3.87	1	0.0309	retrospective	below
R004	3.18	1	0.029	retrospective	below
R006	5.25	1	0.084	retrospective	below
R007	6.95	1	0.052	retrospective	below
R008	5.34	1	-0.0655	retrospective	below
R009	5.97	1	0.044	retrospective	below
R011	6.92	1	0.0138	retrospective	below
R018	6	1	-0.0446	retrospective	below
R022	2.9	1	-0.1234	retrospective	below
R023	1.6	1	-0.0873	retrospective	below
P013	5	1	0.0641	prospective	below
P05	4	1	0.0306	prospective	below
P06	7	1	0.0219	prospective	below

## Sheet: Fig.1l
Patient_ID	TMZ_PCY_Score	MGMT_methylation	Cohort
P023	0.151	Yes	prospective
P024	0.1109	Yes	prospective
P027	0.1065	Yes	prospective
P034	0.0953	Yes	prospective
P016	0.0593	Yes	prospective
P025	0.0555	Yes	prospective
P021	0.0552	Yes	prospective
P022	0.0512	Yes	prospective
P020	0.0464	Yes	prospective
R013	0.0447	Yes	retrospective
P009	0.0429	Yes	prospective
P033	0.0377	Yes	prospective
P011	0.0357	Yes	prospective
R006	0.0341	Yes	retrospective
P030	0.0301	Yes	prospective
R014	0.0233	Yes	retrospective
R010	0.0216	Yes	retrospective
P018	0.0197	Yes	prospective
R004	0.0121	Yes	retrospective
R005	0.0088	Yes	retrospective
P019	-0.0107	Yes	prospective
P026	-0.0208	Yes	prospective
R016	-0.0224	Yes	retrospective
R022	-0.0325	Yes	retrospective
P007	-0.035	Yes	prospective
P029	0.1172	No	prospective
P032	0.0853	No	prospective
P010	0.0622	No	prospective
P013	0.0319	No	prospective
P006	0.0307	No	prospective
P005	0.0241	No	prospective
R017	0.0071	No	retrospective
R009	0.0067	No	retrospective
P017	-0.009	No	prospective
P028	-0.0173	No	prospective
R023	-0.0256	No	retrospective
R008	-0.0311	No	retrospective
P012	-0.0325	No	prospective
R003	-0.0526	No	retrospective
R011	-0.0643	No	retrospective
R018	-0.0814	No	retrospective
