# Supplementary material for: High-throughput identification of repurposable neuroactive drugs with potent anti-glioblastoma activity
Source: Nat Med. 2024 Sep 20;30(11):3196–208. doi: 10.1038/s41591-024-03224-y (PMC11564103; doi:10.1038/s41591-024-03224-y)
Supplement: Supplementary file 9 — Statistical source data. [file 41591_2024_3224_MOESM9_ESM.xlsx]

## Sheet: Fig.2b
Drug	Patient_ID	PCY_Score	Neg_Log10_Qvalue	Type
Acamprosate	P005	-0.0121	0.0308	neuroactive
Almotriptan malate	P005	0.005	0.0509	neuroactive
Amisulpride	P005	-0.0269	0.1481	neuroactive
Apomorphine	P005	0.0994	1.2273	neuroactive
Aprepitant	P005	0.049	0.6391	neuroactive
Brexpiprazole	P005	0.1893	6.7212	neuroactive
Budipine	P005	0.0137	0.1481	neuroactive
Buspirone	P005	0.0003	0.0308	neuroactive
Caffeine	P005	-0.0361	0.2685	neuroactive
Carbamazepine	P005	-0.033	0.1945	neuroactive
Chlorpromazine	P005	0.1841	6.6799	neuroactive
Citalopram	P005	0.0025	0.0508	neuroactive
Clomipramine	P005	0.1193	3.1483	neuroactive
Clonidine	P005	0.0193	0.1936	neuroactive
Clozapine	P005	0.0003	0.0308	neuroactive
Cyclobenzaprine	P005	0.0276	0.288	neuroactive
Deutetrabenazine	P005	0.0156	0.1481	neuroactive
Donepezil	P005	0.0449	0.6502	neuroactive
Droxidopa	P005	-0.1943	5.7545	neuroactive
Edaravone	P005	-0.0552	0.6278	neuroactive
Ethosuximide	P005	0.0364	0.3514	neuroactive
Felbamate	P005	-0.0053	0.0032	neuroactive
Flumazenil	P005	0.0038	0.0509	neuroactive
Fluoxetine	P005	0.1613	5.7545	neuroactive
Fluvoxamine	P005	0.0029	0.0508	neuroactive
Guanfacine	P005	0.0076	0.0586	neuroactive
Haloperidol	P005	-0.0601	0.7497	neuroactive
Iloperidone	P005	-0.0112	0.0298	neuroactive
Lamotrigine	P005	0.0249	0.2833	neuroactive
Levetiracetam	P005	-0.0053	0.0032	neuroactive
Lurasidone	P005	0.0762	1.4696	neuroactive
Memantine	P005	-0.0861	1.4631	neuroactive
Metoclopramide	P005	0.0037	0.0509	neuroactive
Minaprine	P005	0.0128	0.127	neuroactive
Mirtazapine	P005	0.0378	0.4253	neuroactive
Moclobemide	P005	-0.0051	0.0032	neuroactive
Nimodipine	P005	0.0056	0.0509	neuroactive
Olanzapine	P005	0.0571	1.0731	neuroactive
Paliperidone	P005	-0.1019	2.3804	neuroactive
Paroxetine	P005	0.2074	7.6968	neuroactive
Perospirone	P005	0.0434	0.6391	neuroactive
Phenytoin	P005	0.0068	0.0509	neuroactive
Piracetam	P005	-0.0327	0.1945	neuroactive
Quetiapine	P005	-0.0434	0.3553	neuroactive
Rasagiline	P005	-0.0064	0.0032	neuroactive
Riluzole	P005	0.1075	3.1483	neuroactive
Rimonabant	P005	0.2487	7.8633	neuroactive
Risperidone	P005	-0.0269	0.1481	neuroactive
Rivastigmine	P005	-0.0167	0.0509	neuroactive
Ropivacaine	P005	-0.0497	0.454	neuroactive
Sertindole	P005	0.023	0.2315	neuroactive
Sulpiride	P005	-0.0277	0.1481	neuroactive
Tacrine	P005	-0.0262	0.1481	neuroactive
Topiramate	P005	0.0265	0.2926	neuroactive
Tropisetron	P005	-0.0111	0.0298	neuroactive
Valproic Acid	P005	-0.0043	0.0032	neuroactive
Varenicline	P005	0.0185	0.1936	neuroactive
Venlafaxine	P005	0.0205	0.1945	neuroactive
Vigabatrin	P005	0.0048	0.0509	neuroactive
Vilazodone	P005	0.0138	0.1481	neuroactive
Vinpocetine	P005	0.0352	0.454	neuroactive
Vortioxetine	P005	0.2523	9.0773	neuroactive
Ziprasidone	P005	-0.0419	0.3013	neuroactive
Zolmitriptan	P005	-0.0089	0.0055	neuroactive
Zonisamide	P005	0.028	0.2926	neuroactive
Zotepine	P005	0.1348	2.902	neuroactive
Galantamine	P005	-0.017	0.0509	neuroactive
Acamprosate	P006	-0.0327	0.1518	neuroactive
Almotriptan malate	P006	-0.0185	0.0479	neuroactive
Amisulpride	P006	-0.0884	0.7191	neuroactive
Apomorphine	P006	0.3956	6.719	neuroactive
Aprepitant	P006	0.0141	0.0476	neuroactive
Brexpiprazole	P006	0.2107	3.7675	neuroactive
Budipine	P006	0.0122	0.0476	neuroactive
Buspirone	P006	0.0781	0.5707	neuroactive
Caffeine	P006	-0.0239	0.0885	neuroactive
Carbamazepine	P006	0.0446	0.1855	neuroactive
Chlorpromazine	P006	0.0608	0.3578	neuroactive
Citalopram	P006	0.009	0.0433	neuroactive
Clomipramine	P006	0.0061	0.0291	neuroactive
Clonidine	P006	0.0157	0.0476	neuroactive
Clozapine	P006	-0.0346	0.1518	neuroactive
Cyclobenzaprine	P006	-0.0341	0.1518	neuroactive
Deutetrabenazine	P006	-0.0091	0.0476	neuroactive
Donepezil	P006	0.0306	0.12	neuroactive
Droxidopa	P006	-0.1277	1.6183	neuroactive
Edaravone	P006	-0.0376	0.1588	neuroactive
Ethosuximide	P006	0.0034	0.0087	neuroactive
Felbamate	P006	0.0118	0.0476	neuroactive
Flumazenil	P006	0.0255	0.0885	neuroactive
Fluoxetine	P006	0.1104	1.264	neuroactive
Fluvoxamine	P006	-0.0379	0.1588	neuroactive
Guanfacine	P006	0.0172	0.0476	neuroactive
Haloperidol	P006	-0.0694	0.4197	neuroactive
Iloperidone	P006	0.0229	0.068	neuroactive
Lamotrigine	P006	-0.0592	0.3087	neuroactive
Levetiracetam	P006	0.0146	0.0476	neuroactive
Lurasidone	P006	0.0103	0.0476	neuroactive
Memantine	P006	-0.0276	0.1053	neuroactive
Metoclopramide	P006	0.0521	0.2425	neuroactive
Minaprine	P006	-0.0429	0.1855	neuroactive
Mirtazapine	P006	-0.0099	0.0476	neuroactive
Moclobemide	P006	-0.0007	0.0078	neuroactive
Nimodipine	P006	0.0151	0.0476	neuroactive
Olanzapine	P006	0.1076	1.2631	neuroactive
Paliperidone	P006	-0.0423	0.1855	neuroactive
Paroxetine	P006	0.1269	1.5963	neuroactive
Perospirone	P006	0.083	0.6876	neuroactive
Phenytoin	P006	0.0401	0.1653	neuroactive
Piracetam	P006	-0.0168	0.0476	neuroactive
Quetiapine	P006	-0.0617	0.3578	neuroactive
Rasagiline	P006	-0.0213	0.0599	neuroactive
Riluzole	P006	0.0647	0.3823	neuroactive
Rimonabant	P006	0.1898	3.6339	neuroactive
Risperidone	P006	-0.0283	0.1117	neuroactive
Rivastigmine	P006	-0.0247	0.0885	neuroactive
Ropivacaine	P006	-0.0512	0.2527	neuroactive
Sertindole	P006	-0.0591	0.3053	neuroactive
Sulpiride	P006	-0.0061	0.0291	neuroactive
Tacrine	P006	-0.0006	0.0078	neuroactive
Topiramate	P006	-0.0372	0.1518	neuroactive
Tropisetron	P006	0.0438	0.1855	neuroactive
Valproic Acid	P006	-0.0115	0.0476	neuroactive
Varenicline	P006	0.0019	0.0078	neuroactive
Venlafaxine	P006	0.0237	0.0885	neuroactive
Vigabatrin	P006	0.06	0.3578	neuroactive
Vilazodone	P006	0.012	0.0476	neuroactive
Vinpocetine	P006	0.068	0.4032	neuroactive
Vortioxetine	P006	0.2016	3.6963	neuroactive
Ziprasidone	P006	-0.0897	0.4034	neuroactive
Zolmitriptan	P006	-0.0349	0.1518	neuroactive
Zonisamide	P006	0.0334	0.1518	neuroactive
Zotepine	P006	0.2007	3.7675	neuroactive
Galantamine	P006	0.0508	0.2527	neuroactive
Acamprosate	P007	-0.0081	0.0778	neuroactive
Almotriptan malate	P007	-0.0467	0.6781	neuroactive
Amisulpride	P007	0.011	0.0569	neuroactive
Apomorphine	P007	0.5512	19.2048	neuroactive
Aprepitant	P007	0.1124	2.4405	neuroactive
Brexpiprazole	P007	0.3316	10.7545	neuroactive
Budipine	P007	-0.0408	0.6083	neuroactive
Buspirone	P007	0.0279	0.3024	neuroactive
Caffeine	P007	-0.0098	0.0899	neuroactive
Carbamazepine	P007	-0.0047	0.0495	neuroactive
Chlorpromazine	P007	0.272	8.7959	neuroactive
Citalopram	P007	-0.0145	0.1201	neuroactive
Clomipramine	P007	0.077	1.6503	neuroactive
Clonidine	P007	-0.1322	1.617	neuroactive
Clozapine	P007	-0.04	0.6083	neuroactive
Cyclobenzaprine	P007	0.0161	0.1184	neuroactive
Deutetrabenazine	P007	-0.0047	0.0495	neuroactive
Donepezil	P007	-0.0205	0.2079	neuroactive
Droxidopa	P007	0.0626	1.1904	neuroactive
Edaravone	P007	-0.1829	5.9172	neuroactive
Ethosuximide	P007	-0.0374	0.5996	neuroactive
Felbamate	P007	-0.0013	0.0221	neuroactive
Flumazenil	P007	0.016	0.1184	neuroactive
Fluoxetine	P007	0.1509	5	neuroactive
Fluvoxamine	P007	-0.0134	0.1184	neuroactive
Guanfacine	P007	0.0052	0.0221	neuroactive
Haloperidol	P007	0.0758	1.617	neuroactive
Iloperidone	P007	0.033	0.3024	neuroactive
Lamotrigine	P007	0.0465	0.6788	neuroactive
Levetiracetam	P007	0.0255	0.2306	neuroactive
Lurasidone	P007	0.0653	1.1904	neuroactive
Memantine	P007	-0.0121	0.1155	neuroactive
Metoclopramide	P007	-0.0288	0.3779	neuroactive
Minaprine	P007	-0.0142	0.1184	neuroactive
Mirtazapine	P007	0.0794	1.6586	neuroactive
Moclobemide	P007	0.0024	0.0071	neuroactive
Nimodipine	P007	0.0123	0.0778	neuroactive
Olanzapine	P007	0.0355	0.4547	neuroactive
Paliperidone	P007	-0.0731	1.617	neuroactive
Paroxetine	P007	0.2649	9.6655	neuroactive
Perospirone	P007	0.0639	1.1904	neuroactive
Phenytoin	P007	-0.0113	0.1068	neuroactive
Piracetam	P007	0.0388	0.5554	neuroactive
Quetiapine	P007	-0.0414	0.6781	neuroactive
Rasagiline	P007	0.0041	0.0195	neuroactive
Riluzole	P007	0.0838	1.7783	neuroactive
Rimonabant	P007	0.2455	9.567	neuroactive
Risperidone	P007	-0.0045	0.0495	neuroactive
Rivastigmine	P007	-0.0198	0.178	neuroactive
Ropivacaine	P007	0.0023	0.0071	neuroactive
Sertindole	P007	0.5559	19.2048	neuroactive
Sulpiride	P007	-0.0053	0.0495	neuroactive
Tacrine	P007	0.007	0.0386	neuroactive
Topiramate	P007	-0.0523	0.9369	neuroactive
Tropisetron	P007	-0.0178	0.176	neuroactive
Valproic Acid	P007	-0.0477	0.8082	neuroactive
Varenicline	P007	-0.0571	1.1167	neuroactive
Venlafaxine	P007	0.0292	0.3024	neuroactive
Vigabatrin	P007	-0.0293	0.3643	neuroactive
Vilazodone	P007	0.2461	9.5901	neuroactive
Vinpocetine	P007	0.0729	1.5175	neuroactive
Vortioxetine	P007	0.6051	17.2612	neuroactive
Ziprasidone	P007	0.0288	0.178	neuroactive
Zolmitriptan	P007	-0.0291	0.3643	neuroactive
Zonisamide	P007	0.005	0.0221	neuroactive
Zotepine	P007	0.5094	17.6021	neuroactive
Galantamine	P007	-0.054	0.9369	neuroactive
Acamprosate	P009	0.023	0.0927	neuroactive
Almotriptan malate	P009	-0.0051	0.027	neuroactive
Amisulpride	P009	-0.0133	0.0779	neuroactive
Apomorphine	P009	0.7233	21.2449	neuroactive
Aprepitant	P009	0.1072	2.0128	neuroactive
Brexpiprazole	P009	0.1192	2.3803	neuroactive
Budipine	P009	-0.0325	0.2704	neuroactive
Buspirone	P009	-0.016	0.0927	neuroactive
Caffeine	P009	-0.0373	0.3252	neuroactive
Carbamazepine	P009	-0.0143	0.0927	neuroactive
Chlorpromazine	P009	0.1117	2.3567	neuroactive
Citalopram	P009	-0.045	0.3842	neuroactive
Clomipramine	P009	0.0698	0.8863	neuroactive
Clonidine	P009	-0.0469	0.4328	neuroactive
Clozapine	P009	0.0079	0.0265	neuroactive
Cyclobenzaprine	P009	-0.0246	0.1786	neuroactive
Deutetrabenazine	P009	0.0048	0.0165	neuroactive
Donepezil	P009	-0.0103	0.0573	neuroactive
Droxidopa	P009	0.4369	14.2612	neuroactive
Edaravone	P009	-0.0367	0.3252	neuroactive
Ethosuximide	P009	-0.0244	0.1754	neuroactive
Felbamate	P009	-0.0267	0.1786	neuroactive
Flumazenil	P009	-0.0297	0.199	neuroactive
Fluoxetine	P009	0.0411	0.2827	neuroactive
Fluvoxamine	P009	-0.0169	0.0927	neuroactive
Guanfacine	P009	0.031	0.1754	neuroactive
Haloperidol	P009	-0.0367	0.3252	neuroactive
Iloperidone	P009	-0.0199	0.1257	neuroactive
Lamotrigine	P009	-0.0272	0.1953	neuroactive
Levetiracetam	P009	-0.0132	0.0769	neuroactive
Lurasidone	P009	0.0508	0.3256	neuroactive
Memantine	P009	0.0096	0.027	neuroactive
Metoclopramide	P009	0.0175	0.0677	neuroactive
Minaprine	P009	-0.0044	0.027	neuroactive
Mirtazapine	P009	-0.0056	0.027	neuroactive
Moclobemide	P009	-0.0397	0.3256	neuroactive
Nimodipine	P009	0.009	0.0265	neuroactive
Olanzapine	P009	0.1086	2.2666	neuroactive
Paliperidone	P009	-0.0358	0.3252	neuroactive
Paroxetine	P009	0.0861	1.1831	neuroactive
Perospirone	P009	0.0221	0.0927	neuroactive
Phenytoin	P009	0.0114	0.027	neuroactive
Piracetam	P009	0.003	0.0001	neuroactive
Quetiapine	P009	-0.0006	0.0265	neuroactive
Rasagiline	P009	0.0136	0.027	neuroactive
Riluzole	P009	0.0101	0.027	neuroactive
Rimonabant	P009	0.1234	2.547	neuroactive
Risperidone	P009	0.0067	0.0265	neuroactive
Rivastigmine	P009	0.0408	0.2944	neuroactive
Ropivacaine	P009	-0.0209	0.0996	neuroactive
Sertindole	P009	0.1447	3.6119	neuroactive
Sulpiride	P009	0.0065	0.0265	neuroactive
Tacrine	P009	-0.0224	0.1627	neuroactive
Topiramate	P009	-0.0443	0.3669	neuroactive
Tropisetron	P009	0.0099	0.027	neuroactive
Valproic Acid	P009	-0.0187	0.0996	neuroactive
Varenicline	P009	-0.0154	0.0927	neuroactive
Venlafaxine	P009	-0.0381	0.3252	neuroactive
Vigabatrin	P009	-0.0098	0.0571	neuroactive
Vilazodone	P009	0.0801	1.0645	neuroactive
Vinpocetine	P009	0.0317	0.1786	neuroactive
Vortioxetine	P009	0.0893	1.421	neuroactive
Ziprasidone	P009	0.0816	1.0353	neuroactive
Zolmitriptan	P009	-0.0008	0.0265	neuroactive
Zonisamide	P009	-0.0393	0.3256	neuroactive
Zotepine	P009	0.1929	4.5376	neuroactive
Galantamine	P009	0.0061	0.0265	neuroactive
Acamprosate	P010	0.017	0.1463	neuroactive
Almotriptan malate	P010	-0.0457	0.4286	neuroactive
Amisulpride	P010	-0.0909	1.3758	neuroactive
Apomorphine	P010	0.5278	11.2055	neuroactive
Aprepitant	P010	0.0936	2.0403	neuroactive
Brexpiprazole	P010	0.0685	1.1126	neuroactive
Budipine	P010	-0.0105	0.028	neuroactive
Buspirone	P010	-0.0159	0.0585	neuroactive
Caffeine	P010	0.0021	0.034	neuroactive
Carbamazepine	P010	0.0103	0.0875	neuroactive
Chlorpromazine	P010	0.0807	1.5562	neuroactive
Citalopram	P010	-0.0358	0.3316	neuroactive
Clomipramine	P010	0.0769	1.4309	neuroactive
Clonidine	P010	0.0023	0.034	neuroactive
Clozapine	P010	0.0363	0.3903	neuroactive
Cyclobenzaprine	P010	0.0326	0.4115	neuroactive
Deutetrabenazine	P010	0.0296	0.3492	neuroactive
Donepezil	P010	0.0512	0.7018	neuroactive
Droxidopa	P010	0.3043	9.327	neuroactive
Edaravone	P010	-0.1734	4.2336	neuroactive
Ethosuximide	P010	-0.0246	0.1463	neuroactive
Felbamate	P010	-0.0018	0.0275	neuroactive
Flumazenil	P010	-0.002	0.0275	neuroactive
Fluoxetine	P010	0.0239	0.2804	neuroactive
Fluvoxamine	P010	-0.0413	0.3782	neuroactive
Guanfacine	P010	-0.0166	0.0585	neuroactive
Haloperidol	P010	-0.1193	2.0567	neuroactive
Iloperidone	P010	-0.0382	0.3447	neuroactive
Lamotrigine	P010	-0.0372	0.3022	neuroactive
Levetiracetam	P010	0.0733	1.1126	neuroactive
Lurasidone	P010	0.038	0.4286	neuroactive
Memantine	P010	-0.0225	0.0855	neuroactive
Metoclopramide	P010	0.0598	0.6358	neuroactive
Minaprine	P010	0.0014	0.034	neuroactive
Mirtazapine	P010	-0.0329	0.2964	neuroactive
Moclobemide	P010	0.0341	0.4115	neuroactive
Nimodipine	P010	-0.0088	0.0275	neuroactive
Olanzapine	P010	0.139	3.7763	neuroactive
Paliperidone	P010	-0.1738	3.7763	neuroactive
Paroxetine	P010	0.0652	0.6535	neuroactive
Perospirone	P010	-0.0084	0.0275	neuroactive
Phenytoin	P010	-0.0443	0.3903	neuroactive
Piracetam	P010	0.0581	0.9421	neuroactive
Quetiapine	P010	-0.004	0.0097	neuroactive
Rasagiline	P010	0.0101	0.0855	neuroactive
Riluzole	P010	0.0035	0.0342	neuroactive
Rimonabant	P010	0.1468	3.2515	neuroactive
Risperidone	P010	-0.009	0.0275	neuroactive
Rivastigmine	P010	0.0555	0.7144	neuroactive
Ropivacaine	P010	-0.0485	0.4286	neuroactive
Sertindole	P010	-0.0491	0.4272	neuroactive
Sulpiride	P010	-0.0713	1.0264	neuroactive
Tacrine	P010	0.0443	0.5161	neuroactive
Topiramate	P010	-0.0783	0.9212	neuroactive
Tropisetron	P010	0.005	0.0439	neuroactive
Valproic Acid	P010	0.0394	0.4115	neuroactive
Varenicline	P010	0.0046	0.0392	neuroactive
Venlafaxine	P010	0.0399	0.4295	neuroactive
Vigabatrin	P010	0.0568	0.8832	neuroactive
Vilazodone	P010	-0.0505	0.5161	neuroactive
Vinpocetine	P010	0.0729	1.2561	neuroactive
Vortioxetine	P010	0.0033	0.034	neuroactive
Ziprasidone	P010	-0.1688	3.7763	neuroactive
Zolmitriptan	P010	-0.0221	0.1083	neuroactive
Zonisamide	P010	0.0116	0.092	neuroactive
Zotepine	P010	0.1413	3.3197	neuroactive
Galantamine	P010	-0.0246	0.1463	neuroactive
Acamprosate	P011	0.0164	0.1184	neuroactive
Almotriptan malate	P011	-0.0332	0.0697	neuroactive
Amisulpride	P011	-0.01	0.0085	neuroactive
Apomorphine	P011	0.2033	3.1302	neuroactive
Aprepitant	P011	0.304	6.4584	neuroactive
Brexpiprazole	P011	0.363	10.6576	neuroactive
Budipine	P011	0.042	0.4636	neuroactive
Buspirone	P011	-0.0236	0.0085	neuroactive
Caffeine	P011	-0.0242	0.0085	neuroactive
Carbamazepine	P011	-0.0003	0.0085	neuroactive
Chlorpromazine	P011	0.3998	11.5935	neuroactive
Citalopram	P011	-0.0315	0.0676	neuroactive
Clomipramine	P011	0.237	6.7077	neuroactive
Clonidine	P011	-0.0911	0.8153	neuroactive
Clozapine	P011	-0.012	0.0085	neuroactive
Cyclobenzaprine	P011	0.0915	1.5549	neuroactive
Deutetrabenazine	P011	0.0382	0.4205	neuroactive
Donepezil	P011	-0.0306	0.0567	neuroactive
Droxidopa	P011	-0.4066	10.3344	neuroactive
Edaravone	P011	0.017	0.1184	neuroactive
Ethosuximide	P011	-0.083	0.7741	neuroactive
Felbamate	P011	-0.0184	0.0085	neuroactive
Flumazenil	P011	-0.0066	0.0085	neuroactive
Fluoxetine	P011	0.3149	8.9066	neuroactive
Fluvoxamine	P011	0.0449	0.4636	neuroactive
Guanfacine	P011	-0.0213	0.0085	neuroactive
Haloperidol	P011	-0.0157	0.0085	neuroactive
Iloperidone	P011	-0.0064	0.0085	neuroactive
Lamotrigine	P011	-0.0393	0.1061	neuroactive
Levetiracetam	P011	0.0227	0.1584	neuroactive
Lurasidone	P011	0.0606	0.7899	neuroactive
Memantine	P011	0.0016	0.0085	neuroactive
Metoclopramide	P011	-0.0089	0.0085	neuroactive
Minaprine	P011	0.0152	0.1184	neuroactive
Mirtazapine	P011	-0.0446	0.1584	neuroactive
Moclobemide	P011	-0.01	0.0085	neuroactive
Nimodipine	P011	0.0434	0.4636	neuroactive
Olanzapine	P011	0.058	0.7636	neuroactive
Paliperidone	P011	-0.1152	1.5549	neuroactive
Paroxetine	P011	0.4465	12.5591	neuroactive
Perospirone	P011	0.087	1.3862	neuroactive
Phenytoin	P011	-0.0222	0.0085	neuroactive
Piracetam	P011	0.0067	0.032	neuroactive
Quetiapine	P011	0.0431	0.4636	neuroactive
Rasagiline	P011	-0.0172	0.0085	neuroactive
Riluzole	P011	0.0686	0.9748	neuroactive
Rimonabant	P011	0.4681	12.3595	neuroactive
Risperidone	P011	-0.0395	0.1184	neuroactive
Rivastigmine	P011	-0.0089	0.0085	neuroactive
Ropivacaine	P011	-0.0178	0.0085	neuroactive
Sertindole	P011	0.388	11.1824	neuroactive
Sulpiride	P011	-0.0462	0.1604	neuroactive
Tacrine	P011	-0.0449	0.1604	neuroactive
Topiramate	P011	-0.0432	0.1584	neuroactive
Tropisetron	P011	-0.0401	0.1184	neuroactive
Valproic Acid	P011	0.0238	0.1604	neuroactive
Varenicline	P011	-0.0193	0.0085	neuroactive
Venlafaxine	P011	0.0423	0.4636	neuroactive
Vigabatrin	P011	-0.0043	0.0085	neuroactive
Vilazodone	P011	0.2572	7.3645	neuroactive
Vinpocetine	P011	0.0614	0.7899	neuroactive
Vortioxetine	P011	0.593	15.3851	neuroactive
Ziprasidone	P011	0.0999	1.1603	neuroactive
Zolmitriptan	P011	-0.0638	0.4519	neuroactive
Zonisamide	P011	-0.0132	0.0085	neuroactive
Zotepine	P011	0.5193	13.8794	neuroactive
Galantamine	P011	-0.0189	0.0085	neuroactive
Acamprosate	P012	0.0023	0.001	neuroactive
Almotriptan malate	P012	0.0179	0.0263	neuroactive
Amisulpride	P012	0.0067	0.0121	neuroactive
Apomorphine	P012	0.2252	3.614	neuroactive
Aprepitant	P012	-0.1172	1.1816	neuroactive
Brexpiprazole	P012	0.1208	1.1816	neuroactive
Budipine	P012	0.0117	0.0139	neuroactive
Buspirone	P012	0.0144	0.0263	neuroactive
Caffeine	P012	0.0305	0.0934	neuroactive
Carbamazepine	P012	-0.0262	0.0934	neuroactive
Chlorpromazine	P012	0.0564	0.2698	neuroactive
Citalopram	P012	0.0354	0.0934	neuroactive
Clomipramine	P012	0.072	0.3659	neuroactive
Clonidine	P012	-0.0072	0.0139	neuroactive
Clozapine	P012	-0.0599	0.309	neuroactive
Cyclobenzaprine	P012	0.0197	0.0413	neuroactive
Deutetrabenazine	P012	0.0879	0.4518	neuroactive
Donepezil	P012	-0.0266	0.0934	neuroactive
Droxidopa	P012	0.0013	0.001	neuroactive
Edaravone	P012	-0.1656	2.429	neuroactive
Ethosuximide	P012	-0.0036	0.0121	neuroactive
Felbamate	P012	-0.053	0.2698	neuroactive
Flumazenil	P012	-0.0149	0.0372	neuroactive
Fluoxetine	P012	0.1186	1.0279	neuroactive
Fluvoxamine	P012	0.0192	0.035	neuroactive
Guanfacine	P012	0.0096	0.0122	neuroactive
Haloperidol	P012	0.0311	0.0934	neuroactive
Iloperidone	P012	-0.0658	0.3659	neuroactive
Lamotrigine	P012	0.0018	0.001	neuroactive
Levetiracetam	P012	-0.0236	0.0934	neuroactive
Lurasidone	P012	-0.0414	0.1669	neuroactive
Memantine	P012	-0.0616	0.2933	neuroactive
Metoclopramide	P012	-0.0605	0.2933	neuroactive
Minaprine	P012	-0.0572	0.2698	neuroactive
Mirtazapine	P012	-0.0479	0.1669	neuroactive
Moclobemide	P012	0.055	0.2698	neuroactive
Nimodipine	P012	-0.0177	0.0413	neuroactive
Olanzapine	P012	-0.0059	0.0128	neuroactive
Paliperidone	P012	-0.1493	2.0662	neuroactive
Paroxetine	P012	0.1151	1.1816	neuroactive
Perospirone	P012	0.0613	0.2933	neuroactive
Phenytoin	P012	-0.0259	0.0934	neuroactive
Piracetam	P012	-0.0456	0.2295	neuroactive
Quetiapine	P012	0.0065	0.0121	neuroactive
Rasagiline	P012	-0.0309	0.0934	neuroactive
Riluzole	P012	0.0059	0.0121	neuroactive
Rimonabant	P012	0.0162	0.0263	neuroactive
Risperidone	P012	0.0277	0.0934	neuroactive
Rivastigmine	P012	-0.0027	0.0121	neuroactive
Ropivacaine	P012	0.1019	0.7415	neuroactive
Sertindole	P012	-0.4664	9.3809	neuroactive
Sulpiride	P012	0.0143	0.0263	neuroactive
Tacrine	P012	-0.0297	0.0934	neuroactive
Topiramate	P012	0.0288	0.0934	neuroactive
Tropisetron	P012	0.0311	0.0934	neuroactive
Valproic Acid	P012	-0.0683	0.3393	neuroactive
Varenicline	P012	0.0352	0.0934	neuroactive
Venlafaxine	P012	0.0225	0.0413	neuroactive
Vigabatrin	P012	-0.0504	0.2621	neuroactive
Vilazodone	P012	0.0308	0.0934	neuroactive
Vinpocetine	P012	0.082	0.529	neuroactive
Vortioxetine	P012	0.0574	0.2698	neuroactive
Ziprasidone	P012	-0.5391	11.0205	neuroactive
Zolmitriptan	P012	-0.067	0.3393	neuroactive
Zonisamide	P012	0.0313	0.0934	neuroactive
Zotepine	P012	0.1395	1.6709	neuroactive
Galantamine	P012	0.0219	0.0413	neuroactive
Acamprosate	P013	-0.0044	0.0294	neuroactive
Almotriptan malate	P013	0.0138	0.0828	neuroactive
Amisulpride	P013	-0.0415	0.2912	neuroactive
Apomorphine	P013	0.4141	8.7235	neuroactive
Aprepitant	P013	0.315	4.9469	neuroactive
Brexpiprazole	P013	0.4787	12.0788	neuroactive
Budipine	P013	0.0572	0.4532	neuroactive
Buspirone	P013	0.0093	0.0356	neuroactive
Caffeine	P013	0.0591	0.428	neuroactive
Carbamazepine	P013	-0.049	0.3408	neuroactive
Chlorpromazine	P013	0.5216	12.2782	neuroactive
Citalopram	P013	0.0072	0.0332	neuroactive
Clomipramine	P013	0.3024	7.5654	neuroactive
Clonidine	P013	0.05	0.3821	neuroactive
Clozapine	P013	0.1265	1.9569	neuroactive
Cyclobenzaprine	P013	0.0838	0.9311	neuroactive
Deutetrabenazine	P013	-0.0188	0.1078	neuroactive
Donepezil	P013	0.0399	0.2912	neuroactive
Droxidopa	P013	-0.0828	0.7647	neuroactive
Edaravone	P013	0.0313	0.2291	neuroactive
Ethosuximide	P013	-0.0457	0.334	neuroactive
Felbamate	P013	-0.0056	0.0314	neuroactive
Flumazenil	P013	-0.0862	0.9311	neuroactive
Fluoxetine	P013	0.3706	9.9547	neuroactive
Fluvoxamine	P013	0.0875	0.9393	neuroactive
Guanfacine	P013	-0.021	0.1078	neuroactive
Haloperidol	P013	0.0617	0.4532	neuroactive
Iloperidone	P013	0.0156	0.0947	neuroactive
Lamotrigine	P013	0.0166	0.1078	neuroactive
Levetiracetam	P013	0.055	0.428	neuroactive
Lurasidone	P013	0.0267	0.1589	neuroactive
Memantine	P013	-0.0718	0.5797	neuroactive
Metoclopramide	P013	0.0233	0.1589	neuroactive
Minaprine	P013	0.0417	0.2737	neuroactive
Mirtazapine	P013	-0.0272	0.1767	neuroactive
Moclobemide	P013	0.028	0.1896	neuroactive
Nimodipine	P013	-0.0075	0.0314	neuroactive
Olanzapine	P013	0.0394	0.2738	neuroactive
Paliperidone	P013	-0.0283	0.175	neuroactive
Paroxetine	P013	0.5114	12.2284	neuroactive
Perospirone	P013	0.0883	1.0257	neuroactive
Phenytoin	P013	0.0206	0.1181	neuroactive
Piracetam	P013	0.0045	0.0314	neuroactive
Quetiapine	P013	0.0083	0.0356	neuroactive
Rasagiline	P013	0.0048	0.0314	neuroactive
Riluzole	P013	0.1291	1.9318	neuroactive
Rimonabant	P013	0.2803	6.9547	neuroactive
Risperidone	P013	-0.046	0.2972	neuroactive
Rivastigmine	P013	0.0532	0.4125	neuroactive
Ropivacaine	P013	-0.0006	0.0033	neuroactive
Sertindole	P013	0.4834	11.9066	neuroactive
Sulpiride	P013	0.036	0.2604	neuroactive
Tacrine	P013	-0.018	0.1078	neuroactive
Topiramate	P013	-0.0479	0.3648	neuroactive
Tropisetron	P013	0.0625	0.5198	neuroactive
Valproic Acid	P013	0.0321	0.2291	neuroactive
Varenicline	P013	0.0965	1.0257	neuroactive
Venlafaxine	P013	-0.0358	0.2519	neuroactive
Vigabatrin	P013	-0.0374	0.2737	neuroactive
Vilazodone	P013	0.153	2.2373	neuroactive
Vinpocetine	P013	0.0515	0.4125	neuroactive
Vortioxetine	P013	0.6548	14.8416	neuroactive
Ziprasidone	P013	0.0617	0.5024	neuroactive
Zolmitriptan	P013	0.107	1.3802	neuroactive
Zonisamide	P013	0.038	0.2737	neuroactive
Zotepine	P013	0.6701	15.9393	neuroactive
Galantamine	P013	-0.0937	1.0936	neuroactive
Acamprosate	P014	-0.0437	0.0285	neuroactive
Almotriptan malate	P014	-0.0476	0.0285	neuroactive
Amisulpride	P014	-0.0478	0.0285	neuroactive
Apomorphine	P014	0.446	5.5528	neuroactive
Aprepitant	P014	0.02	0.0285	neuroactive
Brexpiprazole	P014	-0.0512	0.0285	neuroactive
Budipine	P014	-0.0659	0.0285	neuroactive
Buspirone	P014	0.0212	0.0285	neuroactive
Caffeine	P014	0.0282	0.0285	neuroactive
Carbamazepine	P014	0.0881	0.2641	neuroactive
Chlorpromazine	P014	-0.0464	0.0285	neuroactive
Citalopram	P014	-0.0366	0.0196	neuroactive
Clomipramine	P014	0.0223	0.0285	neuroactive
Clonidine	P014	-0.024	0.0117	neuroactive
Clozapine	P014	-0.1485	0.4236	neuroactive
Cyclobenzaprine	P014	-0.0303	0.0155	neuroactive
Deutetrabenazine	P014	0.103	0.3601	neuroactive
Donepezil	P014	-0.1085	0.1476	neuroactive
Droxidopa	P014	0.2457	2.3319	neuroactive
Edaravone	P014	-0.0138	0.0114	neuroactive
Ethosuximide	P014	-0.1277	0.2641	neuroactive
Felbamate	P014	-0.055	0.0285	neuroactive
Flumazenil	P014	-0.0083	0.0155	neuroactive
Fluoxetine	P014	0.0199	0.0285	neuroactive
Fluvoxamine	P014	-0.0498	0.0285	neuroactive
Guanfacine	P014	0.0104	0.0285	neuroactive
Haloperidol	P014	-0.1584	0.4236	neuroactive
Iloperidone	P014	-0.0974	0.0989	neuroactive
Lamotrigine	P014	0.0293	0.0285	neuroactive
Levetiracetam	P014	-0.0083	0.0155	neuroactive
Lurasidone	P014	0.0523	0.0564	neuroactive
Memantine	P014	-0.0102	0.0155	neuroactive
Metoclopramide	P014	0.0683	0.1375	neuroactive
Minaprine	P014	0.0119	0.0285	neuroactive
Mirtazapine	P014	-0.0424	0.0285	neuroactive
Moclobemide	P014	-0.0297	0.0155	neuroactive
Nimodipine	P014	-0.0901	0.0576	neuroactive
Olanzapine	P014	0.2643	2.3319	neuroactive
Paliperidone	P014	-0.1543	0.4236	neuroactive
Paroxetine	P014	0.0552	0.08	neuroactive
Perospirone	P014	0.0411	0.0285	neuroactive
Phenytoin	P014	-0.0411	0.0285	neuroactive
Piracetam	P014	-0.0463	0.0285	neuroactive
Quetiapine	P014	-0.1379	0.3601	neuroactive
Rasagiline	P014	-0.0396	0.0285	neuroactive
Riluzole	P014	-0.11	0.1476	neuroactive
Rimonabant	P014	0.2545	2.3319	neuroactive
Risperidone	P014	-0.0478	0.0285	neuroactive
Rivastigmine	P014	-0.0281	0.0155	neuroactive
Ropivacaine	P014	-0.0067	0.0155	neuroactive
Sertindole	P014	-0.5728	6.6055	neuroactive
Sulpiride	P014	-0.0746	0.0285	neuroactive
Tacrine	P014	-0.0572	0.0285	neuroactive
Topiramate	P014	0.0323	0.0285	neuroactive
Tropisetron	P014	-0.0186	0.0024	neuroactive
Valproic Acid	P014	-0.0392	0.0285	neuroactive
Varenicline	P014	-0.0311	0.0155	neuroactive
Venlafaxine	P014	0.0289	0.0285	neuroactive
Vigabatrin	P014	-0.0147	0.0114	neuroactive
Vilazodone	P014	-0.3143	2.5306	neuroactive
Vinpocetine	P014	0.1157	0.4236	neuroactive
Vortioxetine	P014	0.0572	0.0821	neuroactive
Ziprasidone	P014	-0.1309	0.2641	neuroactive
Zolmitriptan	P014	0.0672	0.1375	neuroactive
Zonisamide	P014	0.0129	0.0285	neuroactive
Zotepine	P014	0.1241	0.4236	neuroactive
Galantamine	P014	0.0154	0.0285	neuroactive
Acamprosate	P016	-0.0172	0.104	neuroactive
Almotriptan malate	P016	-0.012	0.0617	neuroactive
Amisulpride	P016	0.0466	0.558	neuroactive
Apomorphine	P016	0.2532	8.6271	neuroactive
Aprepitant	P016	0.0131	0.1755	neuroactive
Brexpiprazole	P016	0.1235	3.6003	neuroactive
Budipine	P016	-0.0622	1.0467	neuroactive
Buspirone	P016	-0.0626	1.0467	neuroactive
Caffeine	P016	0.0116	0.1769	neuroactive
Carbamazepine	P016	0.0322	0.5199	neuroactive
Chlorpromazine	P016	-0.0341	0.2902	neuroactive
Citalopram	P016	-0.0116	0.0617	neuroactive
Clomipramine	P016	-0.0614	0.6806	neuroactive
Clonidine	P016	-0.0906	1.664	neuroactive
Clozapine	P016	-0.0135	0.0699	neuroactive
Cyclobenzaprine	P016	-0.0995	2.3917	neuroactive
Deutetrabenazine	P016	-0.085	1.755	neuroactive
Donepezil	P016	0.0287	0.4271	neuroactive
Droxidopa	P016	0.0446	0.7091	neuroactive
Edaravone	P016	0.0563	1.0467	neuroactive
Ethosuximide	P016	-0.0695	1.2204	neuroactive
Felbamate	P016	-0.0037	0.0141	neuroactive
Flumazenil	P016	-0.0225	0.1802	neuroactive
Fluoxetine	P016	-0.0197	0.1251	neuroactive
Fluvoxamine	P016	-0.0741	1.451	neuroactive
Guanfacine	P016	-0.0306	0.2902	neuroactive
Haloperidol	P016	-0.0518	0.669	neuroactive
Iloperidone	P016	-0.1062	2.3917	neuroactive
Lamotrigine	P016	0.014	0.1802	neuroactive
Levetiracetam	P016	0.0215	0.2359	neuroactive
Lurasidone	P016	-0.0705	1.0467	neuroactive
Memantine	P016	-0.0022	0.0225	neuroactive
Metoclopramide	P016	-0.0689	1.1381	neuroactive
Minaprine	P016	-0.0019	0.0248	neuroactive
Mirtazapine	P016	-0.0127	0.0666	neuroactive
Moclobemide	P016	-0.0381	0.3908	neuroactive
Nimodipine	P016	-0.0018	0.0248	neuroactive
Olanzapine	P016	-0.0012	0.0281	neuroactive
Paliperidone	P016	-0.0547	0.767	neuroactive
Paroxetine	P016	-0.0258	0.1802	neuroactive
Perospirone	P016	-0.0048	0.0039	neuroactive
Phenytoin	P016	0.0392	0.628	neuroactive
Piracetam	P016	-0.0269	0.1802	neuroactive
Quetiapine	P016	-0.036	0.3908	neuroactive
Rasagiline	P016	-0.0195	0.1251	neuroactive
Riluzole	P016	0.0168	0.2206	neuroactive
Rimonabant	P016	0.1069	2.8467	neuroactive
Risperidone	P016	0.0033	0.0719	neuroactive
Rivastigmine	P016	0.0383	0.4557	neuroactive
Ropivacaine	P016	-0.0249	0.1802	neuroactive
Sertindole	P016	0.0205	0.2611	neuroactive
Sulpiride	P016	0.0258	0.3561	neuroactive
Tacrine	P016	-0.0851	1.795	neuroactive
Topiramate	P016	-0.0227	0.1755	neuroactive
Tropisetron	P016	-0.0852	1.4754	neuroactive
Valproic Acid	P016	0.0261	0.3789	neuroactive
Varenicline	P016	0.0354	0.5073	neuroactive
Venlafaxine	P016	-0.0278	0.2268	neuroactive
Vigabatrin	P016	-0.0149	0.0785	neuroactive
Vilazodone	P016	-0.0223	0.1802	neuroactive
Vinpocetine	P016	-0.0157	0.1002	neuroactive
Vortioxetine	P016	0.0933	2.1587	neuroactive
Ziprasidone	P016	-0.0284	0.2206	neuroactive
Zolmitriptan	P016	0.0135	0.1802	neuroactive
Zonisamide	P016	0.0491	0.6445	neuroactive
Zotepine	P016	0.0276	0.3908	neuroactive
Galantamine	P016	0.0554	0.9441	neuroactive
Acamprosate	P017	0.0363	0.0696	neuroactive
Almotriptan malate	P017	0.0018	0.0142	neuroactive
Amisulpride	P017	-0.005	0.0166	neuroactive
Apomorphine	P017	-0.9815	13.5258	neuroactive
Aprepitant	P017	0.0053	0.0166	neuroactive
Brexpiprazole	P017	0.1319	1.0253	neuroactive
Budipine	P017	-0.0938	0.4525	neuroactive
Buspirone	P017	0.0207	0.0166	neuroactive
Caffeine	P017	-0.0827	0.3269	neuroactive
Carbamazepine	P017	-0.0235	0.0166	neuroactive
Chlorpromazine	P017	-0.0516	0.1191	neuroactive
Citalopram	P017	-0.0351	0.0696	neuroactive
Clomipramine	P017	0.022	0.0166	neuroactive
Clonidine	P017	-0.0053	0.0166	neuroactive
Clozapine	P017	-0.0558	0.1191	neuroactive
Cyclobenzaprine	P017	-0.0308	0.0318	neuroactive
Deutetrabenazine	P017	0.0038	0.0161	neuroactive
Donepezil	P017	0.0387	0.0696	neuroactive
Droxidopa	P017	-0.0435	0.0696	neuroactive
Edaravone	P017	-0.0395	0.0696	neuroactive
Ethosuximide	P017	-0.0057	0.0166	neuroactive
Felbamate	P017	-0.0204	0.0166	neuroactive
Flumazenil	P017	-0.0089	0.0166	neuroactive
Fluoxetine	P017	0.0053	0.0166	neuroactive
Fluvoxamine	P017	-0.0085	0.0166	neuroactive
Guanfacine	P017	0.0467	0.0806	neuroactive
Haloperidol	P017	-0.0319	0.0323	neuroactive
Iloperidone	P017	0.0297	0.0318	neuroactive
Lamotrigine	P017	0.0176	0.0166	neuroactive
Levetiracetam	P017	0.0417	0.0806	neuroactive
Lurasidone	P017	0.11	0.6119	neuroactive
Memantine	P017	0.0166	0.0166	neuroactive
Metoclopramide	P017	0.1063	0.468	neuroactive
Minaprine	P017	-0.0591	0.1191	neuroactive
Mirtazapine	P017	0.0226	0.0166	neuroactive
Moclobemide	P017	-0.0111	0.0166	neuroactive
Nimodipine	P017	0.0867	0.4518	neuroactive
Olanzapine	P017	-0.0171	0.0166	neuroactive
Paliperidone	P017	-0.062	0.1984	neuroactive
Paroxetine	P017	-0.0173	0.0166	neuroactive
Perospirone	P017	0.0674	0.1984	neuroactive
Phenytoin	P017	-0.0078	0.0166	neuroactive
Piracetam	P017	0.0139	0.0166	neuroactive
Quetiapine	P017	0.0094	0.0166	neuroactive
Rasagiline	P017	-0.1206	0.8682	neuroactive
Riluzole	P017	0.0103	0.0166	neuroactive
Rimonabant	P017	-0.0019	0.0142	neuroactive
Risperidone	P017	0.0574	0.0937	neuroactive
Rivastigmine	P017	-0.0385	0.0696	neuroactive
Ropivacaine	P017	0.0609	0.1968	neuroactive
Sertindole	P017	-0.0018	0.0142	neuroactive
Sulpiride	P017	0.0636	0.1984	neuroactive
Tacrine	P017	0.0199	0.0166	neuroactive
Topiramate	P017	0.0068	0.0166	neuroactive
Tropisetron	P017	0.0174	0.0166	neuroactive
Valproic Acid	P017	0.0459	0.0806	neuroactive
Varenicline	P017	0.0341	0.0696	neuroactive
Venlafaxine	P017	-0.0158	0.0166	neuroactive
Vigabatrin	P017	-0.0186	0.0166	neuroactive
Vilazodone	P017	0.0231	0.0166	neuroactive
Vinpocetine	P017	0.0506	0.0905	neuroactive
Vortioxetine	P017	-0.0218	0.0166	neuroactive
Ziprasidone	P017	-0.1116	0.8682	neuroactive
Zolmitriptan	P017	-0.0229	0.0166	neuroactive
Zonisamide	P017	0.0537	0.0806	neuroactive
Zotepine	P017	-0.0703	0.2491	neuroactive
Galantamine	P017	0.0097	0.0166	neuroactive
Acamprosate	P018	-0.0032	0.0497	neuroactive
Almotriptan malate	P018	0.0283	0.148	neuroactive
Amisulpride	P018	0.0175	0.086	neuroactive
Apomorphine	P018	0.3464	10.7878	neuroactive
Aprepitant	P018	0.068	0.6309	neuroactive
Brexpiprazole	P018	-0.0425	0.3507	neuroactive
Budipine	P018	-0.0772	1.033	neuroactive
Buspirone	P018	-0.0183	0.1049	neuroactive
Caffeine	P018	0.0309	0.148	neuroactive
Carbamazepine	P018	0.0112	0.0708	neuroactive
Chlorpromazine	P018	0.0314	0.148	neuroactive
Citalopram	P018	0.0116	0.0708	neuroactive
Clomipramine	P018	0.0647	0.6081	neuroactive
Clonidine	P018	-0.0073	0.0708	neuroactive
Clozapine	P018	-0.0534	0.5246	neuroactive
Cyclobenzaprine	P018	-0.0129	0.086	neuroactive
Deutetrabenazine	P018	0.0642	0.612	neuroactive
Donepezil	P018	0.0163	0.0824	neuroactive
Droxidopa	P018	0.1317	2.6626	neuroactive
Edaravone	P018	-0.0597	0.2054	neuroactive
Ethosuximide	P018	0.011	0.0708	neuroactive
Felbamate	P018	-0.0273	0.148	neuroactive
Flumazenil	P018	-0.0064	0.0708	neuroactive
Fluoxetine	P018	0.0194	0.1049	neuroactive
Fluvoxamine	P018	-0.039	0.2664	neuroactive
Guanfacine	P018	0.0032	0.0091	neuroactive
Haloperidol	P018	-0.1171	1.6573	neuroactive
Iloperidone	P018	-0.1157	2.3058	neuroactive
Lamotrigine	P018	-0.007	0.0708	neuroactive
Levetiracetam	P018	0.0167	0.086	neuroactive
Lurasidone	P018	0.0341	0.1527	neuroactive
Memantine	P018	0.0382	0.2054	neuroactive
Metoclopramide	P018	0.04	0.2054	neuroactive
Minaprine	P018	0.01	0.0639	neuroactive
Mirtazapine	P018	-0.0157	0.1049	neuroactive
Moclobemide	P018	-0.0169	0.1049	neuroactive
Nimodipine	P018	0.0308	0.148	neuroactive
Olanzapine	P018	0.258	7.5498	neuroactive
Paliperidone	P018	-0.262	7.5498	neuroactive
Paroxetine	P018	-0.0093	0.0708	neuroactive
Perospirone	P018	-0.026	0.148	neuroactive
Phenytoin	P018	0.0136	0.0708	neuroactive
Piracetam	P018	0.0202	0.1049	neuroactive
Quetiapine	P018	-0.1787	1.6579	neuroactive
Rasagiline	P018	-0.0227	0.148	neuroactive
Riluzole	P018	0.0382	0.2054	neuroactive
Rimonabant	P018	0.1281	2.4701	neuroactive
Risperidone	P018	-0.0006	0.0238	neuroactive
Rivastigmine	P018	-0.0241	0.148	neuroactive
Ropivacaine	P018	0.0607	0.5853	neuroactive
Sertindole	P018	-0.6261	13.6536	neuroactive
Sulpiride	P018	0.0213	0.1049	neuroactive
Tacrine	P018	-0.0655	0.6081	neuroactive
Topiramate	P018	0.0257	0.12	neuroactive
Tropisetron	P018	0.0212	0.1049	neuroactive
Valproic Acid	P018	0.0116	0.0708	neuroactive
Varenicline	P018	-0.0316	0.1543	neuroactive
Venlafaxine	P018	-0.0021	0.0411	neuroactive
Vigabatrin	P018	0.0211	0.1049	neuroactive
Vilazodone	P018	-0.0993	1.7904	neuroactive
Vinpocetine	P018	0.0673	0.6309	neuroactive
Vortioxetine	P018	0.0408	0.2267	neuroactive
Ziprasidone	P018	-0.0729	0.8214	neuroactive
Zolmitriptan	P018	0.0305	0.148	neuroactive
Zonisamide	P018	0.0515	0.3804	neuroactive
Zotepine	P018	0.0555	0.4887	neuroactive
Galantamine	P018	0.0265	0.1301	neuroactive
Acamprosate	P019	-0.0549	0.4692	neuroactive
Almotriptan malate	P019	-0.0355	0.2868	neuroactive
Amisulpride	P019	-0.0434	0.3751	neuroactive
Apomorphine	P019	0.424	10.0975	neuroactive
Aprepitant	P019	-0.0124	0.0837	neuroactive
Brexpiprazole	P019	-0.123	2.2869	neuroactive
Budipine	P019	-0.0905	1.2904	neuroactive
Buspirone	P019	-0.0261	0.1878	neuroactive
Caffeine	P019	0.0243	0.1794	neuroactive
Carbamazepine	P019	-0.0255	0.1878	neuroactive
Chlorpromazine	P019	-0.0185	0.1471	neuroactive
Citalopram	P019	-0.0468	0.4117	neuroactive
Clomipramine	P019	0.0032	0.0268	neuroactive
Clonidine	P019	-0.0543	0.4848	neuroactive
Clozapine	P019	-0.0818	1.1131	neuroactive
Cyclobenzaprine	P019	-0.0247	0.1794	neuroactive
Deutetrabenazine	P019	0.0531	0.4848	neuroactive
Donepezil	P019	-0.0869	1.2431	neuroactive
Droxidopa	P019	0.065	0.605	neuroactive
Edaravone	P019	-0.0986	1.4837	neuroactive
Ethosuximide	P019	-0.0362	0.2798	neuroactive
Felbamate	P019	-0.0278	0.1994	neuroactive
Flumazenil	P019	0.0025	0.0237	neuroactive
Fluoxetine	P019	-0.0378	0.2986	neuroactive
Fluvoxamine	P019	-0.2095	4.8928	neuroactive
Guanfacine	P019	-0.0186	0.1394	neuroactive
Haloperidol	P019	-0.2892	7.7282	neuroactive
Iloperidone	P019	-0.1447	2.8904	neuroactive
Lamotrigine	P019	-0.0207	0.1626	neuroactive
Levetiracetam	P019	-0.0352	0.2771	neuroactive
Lurasidone	P019	0.0496	0.4117	neuroactive
Memantine	P019	-0.0707	0.8453	neuroactive
Metoclopramide	P019	-0.0461	0.4117	neuroactive
Minaprine	P019	-0.0339	0.2771	neuroactive
Mirtazapine	P019	-0.0492	0.418	neuroactive
Moclobemide	P019	-0.0235	0.1626	neuroactive
Nimodipine	P019	-0.0075	0.0476	neuroactive
Olanzapine	P019	0.3684	10.0975	neuroactive
Paliperidone	P019	-0.3031	7.4283	neuroactive
Paroxetine	P019	0.0056	0.0336	neuroactive
Perospirone	P019	-0.0955	1.3942	neuroactive
Phenytoin	P019	-0.0039	0.0295	neuroactive
Piracetam	P019	-0.0205	0.1626	neuroactive
Quetiapine	P019	-0.0448	0.4117	neuroactive
Rasagiline	P019	-0.054	0.4692	neuroactive
Riluzole	P019	-0.0651	0.7151	neuroactive
Rimonabant	P019	0.1914	4.383	neuroactive
Risperidone	P019	-0.0856	1.213	neuroactive
Rivastigmine	P019	-0.025	0.1794	neuroactive
Ropivacaine	P019	-0.0114	0.0837	neuroactive
Sertindole	P019	-0.9398	20.7235	neuroactive
Sulpiride	P019	-0.0603	0.5503	neuroactive
Tacrine	P019	-0.0282	0.1977	neuroactive
Topiramate	P019	-0.03	0.1994	neuroactive
Tropisetron	P019	-0.0191	0.1471	neuroactive
Valproic Acid	P019	0.0155	0.1208	neuroactive
Varenicline	P019	-0.0766	0.7711	neuroactive
Venlafaxine	P019	-0.0484	0.418	neuroactive
Vigabatrin	P019	0.0076	0.0476	neuroactive
Vilazodone	P019	-0.2841	7.383	neuroactive
Vinpocetine	P019	0.0152	0.1208	neuroactive
Vortioxetine	P019	0.0904	1.2675	neuroactive
Ziprasidone	P019	-0.1781	4.2749	neuroactive
Zolmitriptan	P019	-0.0236	0.1794	neuroactive
Zonisamide	P019	0.0058	0.0336	neuroactive
Zotepine	P019	0.0868	1.1524	neuroactive
Galantamine	P019	-0.0363	0.2868	neuroactive
Acamprosate	P020	-0.0122	0.1276	neuroactive
Almotriptan malate	P020	-0.0185	0.2183	neuroactive
Amisulpride	P020	0.0047	0.1433	neuroactive
Apomorphine	P020	0.6532	29.1993	neuroactive
Aprepitant	P020	-0.0185	0.2183	neuroactive
Brexpiprazole	P020	0.1276	8.5986	neuroactive
Budipine	P020	-0.0352	0.8393	neuroactive
Buspirone	P020	-0.0188	0.2183	neuroactive
Caffeine	P020	-0.0058	0.0212	neuroactive
Carbamazepine	P020	-0.0003	0.0798	neuroactive
Chlorpromazine	P020	-0.0602	1.5625	neuroactive
Citalopram	P020	-0.0112	0.1079	neuroactive
Clomipramine	P020	-0.0347	0.8486	neuroactive
Clonidine	P020	0.0094	0.2183	neuroactive
Clozapine	P020	0.0306	0.9398	neuroactive
Cyclobenzaprine	P020	-0.0314	0.592	neuroactive
Deutetrabenazine	P020	0.0078	0.2183	neuroactive
Donepezil	P020	-0.0371	0.8486	neuroactive
Droxidopa	P020	0.2701	15.7399	neuroactive
Edaravone	P020	-0.0419	1.0488	neuroactive
Ethosuximide	P020	0.0049	0.1427	neuroactive
Felbamate	P020	0.0076	0.2126	neuroactive
Flumazenil	P020	-0.0114	0.1088	neuroactive
Fluoxetine	P020	-0.0488	0.9752	neuroactive
Fluvoxamine	P020	-0.0167	0.2183	neuroactive
Guanfacine	P020	-0.0146	0.1692	neuroactive
Haloperidol	P020	0.0211	0.6022	neuroactive
Iloperidone	P020	-0.0182	0.2183	neuroactive
Lamotrigine	P020	0.0072	0.1835	neuroactive
Levetiracetam	P020	-0.0182	0.2183	neuroactive
Lurasidone	P020	0.0352	1.1209	neuroactive
Memantine	P020	-0.0289	0.592	neuroactive
Metoclopramide	P020	-0.0125	0.1276	neuroactive
Minaprine	P020	-0.0356	0.8458	neuroactive
Mirtazapine	P020	-0.0282	0.592	neuroactive
Moclobemide	P020	0.0462	1.5969	neuroactive
Nimodipine	P020	-0.0378	0.9137	neuroactive
Olanzapine	P020	0.0475	1.5625	neuroactive
Paliperidone	P020	-0.0706	2.8488	neuroactive
Paroxetine	P020	-0.0382	0.9228	neuroactive
Perospirone	P020	0.0294	0.9398	neuroactive
Phenytoin	P020	-0.0221	0.3192	neuroactive
Piracetam	P020	-0.0111	0.1079	neuroactive
Quetiapine	P020	-0.0221	0.2854	neuroactive
Rasagiline	P020	-0.0505	1.3806	neuroactive
Riluzole	P020	0.001	0.0967	neuroactive
Rimonabant	P020	0.0048	0.1433	neuroactive
Risperidone	P020	-0.0195	0.2183	neuroactive
Rivastigmine	P020	0.0177	0.5062	neuroactive
Ropivacaine	P020	-0.0097	0.0929	neuroactive
Sertindole	P020	-0.0651	1.9924	neuroactive
Sulpiride	P020	-0.0106	0.1041	neuroactive
Tacrine	P020	-0.0228	0.335	neuroactive
Topiramate	P020	-0.0176	0.2183	neuroactive
Tropisetron	P020	-0.018	0.2183	neuroactive
Valproic Acid	P020	-0.0076	0.0508	neuroactive
Varenicline	P020	-0.0333	0.7907	neuroactive
Venlafaxine	P020	-0.0055	0.0212	neuroactive
Vigabatrin	P020	-0.035	0.8241	neuroactive
Vilazodone	P020	0.038	1.2919	neuroactive
Vinpocetine	P020	-0.003	0.024	neuroactive
Vortioxetine	P020	-0.0085	0.0746	neuroactive
Ziprasidone	P020	-0.0197	0.2349	neuroactive
Zolmitriptan	P020	-0.0335	0.8241	neuroactive
Zonisamide	P020	0.0006	0.0929	neuroactive
Zotepine	P020	-0.0409	0.9228	neuroactive
Galantamine	P020	-0.0401	0.9752	neuroactive
Acamprosate	P021	0.0481	0.2372	neuroactive
Almotriptan malate	P021	-0.0125	0.0097	neuroactive
Amisulpride	P021	-0.0509	0.0404	neuroactive
Apomorphine	P021	0.4748	8.4437	neuroactive
Aprepitant	P021	-0.1056	0.3656	neuroactive
Brexpiprazole	P021	-0.0398	0.0404	neuroactive
Budipine	P021	0.0053	0.0404	neuroactive
Buspirone	P021	-0.0409	0.0404	neuroactive
Caffeine	P021	0.0308	0.0783	neuroactive
Carbamazepine	P021	-0.0228	0.0083	neuroactive
Chlorpromazine	P021	0.0444	0.1638	neuroactive
Citalopram	P021	0.0259	0.0687	neuroactive
Clomipramine	P021	0.0276	0.0783	neuroactive
Clonidine	P021	0.069	0.3693	neuroactive
Clozapine	P021	-0.0478	0.0404	neuroactive
Cyclobenzaprine	P021	0.0161	0.0407	neuroactive
Deutetrabenazine	P021	0.0756	0.3901	neuroactive
Donepezil	P021	-0.0186	0.0083	neuroactive
Droxidopa	P021	0.104	0.6144	neuroactive
Edaravone	P021	0.0574	0.297	neuroactive
Ethosuximide	P021	0.0103	0.0404	neuroactive
Felbamate	P021	0.0055	0.0404	neuroactive
Flumazenil	P021	0.0216	0.0523	neuroactive
Fluoxetine	P021	-0.0162	0.0083	neuroactive
Fluvoxamine	P021	-0.0549	0.0407	neuroactive
Guanfacine	P021	0.0148	0.0407	neuroactive
Haloperidol	P021	-0.1228	0.4024	neuroactive
Iloperidone	P021	-0.0707	0.0783	neuroactive
Lamotrigine	P021	0.0101	0.0404	neuroactive
Levetiracetam	P021	0.0829	0.4024	neuroactive
Lurasidone	P021	0.0399	0.1611	neuroactive
Memantine	P021	-0.0135	0.0097	neuroactive
Metoclopramide	P021	-0.0298	0.0097	neuroactive
Minaprine	P021	-0.027	0.0097	neuroactive
Mirtazapine	P021	0	0.0404	neuroactive
Moclobemide	P021	-0.005	0.0191	neuroactive
Nimodipine	P021	0.0077	0.0404	neuroactive
Olanzapine	P021	0.1857	2.023	neuroactive
Paliperidone	P021	-0.1997	1.443	neuroactive
Paroxetine	P021	-0.0696	0.0783	neuroactive
Perospirone	P021	0.0534	0.2797	neuroactive
Phenytoin	P021	-0.0287	0.0097	neuroactive
Piracetam	P021	-0.0008	0.0404	neuroactive
Quetiapine	P021	-0.0436	0.0404	neuroactive
Rasagiline	P021	0.0639	0.3656	neuroactive
Riluzole	P021	0.0996	0.5957	neuroactive
Rimonabant	P021	0.2089	2.446	neuroactive
Risperidone	P021	-0.1011	0.3656	neuroactive
Rivastigmine	P021	0.0145	0.0407	neuroactive
Ropivacaine	P021	0.0236	0.0523	neuroactive
Sertindole	P021	-0.8817	13.8447	neuroactive
Sulpiride	P021	0.014	0.0407	neuroactive
Tacrine	P021	-0.0264	0.0097	neuroactive
Topiramate	P021	-0.0142	0.0097	neuroactive
Tropisetron	P021	-0.0218	0.0083	neuroactive
Valproic Acid	P021	-0.1482	0.3656	neuroactive
Varenicline	P021	-0.0439	0.0404	neuroactive
Venlafaxine	P021	0.0016	0.0404	neuroactive
Vigabatrin	P021	0.0681	0.3693	neuroactive
Vilazodone	P021	-0.1381	0.5957	neuroactive
Vinpocetine	P021	0.0691	0.3693	neuroactive
Vortioxetine	P021	0.2182	2.458	neuroactive
Ziprasidone	P021	-0.1203	0.3993	neuroactive
Zolmitriptan	P021	-0.0106	0.0097	neuroactive
Zonisamide	P021	0.0796	0.3901	neuroactive
Zotepine	P021	0.1486	1.3084	neuroactive
Galantamine	P021	0.0136	0.0407	neuroactive
Acamprosate	P022	-0.0005	0.0731	neuroactive
Almotriptan malate	P022	0.0276	0.1442	neuroactive
Amisulpride	P022	0.0746	0.7066	neuroactive
Apomorphine	P022	-0.3311	8.6716	neuroactive
Aprepitant	P022	-0.1875	4.4634	neuroactive
Brexpiprazole	P022	-0.4023	8.6716	neuroactive
Budipine	P022	-0.1094	1.792	neuroactive
Buspirone	P022	-0.0316	0.3858	neuroactive
Caffeine	P022	0.055	0.4651	neuroactive
Carbamazepine	P022	0.0142	0.0404	neuroactive
Chlorpromazine	P022	-0.5139	13.3851	neuroactive
Citalopram	P022	-0.0522	0.695	neuroactive
Clomipramine	P022	-0.3418	9.5575	neuroactive
Clonidine	P022	0.0746	0.7177	neuroactive
Clozapine	P022	-0.0766	1.1583	neuroactive
Cyclobenzaprine	P022	-0.3088	8.5031	neuroactive
Deutetrabenazine	P022	-0.0314	0.3858	neuroactive
Donepezil	P022	-0.0729	1.0977	neuroactive
Droxidopa	P022	0.1715	3.5063	neuroactive
Edaravone	P022	0.0683	0.6286	neuroactive
Ethosuximide	P022	0.0055	0.0311	neuroactive
Felbamate	P022	-0.0298	0.3613	neuroactive
Flumazenil	P022	0.0963	1.198	neuroactive
Fluoxetine	P022	-0.5396	14.0438	neuroactive
Fluvoxamine	P022	-0.1892	4.5302	neuroactive
Guanfacine	P022	-0.055	0.7066	neuroactive
Haloperidol	P022	-0.1523	3.5063	neuroactive
Iloperidone	P022	-0.1792	4.083	neuroactive
Lamotrigine	P022	0.0261	0.1395	neuroactive
Levetiracetam	P022	0.0663	0.5963	neuroactive
Lurasidone	P022	-0.0518	0.695	neuroactive
Memantine	P022	-0.0298	0.3646	neuroactive
Metoclopramide	P022	-0.0009	0.0731	neuroactive
Minaprine	P022	0.0267	0.1395	neuroactive
Mirtazapine	P022	-0.0368	0.4651	neuroactive
Moclobemide	P022	-0.0105	0.1526	neuroactive
Nimodipine	P022	-0.2432	6.5817	neuroactive
Olanzapine	P022	-0.0776	1.2103	neuroactive
Paliperidone	P022	-0.0679	0.8833	neuroactive
Paroxetine	P022	-0.5849	15.684	neuroactive
Perospirone	P022	-0.2399	6.4318	neuroactive
Phenytoin	P022	-0.0158	0.2151	neuroactive
Piracetam	P022	-0.0435	0.5637	neuroactive
Quetiapine	P022	-0.1131	2.1625	neuroactive
Rasagiline	P022	0.0007	0.0622	neuroactive
Riluzole	P022	0.0427	0.3367	neuroactive
Rimonabant	P022	-0.3607	9.7144	neuroactive
Risperidone	P022	-0.0154	0.2151	neuroactive
Rivastigmine	P022	0.0682	0.6286	neuroactive
Ropivacaine	P022	-0.0178	0.22	neuroactive
Sertindole	P022	-1.2542	23.2976	neuroactive
Sulpiride	P022	0.0377	0.2548	neuroactive
Tacrine	P022	0.0477	0.3607	neuroactive
Topiramate	P022	0.0185	0.0731	neuroactive
Tropisetron	P022	-0.0804	1.2521	neuroactive
Valproic Acid	P022	0.0458	0.3477	neuroactive
Varenicline	P022	-0.0407	0.4998	neuroactive
Venlafaxine	P022	-0.0386	0.4651	neuroactive
Vigabatrin	P022	-0.0042	0.0955	neuroactive
Vilazodone	P022	-0.5925	14.1367	neuroactive
Vinpocetine	P022	-0.055	0.7066	neuroactive
Vortioxetine	P022	-0.6757	17.2411	neuroactive
Ziprasidone	P022	-0.0288	0.3607	neuroactive
Zolmitriptan	P022	-0.0392	0.4651	neuroactive
Zonisamide	P022	0.0484	0.3613	neuroactive
Zotepine	P022	-1.0197	17.9172	neuroactive
Galantamine	P022	0.0123	0.0311	neuroactive
Acamprosate	P023	0.0538	0.343	neuroactive
Almotriptan malate	P023	0.0694	0.486	neuroactive
Amisulpride	P023	-0.0297	0.343	neuroactive
Apomorphine	P023	-0.8384	18.3002	neuroactive
Aprepitant	P023	-0.0299	0.3256	neuroactive
Brexpiprazole	P023	0.2221	3.4585	neuroactive
Budipine	P023	-0.0176	0.1939	neuroactive
Buspirone	P023	0.0073	0.014	neuroactive
Caffeine	P023	0.0365	0.1485	neuroactive
Carbamazepine	P023	-0.0118	0.1485	neuroactive
Chlorpromazine	P023	0.2915	7.2284	neuroactive
Citalopram	P023	0.0938	0.9919	neuroactive
Clomipramine	P023	0.1675	2.794	neuroactive
Clonidine	P023	-0.0609	0.6699	neuroactive
Clozapine	P023	0.0009	0.0326	neuroactive
Cyclobenzaprine	P023	0.0906	0.8128	neuroactive
Deutetrabenazine	P023	0.1738	3.4041	neuroactive
Donepezil	P023	0.01	0.014	neuroactive
Droxidopa	P023	0.0888	0.6479	neuroactive
Edaravone	P023	-0.3661	8.5513	neuroactive
Ethosuximide	P023	0.0362	0.1485	neuroactive
Felbamate	P023	0.0724	0.6007	neuroactive
Flumazenil	P023	0.0146	0.014	neuroactive
Fluoxetine	P023	0.205	4.2848	neuroactive
Fluvoxamine	P023	0.0561	0.343	neuroactive
Guanfacine	P023	0.0267	0.0632	neuroactive
Haloperidol	P023	0.0094	0.014	neuroactive
Iloperidone	P023	0.0144	0.014	neuroactive
Lamotrigine	P023	0.0524	0.343	neuroactive
Levetiracetam	P023	0.0914	0.9003	neuroactive
Lurasidone	P023	-0.0219	0.2436	neuroactive
Memantine	P023	0.004	0.0303	neuroactive
Metoclopramide	P023	-0.1397	2.962	neuroactive
Minaprine	P023	0.0736	0.5156	neuroactive
Mirtazapine	P023	0.0302	0.1137	neuroactive
Moclobemide	P023	0.0038	0.0303	neuroactive
Nimodipine	P023	0.0523	0.329	neuroactive
Olanzapine	P023	0.0706	0.5728	neuroactive
Paliperidone	P023	-0.1565	3.4235	neuroactive
Paroxetine	P023	0.1727	3.4041	neuroactive
Perospirone	P023	-0.0311	0.343	neuroactive
Phenytoin	P023	0.0552	0.343	neuroactive
Piracetam	P023	0.0644	0.4841	neuroactive
Quetiapine	P023	0.0556	0.343	neuroactive
Rasagiline	P023	-0.0098	0.1328	neuroactive
Riluzole	P023	0.1066	1.3957	neuroactive
Rimonabant	P023	0.3836	9.5272	neuroactive
Risperidone	P023	-0.0111	0.1328	neuroactive
Rivastigmine	P023	0.0371	0.1485	neuroactive
Ropivacaine	P023	0.0035	0.0303	neuroactive
Sertindole	P023	-0.6834	6.3904	neuroactive
Sulpiride	P023	-0.0012	0.0544	neuroactive
Tacrine	P023	-0.0584	0.6479	neuroactive
Topiramate	P023	-0.0298	0.3302	neuroactive
Tropisetron	P023	-0.0058	0.088	neuroactive
Valproic Acid	P023	0.1114	1.1123	neuroactive
Varenicline	P023	-0.0121	0.1485	neuroactive
Venlafaxine	P023	0.0749	0.5403	neuroactive
Vigabatrin	P023	0.0089	0.014	neuroactive
Vilazodone	P023	-0.1888	4.4318	neuroactive
Vinpocetine	P023	0.1147	1.5047	neuroactive
Vortioxetine	P023	0.2201	4.6021	neuroactive
Ziprasidone	P023	-0.3047	3.7596	neuroactive
Zolmitriptan	P023	0.0132	0.014	neuroactive
Zonisamide	P023	0.0316	0.1211	neuroactive
Zotepine	P023	0.2492	5.0716	neuroactive
Galantamine	P023	-0.0245	0.2436	neuroactive
Acamprosate	P024	-0.0294	0.0906	neuroactive
Almotriptan malate	P024	0.0459	0.0906	neuroactive
Amisulpride	P024	-0.0364	0.0906	neuroactive
Apomorphine	P024	-0.6467	0.0906	neuroactive
Aprepitant	P024	0.1231	0.0906	neuroactive
Brexpiprazole	P024	0.1765	0.0906	neuroactive
Budipine	P024	-0.0096	0.0906	neuroactive
Buspirone	P024	0.0198	0.0906	neuroactive
Caffeine	P024	0.0297	0.0906	neuroactive
Carbamazepine	P024	0.1149	0.0906	neuroactive
Chlorpromazine	P024	0.1745	0.0906	neuroactive
Citalopram	P024	0.0484	0.0906	neuroactive
Clomipramine	P024	0.1244	0.0906	neuroactive
Clonidine	P024	0.0565	0.0906	neuroactive
Clozapine	P024	0.0081	0.0906	neuroactive
Cyclobenzaprine	P024	0.0959	0.0906	neuroactive
Deutetrabenazine	P024	0.0998	0.0906	neuroactive
Donepezil	P024	0.0335	0.0906	neuroactive
Droxidopa	P024	0.1602	0.0906	neuroactive
Edaravone	P024	-0.0496	0.0906	neuroactive
Ethosuximide	P024	0.0314	0.0906	neuroactive
Felbamate	P024	0.0634	0.0906	neuroactive
Flumazenil	P024	-0.0087	0.0906	neuroactive
Fluoxetine	P024	0.0549	0.0906	neuroactive
Fluvoxamine	P024	0.0108	0.0906	neuroactive
Guanfacine	P024	0.0821	0.0906	neuroactive
Haloperidol	P024	0.0677	0.0906	neuroactive
Iloperidone	P024	-0.0028	0.0906	neuroactive
Lamotrigine	P024	0.07	0.0906	neuroactive
Levetiracetam	P024	0.0263	0.0906	neuroactive
Lurasidone	P024	0.0678	0.0906	neuroactive
Memantine	P024	0.0135	0.0906	neuroactive
Metoclopramide	P024	0.0521	0.0906	neuroactive
Minaprine	P024	0.0204	0.0906	neuroactive
Mirtazapine	P024	0.0288	0.0906	neuroactive
Moclobemide	P024	0.0534	0.0906	neuroactive
Nimodipine	P024	0.0786	0.0906	neuroactive
Olanzapine	P024	0.0438	0.0906	neuroactive
Paliperidone	P024	-0.084	0.071	neuroactive
Paroxetine	P024	0.1033	0.0906	neuroactive
Perospirone	P024	0.1203	0.0906	neuroactive
Phenytoin	P024	-0.0271	0.0906	neuroactive
Piracetam	P024	0.0447	0.0906	neuroactive
Quetiapine	P024	0.0182	0.0906	neuroactive
Rasagiline	P024	-0.0377	0.0906	neuroactive
Riluzole	P024	0.0737	0.0906	neuroactive
Rimonabant	P024	0.2262	0.0906	neuroactive
Risperidone	P024	0.0252	0.0906	neuroactive
Rivastigmine	P024	0.0574	0.0906	neuroactive
Ropivacaine	P024	0.0661	0.0906	neuroactive
Sertindole	P024	-0.4673	0.0906	neuroactive
Sulpiride	P024	-0.0313	0.0906	neuroactive
Tacrine	P024	0.064	0.0906	neuroactive
Topiramate	P024	0.0394	0.0906	neuroactive
Tropisetron	P024	0.0472	0.0906	neuroactive
Valproic Acid	P024	0.0079	0.0906	neuroactive
Varenicline	P024	0.0108	0.0906	neuroactive
Venlafaxine	P024	0.0466	0.0906	neuroactive
Vigabatrin	P024	0.0305	0.0906	neuroactive
Vilazodone	P024	-0.027	0.0906	neuroactive
Vinpocetine	P024	0.1066	0.0906	neuroactive
Vortioxetine	P024	0.2122	0.0906	neuroactive
Ziprasidone	P024	-0.0518	0.0906	neuroactive
Zolmitriptan	P024	0.0043	0.0906	neuroactive
Zonisamide	P024	0.0992	0.0906	neuroactive
Zotepine	P024	0.2432	0.0906	neuroactive
Galantamine	P024	0.0594	0.0906	neuroactive
Acamprosate	P025	-0.0113	0.0845	neuroactive
Almotriptan malate	P025	-0.0064	0.0347	neuroactive
Amisulpride	P025	-0.0318	0.2555	neuroactive
Apomorphine	P025	0.2836	7.9431	neuroactive
Aprepitant	P025	0.1602	2.363	neuroactive
Brexpiprazole	P025	0.4884	12.7496	neuroactive
Budipine	P025	-0.0143	0.0936	neuroactive
Buspirone	P025	-0.0717	0.9778	neuroactive
Caffeine	P025	0.0001	0.0019	neuroactive
Carbamazepine	P025	-0.0356	0.279	neuroactive
Chlorpromazine	P025	0.6187	15.6345	neuroactive
Citalopram	P025	-0.0332	0.2466	neuroactive
Clomipramine	P025	0.2316	6.2396	neuroactive
Clonidine	P025	-0.0189	0.1583	neuroactive
Clozapine	P025	0.0296	0.2466	neuroactive
Cyclobenzaprine	P025	0.0484	0.4758	neuroactive
Deutetrabenazine	P025	-0.0208	0.1787	neuroactive
Donepezil	P025	0.0181	0.1581	neuroactive
Droxidopa	P025	-0.0712	1.0232	neuroactive
Edaravone	P025	-0.0284	0.2466	neuroactive
Ethosuximide	P025	-0.0403	0.3447	neuroactive
Felbamate	P025	0.013	0.0936	neuroactive
Flumazenil	P025	0.0363	0.2609	neuroactive
Fluoxetine	P025	0.4629	13	neuroactive
Fluvoxamine	P025	-0.0242	0.2042	neuroactive
Guanfacine	P025	-0.0391	0.3402	neuroactive
Haloperidol	P025	0.0301	0.2466	neuroactive
Iloperidone	P025	0.0328	0.2555	neuroactive
Lamotrigine	P025	0.0581	0.7734	neuroactive
Levetiracetam	P025	-0.0188	0.1454	neuroactive
Lurasidone	P025	0.1511	3.8423	neuroactive
Memantine	P025	-0.0301	0.2466	neuroactive
Metoclopramide	P025	-0.009	0.0559	neuroactive
Minaprine	P025	-0.0143	0.095	neuroactive
Mirtazapine	P025	-0.0689	1.0232	neuroactive
Moclobemide	P025	-0.0205	0.1787	neuroactive
Nimodipine	P025	-0.0423	0.3529	neuroactive
Olanzapine	P025	-0.0018	0.0075	neuroactive
Paliperidone	P025	-0.0238	0.2027	neuroactive
Paroxetine	P025	0.6256	15.719	neuroactive
Perospirone	P025	0.1314	2.5342	neuroactive
Phenytoin	P025	-0.0338	0.2466	neuroactive
Piracetam	P025	-0.028	0.2043	neuroactive
Quetiapine	P025	-0.0692	0.9778	neuroactive
Rasagiline	P025	0.002	0.0075	neuroactive
Riluzole	P025	0.1528	3.8297	neuroactive
Rimonabant	P025	0.443	12.2373	neuroactive
Risperidone	P025	-0.0013	0.0075	neuroactive
Rivastigmine	P025	0.0032	0.0075	neuroactive
Ropivacaine	P025	-0.0616	0.8245	neuroactive
Sertindole	P025	0.6544	15.3947	neuroactive
Sulpiride	P025	0.0275	0.235	neuroactive
Tacrine	P025	0.0458	0.4044	neuroactive
Topiramate	P025	-0.002	0.0075	neuroactive
Tropisetron	P025	-0.0225	0.1907	neuroactive
Valproic Acid	P025	-0.0061	0.0347	neuroactive
Varenicline	P025	0.0817	1.393	neuroactive
Venlafaxine	P025	-0.0224	0.1669	neuroactive
Vigabatrin	P025	-0.0336	0.2555	neuroactive
Vilazodone	P025	0.2308	6.0665	neuroactive
Vinpocetine	P025	-0.025	0.2043	neuroactive
Vortioxetine	P025	0.7208	16.4498	neuroactive
Ziprasidone	P025	0.2053	4.1713	neuroactive
Zolmitriptan	P025	-0.0299	0.2466	neuroactive
Zonisamide	P025	0.0383	0.3402	neuroactive
Zotepine	P025	0.6642	16.4498	neuroactive
Galantamine	P025	0.06	0.7734	neuroactive
Acamprosate	P026	0.0586	0.0788	neuroactive
Almotriptan malate	P026	0.0498	0.0788	neuroactive
Amisulpride	P026	-0.0518	0.098	neuroactive
Apomorphine	P026	0.2329	1.1663	neuroactive
Aprepitant	P026	-0.3042	2.1634	neuroactive
Brexpiprazole	P026	-0.0005	0.0548	neuroactive
Budipine	P026	-0.032	0.0788	neuroactive
Buspirone	P026	-0.028	0.0788	neuroactive
Caffeine	P026	0.0271	0.059	neuroactive
Carbamazepine	P026	-0.0711	0.098	neuroactive
Chlorpromazine	P026	-0.2403	1.5397	neuroactive
Citalopram	P026	0.0639	0.098	neuroactive
Clomipramine	P026	-0.2021	1.0896	neuroactive
Clonidine	P026	-0.0241	0.0684	neuroactive
Clozapine	P026	-0.0983	0.1387	neuroactive
Cyclobenzaprine	P026	0.0274	0.059	neuroactive
Deutetrabenazine	P026	-0.0174	0.059	neuroactive
Donepezil	P026	0.0298	0.059	neuroactive
Droxidopa	P026	0.1372	0.122	neuroactive
Edaravone	P026	-0.0931	0.1226	neuroactive
Ethosuximide	P026	-0.0421	0.098	neuroactive
Felbamate	P026	0.0732	0.098	neuroactive
Flumazenil	P026	-0.033	0.0788	neuroactive
Fluoxetine	P026	-0.1411	0.4739	neuroactive
Fluvoxamine	P026	-0.1146	0.189	neuroactive
Guanfacine	P026	-0.0531	0.098	neuroactive
Haloperidol	P026	0.0333	0.059	neuroactive
Iloperidone	P026	0.027	0.059	neuroactive
Lamotrigine	P026	-0.0455	0.098	neuroactive
Levetiracetam	P026	0.0869	0.098	neuroactive
Lurasidone	P026	-0.062	0.098	neuroactive
Memantine	P026	0.1206	0.1543	neuroactive
Metoclopramide	P026	0.0297	0.059	neuroactive
Minaprine	P026	-0.0055	0.059	neuroactive
Mirtazapine	P026	0.0698	0.098	neuroactive
Moclobemide	P026	-0.05	0.098	neuroactive
Nimodipine	P026	-0.1084	0.1818	neuroactive
Olanzapine	P026	-0.0569	0.098	neuroactive
Paliperidone	P026	-0.032	0.0788	neuroactive
Paroxetine	P026	-0.0529	0.098	neuroactive
Perospirone	P026	-0.0386	0.0858	neuroactive
Phenytoin	P026	-0.07	0.098	neuroactive
Piracetam	P026	-0.0043	0.0556	neuroactive
Quetiapine	P026	0.026	0.059	neuroactive
Rasagiline	P026	-0.0424	0.098	neuroactive
Riluzole	P026	0.07	0.098	neuroactive
Rimonabant	P026	-0.0256	0.0684	neuroactive
Risperidone	P026	-0.0707	0.098	neuroactive
Rivastigmine	P026	0.1642	0.1818	neuroactive
Ropivacaine	P026	0.0392	0.059	neuroactive
Sertindole	P026	0.2187	1.0896	neuroactive
Sulpiride	P026	-0.0183	0.059	neuroactive
Tacrine	P026	0.0473	0.0684	neuroactive
Topiramate	P026	0.0863	0.098	neuroactive
Tropisetron	P026	0.0372	0.059	neuroactive
Valproic Acid	P026	-0.0813	0.098	neuroactive
Varenicline	P026	-0.0433	0.098	neuroactive
Venlafaxine	P026	-0.0517	0.098	neuroactive
Vigabatrin	P026	0.1123	0.122	neuroactive
Vilazodone	P026	0.01	0.0035	neuroactive
Vinpocetine	P026	-0.0011	0.0548	neuroactive
Vortioxetine	P026	-0.0672	0.098	neuroactive
Ziprasidone	P026	-0.0128	0.059	neuroactive
Zolmitriptan	P026	0.0603	0.0863	neuroactive
Zonisamide	P026	-0.0206	0.0622	neuroactive
Zotepine	P026	-0.0346	0.0788	neuroactive
Galantamine	P026	-0.0121	0.059	neuroactive
Acamprosate	P027	-0.0872	0.3647	neuroactive
Almotriptan malate	P027	0.1035	0.6669	neuroactive
Amisulpride	P027	-0.039	0.0375	neuroactive
Apomorphine	P027	0.0009	0.0062	neuroactive
Aprepitant	P027	-0.0467	0.0542	neuroactive
Brexpiprazole	P027	0.1254	0.6669	neuroactive
Budipine	P027	-0.071	0.2155	neuroactive
Buspirone	P027	-0.0377	0.0314	neuroactive
Caffeine	P027	-0.0415	0.0542	neuroactive
Carbamazepine	P027	-0.005	0.0062	neuroactive
Chlorpromazine	P027	0.1371	1.215	neuroactive
Citalopram	P027	-0.0051	0.0062	neuroactive
Clomipramine	P027	0.0568	0.2408	neuroactive
Clonidine	P027	0.0069	0.0062	neuroactive
Clozapine	P027	0.0469	0.1836	neuroactive
Cyclobenzaprine	P027	-0.0427	0.0542	neuroactive
Deutetrabenazine	P027	-0.0521	0.0558	neuroactive
Donepezil	P027	-0.0813	0.198	neuroactive
Droxidopa	P027	-0.0309	0.0226	neuroactive
Edaravone	P027	-0.0438	0.0542	neuroactive
Ethosuximide	P027	0.0305	0.0558	neuroactive
Felbamate	P027	-0.0145	0.0062	neuroactive
Flumazenil	P027	-0.0055	0.0062	neuroactive
Fluoxetine	P027	-0.033	0.0314	neuroactive
Fluvoxamine	P027	0.0008	0.0062	neuroactive
Guanfacine	P027	-0.0059	0.0062	neuroactive
Haloperidol	P027	-0.074	0.2408	neuroactive
Iloperidone	P027	-0.0878	0.3647	neuroactive
Lamotrigine	P027	0.0872	0.5776	neuroactive
Levetiracetam	P027	0.0467	0.1836	neuroactive
Lurasidone	P027	0.0029	0.0062	neuroactive
Memantine	P027	-0.0539	0.1222	neuroactive
Metoclopramide	P027	0.0145	0.0226	neuroactive
Minaprine	P027	-0.0281	0.0161	neuroactive
Mirtazapine	P027	-0.0117	0.0062	neuroactive
Moclobemide	P027	0.0262	0.0542	neuroactive
Nimodipine	P027	0.0206	0.0314	neuroactive
Olanzapine	P027	0.2865	3.3917	neuroactive
Paliperidone	P027	-0.364	4.6925	neuroactive
Paroxetine	P027	0.0157	0.0226	neuroactive
Perospirone	P027	0.108	0.7765	neuroactive
Phenytoin	P027	0.0242	0.0542	neuroactive
Piracetam	P027	-0.0154	0.0062	neuroactive
Quetiapine	P027	0.0219	0.0314	neuroactive
Rasagiline	P027	-0.0194	0.0062	neuroactive
Riluzole	P027	0.0096	0.0062	neuroactive
Rimonabant	P027	0.227	2.5715	neuroactive
Risperidone	P027	-0.0133	0.0062	neuroactive
Rivastigmine	P027	-0.0988	0.4559	neuroactive
Ropivacaine	P027	-0.0858	0.2921	neuroactive
Sertindole	P027	-0.0633	0.187	neuroactive
Sulpiride	P027	0.0012	0.0062	neuroactive
Tacrine	P027	0.0901	0.5776	neuroactive
Topiramate	P027	0.0892	0.5776	neuroactive
Tropisetron	P027	-0.0199	0.0062	neuroactive
Valproic Acid	P027	-0.0087	0.006	neuroactive
Varenicline	P027	0.0059	0.0062	neuroactive
Venlafaxine	P027	-0.0023	0.0062	neuroactive
Vigabatrin	P027	0.0905	0.5776	neuroactive
Vilazodone	P027	-0.2424	0.7932	neuroactive
Vinpocetine	P027	0.0555	0.1987	neuroactive
Vortioxetine	P027	0.2234	2.5715	neuroactive
Ziprasidone	P027	0.0801	0.2921	neuroactive
Zolmitriptan	P027	0.0482	0.187	neuroactive
Zonisamide	P027	0.0854	0.4193	neuroactive
Zotepine	P027	0.2136	2.5715	neuroactive
Galantamine	P027	0.1212	0.8429	neuroactive
Acamprosate	P028	0.0164	0.0085	neuroactive
Almotriptan malate	P028	-0.0026	0.0085	neuroactive
Amisulpride	P028	0.0108	0.0085	neuroactive
Apomorphine	P028	-0.2926	7.6968	neuroactive
Aprepitant	P028	-0.0098	0.0233	neuroactive
Brexpiprazole	P028	0.0377	0.0233	neuroactive
Budipine	P028	-0.0694	1.4521	neuroactive
Buspirone	P028	0.007	0.0066	neuroactive
Caffeine	P028	0.0034	0.0085	neuroactive
Carbamazepine	P028	0.0102	0.0085	neuroactive
Chlorpromazine	P028	0.3161	9.4976	neuroactive
Citalopram	P028	-0.0092	0.0174	neuroactive
Clomipramine	P028	0.1873	5.4089	neuroactive
Clonidine	P028	0.0032	0.0085	neuroactive
Clozapine	P028	0.0706	0.9827	neuroactive
Cyclobenzaprine	P028	0.0555	0.5316	neuroactive
Deutetrabenazine	P028	0.0499	0.4031	neuroactive
Donepezil	P028	0.0426	0.1994	neuroactive
Droxidopa	P028	-0.0285	0.2566	neuroactive
Edaravone	P028	0.0056	0.0085	neuroactive
Ethosuximide	P028	-0.0095	0.0233	neuroactive
Felbamate	P028	0.025	0.0233	neuroactive
Flumazenil	P028	-0.0085	0.0174	neuroactive
Fluoxetine	P028	0.2215	6.0937	neuroactive
Fluvoxamine	P028	0.0157	0.0085	neuroactive
Guanfacine	P028	0.009	0.0085	neuroactive
Haloperidol	P028	0.0547	0.4386	neuroactive
Iloperidone	P028	0.0534	0.5234	neuroactive
Lamotrigine	P028	0.0246	0.0233	neuroactive
Levetiracetam	P028	0.0202	0.0085	neuroactive
Lurasidone	P028	0.0215	0.0085	neuroactive
Memantine	P028	0.0027	0.0085	neuroactive
Metoclopramide	P028	0.0534	0.4695	neuroactive
Minaprine	P028	0.0215	0.0085	neuroactive
Mirtazapine	P028	-0.0277	0.2676	neuroactive
Moclobemide	P028	-0.0232	0.1994	neuroactive
Nimodipine	P028	0.0343	0.1421	neuroactive
Olanzapine	P028	0.0843	1.4521	neuroactive
Paliperidone	P028	-0.1783	6.0114	neuroactive
Paroxetine	P028	0.2817	8.5436	neuroactive
Perospirone	P028	0.0736	1.1219	neuroactive
Phenytoin	P028	0.0063	0.0085	neuroactive
Piracetam	P028	0.0125	0.0085	neuroactive
Quetiapine	P028	0.02	0.0085	neuroactive
Rasagiline	P028	0.0254	0.0233	neuroactive
Riluzole	P028	0.1485	3.8956	neuroactive
Rimonabant	P028	0.2541	7.8153	neuroactive
Risperidone	P028	-0.0045	0.0085	neuroactive
Rivastigmine	P028	0.0052	0.0085	neuroactive
Ropivacaine	P028	-0.0228	0.1946	neuroactive
Sertindole	P028	0.2649	7.8153	neuroactive
Sulpiride	P028	0.0121	0.0085	neuroactive
Tacrine	P028	0.0253	0.0233	neuroactive
Topiramate	P028	-0.0002	0.0085	neuroactive
Tropisetron	P028	0.0154	0.0085	neuroactive
Valproic Acid	P028	0.0019	0.0085	neuroactive
Varenicline	P028	0.0056	0.0085	neuroactive
Venlafaxine	P028	-0.0014	0.0085	neuroactive
Vigabatrin	P028	0.0119	0.0085	neuroactive
Vilazodone	P028	0.1201	2.9202	neuroactive
Vinpocetine	P028	0.0589	0.5596	neuroactive
Vortioxetine	P028	0.3542	10.3893	neuroactive
Ziprasidone	P028	0.0062	0.0085	neuroactive
Zolmitriptan	P028	-0.0493	0.7844	neuroactive
Zonisamide	P028	0.0113	0.0085	neuroactive
Zotepine	P028	0.4049	11.3536	neuroactive
Galantamine	P028	0.0468	0.3831	neuroactive
Acamprosate	P029	0.0634	0.1012	neuroactive
Almotriptan malate	P029	0.1062	0.2935	neuroactive
Amisulpride	P029	-0.0145	0.1292	neuroactive
Apomorphine	P029	0.401	3.374	neuroactive
Aprepitant	P029	0.1107	0.2935	neuroactive
Brexpiprazole	P029	0.0866	0.2004	neuroactive
Budipine	P029	-0.0525	0.2935	neuroactive
Buspirone	P029	0.1054	0.2935	neuroactive
Caffeine	P029	0.2222	1.1665	neuroactive
Carbamazepine	P029	-0.0393	0.2438	neuroactive
Chlorpromazine	P029	0.3997	3.374	neuroactive
Citalopram	P029	0.0531	0.0863	neuroactive
Clomipramine	P029	0.2378	1.3677	neuroactive
Clonidine	P029	0.1223	0.3052	neuroactive
Clozapine	P029	-0.007	0.1012	neuroactive
Cyclobenzaprine	P029	0.2199	1.2287	neuroactive
Deutetrabenazine	P029	0.0031	0.0867	neuroactive
Donepezil	P029	-0.0348	0.2371	neuroactive
Droxidopa	P029	0.1639	0.4441	neuroactive
Edaravone	P029	0.2517	1.3627	neuroactive
Ethosuximide	P029	-0.0848	0.3052	neuroactive
Felbamate	P029	0.078	0.146	neuroactive
Flumazenil	P029	-0.0331	0.1704	neuroactive
Fluoxetine	P029	0.2017	0.7684	neuroactive
Fluvoxamine	P029	0.0446	0.0572	neuroactive
Guanfacine	P029	0.051	0.081	neuroactive
Haloperidol	P029	0.1447	0.4441	neuroactive
Iloperidone	P029	0.1069	0.2935	neuroactive
Lamotrigine	P029	0.0514	0.0733	neuroactive
Levetiracetam	P029	0.1485	0.4441	neuroactive
Lurasidone	P029	0.0759	0.1433	neuroactive
Memantine	P029	0.1174	0.3052	neuroactive
Metoclopramide	P029	-0.0145	0.1294	neuroactive
Minaprine	P029	0.0631	0.1012	neuroactive
Mirtazapine	P029	-0.04	0.256	neuroactive
Moclobemide	P029	0.1156	0.2935	neuroactive
Nimodipine	P029	0.1125	0.2935	neuroactive
Olanzapine	P029	0.1595	0.5863	neuroactive
Paliperidone	P029	-0.2662	2.1902	neuroactive
Paroxetine	P029	0.4039	3.374	neuroactive
Perospirone	P029	0.1984	1.0098	neuroactive
Phenytoin	P029	-0.1179	0.5739	neuroactive
Piracetam	P029	0.1397	0.4441	neuroactive
Quetiapine	P029	0.1726	0.7445	neuroactive
Rasagiline	P029	0.0724	0.1224	neuroactive
Riluzole	P029	0.1084	0.2935	neuroactive
Rimonabant	P029	0.2778	1.7698	neuroactive
Risperidone	P029	0.078	0.146	neuroactive
Rivastigmine	P029	0.0136	0.0553	neuroactive
Ropivacaine	P029	0.0176	0.0467	neuroactive
Sertindole	P029	0.2094	1.1194	neuroactive
Sulpiride	P029	0.0562	0.0867	neuroactive
Tacrine	P029	0.024	0.0243	neuroactive
Topiramate	P029	0.1327	0.4345	neuroactive
Tropisetron	P029	0.0965	0.256	neuroactive
Valproic Acid	P029	-0.0054	0.1012	neuroactive
Varenicline	P029	0.0615	0.1012	neuroactive
Venlafaxine	P029	0.1827	0.8182	neuroactive
Vigabatrin	P029	0.149	0.4441	neuroactive
Vilazodone	P029	0.0338	0.0243	neuroactive
Vinpocetine	P029	0.1091	0.2935	neuroactive
Vortioxetine	P029	0.3353	1.9816	neuroactive
Ziprasidone	P029	-0.2488	1.7847	neuroactive
Zolmitriptan	P029	0.0108	0.0572	neuroactive
Zonisamide	P029	0.0618	0.1012	neuroactive
Zotepine	P029	0.3742	3.2934	neuroactive
Galantamine	P029	0.1097	0.2935	neuroactive
Acamprosate	P030	0.0144	0.2494	neuroactive
Almotriptan malate	P030	0.0379	0.5832	neuroactive
Amisulpride	P030	-0.0073	0.0341	neuroactive
Apomorphine	P030	0.2555	4.8827	neuroactive
Aprepitant	P030	-0.0146	0.0102	neuroactive
Brexpiprazole	P030	-0.0161	0.01	neuroactive
Budipine	P030	-0.0395	0.1509	neuroactive
Buspirone	P030	0.0236	0.349	neuroactive
Caffeine	P030	-0.0117	0.011	neuroactive
Carbamazepine	P030	-0.0009	0.0844	neuroactive
Chlorpromazine	P030	0.4419	10.9066	neuroactive
Citalopram	P030	0.0069	0.1516	neuroactive
Clomipramine	P030	0.216	5.4023	neuroactive
Clonidine	P030	-0.0457	0.2045	neuroactive
Clozapine	P030	-0.0647	0.4839	neuroactive
Cyclobenzaprine	P030	0.0624	1.0163	neuroactive
Deutetrabenazine	P030	0.0711	1.4426	neuroactive
Donepezil	P030	-0.0734	0.7006	neuroactive
Droxidopa	P030	0.0794	1.5788	neuroactive
Edaravone	P030	-0.0517	0.1854	neuroactive
Ethosuximide	P030	0.0333	0.5832	neuroactive
Felbamate	P030	-0.0119	0.011	neuroactive
Flumazenil	P030	-0.0777	0.6702	neuroactive
Fluoxetine	P030	0.3288	8.4157	neuroactive
Fluvoxamine	P030	-0.0149	0.0102	neuroactive
Guanfacine	P030	-0.0551	0.3349	neuroactive
Haloperidol	P030	-0.1777	3.0209	neuroactive
Iloperidone	P030	-0.159	2.4552	neuroactive
Lamotrigine	P030	0.0303	0.5279	neuroactive
Levetiracetam	P030	-0.0057	0.0418	neuroactive
Lurasidone	P030	0.032	0.4792	neuroactive
Memantine	P030	-0.0903	0.8741	neuroactive
Metoclopramide	P030	-0.016	0.01	neuroactive
Minaprine	P030	-0.0916	1.033	neuroactive
Mirtazapine	P030	-0.0042	0.0465	neuroactive
Moclobemide	P030	0.0405	0.4839	neuroactive
Nimodipine	P030	0.0418	0.6434	neuroactive
Olanzapine	P030	0.2569	5.9666	neuroactive
Paliperidone	P030	-0.3433	8.6925	neuroactive
Paroxetine	P030	0.1844	5.0899	neuroactive
Perospirone	P030	0.0581	0.9786	neuroactive
Phenytoin	P030	-0.0364	0.1106	neuroactive
Piracetam	P030	0.0445	0.7484	neuroactive
Quetiapine	P030	0.0073	0.1509	neuroactive
Rasagiline	P030	-0.024	0.011	neuroactive
Riluzole	P030	0.0838	1.822	neuroactive
Rimonabant	P030	0.3232	8.4157	neuroactive
Risperidone	P030	-0.0985	1.0614	neuroactive
Rivastigmine	P030	-0.0333	0.0844	neuroactive
Ropivacaine	P030	-0.0054	0.0428	neuroactive
Sertindole	P030	-0.0882	0.8514	neuroactive
Sulpiride	P030	0.0182	0.3064	neuroactive
Tacrine	P030	-0.0149	0.0102	neuroactive
Topiramate	P030	-0.0249	0.017	neuroactive
Tropisetron	P030	-0.011	0.011	neuroactive
Valproic Acid	P030	0.0641	1.1893	neuroactive
Varenicline	P030	-0.0143	0.0102	neuroactive
Venlafaxine	P030	0.0454	0.5832	neuroactive
Vigabatrin	P030	0.0089	0.1854	neuroactive
Vilazodone	P030	-0.1239	1.822	neuroactive
Vinpocetine	P030	0.0661	0.9803	neuroactive
Vortioxetine	P030	0.367	10.0762	neuroactive
Ziprasidone	P030	-0.1656	3.1588	neuroactive
Zolmitriptan	P030	-0.021	0.0102	neuroactive
Zonisamide	P030	0.0068	0.1391	neuroactive
Zotepine	P030	0.3065	8.4157	neuroactive
Galantamine	P030	0.0011	0.1106	neuroactive
Acamprosate	P032	-0.0348	0.1351	neuroactive
Almotriptan malate	P032	-0.0308	0.1306	neuroactive
Amisulpride	P032	-0.0879	0.5139	neuroactive
Apomorphine	P032	-0.1207	0.548	neuroactive
Aprepitant	P032	-0.0752	0.4676	neuroactive
Brexpiprazole	P032	-0.135	1.1901	neuroactive
Budipine	P032	-0.0641	0.3773	neuroactive
Buspirone	P032	-0.0935	0.6807	neuroactive
Caffeine	P032	-0.0546	0.2645	neuroactive
Carbamazepine	P032	-0.111	0.8003	neuroactive
Chlorpromazine	P032	0.1805	1.9374	neuroactive
Citalopram	P032	-0.0632	0.3875	neuroactive
Clomipramine	P032	0.057	0.388	neuroactive
Clonidine	P032	-0.0341	0.1592	neuroactive
Clozapine	P032	-0.2175	1.9847	neuroactive
Cyclobenzaprine	P032	-0.0569	0.3553	neuroactive
Deutetrabenazine	P032	0.0376	0.2562	neuroactive
Donepezil	P032	-0.1183	0.8948	neuroactive
Droxidopa	P032	0.2161	2.5349	neuroactive
Edaravone	P032	-0.1227	1.0628	neuroactive
Ethosuximide	P032	-0.0795	0.5139	neuroactive
Felbamate	P032	-0.1103	0.8567	neuroactive
Flumazenil	P032	-0.083	0.548	neuroactive
Fluoxetine	P032	0.0113	0.0766	neuroactive
Fluvoxamine	P032	-0.1566	1.2664	neuroactive
Guanfacine	P032	0.0149	0.0833	neuroactive
Haloperidol	P032	-0.1465	1.1901	neuroactive
Iloperidone	P032	-0.1034	0.8003	neuroactive
Lamotrigine	P032	-0.0248	0.0985	neuroactive
Levetiracetam	P032	-0.0762	0.4827	neuroactive
Lurasidone	P032	0.0415	0.2645	neuroactive
Memantine	P032	-0.0123	0.0489	neuroactive
Metoclopramide	P032	-0.041	0.2434	neuroactive
Minaprine	P032	-0.1577	1.4778	neuroactive
Mirtazapine	P032	0.0107	0.0731	neuroactive
Moclobemide	P032	-0.047	0.2562	neuroactive
Nimodipine	P032	-0.0082	0.0298	neuroactive
Olanzapine	P032	0.4307	5.5302	neuroactive
Paliperidone	P032	-0.5707	8.4283	neuroactive
Paroxetine	P032	-0.0802	0.5139	neuroactive
Perospirone	P032	0.0591	0.3611	neuroactive
Phenytoin	P032	-0.2064	2.1338	neuroactive
Piracetam	P032	0.0008	0.0298	neuroactive
Quetiapine	P032	-0.0783	0.4827	neuroactive
Rasagiline	P032	-0.0543	0.3183	neuroactive
Riluzole	P032	-0.0202	0.0833	neuroactive
Rimonabant	P032	0.1003	0.8003	neuroactive
Risperidone	P032	-0.0901	0.6281	neuroactive
Rivastigmine	P032	-0.0231	0.0833	neuroactive
Ropivacaine	P032	-0.0768	0.4827	neuroactive
Sertindole	P032	-0.1271	0.8948	neuroactive
Sulpiride	P032	-0.0752	0.4676	neuroactive
Tacrine	P032	0.0038	0.0403	neuroactive
Topiramate	P032	-0.013	0.0489	neuroactive
Tropisetron	P032	-0.1039	0.8003	neuroactive
Valproic Acid	P032	-0.025	0.0985	neuroactive
Varenicline	P032	-0.0738	0.4515	neuroactive
Venlafaxine	P032	-0.0598	0.2918	neuroactive
Vigabatrin	P032	-0.0195	0.0833	neuroactive
Vilazodone	P032	-0.275	2.8835	neuroactive
Vinpocetine	P032	0.0457	0.31	neuroactive
Vortioxetine	P032	0.1694	1.7143	neuroactive
Ziprasidone	P032	-0.1633	1.7143	neuroactive
Zolmitriptan	P032	-0.1033	0.8003	neuroactive
Zonisamide	P032	-0.0429	0.2434	neuroactive
Zotepine	P032	0.2272	2.371	neuroactive
Galantamine	P032	0.0491	0.3183	neuroactive
Acamprosate	P033	0.0035	0.113	neuroactive
Almotriptan malate	P033	0.0009	0.0675	neuroactive
Amisulpride	P033	0.0176	0.3605	neuroactive
Apomorphine	P033	0.2162	9.2976	neuroactive
Aprepitant	P033	0.0373	0.9702	neuroactive
Brexpiprazole	P033	0.049	1.4561	neuroactive
Budipine	P033	-0.0173	0.1787	neuroactive
Buspirone	P033	-0.007	0.0346	neuroactive
Caffeine	P033	0.0157	0.3591	neuroactive
Carbamazepine	P033	0.0274	0.6778	neuroactive
Chlorpromazine	P033	0.1504	6.2941	neuroactive
Citalopram	P033	0.0094	0.2033	neuroactive
Clomipramine	P033	0.1004	4.1096	neuroactive
Clonidine	P033	-0.0322	0.3741	neuroactive
Clozapine	P033	0.0176	0.3741	neuroactive
Cyclobenzaprine	P033	0.0245	0.5331	neuroactive
Deutetrabenazine	P033	0.0444	1.2578	neuroactive
Donepezil	P033	-0.0437	0.7352	neuroactive
Droxidopa	P033	-0.0928	2.9453	neuroactive
Edaravone	P033	-0.0605	1.4561	neuroactive
Ethosuximide	P033	-0.066	1.6346	neuroactive
Felbamate	P033	0.0144	0.2797	neuroactive
Flumazenil	P033	0.0122	0.25	neuroactive
Fluoxetine	P033	0.0504	1.6346	neuroactive
Fluvoxamine	P033	-0.0088	0.0493	neuroactive
Guanfacine	P033	-0.0504	1.2398	neuroactive
Haloperidol	P033	0.0222	0.5331	neuroactive
Iloperidone	P033	-0.0257	0.3605	neuroactive
Lamotrigine	P033	-0.0625	1.3433	neuroactive
Levetiracetam	P033	-0.0057	0.0133	neuroactive
Lurasidone	P033	0.0487	1.6346	neuroactive
Memantine	P033	-0.0023	0.0346	neuroactive
Metoclopramide	P033	0.0084	0.1907	neuroactive
Minaprine	P033	-0.0187	0.1907	neuroactive
Mirtazapine	P033	-0.0117	0.0836	neuroactive
Moclobemide	P033	-0.0106	0.0675	neuroactive
Nimodipine	P033	-0.0003	0.0629	neuroactive
Olanzapine	P033	0.2289	10.7375	neuroactive
Paliperidone	P033	-0.0226	0.2033	neuroactive
Paroxetine	P033	0.155	7.3002	neuroactive
Perospirone	P033	0.0371	1.0974	neuroactive
Phenytoin	P033	-0.0464	0.9562	neuroactive
Piracetam	P033	0.0119	0.25	neuroactive
Quetiapine	P033	0.0122	0.2725	neuroactive
Rasagiline	P033	-0.0295	0.4384	neuroactive
Riluzole	P033	0.0267	0.6778	neuroactive
Rimonabant	P033	0.2054	8.3335	neuroactive
Risperidone	P033	-0.0015	0.0435	neuroactive
Rivastigmine	P033	-0.0156	0.1355	neuroactive
Ropivacaine	P033	-0.0128	0.0935	neuroactive
Sertindole	P033	0.2618	11.6383	neuroactive
Sulpiride	P033	0.0131	0.2797	neuroactive
Tacrine	P033	0.038	1.1661	neuroactive
Topiramate	P033	-0.0191	0.2033	neuroactive
Tropisetron	P033	0.0088	0.1907	neuroactive
Valproic Acid	P033	-0.0671	1.6346	neuroactive
Varenicline	P033	-0.0421	0.7352	neuroactive
Venlafaxine	P033	-0.0127	0.0935	neuroactive
Vigabatrin	P033	-0.0323	0.5331	neuroactive
Vilazodone	P033	0.0822	2.9453	neuroactive
Vinpocetine	P033	0.0575	1.6346	neuroactive
Vortioxetine	P033	0.1413	6.2941	neuroactive
Ziprasidone	P033	-0.0541	0.9805	neuroactive
Zolmitriptan	P033	-0.0103	0.0675	neuroactive
Zonisamide	P033	0.0038	0.113	neuroactive
Zotepine	P033	0.1636	7.1649	neuroactive
Galantamine	P033	0.0691	2.768	neuroactive
Acamprosate	P034	-0.0219	0.1041	neuroactive
Almotriptan malate	P034	0.004	0.0224	neuroactive
Amisulpride	P034	-0.0199	0.0894	neuroactive
Apomorphine	P034	0.3215	7.2396	neuroactive
Aprepitant	P034	-0.0159	0.0356	neuroactive
Brexpiprazole	P034	-0.0297	0.1799	neuroactive
Budipine	P034	-0.0291	0.1799	neuroactive
Buspirone	P034	-0.0023	0.0141	neuroactive
Caffeine	P034	0.0036	0.0224	neuroactive
Carbamazepine	P034	0.0014	0.0166	neuroactive
Chlorpromazine	P034	0.1358	3.7058	neuroactive
Citalopram	P034	-0.0102	0.0224	neuroactive
Clomipramine	P034	0.1305	3.5787	neuroactive
Clonidine	P034	0.0246	0.1799	neuroactive
Clozapine	P034	-0.0082	0.0166	neuroactive
Cyclobenzaprine	P034	0.0523	0.825	neuroactive
Deutetrabenazine	P034	0.0784	1.5885	neuroactive
Donepezil	P034	-0.0819	1.4159	neuroactive
Droxidopa	P034	0.2357	7.2204	neuroactive
Edaravone	P034	-0.0556	0.7793	neuroactive
Ethosuximide	P034	-0.0097	0.0224	neuroactive
Felbamate	P034	-0.0119	0.0224	neuroactive
Flumazenil	P034	-0.0307	0.1799	neuroactive
Fluoxetine	P034	0.1065	2.6006	neuroactive
Fluvoxamine	P034	-0.0108	0.0224	neuroactive
Guanfacine	P034	-0.0236	0.1163	neuroactive
Haloperidol	P034	-0.0009	0.0141	neuroactive
Iloperidone	P034	-0.0859	1.4883	neuroactive
Lamotrigine	P034	0.0064	0.0224	neuroactive
Levetiracetam	P034	0.0004	0.0141	neuroactive
Lurasidone	P034	0.1279	3.4751	neuroactive
Memantine	P034	0.0643	1.2209	neuroactive
Metoclopramide	P034	-0.007	0.0141	neuroactive
Minaprine	P034	-0.0617	0.9233	neuroactive
Mirtazapine	P034	-0.0382	0.3326	neuroactive
Moclobemide	P034	0.0206	0.1682	neuroactive
Nimodipine	P034	-0.006	0.0141	neuroactive
Olanzapine	P034	0.4006	11.821	neuroactive
Paliperidone	P034	-0.1865	4.5638	neuroactive
Paroxetine	P034	0.06	1.0734	neuroactive
Perospirone	P034	0.0718	1.4159	neuroactive
Phenytoin	P034	-0.0265	0.1612	neuroactive
Piracetam	P034	-0.0228	0.1163	neuroactive
Quetiapine	P034	-0.0484	0.5516	neuroactive
Rasagiline	P034	-0.0271	0.1612	neuroactive
Riluzole	P034	-0.0045	0.0141	neuroactive
Rimonabant	P034	0.304	9.433	neuroactive
Risperidone	P034	-0.0514	0.6079	neuroactive
Rivastigmine	P034	-0.0096	0.0224	neuroactive
Ropivacaine	P034	-0.016	0.0356	neuroactive
Sertindole	P034	-0.2046	4.7696	neuroactive
Sulpiride	P034	-0.0287	0.1799	neuroactive
Tacrine	P034	0.0166	0.1163	neuroactive
Topiramate	P034	0.0275	0.2266	neuroactive
Tropisetron	P034	0.0074	0.0331	neuroactive
Valproic Acid	P034	-0.0021	0.0141	neuroactive
Varenicline	P034	-0.0223	0.1163	neuroactive
Venlafaxine	P034	-0.0146	0.0331	neuroactive
Vigabatrin	P034	-0.0319	0.1799	neuroactive
Vilazodone	P034	-0.0344	0.1799	neuroactive
Vinpocetine	P034	0.0925	2.1736	neuroactive
Vortioxetine	P034	0.1094	2.3821	neuroactive
Ziprasidone	P034	-0.0627	0.8748	neuroactive
Zolmitriptan	P034	-0.0431	0.4407	neuroactive
Zonisamide	P034	-0.0139	0.0331	neuroactive
Zotepine	P034	0.155	4.5544	neuroactive
Galantamine	P034	0.0828	1.7429	neuroactive
5-fluorouracil	P006	0.004	0.0377	oncology
Abemaciclib	P006	0.0255	0.3968	oncology
Afatinib	P006	0.0339	0.4077	oncology
Alectinib	P006	0.0406	0.3164	oncology
Axitinib	P006	0.0732	1.1243	oncology
Belinostat	P006	-0.0384	0.4552	oncology
Binimetinib	P006	-0.0004	0.0039	oncology
Bortezomib	P006	0.0872	1.77	oncology
Cabazitaxel	P006	0.0126	0.1148	oncology
Cabozantinib	P006	-0.0063	0.0646	oncology
Capecitabine	P006	-0.0556	0.6601	oncology
Carboplatin	P006	-0.0034	0.0231	oncology
Carfilzomib	P006	0.0515	0.5549	oncology
Ceritinib	P006	0.0324	0.4552	oncology
Cisplatin	P006	-0.0008	0.0053	oncology
Cobimetinib	P006	0.0263	0.3841	oncology
Crizotinib	P006	-0.0168	0.2365	oncology
Cyclophosphamid	P006	-0.039	0.3968	oncology
Dabrafenib	P006	-0.0653	0.4077	oncology
Dacarbazine	P006	0.0151	0.1408	oncology
Dasatinib	P006	0.1247	2.8154	oncology
Decitabine	P006	0.0153	0.1408	oncology
Docetaxel	P006	0.0446	0.4267	oncology
Elesclomol	P006	0.2756	8.6968	oncology
Epacadostat	P006	0.0296	0.1952	oncology
Erlotinib	P006	-0.051	0.6769	oncology
Everolimus	P006	-0.0267	0.1771	oncology
Fotemustine	P006	0.0305	0.3968	oncology
Gefitinib	P006	0.0143	0.1026	oncology
Gemcitabine	P006	-0.0133	0.125	oncology
Idelalisib	P006	0.0155	0.1408	oncology
Ifosfamide	P006	0.0177	0.1408	oncology
Imatinib	P006	-0.0692	1.6775	oncology
Irinotecan	P006	-0.0456	0.4552	oncology
Ixazomib	P006	0.0447	0.558	oncology
Lenvatinib	P006	0.0164	0.1148	oncology
Lorlatinib	P006	-0.0073	0.0462	oncology
Melphalan	P006	0.0655	1.33	oncology
Methotrexate	P006	0.0045	0.032	oncology
Midostaurin	P006	0.1243	2.8154	oncology
Mln2480	P006	0.0657	0.9297	oncology
Niraparib	P006	-0.0566	0.4552	oncology
Olaparib	P006	-0.031	0.1341	oncology
Osimertinib	P006	0.0698	0.7325	oncology
Oxaliplatin	P006	0.0623	0.8902	oncology
Paclitaxel	P006	-0.0615	0.4552	oncology
Palbociclib	P006	-0.0244	0.3142	oncology
Panobinostat	P006	0.0204	0.3164	oncology
Pazopanib	P006	0.0216	0.2029	oncology
Pemetrexed	P006	-0.0449	0.4552	oncology
Ponatinib	P006	0.0971	2.3682	oncology
Regorafenib	P006	0.1766	4.1439	oncology
Ribociclib	P006	0.1558	3.2623	oncology
Rucaparib	P006	-0.0528	0.6601	oncology
Sonidegib	P006	-0.0356	0.1467	oncology
Sorafenib	P006	0.1663	4.1701	oncology
Temsirolimus	P006	-0.0117	0.092	oncology
Topotecan	P006	-0.0107	0.0718	oncology
Trametinib	P006	0.0388	0.4552	oncology
Trifluridine	P006	0.0535	0.4552	oncology
Vinblastine	P006	-0.0168	0.1408	oncology
Vincristine	P006	-0.002	0.032	oncology
Vindesine	P006	0.0411	0.4552	oncology
Vinorelbine	P006	-0.0197	0.1408	oncology
Vismodegib	P006	0.0033	0.0419	oncology
5-fluorouracil	P007	0.0291	0.5438	oncology
Abemaciclib	P007	0.129	3.1743	oncology
Afatinib	P007	0.2366	3.56	oncology
Alectinib	P007	0.1857	4.8327	oncology
Axitinib	P007	-0.0176	0.2486	oncology
Belinostat	P007	0.1098	3.1743	oncology
Binimetinib	P007	-0.0257	0.3525	oncology
Bortezomib	P007	0.0709	2.2562	oncology
Cabazitaxel	P007	0.0117	0.1586	oncology
Cabozantinib	P007	0.0726	1.5635	oncology
Capecitabine	P007	-0.0052	0.0626	oncology
Carboplatin	P007	0.0168	0.2486	oncology
Carfilzomib	P007	0.0997	2.8698	oncology
Ceritinib	P007	0.2587	3.1685	oncology
Cisplatin	P007	0.0523	1.192	oncology
Cobimetinib	P007	0.0881	3.3543	oncology
Crizotinib	P007	0.0055	0.1636	oncology
Cyclophosphamid	P007	-0.0425	0.6167	oncology
Dabrafenib	P007	-0.0058	0.0112	oncology
Dacarbazine	P007	-0.0366	0.5932	oncology
Dasatinib	P007	0.0823	2.3526	oncology
Decitabine	P007	-0.0198	0.0782	oncology
Docetaxel	P007	0.0049	0.0876	oncology
Elesclomol	P007	0.2347	8.399	oncology
Epacadostat	P007	-0.0091	0.0514	oncology
Erlotinib	P007	-0.0413	0.2695	oncology
Everolimus	P007	-0.0197	0.2486	oncology
Fotemustine	P007	-0.0315	0.4289	oncology
Gefitinib	P007	0.0349	0.5682	oncology
Gemcitabine	P007	-0.0328	0.5028	oncology
Idelalisib	P007	0.0562	1.4535	oncology
Ifosfamide	P007	0.0035	0.0417	oncology
Imatinib	P007	0.0201	0.3632	oncology
Irinotecan	P007	0.086	1.9521	oncology
Ixazomib	P007	0.0887	2.8182	oncology
Lenvatinib	P007	-0.0101	0.0783	oncology
Lorlatinib	P007	-0.0237	0.3425	oncology
Melphalan	P007	-0.0318	0.5682	oncology
Methotrexate	P007	-0.0428	0.6267	oncology
Midostaurin	P007	0.0951	3.0428	oncology
Mln2480	P007	0.017	0.2486	oncology
Niraparib	P007	-0.0156	0.2486	oncology
Olaparib	P007	-0.0262	0.521	oncology
Osimertinib	P007	0.1756	5.5376	oncology
Oxaliplatin	P007	-0.0148	0.2486	oncology
Paclitaxel	P007	0.0224	0.3152	oncology
Palbociclib	P007	0.0237	0.2994	oncology
Panobinostat	P007	0.1412	4.4584	oncology
Pazopanib	P007	-0.0162	0.2486	oncology
Pemetrexed	P007	-0.0028	0.0417	oncology
Ponatinib	P007	0.2675	5.0009	oncology
Regorafenib	P007	0.4002	10.7932	oncology
Ribociclib	P007	0.2485	3.4301	oncology
Rucaparib	P007	-0.0076	0.0783	oncology
Sonidegib	P007	0.0106	0.2107	oncology
Sorafenib	P007	0.3555	8.248	oncology
Temsirolimus	P007	0.1008	3.0531	oncology
Topotecan	P007	0.0845	2.4674	oncology
Trametinib	P007	0.0157	0.2486	oncology
Trifluridine	P007	0.0234	0.3801	oncology
Vinblastine	P007	-0.1319	4.1512	oncology
Vincristine	P007	-0.0248	0.521	oncology
Vindesine	P007	0.0028	0.0417	oncology
Vinorelbine	P007	0.0221	0.3425	oncology
Vismodegib	P007	-0.0344	0.8082	oncology
5-fluorouracil	P011	-0.1774	4.289	oncology
Abemaciclib	P011	0.0184	0.2095	oncology
Afatinib	P011	0.1421	2.8927	oncology
Alectinib	P011	-0.0881	1.9108	oncology
Axitinib	P011	-0.2364	5.7033	oncology
Belinostat	P011	-0.0921	1.7325	oncology
Binimetinib	P011	-0.1367	3.4393	oncology
Bortezomib	P011	-0.0039	0.0364	oncology
Cabazitaxel	P011	-0.0569	0.9386	oncology
Cabozantinib	P011	-0.0396	0.6091	oncology
Capecitabine	P011	-0.2099	4.9066	oncology
Carboplatin	P011	-0.2058	4.684	oncology
Carfilzomib	P011	-0.0374	0.5529	oncology
Ceritinib	P011	0.3424	7.5406	oncology
Cisplatin	P011	-0.0912	1.3821	oncology
Cobimetinib	P011	0.082	1.5947	oncology
Crizotinib	P011	-0.0304	0.3761	oncology
Cyclophosphamid	P011	-0.189	3.848	oncology
Dabrafenib	P011	-0.2375	4.9508	oncology
Dacarbazine	P011	-0.2522	6.2013	oncology
Dasatinib	P011	-0.0439	0.6859	oncology
Decitabine	P011	-0.1272	3.0751	oncology
Docetaxel	P011	-0.1694	4.15	oncology
Elesclomol	P011	0.0865	1.6114	oncology
Epacadostat	P011	-0.1931	4.8601	oncology
Erlotinib	P011	-0.1161	2.5078	oncology
Everolimus	P011	-0.1912	4.9066	oncology
Fotemustine	P011	-0.1503	3.621	oncology
Gefitinib	P011	-0.2071	4.5346	oncology
Gemcitabine	P011	-0.1871	4.8601	oncology
Idelalisib	P011	-0.1019	2.3674	oncology
Ifosfamide	P011	-0.1385	3.1937	oncology
Imatinib	P011	-0.1063	2.1434	oncology
Irinotecan	P011	-0.2441	5.7986	oncology
Ixazomib	P011	-0.0324	0.4008	oncology
Lenvatinib	P011	-0.1896	4.684	oncology
Lorlatinib	P011	-0.1644	4.289	oncology
Melphalan	P011	-0.1295	3.1727	oncology
Methotrexate	P011	-0.2608	6.6478	oncology
Midostaurin	P011	0.0237	0.3318	oncology
Mln2480	P011	-0.169	3.8664	oncology
Niraparib	P011	-0.1297	3.1534	oncology
Olaparib	P011	-0.0095	0.1064	oncology
Osimertinib	P011	0.1564	4.15	oncology
Oxaliplatin	P011	-0.1823	4.684	oncology
Paclitaxel	P011	-0.0914	1.8523	oncology
Palbociclib	P011	-0.133	2.8288	oncology
Panobinostat	P011	0.0031	0.0343	oncology
Pazopanib	P011	-0.2273	5.6234	oncology
Pemetrexed	P011	-0.1937	4.3778	oncology
Ponatinib	P011	0.4391	9.8477	oncology
Regorafenib	P011	0.1662	4.1445	oncology
Ribociclib	P011	0.2616	6.2013	oncology
Rucaparib	P011	-0.2	4.9508	oncology
Sonidegib	P011	-0.1254	2.8933	oncology
Sorafenib	P011	0.2186	4.5272	oncology
Temsirolimus	P011	-0.0554	0.8557	oncology
Topotecan	P011	-0.1209	2.5731	oncology
Trametinib	P011	-0.1196	2.9201	oncology
Trifluridine	P011	-0.1473	3.3859	oncology
[truncated: 590 more rows]

## Sheet: Fig.2c
Drug	Drug_Type	Drug_Class	Mean_PCY_Score
Elesclomol	Oncology (ONCD)	other_ONCD	0.20718
Sorafenib	Oncology (ONCD)	RTK (other)	0.19966
Ribociclib	Oncology (ONCD)	CDK	0.19631
Ponatinib	Oncology (ONCD)	RTK (other)	0.18888
Vortioxetine	Neuroactive (NAD)	antidepressant	0.18654
Rimonabant	Neuroactive (NAD)	other_NAD	0.18406
Zotepine	Neuroactive (NAD)	antipsychotic	0.17728
Ceritinib	Oncology (ONCD)	RTK (ALK)	0.1687
Regorafenib	Oncology (ONCD)	RTK (other)	0.16104
Apomorphine	Neuroactive (NAD)	Parkinsons	0.15696
Osimertinib	Oncology (ONCD)	RTK (EGFR)	0.1489
Afatinib	Oncology (ONCD)	RTK (EGFR)	0.14265
Chlorpromazine	Neuroactive (NAD)	antipsychotic	0.13496
Olanzapine	Neuroactive (NAD)	antipsychotic	0.12854
Paroxetine	Neuroactive (NAD)	antidepressant	0.11142
Panobinostat	Oncology (ONCD)	other_ONCD	0.10948
Brexpiprazole	Neuroactive (NAD)	antipsychotic	0.09668
Midostaurin	Oncology (ONCD)	RTK (other)	0.08888
Fluoxetine	Neuroactive (NAD)	antidepressant	0.07937
Abemaciclib	Oncology (ONCD)	CDK	0.07737
Ixazomib	Oncology (ONCD)	other_ONCD	0.07341
Clomipramine	Neuroactive (NAD)	antidepressant	0.07295
Droxidopa	Neuroactive (NAD)	Parkinsons	0.06818
Cobimetinib	Oncology (ONCD)	MAPK	0.06161
Bortezomib	Oncology (ONCD)	other_ONCD	0.06044
Olaparib	Oncology (ONCD)	DNA repair/replication	0.06022
Dasatinib	Oncology (ONCD)	RTK (other)	0.05837
Vinpocetine	Neuroactive (NAD)	anticonvulsant	0.05187
Vinorelbine	Oncology (ONCD)	tubulin	0.05058
Vindesine	Oncology (ONCD)	tubulin	0.04826
Riluzole	Neuroactive (NAD)	other_NAD	0.04674
Cabazitaxel	Oncology (ONCD)	tubulin	0.04344
Trametinib	Oncology (ONCD)	MAPK	0.04112
Alectinib	Oncology (ONCD)	RTK (ALK)	0.03917
Perospirone	Neuroactive (NAD)	antipsychotic	0.03903
Lurasidone	Neuroactive (NAD)	antipsychotic	0.03595
Carfilzomib	Oncology (ONCD)	other_ONCD	0.03227
Palbociclib	Oncology (ONCD)	CDK	0.03115
Topotecan	Oncology (ONCD)	DNA repair/replication	0.03114
Cisplatin	Oncology (ONCD)	DNA alkylation	0.0302
Deutetrabenazine	Neuroactive (NAD)	other_NAD	0.02972
Pazopanib	Oncology (ONCD)	RTK (other)	0.02926
Mln2480	Oncology (ONCD)	MAPK	0.02902
Melphalan	Oncology (ONCD)	DNA alkylation	0.02664
Idelalisib	Oncology (ONCD)	mTOR	0.02503
Zonisamide	Neuroactive (NAD)	anticonvulsant	0.02434
Levetiracetam	Neuroactive (NAD)	anticonvulsant	0.02335
Aprepitant	Neuroactive (NAD)	antiemetic	0.02205
5-fluorouracil	Oncology (ONCD)	DNA repair/replication	0.01835
Galantamine	Neuroactive (NAD)	Alzheimers	0.01814
Ifosfamide	Oncology (ONCD)	DNA alkylation	0.01812
Axitinib	Oncology (ONCD)	RTK (VEGFR)	0.01716
Binimetinib	Oncology (ONCD)	MAPK	0.0156
Epacadostat	Oncology (ONCD)	other_ONCD	0.01434
Cabozantinib	Oncology (ONCD)	RTK (other)	0.01389
Gemcitabine	Oncology (ONCD)	DNA repair/replication	0.01304
Vigabatrin	Neuroactive (NAD)	anticonvulsant	0.01091
Caffeine	Neuroactive (NAD)	other_NAD	0.01049
Cyclobenzaprine	Neuroactive (NAD)	other_NAD	0.0099
Lamotrigine	Neuroactive (NAD)	anticonvulsant	0.0093
Rivastigmine	Neuroactive (NAD)	Alzheimers	0.00741
Dacarbazine	Oncology (ONCD)	DNA alkylation	0.00735
Almotriptan malate	Neuroactive (NAD)	other_NAD	0.00729
Trifluridine	Oncology (ONCD)	DNA repair/replication	0.00687
Venlafaxine	Neuroactive (NAD)	antidepressant	0.00672
Belinostat	Oncology (ONCD)	other_ONCD	0.00604
Piracetam	Neuroactive (NAD)	other_NAD	0.00552
Lorlatinib	Oncology (ONCD)	RTK (ALK)	0.00465
Lenvatinib	Oncology (ONCD)	RTK (other)	0.00409
Moclobemide	Neuroactive (NAD)	antidepressant	0.00312
Paclitaxel	Oncology (ONCD)	tubulin	0.00298
Metoclopramide	Neuroactive (NAD)	antiemetic	0.00168
Carboplatin	Oncology (ONCD)	DNA alkylation	0.00158
Docetaxel	Oncology (ONCD)	tubulin	0.00145
Topiramate	Neuroactive (NAD)	anticonvulsant	0.00138
Methotrexate	Oncology (ONCD)	DNA repair/replication	0.00035
Acamprosate	Neuroactive (NAD)	drug_abuse	-0.00076
Tacrine	Neuroactive (NAD)	Alzheimers	-0.00098
Nimodipine	Neuroactive (NAD)	other_NAD	-0.00107
Felbamate	Neuroactive (NAD)	anticonvulsant	-0.00224
Tropisetron	Neuroactive (NAD)	antiemetic	-0.00265
Citalopram	Neuroactive (NAD)	antidepressant	-0.00275
Guanfacine	Neuroactive (NAD)	other_NAD	-0.00279
Sulpiride	Neuroactive (NAD)	antipsychotic	-0.00403
Valproic Acid	Neuroactive (NAD)	anticonvulsant	-0.00429
Carbamazepine	Neuroactive (NAD)	anticonvulsant	-0.00445
Fotemustine	Oncology (ONCD)	DNA alkylation	-0.00539
Niraparib	Oncology (ONCD)	DNA repair/replication	-0.00551
Gefitinib	Oncology (ONCD)	RTK (EGFR)	-0.00583
Buspirone	Neuroactive (NAD)	other_NAD	-0.00589
Ropivacaine	Neuroactive (NAD)	other_NAD	-0.0061
Varenicline	Neuroactive (NAD)	drug_abuse	-0.00611
Clonidine	Neuroactive (NAD)	other_NAD	-0.00819
Memantine	Neuroactive (NAD)	Alzheimers	-0.0088
Flumazenil	Neuroactive (NAD)	drug_abuse	-0.00921
Zolmitriptan	Neuroactive (NAD)	other_NAD	-0.00957
Mirtazapine	Neuroactive (NAD)	antidepressant	-0.01023
Irinotecan	Oncology (ONCD)	DNA repair/replication	-0.01147
Minaprine	Neuroactive (NAD)	antidepressant	-0.01316
Oxaliplatin	Oncology (ONCD)	DNA alkylation	-0.014
Pemetrexed	Oncology (ONCD)	other_ONCD	-0.01471
Decitabine	Oncology (ONCD)	DNA repair/replication	-0.01514
Rasagiline	Neuroactive (NAD)	Parkinsons	-0.01592
Cyclophosphamid	Oncology (ONCD)	DNA alkylation	-0.01612
Vismodegib	Oncology (ONCD)	other_ONCD	-0.01679
Donepezil	Neuroactive (NAD)	Alzheimers	-0.01707
Imatinib	Oncology (ONCD)	RTK (other)	-0.01753
Crizotinib	Oncology (ONCD)	RTK (ALK)	-0.01864
Quetiapine	Neuroactive (NAD)	antipsychotic	-0.01933
Amisulpride	Neuroactive (NAD)	antipsychotic	-0.02025
Erlotinib	Oncology (ONCD)	RTK (EGFR)	-0.02071
Risperidone	Neuroactive (NAD)	antipsychotic	-0.02105
Phenytoin	Neuroactive (NAD)	anticonvulsant	-0.02112
Ethosuximide	Neuroactive (NAD)	anticonvulsant	-0.02173
Rucaparib	Oncology (ONCD)	DNA repair/replication	-0.02368
Clozapine	Neuroactive (NAD)	antipsychotic	-0.02386
Capecitabine	Oncology (ONCD)	DNA repair/replication	-0.02504
Fluvoxamine	Neuroactive (NAD)	antidepressant	-0.02958
Dabrafenib	Oncology (ONCD)	MAPK	-0.03301
Budipine	Neuroactive (NAD)	Parkinsons	-0.03305
Temsirolimus	Oncology (ONCD)	mTOR	-0.03368
Vinblastine	Oncology (ONCD)	tubulin	-0.03471
Iloperidone	Neuroactive (NAD)	antipsychotic	-0.03714
Vilazodone	Neuroactive (NAD)	antidepressant	-0.03931
Haloperidol	Neuroactive (NAD)	antipsychotic	-0.03969
Edaravone	Neuroactive (NAD)	other_NAD	-0.04773
Everolimus	Oncology (ONCD)	mTOR	-0.05598
Sonidegib	Oncology (ONCD)	other_ONCD	-0.06644
Ziprasidone	Neuroactive (NAD)	antipsychotic	-0.07519
Vincristine	Oncology (ONCD)	tubulin	-0.11947
Sertindole	Neuroactive (NAD)	antipsychotic	-0.12316
Paliperidone	Neuroactive (NAD)	antipsychotic	-0.15267

## Sheet: Fig.2d
Clinical_Parameter_Drug	Clinical_Parameter	Drug	Neg_Log10_Pvalue_Adjusted	Percent_Patients_PCYscore_Above_Point03	Category
Sex:VORTIOXETINE	Sex	VORTIOXETINE	0.7998	81.4815	NAD
Sex:RIMONABANT	Sex	RIMONABANT	0.4666	81.4815	NAD
Sex:ZOTEPINE	Sex	ZOTEPINE	0.1495	81.4815	NAD
Sex:APOMORPHINE	Sex	APOMORPHINE	0.1656	74.0741	NAD
Sex:CHLORPROMAZINE	Sex	CHLORPROMAZINE	0.6026	74.0741	NAD
Sex:OLANZAPINE	Sex	OLANZAPINE	0.3813	77.7778	NAD
Sex:PAROXETINE	Sex	PAROXETINE	0.4666	62.963	NAD
Sex:BREXPIPRAZOLE	Sex	BREXPIPRAZOLE	1.4246	66.6667	NAD
Sex:FLUOXETINE	Sex	FLUOXETINE	0.7487	55.5556	NAD
Sex:CLOMIPRAMINE	Sex	CLOMIPRAMINE	0.5109	66.6667	NAD
Sex:DROXIDOPA	Sex	DROXIDOPA	0.4976	62.963	NAD
Sex:VINPOCETINE	Sex	VINPOCETINE	0.1654	77.7778	NAD
Sex:RILUZOLE	Sex	RILUZOLE	0.2981	55.5556	NAD
Sex:PEROSPIRONE	Sex	PEROSPIRONE	0.4587	66.6667	NAD
Sex:LURASIDONE	Sex	LURASIDONE	0.0584	66.6667	NAD
Sex:DEUTETRABENAZINE	Sex	DEUTETRABENAZINE	0.0814	48.1481	NAD
Sex:ZONISAMIDE	Sex	ZONISAMIDE	0.1656	48.1481	NAD
Sex:LEVETIRACETAM	Sex	LEVETIRACETAM	0	33.3333	NAD
Sex:APREPITANT	Sex	APREPITANT	0.1979	40.7407	NAD
Sex:GALANTAMINE	Sex	GALANTAMINE	0.0187	37.037	NAD
Sex:VIGABATRIN	Sex	VIGABATRIN	0.3622	25.9259	NAD
Sex:CAFFEINE	Sex	CAFFEINE	0.1326	25.9259	NAD
Sex:CYCLOBENZAPRINE	Sex	CYCLOBENZAPRINE	0.1581	37.037	NAD
Sex:LAMOTRIGINE	Sex	LAMOTRIGINE	1.8961	25.9259	NAD
Sex:RIVASTIGMINE	Sex	RIVASTIGMINE	0.0256	29.6296	NAD
Sex:ALMOTRIPTAN.MALATE	Sex	ALMOTRIPTAN.MALATE	0.3016	22.2222	NAD
Sex:VENLAFAXINE	Sex	VENLAFAXINE	0.1651	22.2222	NAD
Sex:PIRACETAM	Sex	PIRACETAM	0.0106	22.2222	NAD
Sex:MOCLOBEMIDE	Sex	MOCLOBEMIDE	0.8605	22.2222	NAD
Sex:METOCLOPRAMIDE	Sex	METOCLOPRAMIDE	0.302	25.9259	NAD
Sex:TOPIRAMATE	Sex	TOPIRAMATE	0.0562	18.5185	NAD
Sex:ACAMPROSATE	Sex	ACAMPROSATE	0.2225	18.5185	NAD
Sex:TACRINE	Sex	TACRINE	0.0305	25.9259	NAD
Sex:NIMODIPINE	Sex	NIMODIPINE	0.0464	29.6296	NAD
Sex:FELBAMATE	Sex	FELBAMATE	0.0106	14.8148	NAD
Sex:TROPISETRON	Sex	TROPISETRON	0.0022	22.2222	NAD
Sex:CITALOPRAM	Sex	CITALOPRAM	0.1635	18.5185	NAD
Sex:GUANFACINE	Sex	GUANFACINE	0.0222	14.8148	NAD
Sex:SULPIRIDE	Sex	SULPIRIDE	0.1929	14.8148	NAD
Sex:VALPROIC.ACID	Sex	VALPROIC.ACID	0.4762	22.2222	NAD
Sex:CARBAMAZEPINE	Sex	CARBAMAZEPINE	0.2345	14.8148	NAD
Sex:BUSPIRONE	Sex	BUSPIRONE	0.4114	7.4074	NAD
Sex:ROPIVACAINE	Sex	ROPIVACAINE	0.0218	18.5185	NAD
Sex:VARENICLINE	Sex	VARENICLINE	1.5743	22.2222	NAD
Sex:CLONIDINE	Sex	CLONIDINE	0.0621	18.5185	NAD
Sex:MEMANTINE	Sex	MEMANTINE	0.1037	14.8148	NAD
Sex:FLUMAZENIL	Sex	FLUMAZENIL	0.1073	7.4074	NAD
Sex:ZOLMITRIPTAN	Sex	ZOLMITRIPTAN	0.111	18.5185	NAD
Sex:MIRTAZAPINE	Sex	MIRTAZAPINE	0.1495	14.8148	NAD
Sex:MINAPRINE	Sex	MINAPRINE	0.0187	11.1111	NAD
Sex:RASAGILINE	Sex	RASAGILINE	0.0621	7.4074	NAD
Sex:DONEPEZIL	Sex	DONEPEZIL	0.2854	25.9259	NAD
Sex:QUETIAPINE	Sex	QUETIAPINE	0.2854	11.1111	NAD
Sex:AMISULPRIDE	Sex	AMISULPRIDE	0.0401	7.4074	NAD
Sex:RISPERIDONE	Sex	RISPERIDONE	0.0562	7.4074	NAD
Sex:PHENYTOIN	Sex	PHENYTOIN	0.1291	11.1111	NAD
Sex:ETHOSUXIMIDE	Sex	ETHOSUXIMIDE	0.3094	18.5185	NAD
Sex:CLOZAPINE	Sex	CLOZAPINE	0.19	18.5185	NAD
Sex:FLUVOXAMINE	Sex	FLUVOXAMINE	0.8912	14.8148	NAD
Sex:BUDIPINE	Sex	BUDIPINE	0.1311	7.4074	NAD
Sex:ILOPERIDONE	Sex	ILOPERIDONE	0.1569	14.8148	NAD
Sex:VILAZODONE	Sex	VILAZODONE	0.182	37.037	NAD
Sex:HALOPERIDOL	Sex	HALOPERIDOL	0.2099	29.6296	NAD
Sex:EDARAVONE	Sex	EDARAVONE	0.1384	18.5185	NAD
Sex:ZIPRASIDONE	Sex	ZIPRASIDONE	0.1654	18.5185	NAD
Sex:SERTINDOLE	Sex	SERTINDOLE	0.182	33.3333	NAD
Sex:PALIPERIDONE	Sex	PALIPERIDONE	0.0451	0	NAD
MGMT.methylation:VORTIOXETINE	MGMT.methylation	VORTIOXETINE	0.0506	81.4815	NAD
MGMT.methylation:RIMONABANT	MGMT.methylation	RIMONABANT	0.0709	81.4815	NAD
MGMT.methylation:ZOTEPINE	MGMT.methylation	ZOTEPINE	0.0014	81.4815	NAD
MGMT.methylation:APOMORPHINE	MGMT.methylation	APOMORPHINE	0	74.0741	NAD
MGMT.methylation:CHLORPROMAZINE	MGMT.methylation	CHLORPROMAZINE	0.1209	74.0741	NAD
MGMT.methylation:OLANZAPINE	MGMT.methylation	OLANZAPINE	0.1015	77.7778	NAD
MGMT.methylation:PAROXETINE	MGMT.methylation	PAROXETINE	0.2408	62.963	NAD
MGMT.methylation:BREXPIPRAZOLE	MGMT.methylation	BREXPIPRAZOLE	0.1451	66.6667	NAD
MGMT.methylation:FLUOXETINE	MGMT.methylation	FLUOXETINE	0.4402	55.5556	NAD
MGMT.methylation:CLOMIPRAMINE	MGMT.methylation	CLOMIPRAMINE	0.1347	66.6667	NAD
MGMT.methylation:DROXIDOPA	MGMT.methylation	DROXIDOPA	0.169	62.963	NAD
MGMT.methylation:VINPOCETINE	MGMT.methylation	VINPOCETINE	0.2174	77.7778	NAD
MGMT.methylation:RILUZOLE	MGMT.methylation	RILUZOLE	0.1725	55.5556	NAD
MGMT.methylation:PEROSPIRONE	MGMT.methylation	PEROSPIRONE	0.4587	66.6667	NAD
MGMT.methylation:LURASIDONE	MGMT.methylation	LURASIDONE	0.0584	66.6667	NAD
MGMT.methylation:DEUTETRABENAZINE	MGMT.methylation	DEUTETRABENAZINE	0.0814	48.1481	NAD
MGMT.methylation:ZONISAMIDE	MGMT.methylation	ZONISAMIDE	0.033	48.1481	NAD
MGMT.methylation:LEVETIRACETAM	MGMT.methylation	LEVETIRACETAM	0	33.3333	NAD
MGMT.methylation:APREPITANT	MGMT.methylation	APREPITANT	0.1979	40.7407	NAD
MGMT.methylation:GALANTAMINE	MGMT.methylation	GALANTAMINE	0.0187	37.037	NAD
MGMT.methylation:VIGABATRIN	MGMT.methylation	VIGABATRIN	0	25.9259	NAD
MGMT.methylation:CAFFEINE	MGMT.methylation	CAFFEINE	0.1326	25.9259	NAD
MGMT.methylation:CYCLOBENZAPRINE	MGMT.methylation	CYCLOBENZAPRINE	0.0687	37.037	NAD
MGMT.methylation:LAMOTRIGINE	MGMT.methylation	LAMOTRIGINE	0.1478	25.9259	NAD
MGMT.methylation:RIVASTIGMINE	MGMT.methylation	RIVASTIGMINE	0.0256	29.6296	NAD
MGMT.methylation:ALMOTRIPTAN.MALATE	MGMT.methylation	ALMOTRIPTAN.MALATE	0.0228	22.2222	NAD
MGMT.methylation:VENLAFAXINE	MGMT.methylation	VENLAFAXINE	0.1451	22.2222	NAD
MGMT.methylation:PIRACETAM	MGMT.methylation	PIRACETAM	0.0106	22.2222	NAD
MGMT.methylation:MOCLOBEMIDE	MGMT.methylation	MOCLOBEMIDE	0.2911	22.2222	NAD
MGMT.methylation:METOCLOPRAMIDE	MGMT.methylation	METOCLOPRAMIDE	0.302	25.9259	NAD
MGMT.methylation:TOPIRAMATE	MGMT.methylation	TOPIRAMATE	0.0562	18.5185	NAD
MGMT.methylation:ACAMPROSATE	MGMT.methylation	ACAMPROSATE	0.1073	18.5185	NAD
MGMT.methylation:TACRINE	MGMT.methylation	TACRINE	0.0305	25.9259	NAD
MGMT.methylation:NIMODIPINE	MGMT.methylation	NIMODIPINE	0.0451	29.6296	NAD
MGMT.methylation:FELBAMATE	MGMT.methylation	FELBAMATE	0.0106	14.8148	NAD
MGMT.methylation:TROPISETRON	MGMT.methylation	TROPISETRON	0.5141	22.2222	NAD
MGMT.methylation:CITALOPRAM	MGMT.methylation	CITALOPRAM	0	18.5185	NAD
MGMT.methylation:GUANFACINE	MGMT.methylation	GUANFACINE	0.6951	14.8148	NAD
MGMT.methylation:SULPIRIDE	MGMT.methylation	SULPIRIDE	0.1015	14.8148	NAD
MGMT.methylation:VALPROIC.ACID	MGMT.methylation	VALPROIC.ACID	0.0382	22.2222	NAD
MGMT.methylation:CARBAMAZEPINE	MGMT.methylation	CARBAMAZEPINE	0.6533	14.8148	NAD
MGMT.methylation:BUSPIRONE	MGMT.methylation	BUSPIRONE	0.8739	7.4074	NAD
MGMT.methylation:ROPIVACAINE	MGMT.methylation	ROPIVACAINE	0.0218	18.5185	NAD
MGMT.methylation:VARENICLINE	MGMT.methylation	VARENICLINE	1.1252	22.2222	NAD
MGMT.methylation:CLONIDINE	MGMT.methylation	CLONIDINE	0.4115	18.5185	NAD
MGMT.methylation:MEMANTINE	MGMT.methylation	MEMANTINE	0.1037	14.8148	NAD
MGMT.methylation:FLUMAZENIL	MGMT.methylation	FLUMAZENIL	0.1073	7.4074	NAD
MGMT.methylation:ZOLMITRIPTAN	MGMT.methylation	ZOLMITRIPTAN	0.1568	18.5185	NAD
MGMT.methylation:MIRTAZAPINE	MGMT.methylation	MIRTAZAPINE	0.0106	14.8148	NAD
MGMT.methylation:MINAPRINE	MGMT.methylation	MINAPRINE	0.0187	11.1111	NAD
MGMT.methylation:RASAGILINE	MGMT.methylation	RASAGILINE	0.0621	7.4074	NAD
MGMT.methylation:DONEPEZIL	MGMT.methylation	DONEPEZIL	0.6951	25.9259	NAD
MGMT.methylation:QUETIAPINE	MGMT.methylation	QUETIAPINE	0.1015	11.1111	NAD
MGMT.methylation:AMISULPRIDE	MGMT.methylation	AMISULPRIDE	0.1809	7.4074	NAD
MGMT.methylation:RISPERIDONE	MGMT.methylation	RISPERIDONE	0.0562	7.4074	NAD
MGMT.methylation:PHENYTOIN	MGMT.methylation	PHENYTOIN	0.0382	11.1111	NAD
MGMT.methylation:ETHOSUXIMIDE	MGMT.methylation	ETHOSUXIMIDE	0.2006	18.5185	NAD
MGMT.methylation:CLOZAPINE	MGMT.methylation	CLOZAPINE	0.0933	18.5185	NAD
MGMT.methylation:FLUVOXAMINE	MGMT.methylation	FLUVOXAMINE	0.4402	14.8148	NAD
MGMT.methylation:BUDIPINE	MGMT.methylation	BUDIPINE	0.1311	7.4074	NAD
MGMT.methylation:ILOPERIDONE	MGMT.methylation	ILOPERIDONE	0.5954	14.8148	NAD
MGMT.methylation:VILAZODONE	MGMT.methylation	VILAZODONE	0.1942	37.037	NAD
MGMT.methylation:HALOPERIDOL	MGMT.methylation	HALOPERIDOL	0.1724	29.6296	NAD
MGMT.methylation:EDARAVONE	MGMT.methylation	EDARAVONE	0.0382	18.5185	NAD
MGMT.methylation:ZIPRASIDONE	MGMT.methylation	ZIPRASIDONE	0.6216	18.5185	NAD
MGMT.methylation:SERTINDOLE	MGMT.methylation	SERTINDOLE	0.2939	33.3333	NAD
MGMT.methylation:PALIPERIDONE	MGMT.methylation	PALIPERIDONE	0.0451	0	NAD
Tumor.Localisation:VORTIOXETINE	Tumor.Localisation	VORTIOXETINE	0.2259	81.4815	NAD
Tumor.Localisation:RIMONABANT	Tumor.Localisation	RIMONABANT	0.0709	81.4815	NAD
Tumor.Localisation:ZOTEPINE	Tumor.Localisation	ZOTEPINE	0.0014	81.4815	NAD
Tumor.Localisation:APOMORPHINE	Tumor.Localisation	APOMORPHINE	0	74.0741	NAD
Tumor.Localisation:CHLORPROMAZINE	Tumor.Localisation	CHLORPROMAZINE	0.1209	74.0741	NAD
Tumor.Localisation:OLANZAPINE	Tumor.Localisation	OLANZAPINE	0.3351	77.7778	NAD
Tumor.Localisation:PAROXETINE	Tumor.Localisation	PAROXETINE	0.0271	62.963	NAD
Tumor.Localisation:BREXPIPRAZOLE	Tumor.Localisation	BREXPIPRAZOLE	0.8199	66.6667	NAD
Tumor.Localisation:FLUOXETINE	Tumor.Localisation	FLUOXETINE	0.0796	55.5556	NAD
Tumor.Localisation:CLOMIPRAMINE	Tumor.Localisation	CLOMIPRAMINE	0.0237	66.6667	NAD
Tumor.Localisation:DROXIDOPA	Tumor.Localisation	DROXIDOPA	0.4976	62.963	NAD
Tumor.Localisation:VINPOCETINE	Tumor.Localisation	VINPOCETINE	1.5706	77.7778	NAD
Tumor.Localisation:RILUZOLE	Tumor.Localisation	RILUZOLE	0.1885	55.5556	NAD
Tumor.Localisation:PEROSPIRONE	Tumor.Localisation	PEROSPIRONE	0.1302	66.6667	NAD
Tumor.Localisation:LURASIDONE	Tumor.Localisation	LURASIDONE	0.0584	66.6667	NAD
Tumor.Localisation:DEUTETRABENAZINE	Tumor.Localisation	DEUTETRABENAZINE	1.1191	48.1481	NAD
Tumor.Localisation:ZONISAMIDE	Tumor.Localisation	ZONISAMIDE	0.1256	48.1481	NAD
Tumor.Localisation:LEVETIRACETAM	Tumor.Localisation	LEVETIRACETAM	0	33.3333	NAD
Tumor.Localisation:APREPITANT	Tumor.Localisation	APREPITANT	0.1979	40.7407	NAD
Tumor.Localisation:GALANTAMINE	Tumor.Localisation	GALANTAMINE	0.0187	37.037	NAD
Tumor.Localisation:VIGABATRIN	Tumor.Localisation	VIGABATRIN	0.3622	25.9259	NAD
Tumor.Localisation:CAFFEINE	Tumor.Localisation	CAFFEINE	0.9829	25.9259	NAD
Tumor.Localisation:CYCLOBENZAPRINE	Tumor.Localisation	CYCLOBENZAPRINE	0.1581	37.037	NAD
Tumor.Localisation:LAMOTRIGINE	Tumor.Localisation	LAMOTRIGINE	0.1478	25.9259	NAD
Tumor.Localisation:RIVASTIGMINE	Tumor.Localisation	RIVASTIGMINE	0.0256	29.6296	NAD
Tumor.Localisation:ALMOTRIPTAN.MALATE	Tumor.Localisation	ALMOTRIPTAN.MALATE	0.0228	22.2222	NAD
Tumor.Localisation:VENLAFAXINE	Tumor.Localisation	VENLAFAXINE	0.7299	22.2222	NAD
Tumor.Localisation:PIRACETAM	Tumor.Localisation	PIRACETAM	0.0106	22.2222	NAD
Tumor.Localisation:MOCLOBEMIDE	Tumor.Localisation	MOCLOBEMIDE	0.8605	22.2222	NAD
Tumor.Localisation:METOCLOPRAMIDE	Tumor.Localisation	METOCLOPRAMIDE	0.0861	25.9259	NAD
Tumor.Localisation:TOPIRAMATE	Tumor.Localisation	TOPIRAMATE	0.0562	18.5185	NAD
Tumor.Localisation:ACAMPROSATE	Tumor.Localisation	ACAMPROSATE	0.1073	18.5185	NAD
Tumor.Localisation:TACRINE	Tumor.Localisation	TACRINE	0.0305	25.9259	NAD
Tumor.Localisation:NIMODIPINE	Tumor.Localisation	NIMODIPINE	0.0451	29.6296	NAD
Tumor.Localisation:FELBAMATE	Tumor.Localisation	FELBAMATE	0.0106	14.8148	NAD
Tumor.Localisation:TROPISETRON	Tumor.Localisation	TROPISETRON	0.4061	22.2222	NAD
Tumor.Localisation:CITALOPRAM	Tumor.Localisation	CITALOPRAM	0.1635	18.5185	NAD
Tumor.Localisation:GUANFACINE	Tumor.Localisation	GUANFACINE	0.0222	14.8148	NAD
Tumor.Localisation:SULPIRIDE	Tumor.Localisation	SULPIRIDE	0.1209	14.8148	NAD
Tumor.Localisation:VALPROIC.ACID	Tumor.Localisation	VALPROIC.ACID	0.4762	22.2222	NAD
Tumor.Localisation:CARBAMAZEPINE	Tumor.Localisation	CARBAMAZEPINE	0.7477	14.8148	NAD
Tumor.Localisation:BUSPIRONE	Tumor.Localisation	BUSPIRONE	0.8739	7.4074	NAD
Tumor.Localisation:ROPIVACAINE	Tumor.Localisation	ROPIVACAINE	0.237	18.5185	NAD
Tumor.Localisation:VARENICLINE	Tumor.Localisation	VARENICLINE	0.046	22.2222	NAD
Tumor.Localisation:CLONIDINE	Tumor.Localisation	CLONIDINE	0.2612	18.5185	NAD
Tumor.Localisation:MEMANTINE	Tumor.Localisation	MEMANTINE	0.0657	14.8148	NAD
Tumor.Localisation:FLUMAZENIL	Tumor.Localisation	FLUMAZENIL	0.1073	7.4074	NAD
Tumor.Localisation:ZOLMITRIPTAN	Tumor.Localisation	ZOLMITRIPTAN	0.0555	18.5185	NAD
Tumor.Localisation:MIRTAZAPINE	Tumor.Localisation	MIRTAZAPINE	0.1502	14.8148	NAD
Tumor.Localisation:MINAPRINE	Tumor.Localisation	MINAPRINE	0.0187	11.1111	NAD
Tumor.Localisation:RASAGILINE	Tumor.Localisation	RASAGILINE	0.0621	7.4074	NAD
Tumor.Localisation:DONEPEZIL	Tumor.Localisation	DONEPEZIL	0.2854	25.9259	NAD
Tumor.Localisation:QUETIAPINE	Tumor.Localisation	QUETIAPINE	0.2854	11.1111	NAD
Tumor.Localisation:AMISULPRIDE	Tumor.Localisation	AMISULPRIDE	0.0302	7.4074	NAD
Tumor.Localisation:RISPERIDONE	Tumor.Localisation	RISPERIDONE	0.0504	7.4074	NAD
Tumor.Localisation:PHENYTOIN	Tumor.Localisation	PHENYTOIN	0.0382	11.1111	NAD
Tumor.Localisation:ETHOSUXIMIDE	Tumor.Localisation	ETHOSUXIMIDE	0.3094	18.5185	NAD
Tumor.Localisation:CLOZAPINE	Tumor.Localisation	CLOZAPINE	0.19	18.5185	NAD
Tumor.Localisation:FLUVOXAMINE	Tumor.Localisation	FLUVOXAMINE	0	14.8148	NAD
Tumor.Localisation:BUDIPINE	Tumor.Localisation	BUDIPINE	0.1311	7.4074	NAD
Tumor.Localisation:ILOPERIDONE	Tumor.Localisation	ILOPERIDONE	0.5382	14.8148	NAD
Tumor.Localisation:VILAZODONE	Tumor.Localisation	VILAZODONE	1.1191	37.037	NAD
Tumor.Localisation:HALOPERIDOL	Tumor.Localisation	HALOPERIDOL	0.2099	29.6296	NAD
Tumor.Localisation:EDARAVONE	Tumor.Localisation	EDARAVONE	0.1384	18.5185	NAD
Tumor.Localisation:ZIPRASIDONE	Tumor.Localisation	ZIPRASIDONE	2.6077	18.5185	NAD
Tumor.Localisation:SERTINDOLE	Tumor.Localisation	SERTINDOLE	2.0971	33.3333	NAD
Tumor.Localisation:PALIPERIDONE	Tumor.Localisation	PALIPERIDONE	0.9134	0	NAD
Recurrent:VORTIOXETINE	Recurrent	VORTIOXETINE	0.0506	81.4815	NAD
Recurrent:RIMONABANT	Recurrent	RIMONABANT	0.0709	81.4815	NAD
Recurrent:ZOTEPINE	Recurrent	ZOTEPINE	0.0014	81.4815	NAD
Recurrent:APOMORPHINE	Recurrent	APOMORPHINE	0	74.0741	NAD
Recurrent:CHLORPROMAZINE	Recurrent	CHLORPROMAZINE	0	74.0741	NAD
Recurrent:OLANZAPINE	Recurrent	OLANZAPINE	0.5512	77.7778	NAD
Recurrent:PAROXETINE	Recurrent	PAROXETINE	0.0271	62.963	NAD
Recurrent:BREXPIPRAZOLE	Recurrent	BREXPIPRAZOLE	0.6582	66.6667	NAD
Recurrent:FLUOXETINE	Recurrent	FLUOXETINE	0.0796	55.5556	NAD
Recurrent:CLOMIPRAMINE	Recurrent	CLOMIPRAMINE	0.0106	66.6667	NAD
Recurrent:DROXIDOPA	Recurrent	DROXIDOPA	0.1046	62.963	NAD
Recurrent:VINPOCETINE	Recurrent	VINPOCETINE	0.7821	77.7778	NAD
Recurrent:RILUZOLE	Recurrent	RILUZOLE	0.1725	55.5556	NAD
Recurrent:PEROSPIRONE	Recurrent	PEROSPIRONE	0.0794	66.6667	NAD
Recurrent:LURASIDONE	Recurrent	LURASIDONE	0.0706	66.6667	NAD
Recurrent:DEUTETRABENAZINE	Recurrent	DEUTETRABENAZINE	0.3046	48.1481	NAD
Recurrent:ZONISAMIDE	Recurrent	ZONISAMIDE	0.1256	48.1481	NAD
Recurrent:LEVETIRACETAM	Recurrent	LEVETIRACETAM	0	33.3333	NAD
Recurrent:APREPITANT	Recurrent	APREPITANT	0.1979	40.7407	NAD
Recurrent:GALANTAMINE	Recurrent	GALANTAMINE	0.0187	37.037	NAD
Recurrent:VIGABATRIN	Recurrent	VIGABATRIN	0.0354	25.9259	NAD
Recurrent:CAFFEINE	Recurrent	CAFFEINE	0.7147	25.9259	NAD
Recurrent:CYCLOBENZAPRINE	Recurrent	CYCLOBENZAPRINE	0.0687	37.037	NAD
Recurrent:LAMOTRIGINE	Recurrent	LAMOTRIGINE	0.162	25.9259	NAD
Recurrent:RIVASTIGMINE	Recurrent	RIVASTIGMINE	0.0256	29.6296	NAD
Recurrent:ALMOTRIPTAN.MALATE	Recurrent	ALMOTRIPTAN.MALATE	0.0228	22.2222	NAD
Recurrent:VENLAFAXINE	Recurrent	VENLAFAXINE	0.4807	22.2222	NAD
Recurrent:PIRACETAM	Recurrent	PIRACETAM	0.0106	22.2222	NAD
Recurrent:MOCLOBEMIDE	Recurrent	MOCLOBEMIDE	0.8605	22.2222	NAD
Recurrent:METOCLOPRAMIDE	Recurrent	METOCLOPRAMIDE	0.302	25.9259	NAD
Recurrent:TOPIRAMATE	Recurrent	TOPIRAMATE	0.0562	18.5185	NAD
Recurrent:ACAMPROSATE	Recurrent	ACAMPROSATE	0.5512	18.5185	NAD
Recurrent:TACRINE	Recurrent	TACRINE	0.0305	25.9259	NAD
Recurrent:NIMODIPINE	Recurrent	NIMODIPINE	0.0106	29.6296	NAD
Recurrent:FELBAMATE	Recurrent	FELBAMATE	0.0106	14.8148	NAD
Recurrent:TROPISETRON	Recurrent	TROPISETRON	0	22.2222	NAD
Recurrent:CITALOPRAM	Recurrent	CITALOPRAM	0.1635	18.5185	NAD
Recurrent:GUANFACINE	Recurrent	GUANFACINE	0.0222	14.8148	NAD
Recurrent:SULPIRIDE	Recurrent	SULPIRIDE	0.1209	14.8148	NAD
Recurrent:VALPROIC.ACID	Recurrent	VALPROIC.ACID	0.0382	22.2222	NAD
Recurrent:CARBAMAZEPINE	Recurrent	CARBAMAZEPINE	0.6533	14.8148	NAD
Recurrent:BUSPIRONE	Recurrent	BUSPIRONE	0.4114	7.4074	NAD
Recurrent:ROPIVACAINE	Recurrent	ROPIVACAINE	0	18.5185	NAD
Recurrent:VARENICLINE	Recurrent	VARENICLINE	0.1081	22.2222	NAD
Recurrent:CLONIDINE	Recurrent	CLONIDINE	0.4115	18.5185	NAD
Recurrent:MEMANTINE	Recurrent	MEMANTINE	0.1669	14.8148	NAD
Recurrent:FLUMAZENIL	Recurrent	FLUMAZENIL	0.1073	7.4074	NAD
Recurrent:ZOLMITRIPTAN	Recurrent	ZOLMITRIPTAN	0.0555	18.5185	NAD
Recurrent:MIRTAZAPINE	Recurrent	MIRTAZAPINE	0.0106	14.8148	NAD
Recurrent:MINAPRINE	Recurrent	MINAPRINE	0.0187	11.1111	NAD
Recurrent:RASAGILINE	Recurrent	RASAGILINE	0.0621	7.4074	NAD
Recurrent:DONEPEZIL	Recurrent	DONEPEZIL	0.2854	25.9259	NAD
Recurrent:QUETIAPINE	Recurrent	QUETIAPINE	0.2854	11.1111	NAD
Recurrent:AMISULPRIDE	Recurrent	AMISULPRIDE	0.0302	7.4074	NAD
Recurrent:RISPERIDONE	Recurrent	RISPERIDONE	0.0562	7.4074	NAD
Recurrent:PHENYTOIN	Recurrent	PHENYTOIN	0.0382	11.1111	NAD
Recurrent:ETHOSUXIMIDE	Recurrent	ETHOSUXIMIDE	0.3094	18.5185	NAD
Recurrent:CLOZAPINE	Recurrent	CLOZAPINE	0.0796	18.5185	NAD
Recurrent:FLUVOXAMINE	Recurrent	FLUVOXAMINE	0	14.8148	NAD
Recurrent:BUDIPINE	Recurrent	BUDIPINE	0.1311	7.4074	NAD
Recurrent:ILOPERIDONE	Recurrent	ILOPERIDONE	0.5954	14.8148	NAD
Recurrent:VILAZODONE	Recurrent	VILAZODONE	0.9998	37.037	NAD
Recurrent:HALOPERIDOL	Recurrent	HALOPERIDOL	0.2099	29.6296	NAD
Recurrent:EDARAVONE	Recurrent	EDARAVONE	0.1384	18.5185	NAD
Recurrent:ZIPRASIDONE	Recurrent	ZIPRASIDONE	1.3309	18.5185	NAD
Recurrent:SERTINDOLE	Recurrent	SERTINDOLE	1.243	33.3333	NAD
Recurrent:PALIPERIDONE	Recurrent	PALIPERIDONE	0.9419	0	NAD
Age:VORTIOXETINE	Age	VORTIOXETINE	0.0506	81.4815	NAD
Age:RIMONABANT	Age	RIMONABANT	0.0709	81.4815	NAD
Age:ZOTEPINE	Age	ZOTEPINE	0.0014	81.4815	NAD
Age:APOMORPHINE	Age	APOMORPHINE	0	74.0741	NAD
Age:CHLORPROMAZINE	Age	CHLORPROMAZINE	0.1209	74.0741	NAD
Age:OLANZAPINE	Age	OLANZAPINE	0.1697	77.7778	NAD
Age:PAROXETINE	Age	PAROXETINE	0.0271	62.963	NAD
Age:BREXPIPRAZOLE	Age	BREXPIPRAZOLE	0.102	66.6667	NAD
Age:FLUOXETINE	Age	FLUOXETINE	0.0796	55.5556	NAD
Age:CLOMIPRAMINE	Age	CLOMIPRAMINE	0.0237	66.6667	NAD
Age:DROXIDOPA	Age	DROXIDOPA	0.031	62.963	NAD
Age:VINPOCETINE	Age	VINPOCETINE	0.1654	77.7778	NAD
Age:RILUZOLE	Age	RILUZOLE	0.2981	55.5556	NAD
Age:PEROSPIRONE	Age	PEROSPIRONE	0.0105	66.6667	NAD
Age:LURASIDONE	Age	LURASIDONE	0.0584	66.6667	NAD
Age:DEUTETRABENAZINE	Age	DEUTETRABENAZINE	0.0814	48.1481	NAD
Age:ZONISAMIDE	Age	ZONISAMIDE	0.033	48.1481	NAD
Age:LEVETIRACETAM	Age	LEVETIRACETAM	0	33.3333	NAD
Age:APREPITANT	Age	APREPITANT	0.1979	40.7407	NAD
Age:GALANTAMINE	Age	GALANTAMINE	0.0187	37.037	NAD
Age:VIGABATRIN	Age	VIGABATRIN	0.0354	25.9259	NAD
Age:CAFFEINE	Age	CAFFEINE	0.0519	25.9259	NAD
Age:CYCLOBENZAPRINE	Age	CYCLOBENZAPRINE	0.0546	37.037	NAD
Age:LAMOTRIGINE	Age	LAMOTRIGINE	0.1478	25.9259	NAD
Age:RIVASTIGMINE	Age	RIVASTIGMINE	0.0256	29.6296	NAD
Age:ALMOTRIPTAN.MALATE	Age	ALMOTRIPTAN.MALATE	0.0228	22.2222	NAD
Age:VENLAFAXINE	Age	VENLAFAXINE	0.0567	22.2222	NAD
Age:PIRACETAM	Age	PIRACETAM	0.0106	22.2222	NAD
Age:MOCLOBEMIDE	Age	MOCLOBEMIDE	0.0334	22.2222	NAD
Age:METOCLOPRAMIDE	Age	METOCLOPRAMIDE	0.302	25.9259	NAD
Age:TOPIRAMATE	Age	TOPIRAMATE	0.0562	18.5185	NAD
Age:ACAMPROSATE	Age	ACAMPROSATE	0.2225	18.5185	NAD
Age:TACRINE	Age	TACRINE	0.0305	25.9259	NAD
Age:NIMODIPINE	Age	NIMODIPINE	0.0451	29.6296	NAD
Age:FELBAMATE	Age	FELBAMATE	0.0106	14.8148	NAD
Age:TROPISETRON	Age	TROPISETRON	0.0022	22.2222	NAD
Age:CITALOPRAM	Age	CITALOPRAM	0.1635	18.5185	NAD
Age:GUANFACINE	Age	GUANFACINE	0.0222	14.8148	NAD
Age:SULPIRIDE	Age	SULPIRIDE	0.1929	14.8148	NAD
Age:VALPROIC.ACID	Age	VALPROIC.ACID	0.2465	22.2222	NAD
Age:CARBAMAZEPINE	Age	CARBAMAZEPINE	0.7477	14.8148	NAD
Age:BUSPIRONE	Age	BUSPIRONE	0.3143	7.4074	NAD
Age:ROPIVACAINE	Age	ROPIVACAINE	0	18.5185	NAD
Age:VARENICLINE	Age	VARENICLINE	0.1081	22.2222	NAD
Age:CLONIDINE	Age	CLONIDINE	0.0621	18.5185	NAD
Age:MEMANTINE	Age	MEMANTINE	0.0657	14.8148	NAD
Age:FLUMAZENIL	Age	FLUMAZENIL	0.1073	7.4074	NAD
Age:ZOLMITRIPTAN	Age	ZOLMITRIPTAN	0.1568	18.5185	NAD
Age:MIRTAZAPINE	Age	MIRTAZAPINE	0.0106	14.8148	NAD
Age:MINAPRINE	Age	MINAPRINE	0.2259	11.1111	NAD
Age:RASAGILINE	Age	RASAGILINE	0.0621	7.4074	NAD
Age:DONEPEZIL	Age	DONEPEZIL	0.1683	25.9259	NAD
Age:QUETIAPINE	Age	QUETIAPINE	0.2854	11.1111	NAD
Age:AMISULPRIDE	Age	AMISULPRIDE	0.0302	7.4074	NAD
Age:RISPERIDONE	Age	RISPERIDONE	0.0562	7.4074	NAD
Age:PHENYTOIN	Age	PHENYTOIN	0.1291	11.1111	NAD
Age:ETHOSUXIMIDE	Age	ETHOSUXIMIDE	0.3094	18.5185	NAD
Age:CLOZAPINE	Age	CLOZAPINE	0.0933	18.5185	NAD
Age:FLUVOXAMINE	Age	FLUVOXAMINE	0	14.8148	NAD
Age:BUDIPINE	Age	BUDIPINE	0.1311	7.4074	NAD
Age:ILOPERIDONE	Age	ILOPERIDONE	0.0745	14.8148	NAD
Age:VILAZODONE	Age	VILAZODONE	0.0451	37.037	NAD
Age:HALOPERIDOL	Age	HALOPERIDOL	0.1381	29.6296	NAD
Age:EDARAVONE	Age	EDARAVONE	0.1384	18.5185	NAD
Age:ZIPRASIDONE	Age	ZIPRASIDONE	0.1795	18.5185	NAD
Age:SERTINDOLE	Age	SERTINDOLE	0.0124	33.3333	NAD
Age:PALIPERIDONE	Age	PALIPERIDONE	0.2419	0	NAD
Ki67:VORTIOXETINE	Ki67	VORTIOXETINE	1.1714	81.4815	NAD
Ki67:RIMONABANT	Ki67	RIMONABANT	1.3036	81.4815	NAD
Ki67:ZOTEPINE	Ki67	ZOTEPINE	1.1174	81.4815	NAD
Ki67:APOMORPHINE	Ki67	APOMORPHINE	0.1222	74.0741	NAD
Ki67:CHLORPROMAZINE	Ki67	CHLORPROMAZINE	1.4474	74.0741	NAD
Ki67:OLANZAPINE	Ki67	OLANZAPINE	0.1015	77.7778	NAD
Ki67:PAROXETINE	Ki67	PAROXETINE	1.2909	62.963	NAD
Ki67:BREXPIPRAZOLE	Ki67	BREXPIPRAZOLE	1.1902	66.6667	NAD
Ki67:FLUOXETINE	Ki67	FLUOXETINE	1.0269	55.5556	NAD
Ki67:CLOMIPRAMINE	Ki67	CLOMIPRAMINE	1.013	66.6667	NAD
Ki67:DROXIDOPA	Ki67	DROXIDOPA	0.031	62.963	NAD
Ki67:VINPOCETINE	Ki67	VINPOCETINE	0.2174	77.7778	NAD
Ki67:RILUZOLE	Ki67	RILUZOLE	0.2981	55.5556	NAD
Ki67:PEROSPIRONE	Ki67	PEROSPIRONE	0.4587	66.6667	NAD
Ki67:LURASIDONE	Ki67	LURASIDONE	0.0706	66.6667	NAD
Ki67:DEUTETRABENAZINE	Ki67	DEUTETRABENAZINE	0.0814	48.1481	NAD
Ki67:ZONISAMIDE	Ki67	ZONISAMIDE	0.033	48.1481	NAD
Ki67:LEVETIRACETAM	Ki67	LEVETIRACETAM	0	33.3333	NAD
Ki67:APREPITANT	Ki67	APREPITANT	1.2563	40.7407	NAD
Ki67:GALANTAMINE	Ki67	GALANTAMINE	0.0187	37.037	NAD
Ki67:VIGABATRIN	Ki67	VIGABATRIN	0.0354	25.9259	NAD
Ki67:CAFFEINE	Ki67	CAFFEINE	0.3665	25.9259	NAD
Ki67:CYCLOBENZAPRINE	Ki67	CYCLOBENZAPRINE	0.653	37.037	NAD
Ki67:LAMOTRIGINE	Ki67	LAMOTRIGINE	0.5345	25.9259	NAD
Ki67:RIVASTIGMINE	Ki67	RIVASTIGMINE	0.0256	29.6296	NAD
Ki67:ALMOTRIPTAN.MALATE	Ki67	ALMOTRIPTAN.MALATE	0.0228	22.2222	NAD
Ki67:VENLAFAXINE	Ki67	VENLAFAXINE	0.6557	22.2222	NAD
Ki67:PIRACETAM	Ki67	PIRACETAM	0.3816	22.2222	NAD
Ki67:MOCLOBEMIDE	Ki67	MOCLOBEMIDE	0.8605	22.2222	NAD
Ki67:METOCLOPRAMIDE	Ki67	METOCLOPRAMIDE	0.302	25.9259	NAD
Ki67:TOPIRAMATE	Ki67	TOPIRAMATE	0.0562	18.5185	NAD
Ki67:ACAMPROSATE	Ki67	ACAMPROSATE	0.2225	18.5185	NAD
Ki67:TACRINE	Ki67	TACRINE	0.0305	25.9259	NAD
Ki67:NIMODIPINE	Ki67	NIMODIPINE	0.0464	29.6296	NAD
Ki67:FELBAMATE	Ki67	FELBAMATE	0.0164	14.8148	NAD
Ki67:TROPISETRON	Ki67	TROPISETRON	0.032	22.2222	NAD
Ki67:CITALOPRAM	Ki67	CITALOPRAM	0.0941	18.5185	NAD
Ki67:GUANFACINE	Ki67	GUANFACINE	0.0222	14.8148	NAD
Ki67:SULPIRIDE	Ki67	SULPIRIDE	0.1929	14.8148	NAD
Ki67:VALPROIC.ACID	Ki67	VALPROIC.ACID	0.5926	22.2222	NAD
Ki67:CARBAMAZEPINE	Ki67	CARBAMAZEPINE	0.0858	14.8148	NAD
Ki67:BUSPIRONE	Ki67	BUSPIRONE	0.4114	7.4074	NAD
Ki67:ROPIVACAINE	Ki67	ROPIVACAINE	0.6172	18.5185	NAD
Ki67:VARENICLINE	Ki67	VARENICLINE	0.844	22.2222	NAD
Ki67:CLONIDINE	Ki67	CLONIDINE	0.0621	18.5185	NAD
Ki67:MEMANTINE	Ki67	MEMANTINE	0.1037	14.8148	NAD
Ki67:FLUMAZENIL	Ki67	FLUMAZENIL	0.1073	7.4074	NAD
Ki67:ZOLMITRIPTAN	Ki67	ZOLMITRIPTAN	0.1568	18.5185	NAD
Ki67:MIRTAZAPINE	Ki67	MIRTAZAPINE	0.0106	14.8148	NAD
Ki67:MINAPRINE	Ki67	MINAPRINE	0.2259	11.1111	NAD
Ki67:RASAGILINE	Ki67	RASAGILINE	0.0626	7.4074	NAD
Ki67:DONEPEZIL	Ki67	DONEPEZIL	0.2854	25.9259	NAD
Ki67:QUETIAPINE	Ki67	QUETIAPINE	0.2854	11.1111	NAD
Ki67:AMISULPRIDE	Ki67	AMISULPRIDE	0.1809	7.4074	NAD
Ki67:RISPERIDONE	Ki67	RISPERIDONE	0.0504	7.4074	NAD
Ki67:PHENYTOIN	Ki67	PHENYTOIN	0.0382	11.1111	NAD
Ki67:ETHOSUXIMIDE	Ki67	ETHOSUXIMIDE	0.1216	18.5185	NAD
Ki67:CLOZAPINE	Ki67	CLOZAPINE	0.586	18.5185	NAD
Ki67:FLUVOXAMINE	Ki67	FLUVOXAMINE	0.4402	14.8148	NAD
Ki67:BUDIPINE	Ki67	BUDIPINE	0.1311	7.4074	NAD
Ki67:ILOPERIDONE	Ki67	ILOPERIDONE	0.4312	14.8148	NAD
Ki67:VILAZODONE	Ki67	VILAZODONE	0.2325	37.037	NAD
Ki67:HALOPERIDOL	Ki67	HALOPERIDOL	0.2099	29.6296	NAD
Ki67:EDARAVONE	Ki67	EDARAVONE	0.0676	18.5185	NAD
Ki67:ZIPRASIDONE	Ki67	ZIPRASIDONE	0.1795	18.5185	NAD
Ki67:SERTINDOLE	Ki67	SERTINDOLE	0.8043	33.3333	NAD
Ki67:PALIPERIDONE	Ki67	PALIPERIDONE	0.0418	0	NAD
Sex:ELESCLOMOL	Sex	ELESCLOMOL	0.0328	100	ONCD
Sex:SORAFENIB	Sex	SORAFENIB	0.2395	100	ONCD
Sex:RIBOCICLIB	Sex	RIBOCICLIB	0	83.3333	ONCD
Sex:PONATINIB	Sex	PONATINIB	0	91.6667	ONCD
Sex:CERITINIB	Sex	CERITINIB	0	83.3333	ONCD
Sex:REGORAFENIB	Sex	REGORAFENIB	0	91.6667	ONCD
Sex:OSIMERTINIB	Sex	OSIMERTINIB	0.2423	83.3333	ONCD
Sex:AFATINIB	Sex	AFATINIB	0.3672	83.3333	ONCD
Sex:PANOBINOSTAT	Sex	PANOBINOSTAT	0.605	66.6667	ONCD
Sex:MIDOSTAURIN	Sex	MIDOSTAURIN	0.0429	75	ONCD
Sex:ABEMACICLIB	Sex	ABEMACICLIB	0.1035	66.6667	ONCD
Sex:IXAZOMIB	Sex	IXAZOMIB	0.1875	66.6667	ONCD
Sex:COBIMETINIB	Sex	COBIMETINIB	0.2796	58.3333	ONCD
Sex:BORTEZOMIB	Sex	BORTEZOMIB	0.0251	83.3333	ONCD
Sex:OLAPARIB	Sex	OLAPARIB	0.1786	58.3333	ONCD
Sex:DASATINIB	Sex	DASATINIB	0.3672	66.6667	ONCD
Sex:VINORELBINE	Sex	VINORELBINE	1.2967	50	ONCD
Sex:VINDESINE	Sex	VINDESINE	0.1429	50	ONCD
Sex:CABAZITAXEL	Sex	CABAZITAXEL	0.1744	58.3333	ONCD
Sex:TRAMETINIB	Sex	TRAMETINIB	0.3567	58.3333	ONCD
Sex:ALECTINIB	Sex	ALECTINIB	0.921	75	ONCD
Sex:CARFILZOMIB	Sex	CARFILZOMIB	0.4728	41.6667	ONCD
Sex:PALBOCICLIB	Sex	PALBOCICLIB	0.1881	66.6667	ONCD
Sex:TOPOTECAN	Sex	TOPOTECAN	0.5408	33.3333	ONCD
Sex:CISPLATIN	Sex	CISPLATIN	0.2755	50	ONCD
Sex:PAZOPANIB	Sex	PAZOPANIB	0.0574	50	ONCD
Sex:MLN2480	Sex	MLN2480	0.385	50	ONCD
Sex:MELPHALAN	Sex	MELPHALAN	0.0328	50	ONCD
Sex:IDELALISIB	Sex	IDELALISIB	0.4728	58.3333	ONCD
Sex:X5.FLUOROURACIL	Sex	X5.FLUOROURACIL	0.3647	41.6667	ONCD
Sex:IFOSFAMIDE	Sex	IFOSFAMIDE	1.2967	50	ONCD
Sex:AXITINIB	Sex	AXITINIB	0.0574	58.3333	ONCD
Sex:BINIMETINIB	Sex	BINIMETINIB	0	33.3333	ONCD
Sex:EPACADOSTAT	Sex	EPACADOSTAT	0.1029	41.6667	ONCD
Sex:CABOZANTINIB	Sex	CABOZANTINIB	0.7481	50	ONCD
Sex:GEMCITABINE	Sex	GEMCITABINE	0.2967	41.6667	ONCD
Sex:DACARBAZINE	Sex	DACARBAZINE	0	41.6667	ONCD
Sex:TRIFLURIDINE	Sex	TRIFLURIDINE	0.2585	41.6667	ONCD
Sex:BELINOSTAT	Sex	BELINOSTAT	0.4289	33.3333	ONCD
Sex:LORLATINIB	Sex	LORLATINIB	0.4755	41.6667	ONCD
Sex:LENVATINIB	Sex	LENVATINIB	0.62	16.6667	ONCD
Sex:PACLITAXEL	Sex	PACLITAXEL	0.6117	33.3333	ONCD
Sex:CARBOPLATIN	Sex	CARBOPLATIN	0.4703	33.3333	ONCD
Sex:DOCETAXEL	Sex	DOCETAXEL	0.1035	33.3333	ONCD
Sex:METHOTREXATE	Sex	METHOTREXATE	0.2796	41.6667	ONCD
Sex:FOTEMUSTINE	Sex	FOTEMUSTINE	0.1786	25	ONCD
Sex:NIRAPARIB	Sex	NIRAPARIB	0.0662	25	ONCD
Sex:GEFITINIB	Sex	GEFITINIB	0.2423	41.6667	ONCD
Sex:IRINOTECAN	Sex	IRINOTECAN	0.4642	25	ONCD
Sex:OXALIPLATIN	Sex	OXALIPLATIN	0.3726	16.6667	ONCD
Sex:PEMETREXED	Sex	PEMETREXED	0.1868	25	ONCD
Sex:DECITABINE	Sex	DECITABINE	0.1209	25	ONCD
Sex:CYCLOPHOSPHAMID	Sex	CYCLOPHOSPHAMID	0.4363	25	ONCD
Sex:VISMODEGIB	Sex	VISMODEGIB	0	16.6667	ONCD
Sex:IMATINIB	Sex	IMATINIB	0.5765	8.3333	ONCD
Sex:CRIZOTINIB	Sex	CRIZOTINIB	0.1744	33.3333	ONCD
Sex:ERLOTINIB	Sex	ERLOTINIB	0.122	8.3333	ONCD
Sex:RUCAPARIB	Sex	RUCAPARIB	0.2755	8.3333	ONCD
Sex:CAPECITABINE	Sex	CAPECITABINE	0.1881	25	ONCD
Sex:DABRAFENIB	Sex	DABRAFENIB	0.7299	16.6667	ONCD
Sex:TEMSIROLIMUS	Sex	TEMSIROLIMUS	0.4363	25	ONCD
Sex:VINBLASTINE	Sex	VINBLASTINE	0.1946	25	ONCD
Sex:EVEROLIMUS	Sex	EVEROLIMUS	0	8.3333	ONCD
Sex:SONIDEGIB	Sex	SONIDEGIB	0.3672	16.6667	ONCD
Sex:VINCRISTINE	Sex	VINCRISTINE	0.0251	8.3333	ONCD
MGMT.methylation:ELESCLOMOL	MGMT.methylation	ELESCLOMOL	0.0328	100	ONCD
MGMT.methylation:SORAFENIB	MGMT.methylation	SORAFENIB	0	100	ONCD
MGMT.methylation:RIBOCICLIB	MGMT.methylation	RIBOCICLIB	0	83.3333	ONCD
MGMT.methylation:PONATINIB	MGMT.methylation	PONATINIB	0	91.6667	ONCD
MGMT.methylation:CERITINIB	MGMT.methylation	CERITINIB	0	83.3333	ONCD
MGMT.methylation:REGORAFENIB	MGMT.methylation	REGORAFENIB	0	91.6667	ONCD
MGMT.methylation:OSIMERTINIB	MGMT.methylation	OSIMERTINIB	0.1035	83.3333	ONCD
MGMT.methylation:AFATINIB	MGMT.methylation	AFATINIB	0.1035	83.3333	ONCD
MGMT.methylation:PANOBINOSTAT	MGMT.methylation	PANOBINOSTAT	0	66.6667	ONCD
MGMT.methylation:MIDOSTAURIN	MGMT.methylation	MIDOSTAURIN	0.0429	75	ONCD
MGMT.methylation:ABEMACICLIB	MGMT.methylation	ABEMACICLIB	0.1035	66.6667	ONCD
MGMT.methylation:IXAZOMIB	MGMT.methylation	IXAZOMIB	0.2632	66.6667	ONCD
MGMT.methylation:COBIMETINIB	MGMT.methylation	COBIMETINIB	0.2796	58.3333	ONCD
MGMT.methylation:BORTEZOMIB	MGMT.methylation	BORTEZOMIB	0	83.3333	ONCD
MGMT.methylation:OLAPARIB	MGMT.methylation	OLAPARIB	0	58.3333	ONCD
MGMT.methylation:DASATINIB	MGMT.methylation	DASATINIB	0.0328	66.6667	ONCD
MGMT.methylation:VINORELBINE	MGMT.methylation	VINORELBINE	0.1035	50	ONCD
MGMT.methylation:VINDESINE	MGMT.methylation	VINDESINE	0.0912	50	ONCD
MGMT.methylation:CABAZITAXEL	MGMT.methylation	CABAZITAXEL	0.2632	58.3333	ONCD
MGMT.methylation:TRAMETINIB	MGMT.methylation	TRAMETINIB	0.1881	58.3333	ONCD
MGMT.methylation:ALECTINIB	MGMT.methylation	ALECTINIB	0.5408	75	ONCD
MGMT.methylation:CARFILZOMIB	MGMT.methylation	CARFILZOMIB	0	41.6667	ONCD
MGMT.methylation:PALBOCICLIB	MGMT.methylation	PALBOCICLIB	0.1881	66.6667	ONCD
MGMT.methylation:TOPOTECAN	MGMT.methylation	TOPOTECAN	0.5408	33.3333	ONCD
MGMT.methylation:CISPLATIN	MGMT.methylation	CISPLATIN	0.4013	50	ONCD
MGMT.methylation:PAZOPANIB	MGMT.methylation	PAZOPANIB	0.1429	50	ONCD
MGMT.methylation:MLN2480	MGMT.methylation	MLN2480	0.385	50	ONCD
MGMT.methylation:MELPHALAN	MGMT.methylation	MELPHALAN	0.0328	50	ONCD
MGMT.methylation:IDELALISIB	MGMT.methylation	IDELALISIB	0.1811	58.3333	ONCD
MGMT.methylation:X5.FLUOROURACIL	MGMT.methylation	X5.FLUOROURACIL	0.3647	41.6667	ONCD
MGMT.methylation:IFOSFAMIDE	MGMT.methylation	IFOSFAMIDE	0.1035	50	ONCD
MGMT.methylation:AXITINIB	MGMT.methylation	AXITINIB	0.0912	58.3333	ONCD
MGMT.methylation:BINIMETINIB	MGMT.methylation	BINIMETINIB	0.0064	33.3333	ONCD
MGMT.methylation:EPACADOSTAT	MGMT.methylation	EPACADOSTAT	0.1163	41.6667	ONCD
MGMT.methylation:CABOZANTINIB	MGMT.methylation	CABOZANTINIB	0.5643	50	ONCD
MGMT.methylation:GEMCITABINE	MGMT.methylation	GEMCITABINE	0.1035	41.6667	ONCD
MGMT.methylation:DACARBAZINE	MGMT.methylation	DACARBAZINE	0.0066	41.6667	ONCD
MGMT.methylation:TRIFLURIDINE	MGMT.methylation	TRIFLURIDINE	0.2585	41.6667	ONCD
MGMT.methylation:BELINOSTAT	MGMT.methylation	BELINOSTAT	0.3995	33.3333	ONCD
MGMT.methylation:LORLATINIB	MGMT.methylation	LORLATINIB	0.1035	41.6667	ONCD
MGMT.methylation:LENVATINIB	MGMT.methylation	LENVATINIB	0.1035	16.6667	ONCD
MGMT.methylation:PACLITAXEL	MGMT.methylation	PACLITAXEL	0.1035	33.3333	ONCD
MGMT.methylation:CARBOPLATIN	MGMT.methylation	CARBOPLATIN	0.2518	33.3333	ONCD
MGMT.methylation:DOCETAXEL	MGMT.methylation	DOCETAXEL	0.1035	33.3333	ONCD
MGMT.methylation:METHOTREXATE	MGMT.methylation	METHOTREXATE	0.2796	41.6667	ONCD
MGMT.methylation:FOTEMUSTINE	MGMT.methylation	FOTEMUSTINE	0.2398	25	ONCD
MGMT.methylation:NIRAPARIB	MGMT.methylation	NIRAPARIB	0	25	ONCD
MGMT.methylation:GEFITINIB	MGMT.methylation	GEFITINIB	0.2632	41.6667	ONCD
MGMT.methylation:IRINOTECAN	MGMT.methylation	IRINOTECAN	0.4642	25	ONCD
MGMT.methylation:OXALIPLATIN	MGMT.methylation	OXALIPLATIN	0.0328	16.6667	ONCD
MGMT.methylation:PEMETREXED	MGMT.methylation	PEMETREXED	0.1786	25	ONCD
MGMT.methylation:DECITABINE	MGMT.methylation	DECITABINE	0	25	ONCD
MGMT.methylation:CYCLOPHOSPHAMID	MGMT.methylation	CYCLOPHOSPHAMID	0.0328	25	ONCD
MGMT.methylation:VISMODEGIB	MGMT.methylation	VISMODEGIB	0	16.6667	ONCD
MGMT.methylation:IMATINIB	MGMT.methylation	IMATINIB	0	8.3333	ONCD
MGMT.methylation:CRIZOTINIB	MGMT.methylation	CRIZOTINIB	0	33.3333	ONCD
MGMT.methylation:ERLOTINIB	MGMT.methylation	ERLOTINIB	0.2334	8.3333	ONCD
MGMT.methylation:RUCAPARIB	MGMT.methylation	RUCAPARIB	0	8.3333	ONCD
MGMT.methylation:CAPECITABINE	MGMT.methylation	CAPECITABINE	0.1881	25	ONCD
MGMT.methylation:DABRAFENIB	MGMT.methylation	DABRAFENIB	0.7299	16.6667	ONCD
MGMT.methylation:TEMSIROLIMUS	MGMT.methylation	TEMSIROLIMUS	0.0328	25	ONCD
MGMT.methylation:VINBLASTINE	MGMT.methylation	VINBLASTINE	0.1946	25	ONCD
MGMT.methylation:EVEROLIMUS	MGMT.methylation	EVEROLIMUS	0	8.3333	ONCD
MGMT.methylation:SONIDEGIB	MGMT.methylation	SONIDEGIB	0.5643	16.6667	ONCD
MGMT.methylation:VINCRISTINE	MGMT.methylation	VINCRISTINE	0	8.3333	ONCD
Tumor.Localisation:ELESCLOMOL	Tumor.Localisation	ELESCLOMOL	0.2423	100	ONCD
Tumor.Localisation:SORAFENIB	Tumor.Localisation	SORAFENIB	0	100	ONCD
Tumor.Localisation:RIBOCICLIB	Tumor.Localisation	RIBOCICLIB	0	83.3333	ONCD
Tumor.Localisation:PONATINIB	Tumor.Localisation	PONATINIB	0.1279	91.6667	ONCD
Tumor.Localisation:CERITINIB	Tumor.Localisation	CERITINIB	0.2755	83.3333	ONCD
Tumor.Localisation:REGORAFENIB	Tumor.Localisation	REGORAFENIB	0	91.6667	ONCD
Tumor.Localisation:OSIMERTINIB	Tumor.Localisation	OSIMERTINIB	0.1035	83.3333	ONCD
Tumor.Localisation:AFATINIB	Tumor.Localisation	AFATINIB	0.4289	83.3333	ONCD
Tumor.Localisation:PANOBINOSTAT	Tumor.Localisation	PANOBINOSTAT	0	66.6667	ONCD
Tumor.Localisation:MIDOSTAURIN	Tumor.Localisation	MIDOSTAURIN	0.0429	75	ONCD
Tumor.Localisation:ABEMACICLIB	Tumor.Localisation	ABEMACICLIB	0.1035	66.6667	ONCD
Tumor.Localisation:IXAZOMIB	Tumor.Localisation	IXAZOMIB	0.1875	66.6667	ONCD
Tumor.Localisation:COBIMETINIB	Tumor.Localisation	COBIMETINIB	0.0574	58.3333	ONCD
Tumor.Localisation:BORTEZOMIB	Tumor.Localisation	BORTEZOMIB	0.0461	83.3333	ONCD
Tumor.Localisation:OLAPARIB	Tumor.Localisation	OLAPARIB	0.1786	58.3333	ONCD
Tumor.Localisation:DASATINIB	Tumor.Localisation	DASATINIB	0.4728	66.6667	ONCD
Tumor.Localisation:VINORELBINE	Tumor.Localisation	VINORELBINE	0.4728	50	ONCD
Tumor.Localisation:VINDESINE	Tumor.Localisation	VINDESINE	0.8195	50	ONCD
Tumor.Localisation:CABAZITAXEL	Tumor.Localisation	CABAZITAXEL	0.122	58.3333	ONCD
Tumor.Localisation:TRAMETINIB	Tumor.Localisation	TRAMETINIB	0.3567	58.3333	ONCD
Tumor.Localisation:ALECTINIB	Tumor.Localisation	ALECTINIB	0.5408	75	ONCD
Tumor.Localisation:CARFILZOMIB	Tumor.Localisation	CARFILZOMIB	0.0977	41.6667	ONCD
Tumor.Localisation:PALBOCICLIB	Tumor.Localisation	PALBOCICLIB	0.1881	66.6667	ONCD
Tumor.Localisation:TOPOTECAN	Tumor.Localisation	TOPOTECAN	0.5408	33.3333	ONCD
Tumor.Localisation:CISPLATIN	Tumor.Localisation	CISPLATIN	0.4013	50	ONCD
Tumor.Localisation:PAZOPANIB	Tumor.Localisation	PAZOPANIB	0.1429	50	ONCD
Tumor.Localisation:MLN2480	Tumor.Localisation	MLN2480	0.385	50	ONCD
Tumor.Localisation:MELPHALAN	Tumor.Localisation	MELPHALAN	0.3237	50	ONCD
Tumor.Localisation:IDELALISIB	Tumor.Localisation	IDELALISIB	0.5765	58.3333	ONCD
Tumor.Localisation:X5.FLUOROURACIL	Tumor.Localisation	X5.FLUOROURACIL	0.3647	41.6667	ONCD
Tumor.Localisation:IFOSFAMIDE	Tumor.Localisation	IFOSFAMIDE	0.3196	50	ONCD
Tumor.Localisation:AXITINIB	Tumor.Localisation	AXITINIB	1.5977	58.3333	ONCD
Tumor.Localisation:BINIMETINIB	Tumor.Localisation	BINIMETINIB	0.1279	33.3333	ONCD
Tumor.Localisation:EPACADOSTAT	Tumor.Localisation	EPACADOSTAT	1.5977	41.6667	ONCD
Tumor.Localisation:CABOZANTINIB	Tumor.Localisation	CABOZANTINIB	0.0574	50	ONCD
Tumor.Localisation:GEMCITABINE	Tumor.Localisation	GEMCITABINE	0.2967	41.6667	ONCD
Tumor.Localisation:DACARBAZINE	Tumor.Localisation	DACARBAZINE	0.2423	41.6667	ONCD
Tumor.Localisation:TRIFLURIDINE	Tumor.Localisation	TRIFLURIDINE	0.2585	41.6667	ONCD
Tumor.Localisation:BELINOSTAT	Tumor.Localisation	BELINOSTAT	0	33.3333	ONCD
Tumor.Localisation:LORLATINIB	Tumor.Localisation	LORLATINIB	0.4755	41.6667	ONCD
Tumor.Localisation:LENVATINIB	Tumor.Localisation	LENVATINIB	0.6045	16.6667	ONCD
Tumor.Localisation:PACLITAXEL	Tumor.Localisation	PACLITAXEL	0.2678	33.3333	ONCD
Tumor.Localisation:CARBOPLATIN	Tumor.Localisation	CARBOPLATIN	0.122	33.3333	ONCD
Tumor.Localisation:DOCETAXEL	Tumor.Localisation	DOCETAXEL	0.1744	33.3333	ONCD
Tumor.Localisation:METHOTREXATE	Tumor.Localisation	METHOTREXATE	0.2796	41.6667	ONCD
Tumor.Localisation:FOTEMUSTINE	Tumor.Localisation	FOTEMUSTINE	0.1786	25	ONCD
Tumor.Localisation:NIRAPARIB	Tumor.Localisation	NIRAPARIB	0	25	ONCD
Tumor.Localisation:GEFITINIB	Tumor.Localisation	GEFITINIB	0.1946	41.6667	ONCD
Tumor.Localisation:IRINOTECAN	Tumor.Localisation	IRINOTECAN	0.4642	25	ONCD
Tumor.Localisation:OXALIPLATIN	Tumor.Localisation	OXALIPLATIN	0.2678	16.6667	ONCD
Tumor.Localisation:PEMETREXED	Tumor.Localisation	PEMETREXED	0.1786	25	ONCD
Tumor.Localisation:DECITABINE	Tumor.Localisation	DECITABINE	1.1206	25	ONCD
Tumor.Localisation:CYCLOPHOSPHAMID	Tumor.Localisation	CYCLOPHOSPHAMID	0.0328	25	ONCD
Tumor.Localisation:VISMODEGIB	Tumor.Localisation	VISMODEGIB	0.2423	16.6667	ONCD
Tumor.Localisation:IMATINIB	Tumor.Localisation	IMATINIB	0	8.3333	ONCD
Tumor.Localisation:CRIZOTINIB	Tumor.Localisation	CRIZOTINIB	0.1744	33.3333	ONCD
Tumor.Localisation:ERLOTINIB	Tumor.Localisation	ERLOTINIB	0.2334	8.3333	ONCD
Tumor.Localisation:RUCAPARIB	Tumor.Localisation	RUCAPARIB	0	8.3333	ONCD
Tumor.Localisation:CAPECITABINE	Tumor.Localisation	CAPECITABINE	0.1881	25	ONCD
Tumor.Localisation:DABRAFENIB	Tumor.Localisation	DABRAFENIB	0.7299	16.6667	ONCD
Tumor.Localisation:TEMSIROLIMUS	Tumor.Localisation	TEMSIROLIMUS	0.0977	25	ONCD
Tumor.Localisation:VINBLASTINE	Tumor.Localisation	VINBLASTINE	0.3081	25	ONCD
Tumor.Localisation:EVEROLIMUS	Tumor.Localisation	EVEROLIMUS	0	8.3333	ONCD
Tumor.Localisation:SONIDEGIB	Tumor.Localisation	SONIDEGIB	0.921	16.6667	ONCD
Tumor.Localisation:VINCRISTINE	Tumor.Localisation	VINCRISTINE	0.0251	8.3333	ONCD
Age:ELESCLOMOL	Age	ELESCLOMOL	1.5328	100	ONCD
Age:SORAFENIB	Age	SORAFENIB	0.2395	100	ONCD
Age:RIBOCICLIB	Age	RIBOCICLIB	0	83.3333	ONCD
Age:PONATINIB	Age	PONATINIB	0.0314	91.6667	ONCD
Age:CERITINIB	Age	CERITINIB	0.096	83.3333	ONCD
Age:REGORAFENIB	Age	REGORAFENIB	0	91.6667	ONCD
Age:OSIMERTINIB	Age	OSIMERTINIB	0.2423	83.3333	ONCD
Age:AFATINIB	Age	AFATINIB	0.4015	83.3333	ONCD
Age:PANOBINOSTAT	Age	PANOBINOSTAT	0.605	66.6667	ONCD
Age:MIDOSTAURIN	Age	MIDOSTAURIN	0.0429	75	ONCD
Age:ABEMACICLIB	Age	ABEMACICLIB	0.5583	66.6667	ONCD
Age:IXAZOMIB	Age	IXAZOMIB	0.1875	66.6667	ONCD
Age:COBIMETINIB	Age	COBIMETINIB	0.0957	58.3333	ONCD
Age:BORTEZOMIB	Age	BORTEZOMIB	0.9067	83.3333	ONCD
Age:OLAPARIB	Age	OLAPARIB	0.1786	58.3333	ONCD
Age:DASATINIB	Age	DASATINIB	0.4728	66.6667	ONCD
Age:VINORELBINE	Age	VINORELBINE	0.1035	50	ONCD
Age:VINDESINE	Age	VINDESINE	0.0138	50	ONCD
Age:CABAZITAXEL	Age	CABAZITAXEL	0.122	58.3333	ONCD
Age:TRAMETINIB	Age	TRAMETINIB	0.3567	58.3333	ONCD
Age:ALECTINIB	Age	ALECTINIB	0.3869	75	ONCD
Age:CARFILZOMIB	Age	CARFILZOMIB	0.6058	41.6667	ONCD
Age:PALBOCICLIB	Age	PALBOCICLIB	0.1881	66.6667	ONCD
Age:TOPOTECAN	Age	TOPOTECAN	0.5273	33.3333	ONCD
Age:CISPLATIN	Age	CISPLATIN	0.4013	50	ONCD
Age:PAZOPANIB	Age	PAZOPANIB	0.1429	50	ONCD
Age:MLN2480	Age	MLN2480	0.385	50	ONCD
Age:MELPHALAN	Age	MELPHALAN	0.3237	50	ONCD
Age:IDELALISIB	Age	IDELALISIB	0.0903	58.3333	ONCD
Age:X5.FLUOROURACIL	Age	X5.FLUOROURACIL	0.3647	41.6667	ONCD
Age:IFOSFAMIDE	Age	IFOSFAMIDE	0.3196	50	ONCD
Age:AXITINIB	Age	AXITINIB	0.2077	58.3333	ONCD
Age:BINIMETINIB	Age	BINIMETINIB	0.0064	33.3333	ONCD
Age:EPACADOSTAT	Age	EPACADOSTAT	0.1029	41.6667	ONCD
Age:CABOZANTINIB	Age	CABOZANTINIB	0.0838	50	ONCD
Age:GEMCITABINE	Age	GEMCITABINE	0.1035	41.6667	ONCD
Age:DACARBAZINE	Age	DACARBAZINE	0.2622	41.6667	ONCD
Age:TRIFLURIDINE	Age	TRIFLURIDINE	0.2585	41.6667	ONCD
Age:BELINOSTAT	Age	BELINOSTAT	0.3995	33.3333	ONCD
Age:LORLATINIB	Age	LORLATINIB	0.4755	41.6667	ONCD
Age:LENVATINIB	Age	LENVATINIB	0.6045	16.6667	ONCD
Age:PACLITAXEL	Age	PACLITAXEL	0.514	33.3333	ONCD
Age:CARBOPLATIN	Age	CARBOPLATIN	0.4703	33.3333	ONCD
Age:DOCETAXEL	Age	DOCETAXEL	0.1546	33.3333	ONCD
Age:METHOTREXATE	Age	METHOTREXATE	0.1169	41.6667	ONCD
Age:FOTEMUSTINE	Age	FOTEMUSTINE	0.2398	25	ONCD
Age:NIRAPARIB	Age	NIRAPARIB	0.0028	25	ONCD
Age:GEFITINIB	Age	GEFITINIB	0.2423	41.6667	ONCD
Age:IRINOTECAN	Age	IRINOTECAN	0.4642	25	ONCD
Age:OXALIPLATIN	Age	OXALIPLATIN	0.3726	16.6667	ONCD
Age:PEMETREXED	Age	PEMETREXED	0.1868	25	ONCD
Age:DECITABINE	Age	DECITABINE	0.1209	25	ONCD
Age:CYCLOPHOSPHAMID	Age	CYCLOPHOSPHAMID	0.0328	25	ONCD
Age:VISMODEGIB	Age	VISMODEGIB	0.2423	16.6667	ONCD
Age:IMATINIB	Age	IMATINIB	0	8.3333	ONCD
Age:CRIZOTINIB	Age	CRIZOTINIB	0	33.3333	ONCD
Age:ERLOTINIB	Age	ERLOTINIB	0.2334	8.3333	ONCD
Age:RUCAPARIB	Age	RUCAPARIB	0.2621	8.3333	ONCD
Age:CAPECITABINE	Age	CAPECITABINE	0.1881	25	ONCD
Age:DABRAFENIB	Age	DABRAFENIB	0.2026	16.6667	ONCD
Age:TEMSIROLIMUS	Age	TEMSIROLIMUS	0.2285	25	ONCD
Age:VINBLASTINE	Age	VINBLASTINE	0.1946	25	ONCD
Age:EVEROLIMUS	Age	EVEROLIMUS	0	8.3333	ONCD
Age:SONIDEGIB	Age	SONIDEGIB	0.0938	16.6667	ONCD
Age:VINCRISTINE	Age	VINCRISTINE	0.0251	8.3333	ONCD
Ki67:ELESCLOMOL	Ki67	ELESCLOMOL	0.4616	100	ONCD
Ki67:SORAFENIB	Ki67	SORAFENIB	1.2906	100	ONCD
Ki67:RIBOCICLIB	Ki67	RIBOCICLIB	0.6097	83.3333	ONCD
Ki67:PONATINIB	Ki67	PONATINIB	0.085	91.6667	ONCD
Ki67:CERITINIB	Ki67	CERITINIB	0.1772	83.3333	ONCD
Ki67:REGORAFENIB	Ki67	REGORAFENIB	2.9227	91.6667	ONCD
Ki67:OSIMERTINIB	Ki67	OSIMERTINIB	0.8325	83.3333	ONCD
Ki67:AFATINIB	Ki67	AFATINIB	1.2745	83.3333	ONCD
Ki67:PANOBINOSTAT	Ki67	PANOBINOSTAT	0.605	66.6667	ONCD
Ki67:MIDOSTAURIN	Ki67	MIDOSTAURIN	1.2366	75	ONCD
Ki67:ABEMACICLIB	Ki67	ABEMACICLIB	0.5583	66.6667	ONCD
Ki67:IXAZOMIB	Ki67	IXAZOMIB	0.1875	66.6667	ONCD
Ki67:COBIMETINIB	Ki67	COBIMETINIB	1.2335	58.3333	ONCD
Ki67:BORTEZOMIB	Ki67	BORTEZOMIB	0.0461	83.3333	ONCD
Ki67:OLAPARIB	Ki67	OLAPARIB	0.1786	58.3333	ONCD
Ki67:DASATINIB	Ki67	DASATINIB	0.4728	66.6667	ONCD
Ki67:VINORELBINE	Ki67	VINORELBINE	1.2276	50	ONCD
Ki67:VINDESINE	Ki67	VINDESINE	0.4247	50	ONCD
Ki67:CABAZITAXEL	Ki67	CABAZITAXEL	0.122	58.3333	ONCD
Ki67:TRAMETINIB	Ki67	TRAMETINIB	0.7488	58.3333	ONCD
Ki67:ALECTINIB	Ki67	ALECTINIB	3.0471	75	ONCD
Ki67:CARFILZOMIB	Ki67	CARFILZOMIB	0.714	41.6667	ONCD
Ki67:PALBOCICLIB	Ki67	PALBOCICLIB	0.1881	66.6667	ONCD
Ki67:TOPOTECAN	Ki67	TOPOTECAN	0.5408	33.3333	ONCD
Ki67:CISPLATIN	Ki67	CISPLATIN	0.4013	50	ONCD
Ki67:PAZOPANIB	Ki67	PAZOPANIB	0.1284	50	ONCD
Ki67:MLN2480	Ki67	MLN2480	0.385	50	ONCD
Ki67:MELPHALAN	Ki67	MELPHALAN	0.2561	50	ONCD
Ki67:IDELALISIB	Ki67	IDELALISIB	0.7819	58.3333	ONCD
Ki67:X5.FLUOROURACIL	Ki67	X5.FLUOROURACIL	0.3647	41.6667	ONCD
Ki67:IFOSFAMIDE	Ki67	IFOSFAMIDE	0.3196	50	ONCD
Ki67:AXITINIB	Ki67	AXITINIB	0.2077	58.3333	ONCD
Ki67:BINIMETINIB	Ki67	BINIMETINIB	0.0064	33.3333	ONCD
Ki67:EPACADOSTAT	Ki67	EPACADOSTAT	0.1163	41.6667	ONCD
Ki67:CABOZANTINIB	Ki67	CABOZANTINIB	0.7481	50	ONCD
Ki67:GEMCITABINE	Ki67	GEMCITABINE	0.1035	41.6667	ONCD
Ki67:DACARBAZINE	Ki67	DACARBAZINE	0.2622	41.6667	ONCD
Ki67:TRIFLURIDINE	Ki67	TRIFLURIDINE	0.2585	41.6667	ONCD
Ki67:BELINOSTAT	Ki67	BELINOSTAT	0.4289	33.3333	ONCD
Ki67:LORLATINIB	Ki67	LORLATINIB	0.4755	41.6667	ONCD
Ki67:LENVATINIB	Ki67	LENVATINIB	0.4044	16.6667	ONCD
Ki67:PACLITAXEL	Ki67	PACLITAXEL	0.6117	33.3333	ONCD
Ki67:CARBOPLATIN	Ki67	CARBOPLATIN	0.2518	33.3333	ONCD
Ki67:DOCETAXEL	Ki67	DOCETAXEL	1.3527	33.3333	ONCD
Ki67:METHOTREXATE	Ki67	METHOTREXATE	0.278	41.6667	ONCD
Ki67:FOTEMUSTINE	Ki67	FOTEMUSTINE	0.1362	25	ONCD
Ki67:NIRAPARIB	Ki67	NIRAPARIB	0.0662	25	ONCD
Ki67:GEFITINIB	Ki67	GEFITINIB	0.2293	41.6667	ONCD
Ki67:IRINOTECAN	Ki67	IRINOTECAN	0.471	25	ONCD
Ki67:OXALIPLATIN	Ki67	OXALIPLATIN	0.3726	16.6667	ONCD
Ki67:PEMETREXED	Ki67	PEMETREXED	0.1232	25	ONCD
Ki67:DECITABINE	Ki67	DECITABINE	1.717	25	ONCD
Ki67:CYCLOPHOSPHAMID	Ki67	CYCLOPHOSPHAMID	0.0328	25	ONCD
Ki67:VISMODEGIB	Ki67	VISMODEGIB	0.2423	16.6667	ONCD
Ki67:IMATINIB	Ki67	IMATINIB	1.0824	8.3333	ONCD
Ki67:CRIZOTINIB	Ki67	CRIZOTINIB	0.1092	33.3333	ONCD
Ki67:ERLOTINIB	Ki67	ERLOTINIB	0.2334	8.3333	ONCD
Ki67:RUCAPARIB	Ki67	RUCAPARIB	0.2621	8.3333	ONCD
Ki67:CAPECITABINE	Ki67	CAPECITABINE	0.1881	25	ONCD
Ki67:DABRAFENIB	Ki67	DABRAFENIB	0.7299	16.6667	ONCD
Ki67:TEMSIROLIMUS	Ki67	TEMSIROLIMUS	0.2285	25	ONCD
Ki67:VINBLASTINE	Ki67	VINBLASTINE	0.3081	25	ONCD
Ki67:EVEROLIMUS	Ki67	EVEROLIMUS	0.3506	8.3333	ONCD
Ki67:SONIDEGIB	Ki67	SONIDEGIB	1.4555	16.6667	ONCD
Ki67:VINCRISTINE	Ki67	VINCRISTINE	1.2668	8.3333	ONCD

## Sheet: Fig.2e
Gene_Drug	Genetic_Alteration	Drug	Neg_Log10_Pvalue_Adjusted	Percent_Patients_PCYscore_Above_Point03	Category
CDKN2A:VORTIOXETINE	CDKN2A	VORTIOXETINE	0.0086	81.4815	NAD
CDKN2A:RIMONABANT	CDKN2A	RIMONABANT	0	81.4815	NAD
CDKN2A:ZOTEPINE	CDKN2A	ZOTEPINE	0.0978	81.4815	NAD
CDKN2A:APOMORPHINE	CDKN2A	APOMORPHINE	0.1655	74.0741	NAD
CDKN2A:CHLORPROMAZINE	CDKN2A	CHLORPROMAZINE	0	74.0741	NAD
CDKN2A:OLANZAPINE	CDKN2A	OLANZAPINE	0.1786	77.7778	NAD
CDKN2A:PAROXETINE	CDKN2A	PAROXETINE	0.052	62.963	NAD
CDKN2A:BREXPIPRAZOLE	CDKN2A	BREXPIPRAZOLE	0.0788	66.6667	NAD
CDKN2A:FLUOXETINE	CDKN2A	FLUOXETINE	0.0473	55.5556	NAD
CDKN2A:CLOMIPRAMINE	CDKN2A	CLOMIPRAMINE	0.0207	66.6667	NAD
CDKN2A:DROXIDOPA	CDKN2A	DROXIDOPA	0.0269	62.963	NAD
CDKN2A:VINPOCETINE	CDKN2A	VINPOCETINE	0.0207	77.7778	NAD
CDKN2A:RILUZOLE	CDKN2A	RILUZOLE	0.02	55.5556	NAD
CDKN2A:PEROSPIRONE	CDKN2A	PEROSPIRONE	0.1019	66.6667	NAD
CDKN2A:LURASIDONE	CDKN2A	LURASIDONE	0.3208	66.6667	NAD
CDKN2A:DEUTETRABENAZINE	CDKN2A	DEUTETRABENAZINE	0.1586	48.1481	NAD
CDKN2A:ZONISAMIDE	CDKN2A	ZONISAMIDE	0.295	48.1481	NAD
CDKN2A:LEVETIRACETAM	CDKN2A	LEVETIRACETAM	0.1157	33.3333	NAD
CDKN2A:APREPITANT	CDKN2A	APREPITANT	0.2423	40.7407	NAD
CDKN2A:GALANTAMINE	CDKN2A	GALANTAMINE	0	37.037	NAD
CDKN2A:VIGABATRIN	CDKN2A	VIGABATRIN	0.0702	25.9259	NAD
CDKN2A:CAFFEINE	CDKN2A	CAFFEINE	0.0838	25.9259	NAD
CDKN2A:CYCLOBENZAPRINE	CDKN2A	CYCLOBENZAPRINE	0.0513	37.037	NAD
CDKN2A:LAMOTRIGINE	CDKN2A	LAMOTRIGINE	0.2256	25.9259	NAD
CDKN2A:RIVASTIGMINE	CDKN2A	RIVASTIGMINE	0.0459	29.6296	NAD
CDKN2A:ALMOTRIPTAN.MALATE	CDKN2A	ALMOTRIPTAN.MALATE	0.1107	22.2222	NAD
CDKN2A:VENLAFAXINE	CDKN2A	VENLAFAXINE	0.0042	22.2222	NAD
CDKN2A:PIRACETAM	CDKN2A	PIRACETAM	0.0467	22.2222	NAD
CDKN2A:MOCLOBEMIDE	CDKN2A	MOCLOBEMIDE	0.0823	22.2222	NAD
CDKN2A:METOCLOPRAMIDE	CDKN2A	METOCLOPRAMIDE	0.0491	25.9259	NAD
CDKN2A:TOPIRAMATE	CDKN2A	TOPIRAMATE	0.0778	18.5185	NAD
CDKN2A:ACAMPROSATE	CDKN2A	ACAMPROSATE	0.2793	18.5185	NAD
CDKN2A:TACRINE	CDKN2A	TACRINE	0.1894	25.9259	NAD
CDKN2A:NIMODIPINE	CDKN2A	NIMODIPINE	0.2631	29.6296	NAD
CDKN2A:FELBAMATE	CDKN2A	FELBAMATE	0.0067	14.8148	NAD
CDKN2A:TROPISETRON	CDKN2A	TROPISETRON	0.3161	22.2222	NAD
CDKN2A:CITALOPRAM	CDKN2A	CITALOPRAM	0.0095	18.5185	NAD
CDKN2A:GUANFACINE	CDKN2A	GUANFACINE	0.0846	14.8148	NAD
CDKN2A:SULPIRIDE	CDKN2A	SULPIRIDE	0.0944	14.8148	NAD
CDKN2A:VALPROIC.ACID	CDKN2A	VALPROIC.ACID	0.3697	22.2222	NAD
CDKN2A:CARBAMAZEPINE	CDKN2A	CARBAMAZEPINE	0	14.8148	NAD
CDKN2A:BUSPIRONE	CDKN2A	BUSPIRONE	0.9494	7.4074	NAD
CDKN2A:ROPIVACAINE	CDKN2A	ROPIVACAINE	0.0649	18.5185	NAD
CDKN2A:VARENICLINE	CDKN2A	VARENICLINE	0.1028	22.2222	NAD
CDKN2A:CLONIDINE	CDKN2A	CLONIDINE	1.1318	18.5185	NAD
CDKN2A:MEMANTINE	CDKN2A	MEMANTINE	0.0877	14.8148	NAD
CDKN2A:FLUMAZENIL	CDKN2A	FLUMAZENIL	0.03	7.4074	NAD
CDKN2A:ZOLMITRIPTAN	CDKN2A	ZOLMITRIPTAN	0	18.5185	NAD
CDKN2A:MIRTAZAPINE	CDKN2A	MIRTAZAPINE	0.0424	14.8148	NAD
CDKN2A:MINAPRINE	CDKN2A	MINAPRINE	0.0978	11.1111	NAD
CDKN2A:RASAGILINE	CDKN2A	RASAGILINE	0.0459	7.4074	NAD
CDKN2A:DONEPEZIL	CDKN2A	DONEPEZIL	0.1148	25.9259	NAD
CDKN2A:QUETIAPINE	CDKN2A	QUETIAPINE	0.0469	11.1111	NAD
CDKN2A:AMISULPRIDE	CDKN2A	AMISULPRIDE	0.0207	7.4074	NAD
CDKN2A:RISPERIDONE	CDKN2A	RISPERIDONE	0.0207	7.4074	NAD
CDKN2A:PHENYTOIN	CDKN2A	PHENYTOIN	0.1179	11.1111	NAD
CDKN2A:ETHOSUXIMIDE	CDKN2A	ETHOSUXIMIDE	0.0568	18.5185	NAD
CDKN2A:CLOZAPINE	CDKN2A	CLOZAPINE	0.1156	18.5185	NAD
CDKN2A:FLUVOXAMINE	CDKN2A	FLUVOXAMINE	0.0363	14.8148	NAD
CDKN2A:BUDIPINE	CDKN2A	BUDIPINE	0	7.4074	NAD
CDKN2A:ILOPERIDONE	CDKN2A	ILOPERIDONE	0.0329	14.8148	NAD
CDKN2A:VILAZODONE	CDKN2A	VILAZODONE	0.0656	37.037	NAD
CDKN2A:HALOPERIDOL	CDKN2A	HALOPERIDOL	0.0491	29.6296	NAD
CDKN2A:EDARAVONE	CDKN2A	EDARAVONE	0.1405	18.5185	NAD
CDKN2A:ZIPRASIDONE	CDKN2A	ZIPRASIDONE	0.063	18.5185	NAD
CDKN2A:SERTINDOLE	CDKN2A	SERTINDOLE	0	33.3333	NAD
CDKN2A:PALIPERIDONE	CDKN2A	PALIPERIDONE	0.052	0	NAD
CDKN2B:VORTIOXETINE	CDKN2B	VORTIOXETINE	0.0714	81.4815	NAD
CDKN2B:RIMONABANT	CDKN2B	RIMONABANT	0.2976	81.4815	NAD
CDKN2B:ZOTEPINE	CDKN2B	ZOTEPINE	0.0978	81.4815	NAD
CDKN2B:APOMORPHINE	CDKN2B	APOMORPHINE	0.1655	74.0741	NAD
CDKN2B:CHLORPROMAZINE	CDKN2B	CHLORPROMAZINE	0.0946	74.0741	NAD
CDKN2B:OLANZAPINE	CDKN2B	OLANZAPINE	0.3399	77.7778	NAD
CDKN2B:PAROXETINE	CDKN2B	PAROXETINE	0.1981	62.963	NAD
CDKN2B:BREXPIPRAZOLE	CDKN2B	BREXPIPRAZOLE	0.0261	66.6667	NAD
CDKN2B:FLUOXETINE	CDKN2B	FLUOXETINE	0.2167	55.5556	NAD
CDKN2B:CLOMIPRAMINE	CDKN2B	CLOMIPRAMINE	0.1315	66.6667	NAD
CDKN2B:DROXIDOPA	CDKN2B	DROXIDOPA	0.0269	62.963	NAD
CDKN2B:VINPOCETINE	CDKN2B	VINPOCETINE	0.1727	77.7778	NAD
CDKN2B:RILUZOLE	CDKN2B	RILUZOLE	0.0077	55.5556	NAD
CDKN2B:PEROSPIRONE	CDKN2B	PEROSPIRONE	0.1324	66.6667	NAD
CDKN2B:LURASIDONE	CDKN2B	LURASIDONE	0.5625	66.6667	NAD
CDKN2B:DEUTETRABENAZINE	CDKN2B	DEUTETRABENAZINE	0.1281	48.1481	NAD
CDKN2B:ZONISAMIDE	CDKN2B	ZONISAMIDE	0.0288	48.1481	NAD
CDKN2B:LEVETIRACETAM	CDKN2B	LEVETIRACETAM	0.1157	33.3333	NAD
CDKN2B:APREPITANT	CDKN2B	APREPITANT	0.2423	40.7407	NAD
CDKN2B:GALANTAMINE	CDKN2B	GALANTAMINE	0	37.037	NAD
CDKN2B:VIGABATRIN	CDKN2B	VIGABATRIN	0.0702	25.9259	NAD
CDKN2B:CAFFEINE	CDKN2B	CAFFEINE	0.0838	25.9259	NAD
CDKN2B:CYCLOBENZAPRINE	CDKN2B	CYCLOBENZAPRINE	0.0513	37.037	NAD
CDKN2B:LAMOTRIGINE	CDKN2B	LAMOTRIGINE	0.2256	25.9259	NAD
CDKN2B:RIVASTIGMINE	CDKN2B	RIVASTIGMINE	0.1392	29.6296	NAD
CDKN2B:ALMOTRIPTAN.MALATE	CDKN2B	ALMOTRIPTAN.MALATE	0.1107	22.2222	NAD
CDKN2B:VENLAFAXINE	CDKN2B	VENLAFAXINE	0.0042	22.2222	NAD
CDKN2B:PIRACETAM	CDKN2B	PIRACETAM	0.0094	22.2222	NAD
CDKN2B:MOCLOBEMIDE	CDKN2B	MOCLOBEMIDE	0.0823	22.2222	NAD
CDKN2B:METOCLOPRAMIDE	CDKN2B	METOCLOPRAMIDE	0.0491	25.9259	NAD
CDKN2B:TOPIRAMATE	CDKN2B	TOPIRAMATE	0.0288	18.5185	NAD
CDKN2B:ACAMPROSATE	CDKN2B	ACAMPROSATE	0.9236	18.5185	NAD
CDKN2B:TACRINE	CDKN2B	TACRINE	0.03	25.9259	NAD
CDKN2B:NIMODIPINE	CDKN2B	NIMODIPINE	0.1925	29.6296	NAD
CDKN2B:FELBAMATE	CDKN2B	FELBAMATE	0.0206	14.8148	NAD
CDKN2B:TROPISETRON	CDKN2B	TROPISETRON	0.224	22.2222	NAD
CDKN2B:CITALOPRAM	CDKN2B	CITALOPRAM	0.0095	18.5185	NAD
CDKN2B:GUANFACINE	CDKN2B	GUANFACINE	0.1981	14.8148	NAD
CDKN2B:SULPIRIDE	CDKN2B	SULPIRIDE	0.1253	14.8148	NAD
CDKN2B:VALPROIC.ACID	CDKN2B	VALPROIC.ACID	0.0838	22.2222	NAD
CDKN2B:CARBAMAZEPINE	CDKN2B	CARBAMAZEPINE	0	14.8148	NAD
CDKN2B:BUSPIRONE	CDKN2B	BUSPIRONE	1.3254	7.4074	NAD
CDKN2B:ROPIVACAINE	CDKN2B	ROPIVACAINE	0.0288	18.5185	NAD
CDKN2B:VARENICLINE	CDKN2B	VARENICLINE	0.027	22.2222	NAD
CDKN2B:CLONIDINE	CDKN2B	CLONIDINE	0.041	18.5185	NAD
CDKN2B:MEMANTINE	CDKN2B	MEMANTINE	0.0877	14.8148	NAD
CDKN2B:FLUMAZENIL	CDKN2B	FLUMAZENIL	0.4385	7.4074	NAD
CDKN2B:ZOLMITRIPTAN	CDKN2B	ZOLMITRIPTAN	0.0735	18.5185	NAD
CDKN2B:MIRTAZAPINE	CDKN2B	MIRTAZAPINE	0.1009	14.8148	NAD
CDKN2B:MINAPRINE	CDKN2B	MINAPRINE	0.0978	11.1111	NAD
CDKN2B:RASAGILINE	CDKN2B	RASAGILINE	0.146	7.4074	NAD
CDKN2B:DONEPEZIL	CDKN2B	DONEPEZIL	0.165	25.9259	NAD
CDKN2B:QUETIAPINE	CDKN2B	QUETIAPINE	0.0784	11.1111	NAD
CDKN2B:AMISULPRIDE	CDKN2B	AMISULPRIDE	0.2976	7.4074	NAD
CDKN2B:RISPERIDONE	CDKN2B	RISPERIDONE	0.2543	7.4074	NAD
CDKN2B:PHENYTOIN	CDKN2B	PHENYTOIN	0.1179	11.1111	NAD
CDKN2B:ETHOSUXIMIDE	CDKN2B	ETHOSUXIMIDE	0.0568	18.5185	NAD
CDKN2B:CLOZAPINE	CDKN2B	CLOZAPINE	0.3135	18.5185	NAD
CDKN2B:FLUVOXAMINE	CDKN2B	FLUVOXAMINE	0.0279	14.8148	NAD
CDKN2B:BUDIPINE	CDKN2B	BUDIPINE	0	7.4074	NAD
CDKN2B:ILOPERIDONE	CDKN2B	ILOPERIDONE	0	14.8148	NAD
CDKN2B:VILAZODONE	CDKN2B	VILAZODONE	0.0656	37.037	NAD
CDKN2B:HALOPERIDOL	CDKN2B	HALOPERIDOL	0.0491	29.6296	NAD
CDKN2B:EDARAVONE	CDKN2B	EDARAVONE	0.0288	18.5185	NAD
CDKN2B:ZIPRASIDONE	CDKN2B	ZIPRASIDONE	0.1207	18.5185	NAD
CDKN2B:SERTINDOLE	CDKN2B	SERTINDOLE	0	33.3333	NAD
CDKN2B:PALIPERIDONE	CDKN2B	PALIPERIDONE	0.1561	0	NAD
EGFR:VORTIOXETINE	EGFR	VORTIOXETINE	0.0481	81.4815	NAD
EGFR:RIMONABANT	EGFR	RIMONABANT	0.1247	81.4815	NAD
EGFR:ZOTEPINE	EGFR	ZOTEPINE	0.0927	81.4815	NAD
EGFR:APOMORPHINE	EGFR	APOMORPHINE	0.0494	74.0741	NAD
EGFR:CHLORPROMAZINE	EGFR	CHLORPROMAZINE	0	74.0741	NAD
EGFR:OLANZAPINE	EGFR	OLANZAPINE	0.3399	77.7778	NAD
EGFR:PAROXETINE	EGFR	PAROXETINE	0.0513	62.963	NAD
EGFR:BREXPIPRAZOLE	EGFR	BREXPIPRAZOLE	0.0788	66.6667	NAD
EGFR:FLUOXETINE	EGFR	FLUOXETINE	0.2167	55.5556	NAD
EGFR:CLOMIPRAMINE	EGFR	CLOMIPRAMINE	0.0207	66.6667	NAD
EGFR:DROXIDOPA	EGFR	DROXIDOPA	0.0269	62.963	NAD
EGFR:VINPOCETINE	EGFR	VINPOCETINE	0.0207	77.7778	NAD
EGFR:RILUZOLE	EGFR	RILUZOLE	0.02	55.5556	NAD
EGFR:PEROSPIRONE	EGFR	PEROSPIRONE	0.1019	66.6667	NAD
EGFR:LURASIDONE	EGFR	LURASIDONE	0.3177	66.6667	NAD
EGFR:DEUTETRABENAZINE	EGFR	DEUTETRABENAZINE	0.1586	48.1481	NAD
EGFR:ZONISAMIDE	EGFR	ZONISAMIDE	0.295	48.1481	NAD
EGFR:LEVETIRACETAM	EGFR	LEVETIRACETAM	0.1157	33.3333	NAD
EGFR:APREPITANT	EGFR	APREPITANT	0.0859	40.7407	NAD
EGFR:GALANTAMINE	EGFR	GALANTAMINE	0.2962	37.037	NAD
EGFR:VIGABATRIN	EGFR	VIGABATRIN	0.0714	25.9259	NAD
EGFR:CAFFEINE	EGFR	CAFFEINE	0.0838	25.9259	NAD
EGFR:CYCLOBENZAPRINE	EGFR	CYCLOBENZAPRINE	0.0513	37.037	NAD
EGFR:LAMOTRIGINE	EGFR	LAMOTRIGINE	0.2256	25.9259	NAD
EGFR:RIVASTIGMINE	EGFR	RIVASTIGMINE	0.064	29.6296	NAD
EGFR:ALMOTRIPTAN.MALATE	EGFR	ALMOTRIPTAN.MALATE	0.1107	22.2222	NAD
EGFR:VENLAFAXINE	EGFR	VENLAFAXINE	0.0042	22.2222	NAD
EGFR:PIRACETAM	EGFR	PIRACETAM	0.1492	22.2222	NAD
EGFR:MOCLOBEMIDE	EGFR	MOCLOBEMIDE	0.0823	22.2222	NAD
EGFR:METOCLOPRAMIDE	EGFR	METOCLOPRAMIDE	0.0491	25.9259	NAD
EGFR:TOPIRAMATE	EGFR	TOPIRAMATE	0.14	18.5185	NAD
EGFR:ACAMPROSATE	EGFR	ACAMPROSATE	0.6535	18.5185	NAD
EGFR:TACRINE	EGFR	TACRINE	0.2039	25.9259	NAD
EGFR:NIMODIPINE	EGFR	NIMODIPINE	0.1753	29.6296	NAD
EGFR:FELBAMATE	EGFR	FELBAMATE	0.0067	14.8148	NAD
EGFR:TROPISETRON	EGFR	TROPISETRON	0.3161	22.2222	NAD
EGFR:CITALOPRAM	EGFR	CITALOPRAM	0.0095	18.5185	NAD
EGFR:GUANFACINE	EGFR	GUANFACINE	0	14.8148	NAD
EGFR:SULPIRIDE	EGFR	SULPIRIDE	0.0944	14.8148	NAD
EGFR:VALPROIC.ACID	EGFR	VALPROIC.ACID	0.3697	22.2222	NAD
EGFR:CARBAMAZEPINE	EGFR	CARBAMAZEPINE	0	14.8148	NAD
EGFR:BUSPIRONE	EGFR	BUSPIRONE	0.4271	7.4074	NAD
EGFR:ROPIVACAINE	EGFR	ROPIVACAINE	0.0288	18.5185	NAD
EGFR:VARENICLINE	EGFR	VARENICLINE	0.0498	22.2222	NAD
EGFR:CLONIDINE	EGFR	CLONIDINE	0.041	18.5185	NAD
EGFR:MEMANTINE	EGFR	MEMANTINE	0.0877	14.8148	NAD
EGFR:FLUMAZENIL	EGFR	FLUMAZENIL	0.6306	7.4074	NAD
EGFR:ZOLMITRIPTAN	EGFR	ZOLMITRIPTAN	0.0836	18.5185	NAD
EGFR:MIRTAZAPINE	EGFR	MIRTAZAPINE	0.1009	14.8148	NAD
EGFR:MINAPRINE	EGFR	MINAPRINE	0.0978	11.1111	NAD
EGFR:RASAGILINE	EGFR	RASAGILINE	0.146	7.4074	NAD
EGFR:DONEPEZIL	EGFR	DONEPEZIL	0.3516	25.9259	NAD
EGFR:QUETIAPINE	EGFR	QUETIAPINE	0.0784	11.1111	NAD
EGFR:AMISULPRIDE	EGFR	AMISULPRIDE	0.2976	7.4074	NAD
EGFR:RISPERIDONE	EGFR	RISPERIDONE	0.0579	7.4074	NAD
EGFR:PHENYTOIN	EGFR	PHENYTOIN	0.1179	11.1111	NAD
EGFR:ETHOSUXIMIDE	EGFR	ETHOSUXIMIDE	0.006	18.5185	NAD
EGFR:CLOZAPINE	EGFR	CLOZAPINE	0.1156	18.5185	NAD
EGFR:FLUVOXAMINE	EGFR	FLUVOXAMINE	0.071	14.8148	NAD
EGFR:BUDIPINE	EGFR	BUDIPINE	0	7.4074	NAD
EGFR:ILOPERIDONE	EGFR	ILOPERIDONE	0.0462	14.8148	NAD
EGFR:VILAZODONE	EGFR	VILAZODONE	0.0656	37.037	NAD
EGFR:HALOPERIDOL	EGFR	HALOPERIDOL	0.0491	29.6296	NAD
EGFR:EDARAVONE	EGFR	EDARAVONE	0.0288	18.5185	NAD
EGFR:ZIPRASIDONE	EGFR	ZIPRASIDONE	0.0494	18.5185	NAD
EGFR:SERTINDOLE	EGFR	SERTINDOLE	0.005	33.3333	NAD
EGFR:PALIPERIDONE	EGFR	PALIPERIDONE	0.0292	0	NAD
EGFRvIII:VORTIOXETINE	EGFRvIII	VORTIOXETINE	0.0714	81.4815	NAD
EGFRvIII:RIMONABANT	EGFRvIII	RIMONABANT	0.0407	81.4815	NAD
EGFRvIII:ZOTEPINE	EGFRvIII	ZOTEPINE	0.0978	81.4815	NAD
EGFRvIII:APOMORPHINE	EGFRvIII	APOMORPHINE	0.3384	74.0741	NAD
EGFRvIII:CHLORPROMAZINE	EGFRvIII	CHLORPROMAZINE	0.0946	74.0741	NAD
EGFRvIII:OLANZAPINE	EGFRvIII	OLANZAPINE	0.3399	77.7778	NAD
EGFRvIII:PAROXETINE	EGFRvIII	PAROXETINE	0.1981	62.963	NAD
EGFRvIII:BREXPIPRAZOLE	EGFRvIII	BREXPIPRAZOLE	0.3627	66.6667	NAD
EGFRvIII:FLUOXETINE	EGFRvIII	FLUOXETINE	0.2167	55.5556	NAD
EGFRvIII:CLOMIPRAMINE	EGFRvIII	CLOMIPRAMINE	0.1315	66.6667	NAD
EGFRvIII:DROXIDOPA	EGFRvIII	DROXIDOPA	0.0269	62.963	NAD
EGFRvIII:VINPOCETINE	EGFRvIII	VINPOCETINE	0.0207	77.7778	NAD
EGFRvIII:RILUZOLE	EGFRvIII	RILUZOLE	0.1464	55.5556	NAD
EGFRvIII:PEROSPIRONE	EGFRvIII	PEROSPIRONE	0.6522	66.6667	NAD
EGFRvIII:LURASIDONE	EGFRvIII	LURASIDONE	0.2308	66.6667	NAD
EGFRvIII:DEUTETRABENAZINE	EGFRvIII	DEUTETRABENAZINE	0.1586	48.1481	NAD
EGFRvIII:ZONISAMIDE	EGFRvIII	ZONISAMIDE	0.295	48.1481	NAD
EGFRvIII:LEVETIRACETAM	EGFRvIII	LEVETIRACETAM	0.1157	33.3333	NAD
EGFRvIII:APREPITANT	EGFRvIII	APREPITANT	0.2423	40.7407	NAD
EGFRvIII:GALANTAMINE	EGFRvIII	GALANTAMINE	0.2962	37.037	NAD
EGFRvIII:VIGABATRIN	EGFRvIII	VIGABATRIN	0.0714	25.9259	NAD
EGFRvIII:CAFFEINE	EGFRvIII	CAFFEINE	0.0838	25.9259	NAD
EGFRvIII:CYCLOBENZAPRINE	EGFRvIII	CYCLOBENZAPRINE	0.0513	37.037	NAD
EGFRvIII:LAMOTRIGINE	EGFRvIII	LAMOTRIGINE	0.6967	25.9259	NAD
EGFRvIII:RIVASTIGMINE	EGFRvIII	RIVASTIGMINE	0.0459	29.6296	NAD
EGFRvIII:ALMOTRIPTAN.MALATE	EGFRvIII	ALMOTRIPTAN.MALATE	0.5288	22.2222	NAD
EGFRvIII:VENLAFAXINE	EGFRvIII	VENLAFAXINE	0.0042	22.2222	NAD
EGFRvIII:PIRACETAM	EGFRvIII	PIRACETAM	0.0838	22.2222	NAD
EGFRvIII:MOCLOBEMIDE	EGFRvIII	MOCLOBEMIDE	0.0823	22.2222	NAD
EGFRvIII:METOCLOPRAMIDE	EGFRvIII	METOCLOPRAMIDE	0.0491	25.9259	NAD
EGFRvIII:TOPIRAMATE	EGFRvIII	TOPIRAMATE	0.14	18.5185	NAD
EGFRvIII:ACAMPROSATE	EGFRvIII	ACAMPROSATE	0.6535	18.5185	NAD
EGFRvIII:TACRINE	EGFRvIII	TACRINE	0.5981	25.9259	NAD
EGFRvIII:NIMODIPINE	EGFRvIII	NIMODIPINE	0.2745	29.6296	NAD
EGFRvIII:FELBAMATE	EGFRvIII	FELBAMATE	0.0206	14.8148	NAD
EGFRvIII:TROPISETRON	EGFRvIII	TROPISETRON	0.224	22.2222	NAD
EGFRvIII:CITALOPRAM	EGFRvIII	CITALOPRAM	0.0095	18.5185	NAD
EGFRvIII:GUANFACINE	EGFRvIII	GUANFACINE	0	14.8148	NAD
EGFRvIII:SULPIRIDE	EGFRvIII	SULPIRIDE	0.0944	14.8148	NAD
EGFRvIII:VALPROIC.ACID	EGFRvIII	VALPROIC.ACID	0.3365	22.2222	NAD
EGFRvIII:CARBAMAZEPINE	EGFRvIII	CARBAMAZEPINE	0	14.8148	NAD
EGFRvIII:BUSPIRONE	EGFRvIII	BUSPIRONE	0.3348	7.4074	NAD
EGFRvIII:ROPIVACAINE	EGFRvIII	ROPIVACAINE	0.0649	18.5185	NAD
EGFRvIII:VARENICLINE	EGFRvIII	VARENICLINE	0.784	22.2222	NAD
EGFRvIII:CLONIDINE	EGFRvIII	CLONIDINE	0.041	18.5185	NAD
EGFRvIII:MEMANTINE	EGFRvIII	MEMANTINE	0.0877	14.8148	NAD
EGFRvIII:FLUMAZENIL	EGFRvIII	FLUMAZENIL	0.3286	7.4074	NAD
EGFRvIII:ZOLMITRIPTAN	EGFRvIII	ZOLMITRIPTAN	0.0836	18.5185	NAD
EGFRvIII:MIRTAZAPINE	EGFRvIII	MIRTAZAPINE	0.1009	14.8148	NAD
EGFRvIII:MINAPRINE	EGFRvIII	MINAPRINE	0.0978	11.1111	NAD
EGFRvIII:RASAGILINE	EGFRvIII	RASAGILINE	0.146	7.4074	NAD
EGFRvIII:DONEPEZIL	EGFRvIII	DONEPEZIL	0.4173	25.9259	NAD
EGFRvIII:QUETIAPINE	EGFRvIII	QUETIAPINE	0.0784	11.1111	NAD
EGFRvIII:AMISULPRIDE	EGFRvIII	AMISULPRIDE	0.088	7.4074	NAD
EGFRvIII:RISPERIDONE	EGFRvIII	RISPERIDONE	0.2543	7.4074	NAD
EGFRvIII:PHENYTOIN	EGFRvIII	PHENYTOIN	0.1179	11.1111	NAD
EGFRvIII:ETHOSUXIMIDE	EGFRvIII	ETHOSUXIMIDE	0.0568	18.5185	NAD
EGFRvIII:CLOZAPINE	EGFRvIII	CLOZAPINE	0.3135	18.5185	NAD
EGFRvIII:FLUVOXAMINE	EGFRvIII	FLUVOXAMINE	0.071	14.8148	NAD
EGFRvIII:BUDIPINE	EGFRvIII	BUDIPINE	0	7.4074	NAD
EGFRvIII:ILOPERIDONE	EGFRvIII	ILOPERIDONE	0.0462	14.8148	NAD
EGFRvIII:VILAZODONE	EGFRvIII	VILAZODONE	0.0656	37.037	NAD
EGFRvIII:HALOPERIDOL	EGFRvIII	HALOPERIDOL	0.0491	29.6296	NAD
EGFRvIII:EDARAVONE	EGFRvIII	EDARAVONE	0.0288	18.5185	NAD
EGFRvIII:ZIPRASIDONE	EGFRvIII	ZIPRASIDONE	0.1207	18.5185	NAD
EGFRvIII:SERTINDOLE	EGFRvIII	SERTINDOLE	0.005	33.3333	NAD
EGFRvIII:PALIPERIDONE	EGFRvIII	PALIPERIDONE	0.0074	0	NAD
FGFR2:VORTIOXETINE	FGFR2	VORTIOXETINE	0.0714	81.4815	NAD
FGFR2:RIMONABANT	FGFR2	RIMONABANT	0	81.4815	NAD
FGFR2:ZOTEPINE	FGFR2	ZOTEPINE	0.0978	81.4815	NAD
FGFR2:APOMORPHINE	FGFR2	APOMORPHINE	0.1655	74.0741	NAD
FGFR2:CHLORPROMAZINE	FGFR2	CHLORPROMAZINE	0.0946	74.0741	NAD
FGFR2:OLANZAPINE	FGFR2	OLANZAPINE	0.3399	77.7778	NAD
FGFR2:PAROXETINE	FGFR2	PAROXETINE	0.1981	62.963	NAD
FGFR2:BREXPIPRAZOLE	FGFR2	BREXPIPRAZOLE	0.3627	66.6667	NAD
FGFR2:FLUOXETINE	FGFR2	FLUOXETINE	0.0441	55.5556	NAD
FGFR2:CLOMIPRAMINE	FGFR2	CLOMIPRAMINE	0.0207	66.6667	NAD
FGFR2:DROXIDOPA	FGFR2	DROXIDOPA	0.1612	62.963	NAD
FGFR2:VINPOCETINE	FGFR2	VINPOCETINE	0.6135	77.7778	NAD
FGFR2:RILUZOLE	FGFR2	RILUZOLE	0.1464	55.5556	NAD
FGFR2:PEROSPIRONE	FGFR2	PEROSPIRONE	0.0441	66.6667	NAD
FGFR2:LURASIDONE	FGFR2	LURASIDONE	0.2308	66.6667	NAD
FGFR2:DEUTETRABENAZINE	FGFR2	DEUTETRABENAZINE	1.136	48.1481	NAD
FGFR2:ZONISAMIDE	FGFR2	ZONISAMIDE	0.0649	48.1481	NAD
FGFR2:LEVETIRACETAM	FGFR2	LEVETIRACETAM	0.1157	33.3333	NAD
FGFR2:APREPITANT	FGFR2	APREPITANT	0.2423	40.7407	NAD
FGFR2:GALANTAMINE	FGFR2	GALANTAMINE	0.0683	37.037	NAD
FGFR2:VIGABATRIN	FGFR2	VIGABATRIN	0.1009	25.9259	NAD
FGFR2:CAFFEINE	FGFR2	CAFFEINE	0.0838	25.9259	NAD
FGFR2:CYCLOBENZAPRINE	FGFR2	CYCLOBENZAPRINE	0	37.037	NAD
FGFR2:LAMOTRIGINE	FGFR2	LAMOTRIGINE	0.0279	25.9259	NAD
FGFR2:RIVASTIGMINE	FGFR2	RIVASTIGMINE	0.064	29.6296	NAD
FGFR2:ALMOTRIPTAN.MALATE	FGFR2	ALMOTRIPTAN.MALATE	0.1107	22.2222	NAD
FGFR2:VENLAFAXINE	FGFR2	VENLAFAXINE	0.0042	22.2222	NAD
FGFR2:PIRACETAM	FGFR2	PIRACETAM	0.0467	22.2222	NAD
FGFR2:MOCLOBEMIDE	FGFR2	MOCLOBEMIDE	0.0823	22.2222	NAD
FGFR2:METOCLOPRAMIDE	FGFR2	METOCLOPRAMIDE	0.0491	25.9259	NAD
FGFR2:TOPIRAMATE	FGFR2	TOPIRAMATE	0.0778	18.5185	NAD
FGFR2:ACAMPROSATE	FGFR2	ACAMPROSATE	0.0859	18.5185	NAD
FGFR2:TACRINE	FGFR2	TACRINE	0.3562	25.9259	NAD
FGFR2:NIMODIPINE	FGFR2	NIMODIPINE	0.3968	29.6296	NAD
FGFR2:FELBAMATE	FGFR2	FELBAMATE	0.3672	14.8148	NAD
FGFR2:TROPISETRON	FGFR2	TROPISETRON	0.0363	22.2222	NAD
FGFR2:CITALOPRAM	FGFR2	CITALOPRAM	0.0095	18.5185	NAD
FGFR2:GUANFACINE	FGFR2	GUANFACINE	0.5026	14.8148	NAD
FGFR2:SULPIRIDE	FGFR2	SULPIRIDE	0.0215	14.8148	NAD
FGFR2:VALPROIC.ACID	FGFR2	VALPROIC.ACID	0.0946	22.2222	NAD
FGFR2:CARBAMAZEPINE	FGFR2	CARBAMAZEPINE	0	14.8148	NAD
FGFR2:BUSPIRONE	FGFR2	BUSPIRONE	0.4271	7.4074	NAD
FGFR2:ROPIVACAINE	FGFR2	ROPIVACAINE	0.3584	18.5185	NAD
FGFR2:VARENICLINE	FGFR2	VARENICLINE	0.0707	22.2222	NAD
FGFR2:CLONIDINE	FGFR2	CLONIDINE	0.041	18.5185	NAD
FGFR2:MEMANTINE	FGFR2	MEMANTINE	0.1261	14.8148	NAD
FGFR2:FLUMAZENIL	FGFR2	FLUMAZENIL	0.03	7.4074	NAD
FGFR2:ZOLMITRIPTAN	FGFR2	ZOLMITRIPTAN	0.0836	18.5185	NAD
FGFR2:MIRTAZAPINE	FGFR2	MIRTAZAPINE	0.1009	14.8148	NAD
FGFR2:MINAPRINE	FGFR2	MINAPRINE	0.0978	11.1111	NAD
FGFR2:RASAGILINE	FGFR2	RASAGILINE	0.146	7.4074	NAD
FGFR2:DONEPEZIL	FGFR2	DONEPEZIL	0.4173	25.9259	NAD
FGFR2:QUETIAPINE	FGFR2	QUETIAPINE	0.0784	11.1111	NAD
FGFR2:AMISULPRIDE	FGFR2	AMISULPRIDE	0.0579	7.4074	NAD
FGFR2:RISPERIDONE	FGFR2	RISPERIDONE	0.0579	7.4074	NAD
FGFR2:PHENYTOIN	FGFR2	PHENYTOIN	0.1179	11.1111	NAD
FGFR2:ETHOSUXIMIDE	FGFR2	ETHOSUXIMIDE	0.0568	18.5185	NAD
FGFR2:CLOZAPINE	FGFR2	CLOZAPINE	1.4452	18.5185	NAD
FGFR2:FLUVOXAMINE	FGFR2	FLUVOXAMINE	0.0363	14.8148	NAD
FGFR2:BUDIPINE	FGFR2	BUDIPINE	0	7.4074	NAD
FGFR2:ILOPERIDONE	FGFR2	ILOPERIDONE	0.1253	14.8148	NAD
FGFR2:VILAZODONE	FGFR2	VILAZODONE	0.4807	37.037	NAD
FGFR2:HALOPERIDOL	FGFR2	HALOPERIDOL	0.106	29.6296	NAD
FGFR2:EDARAVONE	FGFR2	EDARAVONE	0.0288	18.5185	NAD
FGFR2:ZIPRASIDONE	FGFR2	ZIPRASIDONE	1.2105	18.5185	NAD
FGFR2:SERTINDOLE	FGFR2	SERTINDOLE	2.0678	33.3333	NAD
FGFR2:PALIPERIDONE	FGFR2	PALIPERIDONE	0.3149	0	NAD
NF1:VORTIOXETINE	NF1	VORTIOXETINE	0.0086	81.4815	NAD
NF1:RIMONABANT	NF1	RIMONABANT	0	81.4815	NAD
NF1:ZOTEPINE	NF1	ZOTEPINE	0.0978	81.4815	NAD
NF1:APOMORPHINE	NF1	APOMORPHINE	0.1655	74.0741	NAD
NF1:CHLORPROMAZINE	NF1	CHLORPROMAZINE	0.0946	74.0741	NAD
NF1:OLANZAPINE	NF1	OLANZAPINE	0.3399	77.7778	NAD
NF1:PAROXETINE	NF1	PAROXETINE	0.0279	62.963	NAD
NF1:BREXPIPRAZOLE	NF1	BREXPIPRAZOLE	0.2688	66.6667	NAD
NF1:FLUOXETINE	NF1	FLUOXETINE	0.2013	55.5556	NAD
NF1:CLOMIPRAMINE	NF1	CLOMIPRAMINE	0.1315	66.6667	NAD
NF1:DROXIDOPA	NF1	DROXIDOPA	0.1612	62.963	NAD
NF1:VINPOCETINE	NF1	VINPOCETINE	0.0207	77.7778	NAD
NF1:RILUZOLE	NF1	RILUZOLE	0.1464	55.5556	NAD
NF1:PEROSPIRONE	NF1	PEROSPIRONE	0.1019	66.6667	NAD
NF1:LURASIDONE	NF1	LURASIDONE	0.3161	66.6667	NAD
NF1:DEUTETRABENAZINE	NF1	DEUTETRABENAZINE	0.1511	48.1481	NAD
NF1:ZONISAMIDE	NF1	ZONISAMIDE	0.2816	48.1481	NAD
NF1:LEVETIRACETAM	NF1	LEVETIRACETAM	0.1157	33.3333	NAD
NF1:APREPITANT	NF1	APREPITANT	0.2423	40.7407	NAD
NF1:GALANTAMINE	NF1	GALANTAMINE	0	37.037	NAD
NF1:VIGABATRIN	NF1	VIGABATRIN	0.2837	25.9259	NAD
NF1:CAFFEINE	NF1	CAFFEINE	0.0838	25.9259	NAD
NF1:CYCLOBENZAPRINE	NF1	CYCLOBENZAPRINE	0.0513	37.037	NAD
NF1:LAMOTRIGINE	NF1	LAMOTRIGINE	0.0279	25.9259	NAD
NF1:RIVASTIGMINE	NF1	RIVASTIGMINE	0.0459	29.6296	NAD
NF1:ALMOTRIPTAN.MALATE	NF1	ALMOTRIPTAN.MALATE	0.5288	22.2222	NAD
NF1:VENLAFAXINE	NF1	VENLAFAXINE	0.0042	22.2222	NAD
NF1:PIRACETAM	NF1	PIRACETAM	0.7612	22.2222	NAD
NF1:MOCLOBEMIDE	NF1	MOCLOBEMIDE	0.0823	22.2222	NAD
NF1:METOCLOPRAMIDE	NF1	METOCLOPRAMIDE	0.0491	25.9259	NAD
NF1:TOPIRAMATE	NF1	TOPIRAMATE	0.0778	18.5185	NAD
NF1:ACAMPROSATE	NF1	ACAMPROSATE	0.9236	18.5185	NAD
NF1:TACRINE	NF1	TACRINE	0.03	25.9259	NAD
NF1:NIMODIPINE	NF1	NIMODIPINE	0.3968	29.6296	NAD
NF1:FELBAMATE	NF1	FELBAMATE	0.0206	14.8148	NAD
NF1:TROPISETRON	NF1	TROPISETRON	0.3161	22.2222	NAD
NF1:CITALOPRAM	NF1	CITALOPRAM	0.0095	18.5185	NAD
NF1:GUANFACINE	NF1	GUANFACINE	0.1981	14.8148	NAD
NF1:SULPIRIDE	NF1	SULPIRIDE	0.0944	14.8148	NAD
NF1:VALPROIC.ACID	NF1	VALPROIC.ACID	0.0838	22.2222	NAD
NF1:CARBAMAZEPINE	NF1	CARBAMAZEPINE	0.0485	14.8148	NAD
NF1:BUSPIRONE	NF1	BUSPIRONE	0.0888	7.4074	NAD
NF1:ROPIVACAINE	NF1	ROPIVACAINE	0.0649	18.5185	NAD
NF1:VARENICLINE	NF1	VARENICLINE	0.0498	22.2222	NAD
NF1:CLONIDINE	NF1	CLONIDINE	0.041	18.5185	NAD
NF1:MEMANTINE	NF1	MEMANTINE	0.3671	14.8148	NAD
NF1:FLUMAZENIL	NF1	FLUMAZENIL	0.6306	7.4074	NAD
NF1:ZOLMITRIPTAN	NF1	ZOLMITRIPTAN	0.0836	18.5185	NAD
NF1:MIRTAZAPINE	NF1	MIRTAZAPINE	0.1009	14.8148	NAD
NF1:MINAPRINE	NF1	MINAPRINE	0.0978	11.1111	NAD
NF1:RASAGILINE	NF1	RASAGILINE	0.146	7.4074	NAD
NF1:DONEPEZIL	NF1	DONEPEZIL	0.0264	25.9259	NAD
NF1:QUETIAPINE	NF1	QUETIAPINE	0.0784	11.1111	NAD
NF1:AMISULPRIDE	NF1	AMISULPRIDE	0.0207	7.4074	NAD
NF1:RISPERIDONE	NF1	RISPERIDONE	0.0207	7.4074	NAD
NF1:PHENYTOIN	NF1	PHENYTOIN	0.1179	11.1111	NAD
NF1:ETHOSUXIMIDE	NF1	ETHOSUXIMIDE	0.006	18.5185	NAD
NF1:CLOZAPINE	NF1	CLOZAPINE	0.1211	18.5185	NAD
NF1:FLUVOXAMINE	NF1	FLUVOXAMINE	0.0279	14.8148	NAD
NF1:BUDIPINE	NF1	BUDIPINE	0	7.4074	NAD
NF1:ILOPERIDONE	NF1	ILOPERIDONE	0.0329	14.8148	NAD
NF1:VILAZODONE	NF1	VILAZODONE	0.0656	37.037	NAD
NF1:HALOPERIDOL	NF1	HALOPERIDOL	0.0491	29.6296	NAD
NF1:EDARAVONE	NF1	EDARAVONE	0.0288	18.5185	NAD
NF1:ZIPRASIDONE	NF1	ZIPRASIDONE	0.1006	18.5185	NAD
NF1:SERTINDOLE	NF1	SERTINDOLE	0	33.3333	NAD
NF1:PALIPERIDONE	NF1	PALIPERIDONE	0.3149	0	NAD
PTEN:VORTIOXETINE	PTEN	VORTIOXETINE	0.0086	81.4815	NAD
PTEN:RIMONABANT	PTEN	RIMONABANT	0.0064	81.4815	NAD
PTEN:ZOTEPINE	PTEN	ZOTEPINE	0.0978	81.4815	NAD
PTEN:APOMORPHINE	PTEN	APOMORPHINE	0.1655	74.0741	NAD
PTEN:CHLORPROMAZINE	PTEN	CHLORPROMAZINE	0	74.0741	NAD
PTEN:OLANZAPINE	PTEN	OLANZAPINE	0.0947	77.7778	NAD
PTEN:PAROXETINE	PTEN	PAROXETINE	0.1492	62.963	NAD
PTEN:BREXPIPRAZOLE	PTEN	BREXPIPRAZOLE	0.0261	66.6667	NAD
PTEN:FLUOXETINE	PTEN	FLUOXETINE	0.2167	55.5556	NAD
PTEN:CLOMIPRAMINE	PTEN	CLOMIPRAMINE	0.1279	66.6667	NAD
PTEN:DROXIDOPA	PTEN	DROXIDOPA	0.1612	62.963	NAD
PTEN:VINPOCETINE	PTEN	VINPOCETINE	0.6135	77.7778	NAD
PTEN:RILUZOLE	PTEN	RILUZOLE	0.02	55.5556	NAD
PTEN:PEROSPIRONE	PTEN	PEROSPIRONE	0.1019	66.6667	NAD
PTEN:LURASIDONE	PTEN	LURASIDONE	0.5625	66.6667	NAD
PTEN:DEUTETRABENAZINE	PTEN	DEUTETRABENAZINE	0.1586	48.1481	NAD
PTEN:ZONISAMIDE	PTEN	ZONISAMIDE	0.1189	48.1481	NAD
PTEN:LEVETIRACETAM	PTEN	LEVETIRACETAM	0.1157	33.3333	NAD
PTEN:APREPITANT	PTEN	APREPITANT	0.2423	40.7407	NAD
PTEN:GALANTAMINE	PTEN	GALANTAMINE	0.0076	37.037	NAD
PTEN:VIGABATRIN	PTEN	VIGABATRIN	0.1009	25.9259	NAD
PTEN:CAFFEINE	PTEN	CAFFEINE	0.0838	25.9259	NAD
PTEN:CYCLOBENZAPRINE	PTEN	CYCLOBENZAPRINE	0.0513	37.037	NAD
PTEN:LAMOTRIGINE	PTEN	LAMOTRIGINE	0.2256	25.9259	NAD
PTEN:RIVASTIGMINE	PTEN	RIVASTIGMINE	0.0459	29.6296	NAD
PTEN:ALMOTRIPTAN.MALATE	PTEN	ALMOTRIPTAN.MALATE	0.1107	22.2222	NAD
PTEN:VENLAFAXINE	PTEN	VENLAFAXINE	0.0042	22.2222	NAD
PTEN:PIRACETAM	PTEN	PIRACETAM	0.1642	22.2222	NAD
PTEN:MOCLOBEMIDE	PTEN	MOCLOBEMIDE	0.0823	22.2222	NAD
PTEN:METOCLOPRAMIDE	PTEN	METOCLOPRAMIDE	0.0491	25.9259	NAD
PTEN:TOPIRAMATE	PTEN	TOPIRAMATE	0.0778	18.5185	NAD
PTEN:ACAMPROSATE	PTEN	ACAMPROSATE	0.2793	18.5185	NAD
PTEN:TACRINE	PTEN	TACRINE	0.2039	25.9259	NAD
PTEN:NIMODIPINE	PTEN	NIMODIPINE	0.4559	29.6296	NAD
PTEN:FELBAMATE	PTEN	FELBAMATE	0.0067	14.8148	NAD
PTEN:TROPISETRON	PTEN	TROPISETRON	0.3161	22.2222	NAD
PTEN:CITALOPRAM	PTEN	CITALOPRAM	0.0095	18.5185	NAD
PTEN:GUANFACINE	PTEN	GUANFACINE	0.5026	14.8148	NAD
PTEN:SULPIRIDE	PTEN	SULPIRIDE	0.1253	14.8148	NAD
PTEN:VALPROIC.ACID	PTEN	VALPROIC.ACID	0.0946	22.2222	NAD
PTEN:CARBAMAZEPINE	PTEN	CARBAMAZEPINE	0.1187	14.8148	NAD
PTEN:BUSPIRONE	PTEN	BUSPIRONE	1.3254	7.4074	NAD
PTEN:ROPIVACAINE	PTEN	ROPIVACAINE	0.5519	18.5185	NAD
PTEN:VARENICLINE	PTEN	VARENICLINE	0.0475	22.2222	NAD
PTEN:CLONIDINE	PTEN	CLONIDINE	0.0111	18.5185	NAD
PTEN:MEMANTINE	PTEN	MEMANTINE	0.1261	14.8148	NAD
PTEN:FLUMAZENIL	PTEN	FLUMAZENIL	0.03	7.4074	NAD
PTEN:ZOLMITRIPTAN	PTEN	ZOLMITRIPTAN	0.0836	18.5185	NAD
PTEN:MIRTAZAPINE	PTEN	MIRTAZAPINE	0.1009	14.8148	NAD
PTEN:MINAPRINE	PTEN	MINAPRINE	0.0978	11.1111	NAD
PTEN:RASAGILINE	PTEN	RASAGILINE	0.146	7.4074	NAD
PTEN:DONEPEZIL	PTEN	DONEPEZIL	0.0264	25.9259	NAD
PTEN:QUETIAPINE	PTEN	QUETIAPINE	0.0469	11.1111	NAD
PTEN:AMISULPRIDE	PTEN	AMISULPRIDE	0.3994	7.4074	NAD
PTEN:RISPERIDONE	PTEN	RISPERIDONE	0.1137	7.4074	NAD
PTEN:PHENYTOIN	PTEN	PHENYTOIN	0.1179	11.1111	NAD
PTEN:ETHOSUXIMIDE	PTEN	ETHOSUXIMIDE	0.0007	18.5185	NAD
PTEN:CLOZAPINE	PTEN	CLOZAPINE	0.1156	18.5185	NAD
PTEN:FLUVOXAMINE	PTEN	FLUVOXAMINE	0.071	14.8148	NAD
PTEN:BUDIPINE	PTEN	BUDIPINE	0	7.4074	NAD
PTEN:ILOPERIDONE	PTEN	ILOPERIDONE	0.0329	14.8148	NAD
PTEN:VILAZODONE	PTEN	VILAZODONE	0.0656	37.037	NAD
PTEN:HALOPERIDOL	PTEN	HALOPERIDOL	0.0491	29.6296	NAD
PTEN:EDARAVONE	PTEN	EDARAVONE	0.1405	18.5185	NAD
PTEN:ZIPRASIDONE	PTEN	ZIPRASIDONE	0.063	18.5185	NAD
PTEN:SERTINDOLE	PTEN	SERTINDOLE	0	33.3333	NAD
PTEN:PALIPERIDONE	PTEN	PALIPERIDONE	0.052	0	NAD
RET:VORTIOXETINE	RET	VORTIOXETINE	0.0086	81.4815	NAD
RET:RIMONABANT	RET	RIMONABANT	0	81.4815	NAD
RET:ZOTEPINE	RET	ZOTEPINE	0.0978	81.4815	NAD
RET:APOMORPHINE	RET	APOMORPHINE	0.1655	74.0741	NAD
RET:CHLORPROMAZINE	RET	CHLORPROMAZINE	0	74.0741	NAD
RET:OLANZAPINE	RET	OLANZAPINE	0.3399	77.7778	NAD
RET:PAROXETINE	RET	PAROXETINE	0.1981	62.963	NAD
RET:BREXPIPRAZOLE	RET	BREXPIPRAZOLE	0.1393	66.6667	NAD
RET:FLUOXETINE	RET	FLUOXETINE	0.2167	55.5556	NAD
RET:CLOMIPRAMINE	RET	CLOMIPRAMINE	0.0207	66.6667	NAD
RET:DROXIDOPA	RET	DROXIDOPA	0.0269	62.963	NAD
RET:VINPOCETINE	RET	VINPOCETINE	0.0207	77.7778	NAD
RET:RILUZOLE	RET	RILUZOLE	0	55.5556	NAD
RET:PEROSPIRONE	RET	PEROSPIRONE	0.1019	66.6667	NAD
RET:LURASIDONE	RET	LURASIDONE	0.1293	66.6667	NAD
RET:DEUTETRABENAZINE	RET	DEUTETRABENAZINE	0.1586	48.1481	NAD
RET:ZONISAMIDE	RET	ZONISAMIDE	0.0424	48.1481	NAD
RET:LEVETIRACETAM	RET	LEVETIRACETAM	0.1157	33.3333	NAD
RET:APREPITANT	RET	APREPITANT	0.2423	40.7407	NAD
RET:GALANTAMINE	RET	GALANTAMINE	0.1195	37.037	NAD
RET:VIGABATRIN	RET	VIGABATRIN	0.125	25.9259	NAD
RET:CAFFEINE	RET	CAFFEINE	0.0838	25.9259	NAD
RET:CYCLOBENZAPRINE	RET	CYCLOBENZAPRINE	0.0513	37.037	NAD
RET:LAMOTRIGINE	RET	LAMOTRIGINE	0.0279	25.9259	NAD
RET:RIVASTIGMINE	RET	RIVASTIGMINE	0.0459	29.6296	NAD
RET:ALMOTRIPTAN.MALATE	RET	ALMOTRIPTAN.MALATE	0.1107	22.2222	NAD
RET:VENLAFAXINE	RET	VENLAFAXINE	0.0042	22.2222	NAD
RET:PIRACETAM	RET	PIRACETAM	0.0467	22.2222	NAD
RET:MOCLOBEMIDE	RET	MOCLOBEMIDE	0.0823	22.2222	NAD
RET:METOCLOPRAMIDE	RET	METOCLOPRAMIDE	0.0491	25.9259	NAD
RET:TOPIRAMATE	RET	TOPIRAMATE	0.0778	18.5185	NAD
RET:ACAMPROSATE	RET	ACAMPROSATE	0.2661	18.5185	NAD
RET:TACRINE	RET	TACRINE	0.056	25.9259	NAD
RET:NIMODIPINE	RET	NIMODIPINE	0.1258	29.6296	NAD
RET:FELBAMATE	RET	FELBAMATE	0.2877	14.8148	NAD
RET:TROPISETRON	RET	TROPISETRON	0.3161	22.2222	NAD
RET:CITALOPRAM	RET	CITALOPRAM	0.0095	18.5185	NAD
RET:GUANFACINE	RET	GUANFACINE	0.3293	14.8148	NAD
RET:SULPIRIDE	RET	SULPIRIDE	0.1253	14.8148	NAD
RET:VALPROIC.ACID	RET	VALPROIC.ACID	0.0838	22.2222	NAD
RET:CARBAMAZEPINE	RET	CARBAMAZEPINE	0	14.8148	NAD
RET:BUSPIRONE	RET	BUSPIRONE	1.3254	7.4074	NAD
RET:ROPIVACAINE	RET	ROPIVACAINE	0.0649	18.5185	NAD
RET:VARENICLINE	RET	VARENICLINE	0.0707	22.2222	NAD
RET:CLONIDINE	RET	CLONIDINE	0.041	18.5185	NAD
RET:MEMANTINE	RET	MEMANTINE	0.0448	14.8148	NAD
RET:FLUMAZENIL	RET	FLUMAZENIL	0.03	7.4074	NAD
RET:ZOLMITRIPTAN	RET	ZOLMITRIPTAN	0.0836	18.5185	NAD
RET:MIRTAZAPINE	RET	MIRTAZAPINE	0.1009	14.8148	NAD
RET:MINAPRINE	RET	MINAPRINE	0.0978	11.1111	NAD
RET:RASAGILINE	RET	RASAGILINE	0.146	7.4074	NAD
RET:DONEPEZIL	RET	DONEPEZIL	0.0264	25.9259	NAD
RET:QUETIAPINE	RET	QUETIAPINE	0.0264	11.1111	NAD
RET:AMISULPRIDE	RET	AMISULPRIDE	0.088	7.4074	NAD
RET:RISPERIDONE	RET	RISPERIDONE	0.2123	7.4074	NAD
RET:PHENYTOIN	RET	PHENYTOIN	0.1179	11.1111	NAD
RET:ETHOSUXIMIDE	RET	ETHOSUXIMIDE	0.0568	18.5185	NAD
RET:CLOZAPINE	RET	CLOZAPINE	0.1811	18.5185	NAD
RET:FLUVOXAMINE	RET	FLUVOXAMINE	0.071	14.8148	NAD
RET:BUDIPINE	RET	BUDIPINE	0	7.4074	NAD
RET:ILOPERIDONE	RET	ILOPERIDONE	0.1253	14.8148	NAD
RET:VILAZODONE	RET	VILAZODONE	0.1116	37.037	NAD
RET:HALOPERIDOL	RET	HALOPERIDOL	0.0491	29.6296	NAD
RET:EDARAVONE	RET	EDARAVONE	0.1405	18.5185	NAD
RET:ZIPRASIDONE	RET	ZIPRASIDONE	0.063	18.5185	NAD
RET:SERTINDOLE	RET	SERTINDOLE	0.005	33.3333	NAD
RET:PALIPERIDONE	RET	PALIPERIDONE	0.3149	0	NAD
TERT:VORTIOXETINE	TERT	VORTIOXETINE	0.0714	81.4815	NAD
TERT:RIMONABANT	TERT	RIMONABANT	0.3483	81.4815	NAD
TERT:ZOTEPINE	TERT	ZOTEPINE	0.0978	81.4815	NAD
TERT:APOMORPHINE	TERT	APOMORPHINE	0.1655	74.0741	NAD
TERT:CHLORPROMAZINE	TERT	CHLORPROMAZINE	0.0946	74.0741	NAD
TERT:OLANZAPINE	TERT	OLANZAPINE	0.1104	77.7778	NAD
TERT:PAROXETINE	TERT	PAROXETINE	0.1981	62.963	NAD
TERT:BREXPIPRAZOLE	TERT	BREXPIPRAZOLE	0.0788	66.6667	NAD
TERT:FLUOXETINE	TERT	FLUOXETINE	0.2167	55.5556	NAD
TERT:CLOMIPRAMINE	TERT	CLOMIPRAMINE	0.1315	66.6667	NAD
TERT:DROXIDOPA	TERT	DROXIDOPA	0.0269	62.963	NAD
TERT:VINPOCETINE	TERT	VINPOCETINE	0.0207	77.7778	NAD
TERT:RILUZOLE	TERT	RILUZOLE	0.1464	55.5556	NAD
TERT:PEROSPIRONE	TERT	PEROSPIRONE	0.0441	66.6667	NAD
TERT:LURASIDONE	TERT	LURASIDONE	0.5411	66.6667	NAD
TERT:DEUTETRABENAZINE	TERT	DEUTETRABENAZINE	0.0141	48.1481	NAD
TERT:ZONISAMIDE	TERT	ZONISAMIDE	0.0649	48.1481	NAD
TERT:LEVETIRACETAM	TERT	LEVETIRACETAM	0.1157	33.3333	NAD
TERT:APREPITANT	TERT	APREPITANT	0.2837	40.7407	NAD
TERT:GALANTAMINE	TERT	GALANTAMINE	0.1195	37.037	NAD
TERT:VIGABATRIN	TERT	VIGABATRIN	0.2837	25.9259	NAD
TERT:CAFFEINE	TERT	CAFFEINE	0.0838	25.9259	NAD
TERT:CYCLOBENZAPRINE	TERT	CYCLOBENZAPRINE	0.0513	37.037	NAD
TERT:LAMOTRIGINE	TERT	LAMOTRIGINE	0.2256	25.9259	NAD
TERT:RIVASTIGMINE	TERT	RIVASTIGMINE	0.0459	29.6296	NAD
TERT:ALMOTRIPTAN.MALATE	TERT	ALMOTRIPTAN.MALATE	0.1107	22.2222	NAD
TERT:VENLAFAXINE	TERT	VENLAFAXINE	0.0042	22.2222	NAD
TERT:PIRACETAM	TERT	PIRACETAM	0.1642	22.2222	NAD
TERT:MOCLOBEMIDE	TERT	MOCLOBEMIDE	0.0823	22.2222	NAD
TERT:METOCLOPRAMIDE	TERT	METOCLOPRAMIDE	1.3322	25.9259	NAD
TERT:TOPIRAMATE	TERT	TOPIRAMATE	0.0778	18.5185	NAD
TERT:ACAMPROSATE	TERT	ACAMPROSATE	0.2793	18.5185	NAD
TERT:TACRINE	TERT	TACRINE	0.3562	25.9259	NAD
TERT:NIMODIPINE	TERT	NIMODIPINE	0.3968	29.6296	NAD
TERT:FELBAMATE	TERT	FELBAMATE	0.2877	14.8148	NAD
TERT:TROPISETRON	TERT	TROPISETRON	0.3161	22.2222	NAD
TERT:CITALOPRAM	TERT	CITALOPRAM	0.0095	18.5185	NAD
TERT:GUANFACINE	TERT	GUANFACINE	0	14.8148	NAD
TERT:SULPIRIDE	TERT	SULPIRIDE	0	14.8148	NAD
TERT:VALPROIC.ACID	TERT	VALPROIC.ACID	0.1107	22.2222	NAD
TERT:CARBAMAZEPINE	TERT	CARBAMAZEPINE	0	14.8148	NAD
TERT:BUSPIRONE	TERT	BUSPIRONE	0.4271	7.4074	NAD
TERT:ROPIVACAINE	TERT	ROPIVACAINE	0.0649	18.5185	NAD
TERT:VARENICLINE	TERT	VARENICLINE	0.0498	22.2222	NAD
TERT:CLONIDINE	TERT	CLONIDINE	0.041	18.5185	NAD
TERT:MEMANTINE	TERT	MEMANTINE	0.0877	14.8148	NAD
TERT:FLUMAZENIL	TERT	FLUMAZENIL	0.6306	7.4074	NAD
TERT:ZOLMITRIPTAN	TERT	ZOLMITRIPTAN	0.0836	18.5185	NAD
TERT:MIRTAZAPINE	TERT	MIRTAZAPINE	0.0424	14.8148	NAD
TERT:MINAPRINE	TERT	MINAPRINE	0.133	11.1111	NAD
TERT:RASAGILINE	TERT	RASAGILINE	0.146	7.4074	NAD
TERT:DONEPEZIL	TERT	DONEPEZIL	0.1148	25.9259	NAD
TERT:QUETIAPINE	TERT	QUETIAPINE	0.0784	11.1111	NAD
TERT:AMISULPRIDE	TERT	AMISULPRIDE	0.088	7.4074	NAD
TERT:RISPERIDONE	TERT	RISPERIDONE	0.0579	7.4074	NAD
TERT:PHENYTOIN	TERT	PHENYTOIN	0.1179	11.1111	NAD
TERT:ETHOSUXIMIDE	TERT	ETHOSUXIMIDE	0.0568	18.5185	NAD
TERT:CLOZAPINE	TERT	CLOZAPINE	0.3135	18.5185	NAD
TERT:FLUVOXAMINE	TERT	FLUVOXAMINE	0.071	14.8148	NAD
TERT:BUDIPINE	TERT	BUDIPINE	0	7.4074	NAD
TERT:ILOPERIDONE	TERT	ILOPERIDONE	0.1253	14.8148	NAD
TERT:VILAZODONE	TERT	VILAZODONE	0.0656	37.037	NAD
TERT:HALOPERIDOL	TERT	HALOPERIDOL	0.0491	29.6296	NAD
TERT:EDARAVONE	TERT	EDARAVONE	0.0288	18.5185	NAD
TERT:ZIPRASIDONE	TERT	ZIPRASIDONE	0.1207	18.5185	NAD
TERT:SERTINDOLE	TERT	SERTINDOLE	0	33.3333	NAD
TERT:PALIPERIDONE	TERT	PALIPERIDONE	0.052	0	NAD
TP53:VORTIOXETINE	TP53	VORTIOXETINE	0.0714	81.4815	NAD
TP53:RIMONABANT	TP53	RIMONABANT	0.2976	81.4815	NAD
TP53:ZOTEPINE	TP53	ZOTEPINE	0.0978	81.4815	NAD
TP53:APOMORPHINE	TP53	APOMORPHINE	0.3183	74.0741	NAD
TP53:CHLORPROMAZINE	TP53	CHLORPROMAZINE	0.0946	74.0741	NAD
TP53:OLANZAPINE	TP53	OLANZAPINE	0.1104	77.7778	NAD
TP53:PAROXETINE	TP53	PAROXETINE	0.1981	62.963	NAD
TP53:BREXPIPRAZOLE	TP53	BREXPIPRAZOLE	0.0788	66.6667	NAD
TP53:FLUOXETINE	TP53	FLUOXETINE	0.2167	55.5556	NAD
TP53:CLOMIPRAMINE	TP53	CLOMIPRAMINE	0.1315	66.6667	NAD
TP53:DROXIDOPA	TP53	DROXIDOPA	0.0269	62.963	NAD
TP53:VINPOCETINE	TP53	VINPOCETINE	0.0207	77.7778	NAD
TP53:RILUZOLE	TP53	RILUZOLE	0.02	55.5556	NAD
TP53:PEROSPIRONE	TP53	PEROSPIRONE	0.0441	66.6667	NAD
TP53:LURASIDONE	TP53	LURASIDONE	0.027	66.6667	NAD
TP53:DEUTETRABENAZINE	TP53	DEUTETRABENAZINE	0.0088	48.1481	NAD
TP53:ZONISAMIDE	TP53	ZONISAMIDE	0.0649	48.1481	NAD
TP53:LEVETIRACETAM	TP53	LEVETIRACETAM	0.1071	33.3333	NAD
TP53:APREPITANT	TP53	APREPITANT	0.0859	40.7407	NAD
TP53:GALANTAMINE	TP53	GALANTAMINE	0.2313	37.037	NAD
TP53:VIGABATRIN	TP53	VIGABATRIN	0.125	25.9259	NAD
TP53:CAFFEINE	TP53	CAFFEINE	0.0838	25.9259	NAD
TP53:CYCLOBENZAPRINE	TP53	CYCLOBENZAPRINE	0.0513	37.037	NAD
TP53:LAMOTRIGINE	TP53	LAMOTRIGINE	0.2256	25.9259	NAD
TP53:RIVASTIGMINE	TP53	RIVASTIGMINE	0.0459	29.6296	NAD
TP53:ALMOTRIPTAN.MALATE	TP53	ALMOTRIPTAN.MALATE	0.0859	22.2222	NAD
TP53:VENLAFAXINE	TP53	VENLAFAXINE	0.0042	22.2222	NAD
TP53:PIRACETAM	TP53	PIRACETAM	0.1492	22.2222	NAD
TP53:MOCLOBEMIDE	TP53	MOCLOBEMIDE	0.0823	22.2222	NAD
TP53:METOCLOPRAMIDE	TP53	METOCLOPRAMIDE	1.3322	25.9259	NAD
TP53:TOPIRAMATE	TP53	TOPIRAMATE	0.14	18.5185	NAD
TP53:ACAMPROSATE	TP53	ACAMPROSATE	0.0859	18.5185	NAD
TP53:TACRINE	TP53	TACRINE	0.3562	25.9259	NAD
TP53:NIMODIPINE	TP53	NIMODIPINE	0.1753	29.6296	NAD
TP53:FELBAMATE	TP53	FELBAMATE	0.0206	14.8148	NAD
TP53:TROPISETRON	TP53	TROPISETRON	0.0088	22.2222	NAD
TP53:CITALOPRAM	TP53	CITALOPRAM	0.0095	18.5185	NAD
TP53:GUANFACINE	TP53	GUANFACINE	0.1981	14.8148	NAD
TP53:SULPIRIDE	TP53	SULPIRIDE	0.0944	14.8148	NAD
TP53:VALPROIC.ACID	TP53	VALPROIC.ACID	0.3697	22.2222	NAD
TP53:CARBAMAZEPINE	TP53	CARBAMAZEPINE	0	14.8148	NAD
TP53:BUSPIRONE	TP53	BUSPIRONE	0.4271	7.4074	NAD
TP53:ROPIVACAINE	TP53	ROPIVACAINE	0.0649	18.5185	NAD
TP53:VARENICLINE	TP53	VARENICLINE	0.027	22.2222	NAD
TP53:CLONIDINE	TP53	CLONIDINE	0.041	18.5185	NAD
TP53:MEMANTINE	TP53	MEMANTINE	0.0877	14.8148	NAD
TP53:FLUMAZENIL	TP53	FLUMAZENIL	0.4432	7.4074	NAD
TP53:ZOLMITRIPTAN	TP53	ZOLMITRIPTAN	0.0836	18.5185	NAD
TP53:MIRTAZAPINE	TP53	MIRTAZAPINE	0.0424	14.8148	NAD
TP53:MINAPRINE	TP53	MINAPRINE	0.0088	11.1111	NAD
TP53:RASAGILINE	TP53	RASAGILINE	0.0459	7.4074	NAD
TP53:DONEPEZIL	TP53	DONEPEZIL	0.2189	25.9259	NAD
TP53:QUETIAPINE	TP53	QUETIAPINE	0.0784	11.1111	NAD
TP53:AMISULPRIDE	TP53	AMISULPRIDE	0.088	7.4074	NAD
TP53:RISPERIDONE	TP53	RISPERIDONE	0.0579	7.4074	NAD
TP53:PHENYTOIN	TP53	PHENYTOIN	0.1179	11.1111	NAD
TP53:ETHOSUXIMIDE	TP53	ETHOSUXIMIDE	0.006	18.5185	NAD
TP53:CLOZAPINE	TP53	CLOZAPINE	0.1156	18.5185	NAD
TP53:FLUVOXAMINE	TP53	FLUVOXAMINE	0.071	14.8148	NAD
TP53:BUDIPINE	TP53	BUDIPINE	0	7.4074	NAD
TP53:ILOPERIDONE	TP53	ILOPERIDONE	0	14.8148	NAD
TP53:VILAZODONE	TP53	VILAZODONE	0.0656	37.037	NAD
TP53:HALOPERIDOL	TP53	HALOPERIDOL	0.0491	29.6296	NAD
TP53:EDARAVONE	TP53	EDARAVONE	0.0288	18.5185	NAD
TP53:ZIPRASIDONE	TP53	ZIPRASIDONE	0.1006	18.5185	NAD
TP53:SERTINDOLE	TP53	SERTINDOLE	0	33.3333	NAD
TP53:PALIPERIDONE	TP53	PALIPERIDONE	0.052	0	NAD
RB1:VORTIOXETINE	RB1	VORTIOXETINE	0.0714	81.4815	NAD
RB1:RIMONABANT	RB1	RIMONABANT	0.3414	81.4815	NAD
RB1:ZOTEPINE	RB1	ZOTEPINE	0.0978	81.4815	NAD
RB1:APOMORPHINE	RB1	APOMORPHINE	0.3384	74.0741	NAD
RB1:CHLORPROMAZINE	RB1	CHLORPROMAZINE	0.0946	74.0741	NAD
RB1:OLANZAPINE	RB1	OLANZAPINE	0.3399	77.7778	NAD
RB1:PAROXETINE	RB1	PAROXETINE	0.1981	62.963	NAD
RB1:BREXPIPRAZOLE	RB1	BREXPIPRAZOLE	0.0788	66.6667	NAD
RB1:FLUOXETINE	RB1	FLUOXETINE	0.2167	55.5556	NAD
RB1:CLOMIPRAMINE	RB1	CLOMIPRAMINE	0.1315	66.6667	NAD
RB1:DROXIDOPA	RB1	DROXIDOPA	0.0269	62.963	NAD
RB1:VINPOCETINE	RB1	VINPOCETINE	0.0207	77.7778	NAD
RB1:RILUZOLE	RB1	RILUZOLE	0.02	55.5556	NAD
RB1:PEROSPIRONE	RB1	PEROSPIRONE	0.0441	66.6667	NAD
RB1:LURASIDONE	RB1	LURASIDONE	0.3161	66.6667	NAD
RB1:DEUTETRABENAZINE	RB1	DEUTETRABENAZINE	0.1281	48.1481	NAD
RB1:ZONISAMIDE	RB1	ZONISAMIDE	0.2816	48.1481	NAD
RB1:LEVETIRACETAM	RB1	LEVETIRACETAM	0.1157	33.3333	NAD
RB1:APREPITANT	RB1	APREPITANT	0.2837	40.7407	NAD
RB1:GALANTAMINE	RB1	GALANTAMINE	0.1195	37.037	NAD
RB1:VIGABATRIN	RB1	VIGABATRIN	0.125	25.9259	NAD
RB1:CAFFEINE	RB1	CAFFEINE	0.0838	25.9259	NAD
RB1:CYCLOBENZAPRINE	RB1	CYCLOBENZAPRINE	0.0513	37.037	NAD
RB1:LAMOTRIGINE	RB1	LAMOTRIGINE	0.0279	25.9259	NAD
RB1:RIVASTIGMINE	RB1	RIVASTIGMINE	0.064	29.6296	NAD
RB1:ALMOTRIPTAN.MALATE	RB1	ALMOTRIPTAN.MALATE	0.2379	22.2222	NAD
RB1:VENLAFAXINE	RB1	VENLAFAXINE	0.0042	22.2222	NAD
RB1:PIRACETAM	RB1	PIRACETAM	0.0467	22.2222	NAD
RB1:MOCLOBEMIDE	RB1	MOCLOBEMIDE	0.0823	22.2222	NAD
RB1:METOCLOPRAMIDE	RB1	METOCLOPRAMIDE	0.4708	25.9259	NAD
RB1:TOPIRAMATE	RB1	TOPIRAMATE	0.14	18.5185	NAD
RB1:ACAMPROSATE	RB1	ACAMPROSATE	0.2793	18.5185	NAD
RB1:TACRINE	RB1	TACRINE	0.03	25.9259	NAD
RB1:NIMODIPINE	RB1	NIMODIPINE	0.3968	29.6296	NAD
RB1:FELBAMATE	RB1	FELBAMATE	0.0206	14.8148	NAD
RB1:TROPISETRON	RB1	TROPISETRON	0.0293	22.2222	NAD
RB1:CITALOPRAM	RB1	CITALOPRAM	0.0095	18.5185	NAD
RB1:GUANFACINE	RB1	GUANFACINE	0.3293	14.8148	NAD
RB1:SULPIRIDE	RB1	SULPIRIDE	0.0944	14.8148	NAD
RB1:VALPROIC.ACID	RB1	VALPROIC.ACID	0.0838	22.2222	NAD
RB1:CARBAMAZEPINE	RB1	CARBAMAZEPINE	0	14.8148	NAD
RB1:BUSPIRONE	RB1	BUSPIRONE	0.2325	7.4074	NAD
RB1:ROPIVACAINE	RB1	ROPIVACAINE	0.0649	18.5185	NAD
RB1:VARENICLINE	RB1	VARENICLINE	0.3858	22.2222	NAD
RB1:CLONIDINE	RB1	CLONIDINE	0.041	18.5185	NAD
RB1:MEMANTINE	RB1	MEMANTINE	0.1261	14.8148	NAD
RB1:FLUMAZENIL	RB1	FLUMAZENIL	0.03	7.4074	NAD
RB1:ZOLMITRIPTAN	RB1	ZOLMITRIPTAN	0.0836	18.5185	NAD
RB1:MIRTAZAPINE	RB1	MIRTAZAPINE	0.1009	14.8148	NAD
RB1:MINAPRINE	RB1	MINAPRINE	0.133	11.1111	NAD
RB1:RASAGILINE	RB1	RASAGILINE	0.146	7.4074	NAD
RB1:DONEPEZIL	RB1	DONEPEZIL	0.4173	25.9259	NAD
RB1:QUETIAPINE	RB1	QUETIAPINE	0.0784	11.1111	NAD
RB1:AMISULPRIDE	RB1	AMISULPRIDE	0.2976	7.4074	NAD
RB1:RISPERIDONE	RB1	RISPERIDONE	0.2543	7.4074	NAD
RB1:PHENYTOIN	RB1	PHENYTOIN	0.1179	11.1111	NAD
RB1:ETHOSUXIMIDE	RB1	ETHOSUXIMIDE	0.0568	18.5185	NAD
RB1:CLOZAPINE	RB1	CLOZAPINE	0.3135	18.5185	NAD
RB1:FLUVOXAMINE	RB1	FLUVOXAMINE	0.0363	14.8148	NAD
RB1:BUDIPINE	RB1	BUDIPINE	0	7.4074	NAD
RB1:ILOPERIDONE	RB1	ILOPERIDONE	0.0462	14.8148	NAD
RB1:VILAZODONE	RB1	VILAZODONE	0.0656	37.037	NAD
RB1:HALOPERIDOL	RB1	HALOPERIDOL	0.0491	29.6296	NAD
RB1:EDARAVONE	RB1	EDARAVONE	0.1405	18.5185	NAD
RB1:ZIPRASIDONE	RB1	ZIPRASIDONE	0.063	18.5185	NAD
RB1:SERTINDOLE	RB1	SERTINDOLE	0	33.3333	NAD
RB1:PALIPERIDONE	RB1	PALIPERIDONE	0.3149	0	NAD
CDKN2A:ELESCLOMOL	CDKN2A	ELESCLOMOL	0.112	100	ONCD
CDKN2A:SORAFENIB	CDKN2A	SORAFENIB	0.3367	100	ONCD
CDKN2A:RIBOCICLIB	CDKN2A	RIBOCICLIB	0	83.3333	ONCD
CDKN2A:PONATINIB	CDKN2A	PONATINIB	0	91.6667	ONCD
CDKN2A:CERITINIB	CDKN2A	CERITINIB	0	83.3333	ONCD
CDKN2A:REGORAFENIB	CDKN2A	REGORAFENIB	0.4023	91.6667	ONCD
CDKN2A:OSIMERTINIB	CDKN2A	OSIMERTINIB	0.0282	83.3333	ONCD
CDKN2A:AFATINIB	CDKN2A	AFATINIB	0.1383	83.3333	ONCD
CDKN2A:PANOBINOSTAT	CDKN2A	PANOBINOSTAT	0.0637	66.6667	ONCD
CDKN2A:MIDOSTAURIN	CDKN2A	MIDOSTAURIN	0.0637	75	ONCD
CDKN2A:ABEMACICLIB	CDKN2A	ABEMACICLIB	0	66.6667	ONCD
CDKN2A:IXAZOMIB	CDKN2A	IXAZOMIB	0.1789	66.6667	ONCD
CDKN2A:COBIMETINIB	CDKN2A	COBIMETINIB	0.0282	58.3333	ONCD
CDKN2A:BORTEZOMIB	CDKN2A	BORTEZOMIB	0.0342	83.3333	ONCD
CDKN2A:OLAPARIB	CDKN2A	OLAPARIB	0.122	58.3333	ONCD
CDKN2A:DASATINIB	CDKN2A	DASATINIB	0	66.6667	ONCD
CDKN2A:VINORELBINE	CDKN2A	VINORELBINE	0.1735	50	ONCD
CDKN2A:VINDESINE	CDKN2A	VINDESINE	0.0982	50	ONCD
CDKN2A:CABAZITAXEL	CDKN2A	CABAZITAXEL	0	58.3333	ONCD
CDKN2A:TRAMETINIB	CDKN2A	TRAMETINIB	0.0342	58.3333	ONCD
CDKN2A:ALECTINIB	CDKN2A	ALECTINIB	0.1591	75	ONCD
CDKN2A:CARFILZOMIB	CDKN2A	CARFILZOMIB	0.2838	41.6667	ONCD
CDKN2A:PALBOCICLIB	CDKN2A	PALBOCICLIB	0	66.6667	ONCD
CDKN2A:TOPOTECAN	CDKN2A	TOPOTECAN	0	33.3333	ONCD
CDKN2A:CISPLATIN	CDKN2A	CISPLATIN	0.0557	50	ONCD
CDKN2A:PAZOPANIB	CDKN2A	PAZOPANIB	0.1856	50	ONCD
CDKN2A:MLN2480	CDKN2A	MLN2480	0	50	ONCD
CDKN2A:MELPHALAN	CDKN2A	MELPHALAN	0.1012	50	ONCD
CDKN2A:IDELALISIB	CDKN2A	IDELALISIB	0.03	58.3333	ONCD
CDKN2A:X5.FLUOROURACIL	CDKN2A	X5.FLUOROURACIL	0.1012	41.6667	ONCD
CDKN2A:IFOSFAMIDE	CDKN2A	IFOSFAMIDE	0	50	ONCD
CDKN2A:AXITINIB	CDKN2A	AXITINIB	0	58.3333	ONCD
CDKN2A:BINIMETINIB	CDKN2A	BINIMETINIB	0.1276	33.3333	ONCD
CDKN2A:EPACADOSTAT	CDKN2A	EPACADOSTAT	0.0312	41.6667	ONCD
CDKN2A:CABOZANTINIB	CDKN2A	CABOZANTINIB	0.1249	50	ONCD
CDKN2A:GEMCITABINE	CDKN2A	GEMCITABINE	0.0484	41.6667	ONCD
CDKN2A:DACARBAZINE	CDKN2A	DACARBAZINE	0.3571	41.6667	ONCD
CDKN2A:TRIFLURIDINE	CDKN2A	TRIFLURIDINE	0.0523	41.6667	ONCD
CDKN2A:BELINOSTAT	CDKN2A	BELINOSTAT	0.2218	33.3333	ONCD
CDKN2A:LORLATINIB	CDKN2A	LORLATINIB	0.03	41.6667	ONCD
CDKN2A:LENVATINIB	CDKN2A	LENVATINIB	0.2398	16.6667	ONCD
CDKN2A:PACLITAXEL	CDKN2A	PACLITAXEL	0	33.3333	ONCD
CDKN2A:CARBOPLATIN	CDKN2A	CARBOPLATIN	0	33.3333	ONCD
CDKN2A:DOCETAXEL	CDKN2A	DOCETAXEL	0.1241	33.3333	ONCD
CDKN2A:METHOTREXATE	CDKN2A	METHOTREXATE	0.03	41.6667	ONCD
CDKN2A:FOTEMUSTINE	CDKN2A	FOTEMUSTINE	0.1789	25	ONCD
CDKN2A:NIRAPARIB	CDKN2A	NIRAPARIB	0.1335	25	ONCD
CDKN2A:GEFITINIB	CDKN2A	GEFITINIB	0.0312	41.6667	ONCD
CDKN2A:IRINOTECAN	CDKN2A	IRINOTECAN	0.0342	25	ONCD
CDKN2A:OXALIPLATIN	CDKN2A	OXALIPLATIN	0.1856	16.6667	ONCD
CDKN2A:PEMETREXED	CDKN2A	PEMETREXED	0.0484	25	ONCD
CDKN2A:DECITABINE	CDKN2A	DECITABINE	0.2398	25	ONCD
CDKN2A:CYCLOPHOSPHAMID	CDKN2A	CYCLOPHOSPHAMID	0.0551	25	ONCD
CDKN2A:VISMODEGIB	CDKN2A	VISMODEGIB	0.0551	16.6667	ONCD
CDKN2A:IMATINIB	CDKN2A	IMATINIB	0.1734	8.3333	ONCD
CDKN2A:CRIZOTINIB	CDKN2A	CRIZOTINIB	0.2044	33.3333	ONCD
CDKN2A:ERLOTINIB	CDKN2A	ERLOTINIB	0.5408	8.3333	ONCD
CDKN2A:RUCAPARIB	CDKN2A	RUCAPARIB	0.1821	8.3333	ONCD
CDKN2A:CAPECITABINE	CDKN2A	CAPECITABINE	0	25	ONCD
CDKN2A:DABRAFENIB	CDKN2A	DABRAFENIB	0.0064	16.6667	ONCD
CDKN2A:TEMSIROLIMUS	CDKN2A	TEMSIROLIMUS	1.2175	25	ONCD
CDKN2A:VINBLASTINE	CDKN2A	VINBLASTINE	0.053	25	ONCD
CDKN2A:EVEROLIMUS	CDKN2A	EVEROLIMUS	0	8.3333	ONCD
CDKN2A:SONIDEGIB	CDKN2A	SONIDEGIB	0.0256	16.6667	ONCD
CDKN2A:VINCRISTINE	CDKN2A	VINCRISTINE	0	8.3333	ONCD
CDKN2B:ELESCLOMOL	CDKN2B	ELESCLOMOL	0.1318	100	ONCD
CDKN2B:SORAFENIB	CDKN2B	SORAFENIB	0.3367	100	ONCD
CDKN2B:RIBOCICLIB	CDKN2B	RIBOCICLIB	0	83.3333	ONCD
CDKN2B:PONATINIB	CDKN2B	PONATINIB	0	91.6667	ONCD
CDKN2B:CERITINIB	CDKN2B	CERITINIB	0	83.3333	ONCD
CDKN2B:REGORAFENIB	CDKN2B	REGORAFENIB	0.318	91.6667	ONCD
CDKN2B:OSIMERTINIB	CDKN2B	OSIMERTINIB	0.0282	83.3333	ONCD
CDKN2B:AFATINIB	CDKN2B	AFATINIB	0.1383	83.3333	ONCD
CDKN2B:PANOBINOSTAT	CDKN2B	PANOBINOSTAT	0.0637	66.6667	ONCD
CDKN2B:MIDOSTAURIN	CDKN2B	MIDOSTAURIN	0.0637	75	ONCD
CDKN2B:ABEMACICLIB	CDKN2B	ABEMACICLIB	0	66.6667	ONCD
CDKN2B:IXAZOMIB	CDKN2B	IXAZOMIB	0.1789	66.6667	ONCD
CDKN2B:COBIMETINIB	CDKN2B	COBIMETINIB	0.0282	58.3333	ONCD
CDKN2B:BORTEZOMIB	CDKN2B	BORTEZOMIB	0.1245	83.3333	ONCD
CDKN2B:OLAPARIB	CDKN2B	OLAPARIB	0.122	58.3333	ONCD
CDKN2B:DASATINIB	CDKN2B	DASATINIB	0	66.6667	ONCD
CDKN2B:VINORELBINE	CDKN2B	VINORELBINE	0.1735	50	ONCD
CDKN2B:VINDESINE	CDKN2B	VINDESINE	0.0982	50	ONCD
CDKN2B:CABAZITAXEL	CDKN2B	CABAZITAXEL	0	58.3333	ONCD
CDKN2B:TRAMETINIB	CDKN2B	TRAMETINIB	0.0342	58.3333	ONCD
CDKN2B:ALECTINIB	CDKN2B	ALECTINIB	0.1591	75	ONCD
CDKN2B:CARFILZOMIB	CDKN2B	CARFILZOMIB	0.2838	41.6667	ONCD
CDKN2B:PALBOCICLIB	CDKN2B	PALBOCICLIB	0.0196	66.6667	ONCD
CDKN2B:TOPOTECAN	CDKN2B	TOPOTECAN	0	33.3333	ONCD
CDKN2B:CISPLATIN	CDKN2B	CISPLATIN	0.0557	50	ONCD
CDKN2B:PAZOPANIB	CDKN2B	PAZOPANIB	0.042	50	ONCD
CDKN2B:MLN2480	CDKN2B	MLN2480	0.042	50	ONCD
CDKN2B:MELPHALAN	CDKN2B	MELPHALAN	0.211	50	ONCD
CDKN2B:IDELALISIB	CDKN2B	IDELALISIB	0.0936	58.3333	ONCD
CDKN2B:X5.FLUOROURACIL	CDKN2B	X5.FLUOROURACIL	0.1012	41.6667	ONCD
CDKN2B:IFOSFAMIDE	CDKN2B	IFOSFAMIDE	0	50	ONCD
CDKN2B:AXITINIB	CDKN2B	AXITINIB	0	58.3333	ONCD
CDKN2B:BINIMETINIB	CDKN2B	BINIMETINIB	0.0328	33.3333	ONCD
CDKN2B:EPACADOSTAT	CDKN2B	EPACADOSTAT	0.0312	41.6667	ONCD
CDKN2B:CABOZANTINIB	CDKN2B	CABOZANTINIB	0	50	ONCD
CDKN2B:GEMCITABINE	CDKN2B	GEMCITABINE	0	41.6667	ONCD
CDKN2B:DACARBAZINE	CDKN2B	DACARBAZINE	0.1318	41.6667	ONCD
CDKN2B:TRIFLURIDINE	CDKN2B	TRIFLURIDINE	0.0523	41.6667	ONCD
CDKN2B:BELINOSTAT	CDKN2B	BELINOSTAT	0.2218	33.3333	ONCD
CDKN2B:LORLATINIB	CDKN2B	LORLATINIB	0.03	41.6667	ONCD
CDKN2B:LENVATINIB	CDKN2B	LENVATINIB	0.1383	16.6667	ONCD
CDKN2B:PACLITAXEL	CDKN2B	PACLITAXEL	0	33.3333	ONCD
CDKN2B:CARBOPLATIN	CDKN2B	CARBOPLATIN	0	33.3333	ONCD
CDKN2B:DOCETAXEL	CDKN2B	DOCETAXEL	0.1241	33.3333	ONCD
CDKN2B:METHOTREXATE	CDKN2B	METHOTREXATE	0.03	41.6667	ONCD
CDKN2B:FOTEMUSTINE	CDKN2B	FOTEMUSTINE	0.1789	25	ONCD
CDKN2B:NIRAPARIB	CDKN2B	NIRAPARIB	0.1335	25	ONCD
CDKN2B:GEFITINIB	CDKN2B	GEFITINIB	0.2388	41.6667	ONCD
CDKN2B:IRINOTECAN	CDKN2B	IRINOTECAN	0.0757	25	ONCD
CDKN2B:OXALIPLATIN	CDKN2B	OXALIPLATIN	0.0328	16.6667	ONCD
CDKN2B:PEMETREXED	CDKN2B	PEMETREXED	0.0484	25	ONCD
CDKN2B:DECITABINE	CDKN2B	DECITABINE	0.2398	25	ONCD
CDKN2B:CYCLOPHOSPHAMID	CDKN2B	CYCLOPHOSPHAMID	0.0328	25	ONCD
CDKN2B:VISMODEGIB	CDKN2B	VISMODEGIB	0.0551	16.6667	ONCD
CDKN2B:IMATINIB	CDKN2B	IMATINIB	0.2513	8.3333	ONCD
CDKN2B:CRIZOTINIB	CDKN2B	CRIZOTINIB	0	33.3333	ONCD
CDKN2B:ERLOTINIB	CDKN2B	ERLOTINIB	0.1276	8.3333	ONCD
CDKN2B:RUCAPARIB	CDKN2B	RUCAPARIB	0.1212	8.3333	ONCD
CDKN2B:CAPECITABINE	CDKN2B	CAPECITABINE	0	25	ONCD
CDKN2B:DABRAFENIB	CDKN2B	DABRAFENIB	0.0064	16.6667	ONCD
CDKN2B:TEMSIROLIMUS	CDKN2B	TEMSIROLIMUS	0.7703	25	ONCD
CDKN2B:VINBLASTINE	CDKN2B	VINBLASTINE	0.0349	25	ONCD
CDKN2B:EVEROLIMUS	CDKN2B	EVEROLIMUS	0	8.3333	ONCD
CDKN2B:SONIDEGIB	CDKN2B	SONIDEGIB	0.0324	16.6667	ONCD
CDKN2B:VINCRISTINE	CDKN2B	VINCRISTINE	0	8.3333	ONCD
EGFR:ELESCLOMOL	EGFR	ELESCLOMOL	0.213	100	ONCD
EGFR:SORAFENIB	EGFR	SORAFENIB	0.593	100	ONCD
EGFR:RIBOCICLIB	EGFR	RIBOCICLIB	0	83.3333	ONCD
EGFR:PONATINIB	EGFR	PONATINIB	0	91.6667	ONCD
EGFR:CERITINIB	EGFR	CERITINIB	0	83.3333	ONCD
EGFR:REGORAFENIB	EGFR	REGORAFENIB	0.4023	91.6667	ONCD
EGFR:OSIMERTINIB	EGFR	OSIMERTINIB	0.0282	83.3333	ONCD
EGFR:AFATINIB	EGFR	AFATINIB	0.1383	83.3333	ONCD
EGFR:PANOBINOSTAT	EGFR	PANOBINOSTAT	0.0637	66.6667	ONCD
EGFR:MIDOSTAURIN	EGFR	MIDOSTAURIN	0.0637	75	ONCD
EGFR:ABEMACICLIB	EGFR	ABEMACICLIB	0.4559	66.6667	ONCD
EGFR:IXAZOMIB	EGFR	IXAZOMIB	0.1856	66.6667	ONCD
EGFR:COBIMETINIB	EGFR	COBIMETINIB	0.1856	58.3333	ONCD
EGFR:BORTEZOMIB	EGFR	BORTEZOMIB	0.1245	83.3333	ONCD
EGFR:OLAPARIB	EGFR	OLAPARIB	0.122	58.3333	ONCD
EGFR:DASATINIB	EGFR	DASATINIB	0	66.6667	ONCD
EGFR:VINORELBINE	EGFR	VINORELBINE	0.1735	50	ONCD
EGFR:VINDESINE	EGFR	VINDESINE	0.0982	50	ONCD
EGFR:CABAZITAXEL	EGFR	CABAZITAXEL	0	58.3333	ONCD
EGFR:TRAMETINIB	EGFR	TRAMETINIB	0.0342	58.3333	ONCD
EGFR:ALECTINIB	EGFR	ALECTINIB	0.1383	75	ONCD
EGFR:CARFILZOMIB	EGFR	CARFILZOMIB	0.2838	41.6667	ONCD
EGFR:PALBOCICLIB	EGFR	PALBOCICLIB	0.4871	66.6667	ONCD
EGFR:TOPOTECAN	EGFR	TOPOTECAN	0	33.3333	ONCD
EGFR:CISPLATIN	EGFR	CISPLATIN	0.0557	50	ONCD
EGFR:PAZOPANIB	EGFR	PAZOPANIB	0.1856	50	ONCD
EGFR:MLN2480	EGFR	MLN2480	0.042	50	ONCD
EGFR:MELPHALAN	EGFR	MELPHALAN	0.211	50	ONCD
EGFR:IDELALISIB	EGFR	IDELALISIB	0.5942	58.3333	ONCD
EGFR:X5.FLUOROURACIL	EGFR	X5.FLUOROURACIL	0.1012	41.6667	ONCD
EGFR:IFOSFAMIDE	EGFR	IFOSFAMIDE	0	50	ONCD
EGFR:AXITINIB	EGFR	AXITINIB	0	58.3333	ONCD
EGFR:BINIMETINIB	EGFR	BINIMETINIB	0.2932	33.3333	ONCD
EGFR:EPACADOSTAT	EGFR	EPACADOSTAT	0.2513	41.6667	ONCD
EGFR:CABOZANTINIB	EGFR	CABOZANTINIB	0.0689	50	ONCD
EGFR:GEMCITABINE	EGFR	GEMCITABINE	0.0484	41.6667	ONCD
EGFR:DACARBAZINE	EGFR	DACARBAZINE	0.1318	41.6667	ONCD
EGFR:TRIFLURIDINE	EGFR	TRIFLURIDINE	0.0523	41.6667	ONCD
EGFR:BELINOSTAT	EGFR	BELINOSTAT	0.0637	33.3333	ONCD
EGFR:LORLATINIB	EGFR	LORLATINIB	0.0741	41.6667	ONCD
EGFR:LENVATINIB	EGFR	LENVATINIB	0.1383	16.6667	ONCD
EGFR:PACLITAXEL	EGFR	PACLITAXEL	0	33.3333	ONCD
EGFR:CARBOPLATIN	EGFR	CARBOPLATIN	0	33.3333	ONCD
EGFR:DOCETAXEL	EGFR	DOCETAXEL	0.0282	33.3333	ONCD
EGFR:METHOTREXATE	EGFR	METHOTREXATE	0.4559	41.6667	ONCD
EGFR:FOTEMUSTINE	EGFR	FOTEMUSTINE	0.1789	25	ONCD
EGFR:NIRAPARIB	EGFR	NIRAPARIB	0.0637	25	ONCD
EGFR:GEFITINIB	EGFR	GEFITINIB	0.0312	41.6667	ONCD
EGFR:IRINOTECAN	EGFR	IRINOTECAN	0.0757	25	ONCD
EGFR:OXALIPLATIN	EGFR	OXALIPLATIN	0.1856	16.6667	ONCD
EGFR:PEMETREXED	EGFR	PEMETREXED	0.0282	25	ONCD
EGFR:DECITABINE	EGFR	DECITABINE	0	25	ONCD
EGFR:CYCLOPHOSPHAMID	EGFR	CYCLOPHOSPHAMID	0.0551	25	ONCD
EGFR:VISMODEGIB	EGFR	VISMODEGIB	0.0551	16.6667	ONCD
EGFR:IMATINIB	EGFR	IMATINIB	0.1734	8.3333	ONCD
EGFR:CRIZOTINIB	EGFR	CRIZOTINIB	0	33.3333	ONCD
EGFR:ERLOTINIB	EGFR	ERLOTINIB	0.1276	8.3333	ONCD
EGFR:RUCAPARIB	EGFR	RUCAPARIB	0.1821	8.3333	ONCD
EGFR:CAPECITABINE	EGFR	CAPECITABINE	0.0606	25	ONCD
EGFR:DABRAFENIB	EGFR	DABRAFENIB	0.2932	16.6667	ONCD
EGFR:TEMSIROLIMUS	EGFR	TEMSIROLIMUS	0	25	ONCD
EGFR:VINBLASTINE	EGFR	VINBLASTINE	0	25	ONCD
EGFR:EVEROLIMUS	EGFR	EVEROLIMUS	0	8.3333	ONCD
EGFR:SONIDEGIB	EGFR	SONIDEGIB	0.2015	16.6667	ONCD
EGFR:VINCRISTINE	EGFR	VINCRISTINE	0	8.3333	ONCD
FGFR2:ELESCLOMOL	FGFR2	ELESCLOMOL	0.0925	100	ONCD
FGFR2:SORAFENIB	FGFR2	SORAFENIB	0	100	ONCD
FGFR2:RIBOCICLIB	FGFR2	RIBOCICLIB	0	83.3333	ONCD
FGFR2:PONATINIB	FGFR2	PONATINIB	0	91.6667	ONCD
FGFR2:CERITINIB	FGFR2	CERITINIB	0	83.3333	ONCD
FGFR2:REGORAFENIB	FGFR2	REGORAFENIB	0.4023	91.6667	ONCD
FGFR2:OSIMERTINIB	FGFR2	OSIMERTINIB	0.0282	83.3333	ONCD
FGFR2:AFATINIB	FGFR2	AFATINIB	0.4693	83.3333	ONCD
FGFR2:PANOBINOSTAT	FGFR2	PANOBINOSTAT	0.0637	66.6667	ONCD
FGFR2:MIDOSTAURIN	FGFR2	MIDOSTAURIN	0.7703	75	ONCD
FGFR2:ABEMACICLIB	FGFR2	ABEMACICLIB	0	66.6667	ONCD
FGFR2:IXAZOMIB	FGFR2	IXAZOMIB	0.3266	66.6667	ONCD
FGFR2:COBIMETINIB	FGFR2	COBIMETINIB	0.4458	58.3333	ONCD
FGFR2:BORTEZOMIB	FGFR2	BORTEZOMIB	0.03	83.3333	ONCD
FGFR2:OLAPARIB	FGFR2	OLAPARIB	0.1805	58.3333	ONCD
FGFR2:DASATINIB	FGFR2	DASATINIB	0	66.6667	ONCD
FGFR2:VINORELBINE	FGFR2	VINORELBINE	0.1657	50	ONCD
FGFR2:VINDESINE	FGFR2	VINDESINE	0.0982	50	ONCD
FGFR2:CABAZITAXEL	FGFR2	CABAZITAXEL	0	58.3333	ONCD
FGFR2:TRAMETINIB	FGFR2	TRAMETINIB	0	58.3333	ONCD
FGFR2:ALECTINIB	FGFR2	ALECTINIB	0.1591	75	ONCD
FGFR2:CARFILZOMIB	FGFR2	CARFILZOMIB	0.2838	41.6667	ONCD
FGFR2:PALBOCICLIB	FGFR2	PALBOCICLIB	0.0196	66.6667	ONCD
FGFR2:TOPOTECAN	FGFR2	TOPOTECAN	0	33.3333	ONCD
FGFR2:CISPLATIN	FGFR2	CISPLATIN	0.0557	50	ONCD
FGFR2:PAZOPANIB	FGFR2	PAZOPANIB	0	50	ONCD
FGFR2:MLN2480	FGFR2	MLN2480	0	50	ONCD
FGFR2:MELPHALAN	FGFR2	MELPHALAN	0.211	50	ONCD
FGFR2:IDELALISIB	FGFR2	IDELALISIB	0.03	58.3333	ONCD
FGFR2:X5.FLUOROURACIL	FGFR2	X5.FLUOROURACIL	0.1012	41.6667	ONCD
FGFR2:IFOSFAMIDE	FGFR2	IFOSFAMIDE	0	50	ONCD
FGFR2:AXITINIB	FGFR2	AXITINIB	0.1252	58.3333	ONCD
FGFR2:BINIMETINIB	FGFR2	BINIMETINIB	0.1276	33.3333	ONCD
FGFR2:EPACADOSTAT	FGFR2	EPACADOSTAT	0.2513	41.6667	ONCD
FGFR2:CABOZANTINIB	FGFR2	CABOZANTINIB	0.5912	50	ONCD
FGFR2:GEMCITABINE	FGFR2	GEMCITABINE	0.0484	41.6667	ONCD
FGFR2:DACARBAZINE	FGFR2	DACARBAZINE	0.03	41.6667	ONCD
FGFR2:TRIFLURIDINE	FGFR2	TRIFLURIDINE	0.0523	41.6667	ONCD
FGFR2:BELINOSTAT	FGFR2	BELINOSTAT	0.4304	33.3333	ONCD
FGFR2:LORLATINIB	FGFR2	LORLATINIB	0.03	41.6667	ONCD
FGFR2:LENVATINIB	FGFR2	LENVATINIB	0.1383	16.6667	ONCD
FGFR2:PACLITAXEL	FGFR2	PACLITAXEL	0	33.3333	ONCD
FGFR2:CARBOPLATIN	FGFR2	CARBOPLATIN	0	33.3333	ONCD
FGFR2:DOCETAXEL	FGFR2	DOCETAXEL	0.1241	33.3333	ONCD
FGFR2:METHOTREXATE	FGFR2	METHOTREXATE	0.03	41.6667	ONCD
FGFR2:FOTEMUSTINE	FGFR2	FOTEMUSTINE	0.1789	25	ONCD
FGFR2:NIRAPARIB	FGFR2	NIRAPARIB	0.0839	25	ONCD
FGFR2:GEFITINIB	FGFR2	GEFITINIB	0.2388	41.6667	ONCD
FGFR2:IRINOTECAN	FGFR2	IRINOTECAN	0.0757	25	ONCD
FGFR2:OXALIPLATIN	FGFR2	OXALIPLATIN	0.0885	16.6667	ONCD
FGFR2:PEMETREXED	FGFR2	PEMETREXED	0.0484	25	ONCD
FGFR2:DECITABINE	FGFR2	DECITABINE	0	25	ONCD
FGFR2:CYCLOPHOSPHAMID	FGFR2	CYCLOPHOSPHAMID	0.0551	25	ONCD
FGFR2:VISMODEGIB	FGFR2	VISMODEGIB	0.03	16.6667	ONCD
FGFR2:IMATINIB	FGFR2	IMATINIB	0.2513	8.3333	ONCD
FGFR2:CRIZOTINIB	FGFR2	CRIZOTINIB	0.9464	33.3333	ONCD
FGFR2:ERLOTINIB	FGFR2	ERLOTINIB	0.03	8.3333	ONCD
FGFR2:RUCAPARIB	FGFR2	RUCAPARIB	0.1212	8.3333	ONCD
FGFR2:CAPECITABINE	FGFR2	CAPECITABINE	0	25	ONCD
FGFR2:DABRAFENIB	FGFR2	DABRAFENIB	0.0064	16.6667	ONCD
FGFR2:TEMSIROLIMUS	FGFR2	TEMSIROLIMUS	0.0256	25	ONCD
FGFR2:VINBLASTINE	FGFR2	VINBLASTINE	0	25	ONCD
FGFR2:EVEROLIMUS	FGFR2	EVEROLIMUS	0.5912	8.3333	ONCD
FGFR2:SONIDEGIB	FGFR2	SONIDEGIB	0.0256	16.6667	ONCD
FGFR2:VINCRISTINE	FGFR2	VINCRISTINE	0.2697	8.3333	ONCD
PTEN:ELESCLOMOL	PTEN	ELESCLOMOL	0.213	100	ONCD
PTEN:SORAFENIB	PTEN	SORAFENIB	0.593	100	ONCD
PTEN:RIBOCICLIB	PTEN	RIBOCICLIB	0	83.3333	ONCD
PTEN:PONATINIB	PTEN	PONATINIB	0	91.6667	ONCD
PTEN:CERITINIB	PTEN	CERITINIB	0	83.3333	ONCD
PTEN:REGORAFENIB	PTEN	REGORAFENIB	0.4023	91.6667	ONCD
PTEN:OSIMERTINIB	PTEN	OSIMERTINIB	0.0282	83.3333	ONCD
PTEN:AFATINIB	PTEN	AFATINIB	0.1796	83.3333	ONCD
PTEN:PANOBINOSTAT	PTEN	PANOBINOSTAT	0.0637	66.6667	ONCD
PTEN:MIDOSTAURIN	PTEN	MIDOSTAURIN	0.259	75	ONCD
PTEN:ABEMACICLIB	PTEN	ABEMACICLIB	0	66.6667	ONCD
PTEN:IXAZOMIB	PTEN	IXAZOMIB	0.1789	66.6667	ONCD
PTEN:COBIMETINIB	PTEN	COBIMETINIB	0.4458	58.3333	ONCD
PTEN:BORTEZOMIB	PTEN	BORTEZOMIB	0.1245	83.3333	ONCD
PTEN:OLAPARIB	PTEN	OLAPARIB	0.7051	58.3333	ONCD
PTEN:DASATINIB	PTEN	DASATINIB	0	66.6667	ONCD
PTEN:VINORELBINE	PTEN	VINORELBINE	0.1735	50	ONCD
PTEN:VINDESINE	PTEN	VINDESINE	0.0982	50	ONCD
PTEN:CABAZITAXEL	PTEN	CABAZITAXEL	0	58.3333	ONCD
PTEN:TRAMETINIB	PTEN	TRAMETINIB	0.0342	58.3333	ONCD
PTEN:ALECTINIB	PTEN	ALECTINIB	0.1591	75	ONCD
PTEN:CARFILZOMIB	PTEN	CARFILZOMIB	0.2838	41.6667	ONCD
PTEN:PALBOCICLIB	PTEN	PALBOCICLIB	0.0196	66.6667	ONCD
PTEN:TOPOTECAN	PTEN	TOPOTECAN	0	33.3333	ONCD
PTEN:CISPLATIN	PTEN	CISPLATIN	0.0557	50	ONCD
PTEN:PAZOPANIB	PTEN	PAZOPANIB	0.2878	50	ONCD
PTEN:MLN2480	PTEN	MLN2480	0.042	50	ONCD
PTEN:MELPHALAN	PTEN	MELPHALAN	0.211	50	ONCD
PTEN:IDELALISIB	PTEN	IDELALISIB	0.03	58.3333	ONCD
PTEN:X5.FLUOROURACIL	PTEN	X5.FLUOROURACIL	0.1012	41.6667	ONCD
PTEN:IFOSFAMIDE	PTEN	IFOSFAMIDE	0	50	ONCD
PTEN:AXITINIB	PTEN	AXITINIB	0	58.3333	ONCD
PTEN:BINIMETINIB	PTEN	BINIMETINIB	0.1276	33.3333	ONCD
PTEN:EPACADOSTAT	PTEN	EPACADOSTAT	0.0312	41.6667	ONCD
PTEN:CABOZANTINIB	PTEN	CABOZANTINIB	0.0689	50	ONCD
PTEN:GEMCITABINE	PTEN	GEMCITABINE	0.0422	41.6667	ONCD
PTEN:DACARBAZINE	PTEN	DACARBAZINE	0.1507	41.6667	ONCD
PTEN:TRIFLURIDINE	PTEN	TRIFLURIDINE	0.0523	41.6667	ONCD
PTEN:BELINOSTAT	PTEN	BELINOSTAT	0.0637	33.3333	ONCD
PTEN:LORLATINIB	PTEN	LORLATINIB	0.0741	41.6667	ONCD
PTEN:LENVATINIB	PTEN	LENVATINIB	0.1383	16.6667	ONCD
PTEN:PACLITAXEL	PTEN	PACLITAXEL	0	33.3333	ONCD
PTEN:CARBOPLATIN	PTEN	CARBOPLATIN	0	33.3333	ONCD
PTEN:DOCETAXEL	PTEN	DOCETAXEL	0.1241	33.3333	ONCD
PTEN:METHOTREXATE	PTEN	METHOTREXATE	0.03	41.6667	ONCD
PTEN:FOTEMUSTINE	PTEN	FOTEMUSTINE	0.1789	25	ONCD
PTEN:NIRAPARIB	PTEN	NIRAPARIB	0.0637	25	ONCD
PTEN:GEFITINIB	PTEN	GEFITINIB	0.2388	41.6667	ONCD
PTEN:IRINOTECAN	PTEN	IRINOTECAN	0.0301	25	ONCD
PTEN:OXALIPLATIN	PTEN	OXALIPLATIN	0.1856	16.6667	ONCD
PTEN:PEMETREXED	PTEN	PEMETREXED	0.0484	25	ONCD
PTEN:DECITABINE	PTEN	DECITABINE	0.2398	25	ONCD
PTEN:CYCLOPHOSPHAMID	PTEN	CYCLOPHOSPHAMID	0.0551	25	ONCD
PTEN:VISMODEGIB	PTEN	VISMODEGIB	0.0551	16.6667	ONCD
PTEN:IMATINIB	PTEN	IMATINIB	0.1734	8.3333	ONCD
PTEN:CRIZOTINIB	PTEN	CRIZOTINIB	0	33.3333	ONCD
PTEN:ERLOTINIB	PTEN	ERLOTINIB	0.3133	8.3333	ONCD
PTEN:RUCAPARIB	PTEN	RUCAPARIB	0.0576	8.3333	ONCD
PTEN:CAPECITABINE	PTEN	CAPECITABINE	0	25	ONCD
PTEN:DABRAFENIB	PTEN	DABRAFENIB	0.0064	16.6667	ONCD
PTEN:TEMSIROLIMUS	PTEN	TEMSIROLIMUS	0.7703	25	ONCD
PTEN:VINBLASTINE	PTEN	VINBLASTINE	0.053	25	ONCD
PTEN:EVEROLIMUS	PTEN	EVEROLIMUS	0	8.3333	ONCD
PTEN:SONIDEGIB	PTEN	SONIDEGIB	0.0175	16.6667	ONCD
PTEN:VINCRISTINE	PTEN	VINCRISTINE	0.2697	8.3333	ONCD
RET:ELESCLOMOL	RET	ELESCLOMOL	0.1318	100	ONCD
RET:SORAFENIB	RET	SORAFENIB	0.1631	100	ONCD
RET:RIBOCICLIB	RET	RIBOCICLIB	0	83.3333	ONCD
RET:PONATINIB	RET	PONATINIB	0	91.6667	ONCD
RET:CERITINIB	RET	CERITINIB	0	83.3333	ONCD
RET:REGORAFENIB	RET	REGORAFENIB	0.2301	91.6667	ONCD
RET:OSIMERTINIB	RET	OSIMERTINIB	0.0282	83.3333	ONCD
RET:AFATINIB	RET	AFATINIB	0.1383	83.3333	ONCD
RET:PANOBINOSTAT	RET	PANOBINOSTAT	0.0637	66.6667	ONCD
RET:MIDOSTAURIN	RET	MIDOSTAURIN	0.1615	75	ONCD
RET:ABEMACICLIB	RET	ABEMACICLIB	0	66.6667	ONCD
RET:IXAZOMIB	RET	IXAZOMIB	0.3266	66.6667	ONCD
RET:COBIMETINIB	RET	COBIMETINIB	0.0282	58.3333	ONCD
RET:BORTEZOMIB	RET	BORTEZOMIB	0.1245	83.3333	ONCD
RET:OLAPARIB	RET	OLAPARIB	0.7404	58.3333	ONCD
RET:DASATINIB	RET	DASATINIB	0	66.6667	ONCD
RET:VINORELBINE	RET	VINORELBINE	0.1657	50	ONCD
RET:VINDESINE	RET	VINDESINE	0.0282	50	ONCD
RET:CABAZITAXEL	RET	CABAZITAXEL	0	58.3333	ONCD
RET:TRAMETINIB	RET	TRAMETINIB	0.0342	58.3333	ONCD
RET:ALECTINIB	RET	ALECTINIB	0.1591	75	ONCD
RET:CARFILZOMIB	RET	CARFILZOMIB	0.1554	41.6667	ONCD
RET:PALBOCICLIB	RET	PALBOCICLIB	0.4871	66.6667	ONCD
RET:TOPOTECAN	RET	TOPOTECAN	0	33.3333	ONCD
RET:CISPLATIN	RET	CISPLATIN	0.3424	50	ONCD
RET:PAZOPANIB	RET	PAZOPANIB	1.5185	50	ONCD
RET:MLN2480	RET	MLN2480	0.9744	50	ONCD
RET:MELPHALAN	RET	MELPHALAN	0.3424	50	ONCD
RET:IDELALISIB	RET	IDELALISIB	0.03	58.3333	ONCD
RET:X5.FLUOROURACIL	RET	X5.FLUOROURACIL	1.2175	41.6667	ONCD
RET:IFOSFAMIDE	RET	IFOSFAMIDE	0.1861	50	ONCD
RET:AXITINIB	RET	AXITINIB	0.1252	58.3333	ONCD
RET:BINIMETINIB	RET	BINIMETINIB	0.3424	33.3333	ONCD
RET:EPACADOSTAT	RET	EPACADOSTAT	0.2513	41.6667	ONCD
RET:CABOZANTINIB	RET	CABOZANTINIB	0.1249	50	ONCD
RET:GEMCITABINE	RET	GEMCITABINE	0.0484	41.6667	ONCD
RET:DACARBAZINE	RET	DACARBAZINE	0.3571	41.6667	ONCD
RET:TRIFLURIDINE	RET	TRIFLURIDINE	0.0523	41.6667	ONCD
RET:BELINOSTAT	RET	BELINOSTAT	0.2218	33.3333	ONCD
RET:LORLATINIB	RET	LORLATINIB	0.3424	41.6667	ONCD
RET:LENVATINIB	RET	LENVATINIB	0.1383	16.6667	ONCD
RET:PACLITAXEL	RET	PACLITAXEL	0	33.3333	ONCD
RET:CARBOPLATIN	RET	CARBOPLATIN	0	33.3333	ONCD
RET:DOCETAXEL	RET	DOCETAXEL	0.0282	33.3333	ONCD
RET:METHOTREXATE	RET	METHOTREXATE	0.4559	41.6667	ONCD
RET:FOTEMUSTINE	RET	FOTEMUSTINE	0.1789	25	ONCD
RET:NIRAPARIB	RET	NIRAPARIB	0.0839	25	ONCD
RET:GEFITINIB	RET	GEFITINIB	0.7404	41.6667	ONCD
RET:IRINOTECAN	RET	IRINOTECAN	0.0757	25	ONCD
RET:OXALIPLATIN	RET	OXALIPLATIN	0.0885	16.6667	ONCD
RET:PEMETREXED	RET	PEMETREXED	0.0282	25	ONCD
RET:DECITABINE	RET	DECITABINE	0.0093	25	ONCD
RET:CYCLOPHOSPHAMID	RET	CYCLOPHOSPHAMID	0.3424	25	ONCD
RET:VISMODEGIB	RET	VISMODEGIB	0.0551	16.6667	ONCD
RET:IMATINIB	RET	IMATINIB	0.2513	8.3333	ONCD
RET:CRIZOTINIB	RET	CRIZOTINIB	0	33.3333	ONCD
RET:ERLOTINIB	RET	ERLOTINIB	0.9744	8.3333	ONCD
RET:RUCAPARIB	RET	RUCAPARIB	0.1212	8.3333	ONCD
RET:CAPECITABINE	RET	CAPECITABINE	0.4871	25	ONCD
RET:DABRAFENIB	RET	DABRAFENIB	0.2932	16.6667	ONCD
RET:TEMSIROLIMUS	RET	TEMSIROLIMUS	0.5025	25	ONCD
RET:VINBLASTINE	RET	VINBLASTINE	0	25	ONCD
RET:EVEROLIMUS	RET	EVEROLIMUS	0	8.3333	ONCD
RET:SONIDEGIB	RET	SONIDEGIB	0.2015	16.6667	ONCD
RET:VINCRISTINE	RET	VINCRISTINE	0	8.3333	ONCD
TP53:ELESCLOMOL	TP53	ELESCLOMOL	0.213	100	ONCD
TP53:SORAFENIB	TP53	SORAFENIB	0.593	100	ONCD
TP53:RIBOCICLIB	TP53	RIBOCICLIB	0	83.3333	ONCD
TP53:PONATINIB	TP53	PONATINIB	0	91.6667	ONCD
TP53:CERITINIB	TP53	CERITINIB	0	83.3333	ONCD
TP53:REGORAFENIB	TP53	REGORAFENIB	0.4738	91.6667	ONCD
TP53:OSIMERTINIB	TP53	OSIMERTINIB	0.0282	83.3333	ONCD
TP53:AFATINIB	TP53	AFATINIB	0.1796	83.3333	ONCD
TP53:PANOBINOSTAT	TP53	PANOBINOSTAT	0.0637	66.6667	ONCD
TP53:MIDOSTAURIN	TP53	MIDOSTAURIN	0.7703	75	ONCD
TP53:ABEMACICLIB	TP53	ABEMACICLIB	1.7526	66.6667	ONCD
TP53:IXAZOMIB	TP53	IXAZOMIB	0.3266	66.6667	ONCD
TP53:COBIMETINIB	TP53	COBIMETINIB	0.9075	58.3333	ONCD
TP53:BORTEZOMIB	TP53	BORTEZOMIB	0.1245	83.3333	ONCD
TP53:OLAPARIB	TP53	OLAPARIB	0.122	58.3333	ONCD
TP53:DASATINIB	TP53	DASATINIB	0	66.6667	ONCD
TP53:VINORELBINE	TP53	VINORELBINE	0.1735	50	ONCD
TP53:VINDESINE	TP53	VINDESINE	0.0551	50	ONCD
TP53:CABAZITAXEL	TP53	CABAZITAXEL	0	58.3333	ONCD
TP53:TRAMETINIB	TP53	TRAMETINIB	0.0342	58.3333	ONCD
TP53:ALECTINIB	TP53	ALECTINIB	0.2902	75	ONCD
TP53:CARFILZOMIB	TP53	CARFILZOMIB	0.6734	41.6667	ONCD
TP53:PALBOCICLIB	TP53	PALBOCICLIB	0	66.6667	ONCD
TP53:TOPOTECAN	TP53	TOPOTECAN	0.9075	33.3333	ONCD
TP53:CISPLATIN	TP53	CISPLATIN	0.0557	50	ONCD
TP53:PAZOPANIB	TP53	PAZOPANIB	0	50	ONCD
TP53:MLN2480	TP53	MLN2480	0.042	50	ONCD
TP53:MELPHALAN	TP53	MELPHALAN	0.211	50	ONCD
TP53:IDELALISIB	TP53	IDELALISIB	0.03	58.3333	ONCD
TP53:X5.FLUOROURACIL	TP53	X5.FLUOROURACIL	0.1012	41.6667	ONCD
TP53:IFOSFAMIDE	TP53	IFOSFAMIDE	0	50	ONCD
TP53:AXITINIB	TP53	AXITINIB	0	58.3333	ONCD
TP53:BINIMETINIB	TP53	BINIMETINIB	0.1276	33.3333	ONCD
TP53:EPACADOSTAT	TP53	EPACADOSTAT	0.0312	41.6667	ONCD
TP53:CABOZANTINIB	TP53	CABOZANTINIB	0.5912	50	ONCD
TP53:GEMCITABINE	TP53	GEMCITABINE	0.0484	41.6667	ONCD
TP53:DACARBAZINE	TP53	DACARBAZINE	0.1276	41.6667	ONCD
TP53:TRIFLURIDINE	TP53	TRIFLURIDINE	0.0523	41.6667	ONCD
TP53:BELINOSTAT	TP53	BELINOSTAT	0.4304	33.3333	ONCD
TP53:LORLATINIB	TP53	LORLATINIB	0.0741	41.6667	ONCD
TP53:LENVATINIB	TP53	LENVATINIB	0.1383	16.6667	ONCD
TP53:PACLITAXEL	TP53	PACLITAXEL	0.2902	33.3333	ONCD
TP53:CARBOPLATIN	TP53	CARBOPLATIN	0	33.3333	ONCD
TP53:DOCETAXEL	TP53	DOCETAXEL	0.1241	33.3333	ONCD
TP53:METHOTREXATE	TP53	METHOTREXATE	0.03	41.6667	ONCD
TP53:FOTEMUSTINE	TP53	FOTEMUSTINE	0.1789	25	ONCD
TP53:NIRAPARIB	TP53	NIRAPARIB	0.1335	25	ONCD
TP53:GEFITINIB	TP53	GEFITINIB	0.2388	41.6667	ONCD
TP53:IRINOTECAN	TP53	IRINOTECAN	0.1293	25	ONCD
TP53:OXALIPLATIN	TP53	OXALIPLATIN	0.1856	16.6667	ONCD
TP53:PEMETREXED	TP53	PEMETREXED	0.0484	25	ONCD
TP53:DECITABINE	TP53	DECITABINE	0.2902	25	ONCD
TP53:CYCLOPHOSPHAMID	TP53	CYCLOPHOSPHAMID	0.0551	25	ONCD
TP53:VISMODEGIB	TP53	VISMODEGIB	0.0551	16.6667	ONCD
TP53:IMATINIB	TP53	IMATINIB	0.2211	8.3333	ONCD
TP53:CRIZOTINIB	TP53	CRIZOTINIB	0.2044	33.3333	ONCD
TP53:ERLOTINIB	TP53	ERLOTINIB	0.1276	8.3333	ONCD
TP53:RUCAPARIB	TP53	RUCAPARIB	0.6734	8.3333	ONCD
TP53:CAPECITABINE	TP53	CAPECITABINE	0.4871	25	ONCD
TP53:DABRAFENIB	TP53	DABRAFENIB	0.2044	16.6667	ONCD
TP53:TEMSIROLIMUS	TP53	TEMSIROLIMUS	0.2186	25	ONCD
TP53:VINBLASTINE	TP53	VINBLASTINE	0.053	25	ONCD
TP53:EVEROLIMUS	TP53	EVEROLIMUS	0.5912	8.3333	ONCD
TP53:SONIDEGIB	TP53	SONIDEGIB	0.0324	16.6667	ONCD
TP53:VINCRISTINE	TP53	VINCRISTINE	0.2044	8.3333	ONCD

## Sheet: Fig.2g
Figure 2g: PCY scores
Sample_ID	Vortioxetine	Rimonabant	Zotepine	Apomorphine	Chlorpromazine	Olanzapine	Paroxetine	Brexpiprazole	Fluoxetine	Clomipramine	Droxidopa	Vinpocetine	Riluzole	Perospirone	Lurasidone	Deutetrabenazine	Zonisamide	Levetiracetam	Aprepitant	Galantamine	Vigabatrin	Caffeine	Cyclobenzaprine	Lamotrigine	Rivastigmine	Almotriptan malate	Venlafaxine	Piracetam	Moclobemide	Metoclopramide	Topiramate	Acamprosate	Tacrine	Nimodipine	Felbamate	Tropisetron	Citalopram	Guanfacine	Sulpiride	Valproic Acid	Carbamazepine	Buspirone	Ropivacaine	Varenicline	Clonidine	Memantine	Flumazenil	Zolmitriptan	Mirtazapine
P029	0.335333	0.277803	0.374216	0.401001	0.399669	0.159517	0.403857	0.0865752	0.201675	0.237847	0.163871	0.109143	0.108357	0.198374	0.0759031	0.00305412	0.0617932	0.148466	0.110704	0.109702	0.148986	0.22223	0.219907	0.0513924	0.0136019	0.106185	0.182728	0.139709	0.115643	-0.0144689	0.132716	0.0633967	0.0240128	0.112508	0.0780416	0.0965223	0.0530683	0.0509924	0.0562231	-0.00540975	-0.0393079	0.105369	0.0176088	0.0614845	0.122315	0.117439	-0.0330724	0.0107813	-0.039995
P013	0.654791	0.280266	0.670078	0.414125	0.521567	0.0393694	0.511425	0.478706	0.37057	0.302363	-0.0827906	0.0515226	0.12909	0.0882987	0.0266779	-0.0187984	0.0379816	0.054955	0.315034	-0.0936826	-0.0373995	0.0591386	0.0837769	0.0166307	0.0531912	0.0137672	-0.0357607	0.00446688	0.0279646	0.0232743	-0.0479168	-0.00438331	-0.0180328	-0.00747694	-0.00556403	0.062536	0.00724338	-0.0209503	0.0360003	0.0321082	-0.0489967	0.00927145	-0.000618118	0.0964843	0.0500483	-0.0717947	-0.0862378	0.106955	-0.0271539
P025	0.720757	0.442989	0.664231	0.283576	0.618694	-0.00180345	0.625629	0.488384	0.46288	0.231595	-0.0712124	-0.0250133	0.152827	0.131401	0.151095	-0.0207901	0.0383456	-0.0187975	0.160154	0.0600138	-0.0336491	5.50927e-05	0.0483868	0.0580803	0.00319189	-0.00639425	-0.022357	-0.0279614	-0.0204852	-0.00899046	-0.00201815	-0.0112888	0.0458331	-0.0423487	0.0129635	-0.0224508	-0.033161	-0.039116	0.0275395	-0.0061217	-0.0355994	-0.0716581	-0.0616085	0.081736	-0.0189195	-0.0300612	0.0363464	-0.029933	-0.0689267
P011	0.593004	0.468096	0.519302	0.203254	0.399802	0.0579706	0.446463	0.362955	0.314889	0.237047	-0.406595	0.0613743	0.0686415	0.086952	0.0606441	0.0382341	-0.0131517	0.0227126	0.304021	-0.0189371	-0.00432073	-0.024241	0.0914699	-0.0392693	-0.00894367	-0.0331808	0.042312	0.00669004	-0.0100185	-0.0089417	-0.04321	0.0163716	-0.044898	0.0433676	-0.018378	-0.0401382	-0.0314899	-0.0212705	-0.0461938	0.0237693	-0.000281003	-0.0236312	-0.0178137	-0.0192547	-0.0911474	0.0015817	-0.00662159	-0.0637788	-0.0446278
P007	0.605137	0.245467	0.509369	0.551205	0.271999	0.0354505	0.264901	0.33156	0.150851	0.0770478	0.0626261	0.0729157	0.0837639	0.0639008	0.0652927	-0.00469605	0.00496952	0.02547	0.112418	-0.0540185	-0.0292824	-0.00976889	0.0160777	0.0464523	-0.0198169	-0.0467028	0.0292005	0.0388266	0.00244446	-0.0288235	-0.0523468	-0.00814108	0.0069826	0.0123215	-0.00128285	-0.0178034	-0.0144785	0.00522054	-0.00525119	-0.0477247	-0.0046934	0.0279455	0.00225895	-0.0571396	-0.132199	-0.0120786	0.0160408	-0.0291021	0.0794113
P024	0.212235	0.226205	0.243188	-0.646677	0.174487	0.0438051	0.103274	0.176469	0.0548532	0.124369	0.160184	0.106632	0.0737439	0.12028	0.067757	0.099777	0.0991979	0.0262713	0.123077	0.0594156	0.0305451	0.0297162	0.0959434	0.0700205	0.0574449	0.0458562	0.0466246	0.0446782	0.0533625	0.0521116	0.0394489	-0.0293991	0.0639928	0.0785544	0.0634286	0.0472306	0.0483557	0.0820536	-0.0312508	0.00786201	0.114908	0.0198437	0.0661042	0.010839	0.0565171	0.0134621	-0.00868791	0.00433518	0.0287554
P028	0.354223	0.254119	0.404852	-0.292592	0.31609	0.0842639	0.281736	0.0377287	0.221544	0.187251	-0.0285106	0.0589154	0.148507	0.0736429	0.0214754	0.0498786	0.0112717	0.020214	-0.00981703	0.0467789	0.0119438	0.00335966	0.0555362	0.0245693	0.00522954	-0.00260559	-0.0014302	0.0125388	-0.0231994	0.0533514	-0.00024205	0.0163554	0.0253362	0.0342934	0.0250032	0.0153662	-0.00918768	0.00899207	0.0120912	0.00189276	0.0101772	0.00704531	-0.0227733	0.00562204	0.00322065	0.00265597	-0.00853877	-0.0493157	-0.0276711
P009	0.0892775	0.123397	0.192925	0.723331	0.111714	0.108637	0.0861007	0.119192	0.0411288	0.0697795	0.43694	0.0317113	0.0100693	0.0221027	0.0507608	0.00480366	-0.0392615	-0.0131732	0.1072	0.00611755	-0.00976793	-0.0372655	-0.0246257	-0.0272048	0.040803	-0.00508809	-0.0380745	0.00301186	-0.0396608	0.0174656	-0.0442721	0.0229655	-0.0223959	0.00902777	-0.0266802	0.00991206	-0.044998	0.0309721	0.006491	-0.018748	-0.0142923	-0.0159537	-0.0209295	-0.0154101	-0.0468589	0.00958019	-0.0296887	-0.00079251	-0.00555307
P030	0.36699	0.323231	0.306455	0.255483	0.441901	0.256929	0.1844	-0.0161022	0.328821	0.216005	0.0793669	0.066091	0.083787	0.0581072	0.0319962	0.0710715	0.00679319	-0.00567222	-0.014562	0.00112503	0.00887411	-0.0117463	0.0624116	0.0303251	-0.0333084	0.0379463	0.0453827	0.0445424	0.040499	-0.0159831	-0.0249459	0.0143761	-0.0149219	0.0417912	-0.0119026	-0.0109572	0.00685063	-0.0550696	0.0182129	0.0641103	-0.000938833	0.0235803	-0.00538762	-0.0143037	-0.0457026	-0.0902861	-0.0776959	-0.0210081	-0.004213
P033	0.141283	0.205365	0.163564	0.216151	0.150441	0.228947	0.154986	0.0490028	0.0504163	0.100408	-0.0928399	0.0575313	0.0267287	0.0370657	0.0487064	0.0443699	0.003773	-0.00566053	0.0372845	0.0691113	-0.0322703	0.0157493	0.0244809	-0.062495	-0.0156445	0.000898629	-0.0127449	0.0119089	-0.0106159	0.00840799	-0.0190859	0.00347777	0.0380119	-0.000255879	0.0143667	0.00881756	0.00935111	-0.0504361	0.013146	-0.0670715	0.0273654	-0.00701637	-0.0128258	-0.0421048	-0.0322225	-0.00228388	0.0121514	-0.0103111	-0.0117055
P005	0.252328	0.248701	0.134798	0.0994117	0.184053	0.0570687	0.207432	0.189345	0.161264	0.119286	-0.194303	0.03519	0.107465	0.0434311	0.0762128	0.0155591	0.0280211	-0.00532981	0.0489543	-0.0169926	0.00477469	-0.0361168	0.0276207	0.0249244	-0.0166745	0.00501778	0.0205116	-0.0326653	-0.00512263	0.00366378	0.0265036	-0.0120617	-0.0261838	0.00561087	-0.00527757	-0.0111309	0.00249617	0.00762457	-0.0277357	-0.00428143	-0.032995	0.00033952	-0.0496879	0.0185261	0.0192742	-0.0861326	0.00378498	-0.00894822	0.0378003
P006	0.201604	0.189845	0.200735	0.395618	0.0608204	0.107645	0.126865	0.21074	0.110402	0.00606916	-0.127672	0.0680377	0.0646685	0.0829879	0.0102965	-0.00910136	0.0333769	0.01457	0.0140858	0.050836	0.0600255	-0.0238873	-0.0340822	-0.0592234	-0.024697	-0.0184758	0.0237375	-0.0167852	-0.000679199	0.0520827	-0.0371711	-0.0327308	-0.000552322	0.0151097	0.0117553	0.0438488	0.00898156	0.0172391	-0.00614949	-0.0114733	0.0445952	0.0781005	-0.0511682	0.00193778	0.0157287	-0.0276018	0.0254598	-0.034909	-0.00990985
P034	0.109402	0.304009	0.154961	0.321466	0.135753	0.400615	0.060035	-0.0297439	0.10648	0.130518	0.23567	0.0925344	-0.00452156	0.0718411	0.127863	0.0783645	-0.0139013	0.000444943	-0.0159165	0.082801	-0.0319454	0.00359732	0.0523454	0.00639082	-0.00957647	0.00396078	-0.0145548	-0.022814	0.0205615	-0.00700742	0.0275228	-0.0219201	0.0166232	-0.0059638	-0.0119086	0.00740767	-0.0102415	-0.0236153	-0.0286703	-0.0020515	0.00139288	-0.00226595	-0.0159896	-0.0223096	0.0245515	0.0642638	-0.0306803	-0.0431399	-0.0382253
P010	0.00325004	0.146761	0.141327	0.527775	0.0806645	0.138963	0.0651929	0.0685286	0.0239292	0.0768555	0.30433	0.072919	0.00347108	-0.00837044	0.0380175	0.0295754	0.0116097	0.0733038	0.0935779	-0.024618	0.0568212	0.00206548	0.0325713	-0.0371828	0.0555261	-0.045734	0.0399119	0.0581397	0.0340927	0.0598264	-0.0782818	0.0169634	0.0443301	-0.00882943	-0.00176281	0.00504677	-0.0357993	-0.0165902	-0.0712658	0.0394365	0.0102602	-0.015946	-0.0485059	0.00463329	0.00232051	-0.0224622	-0.00204643	-0.022127	-0.0328672
P023	0.220108	0.383578	0.249229	-0.838366	0.291485	0.0706164	0.17273	0.222115	0.204954	0.167519	0.088794	0.114714	0.106571	-0.0311288	-0.0218576	0.173811	0.0316154	0.0913605	-0.029856	-0.0244838	0.00889248	0.036508	0.0905859	0.052399	0.03711	0.0694322	0.0749125	0.0643811	0.00383341	-0.139723	-0.029837	0.0538305	-0.0584212	0.0523236	0.0724032	-0.00576762	0.0938332	0.0266686	-0.00119494	0.111437	-0.0118257	0.00725391	0.00353618	-0.0120689	-0.0608948	0.00396437	0.0145968	0.0132422	0.0302375
P027	0.223404	0.226997	0.213552	0.000920497	0.137059	0.286465	0.0156721	0.125393	-0.0330473	0.0567996	-0.0308929	0.055529	0.00959347	0.108024	0.00292067	-0.0520724	0.0854405	0.0467016	-0.0467316	0.121164	0.0904982	-0.0415479	-0.0426832	0.0871743	-0.0987855	0.103504	-0.00229893	-0.0154459	0.0262123	0.0144965	0.0892284	-0.0871626	0.0901164	0.0206375	-0.0144941	-0.0199477	-0.00508321	-0.00590613	0.00121342	-0.0087404	-0.0049841	-0.0376761	-0.0857895	0.00589437	0.006921	-0.0539245	-0.00554426	0.0481788	-0.0116641
P020	-0.0085406	0.00478636	-0.0409191	0.653157	-0.0601842	0.0474794	-0.0382213	0.127636	-0.0487991	-0.0346702	0.270135	-0.00303534	0.00103479	0.0293635	0.0351526	0.00781436	0.000592426	-0.0182479	-0.0185413	-0.0401038	-0.0349743	-0.00577835	-0.0313764	0.00721203	0.0177415	-0.018521	-0.00548638	-0.0111045	0.0462088	-0.0124971	-0.0175622	-0.01218	-0.0227855	-0.0378154	0.00756792	-0.0179656	-0.0112007	-0.0145652	-0.0105862	-0.00760254	-0.000335154	-0.0188426	-0.00974518	-0.0332525	0.00935397	-0.0288804	-0.0114471	-0.0334858	-0.0282367
P021	0.218206	0.208875	0.148638	0.474779	0.0443561	0.185736	-0.0695856	-0.0397942	-0.0161925	0.0275861	0.104033	0.0690652	0.0996273	0.0533536	0.0398635	0.0755694	0.0795981	0.0828517	-0.105564	0.013561	0.0680503	0.0308453	0.0160526	0.0100819	0.0144503	-0.0125126	0.00159199	-0.000842208	-0.00503141	-0.0297831	-0.0141671	0.0480622	-0.0264249	0.0077459	0.00546268	-0.0218063	0.0259049	0.0147769	0.0140425	-0.148227	-0.0228162	-0.0409273	0.0235541	-0.0439332	0.0690282	-0.0135058	0.0215527	-0.0106251	-4.29104e-05
P018	0.0407933	0.128111	0.0555117	0.34643	0.0314157	0.258048	-0.00932412	-0.0424864	0.0194249	0.0646901	0.131651	0.0672507	0.0381932	-0.0259613	0.0340814	0.0642489	0.0514852	0.0167278	0.0679663	0.0265479	0.0210917	0.0308983	-0.0129316	-0.00700038	-0.0241431	0.0283365	-0.00213176	0.0202395	-0.0168521	0.0400234	0.0257133	-0.00320131	-0.065483	0.0308338	-0.0273071	0.0211928	0.0115666	0.00322203	0.0212946	0.0116237	0.0111955	-0.0182828	0.0607488	-0.0315587	-0.00731797	0.0381979	-0.00639068	0.0305239	-0.0156747
P016	0.0933085	0.106901	0.0275628	0.253151	-0.0340555	-0.00116498	-0.0258398	0.123536	-0.0196691	-0.0614057	0.0446172	-0.0157383	0.0168479	-0.00480682	-0.0704895	-0.0849714	0.0491256	0.0215325	0.0131346	0.0554327	-0.0148722	0.0116284	-0.099524	0.0140379	0.0383367	-0.011976	-0.0277991	-0.0268807	-0.0380942	-0.0688769	-0.0227179	-0.0172388	-0.0851397	-0.0018313	-0.00374169	-0.0852394	-0.0116201	-0.0306003	0.0258322	0.0261156	0.0321772	-0.062648	-0.0249485	0.0354274	-0.0905548	-0.00223294	-0.0224509	0.0134849	-0.0127062
P026	-0.0672233	-0.0256419	-0.0346238	0.232895	-0.240314	-0.0568952	-0.0529122	-0.000469979	-0.141099	-0.202099	0.137224	-0.0010998	0.069963	-0.0385697	-0.0620244	-0.0173501	-0.0205882	0.0869377	-0.304196	-0.0120943	0.112343	0.0270582	0.0273928	-0.0454658	0.164236	0.0497753	-0.0516588	-0.00433541	-0.0500333	0.0296637	0.0863418	0.0586146	0.0472832	-0.108448	0.07322	0.0371535	0.063862	-0.0531434	-0.0182535	-0.0812982	-0.0710943	-0.0279698	0.039196	-0.0433106	-0.0241368	0.120556	-0.0330449	0.0603292	0.069843
P012	0.0574466	0.0161991	0.139455	0.225228	0.0563716	-0.00587274	0.115127	0.120758	0.118583	0.0720407	0.00127839	0.0819722	0.00590034	0.0612857	-0.0414437	0.0879444	0.0312883	-0.0235949	-0.11724	0.0219112	-0.0503783	0.0305388	0.0196892	0.00175188	-0.00265317	0.0178684	0.0225015	-0.0456348	0.0550237	-0.0605032	0.0288107	0.0023311	-0.0297268	-0.017706	-0.0529713	0.0310996	0.0354263	0.00964133	0.0143075	-0.0683455	-0.0261764	0.0144257	0.101856	0.0351945	-0.00720817	-0.0616121	-0.0148592	-0.0669805	-0.0479199
P017	-0.0218057	-0.00185661	-0.0703179	-0.981535	-0.0515541	-0.0170918	-0.0173468	0.131864	0.00530468	0.0219954	-0.0435203	0.0506225	0.0102685	0.0674384	0.110011	0.00378338	0.0536999	0.0417037	0.00533547	0.00970912	-0.0186079	-0.0827004	-0.0308249	0.0176266	-0.038498	0.00175721	-0.0157982	0.0138604	-0.0111281	0.106346	0.00680261	0.0363178	0.0199329	0.0867189	-0.0203513	0.0174204	-0.0351012	0.0466521	0.0635524	0.0458551	-0.0234784	0.0207169	0.0609443	0.0340755	-0.00528938	0.0165514	-0.00894959	-0.0228554	0.0226454
P014	0.0571953	0.254508	0.124092	0.446043	-0.0463739	0.264348	0.0551929	-0.0511621	0.0199325	0.0223126	0.245722	0.115655	-0.109991	0.0411354	0.0522971	0.103026	0.0128738	-0.00834117	0.0200156	0.0154032	-0.0146614	0.028216	-0.0303367	0.0292558	-0.0281389	-0.0476364	0.0289224	-0.0462637	-0.0296608	0.0682747	0.0323309	-0.0437148	-0.0571994	-0.0900501	-0.0549778	-0.0185586	-0.0366134	0.0104169	-0.0745627	-0.0392393	0.0880684	0.0212376	-0.00665816	-0.0310915	-0.0240166	-0.0102167	-0.00832463	0.0671512	-0.0424418
P019	0.0903576	0.191356	0.0868068	0.424035	-0.0184641	0.368435	0.00560824	-0.123033	-0.0377795	0.0032313	0.0650477	0.015177	-0.065124	-0.0955237	0.0496022	0.0531146	0.00575883	-0.0352188	-0.0124272	-0.0363461	0.00759676	0.0242812	-0.0246694	-0.0207322	-0.025031	-0.0354974	-0.0483516	-0.0204656	-0.0235229	-0.0461441	-0.0300125	-0.0548825	-0.028173	-0.00751752	-0.0278402	-0.0191331	-0.0467794	-0.0186158	-0.0603463	0.0154954	-0.0255451	-0.0261361	-0.0113992	-0.0765616	-0.0543057	-0.0707154	0.00245807	-0.0235751	-0.0491737
P032	0.169371	0.100329	0.22724	-0.120744	0.180532	0.430725	-0.0802336	-0.135002	0.0112997	0.0569671	0.21613	0.0457175	-0.0202298	0.059055	0.0414589	0.0376122	-0.0429376	-0.0761657	-0.0752494	0.0491445	-0.0195461	-0.0546444	-0.0569331	-0.0247912	-0.0231048	-0.0308399	-0.0598467	0.000806169	-0.0470147	-0.0409932	-0.0129531	-0.034829	0.00378895	-0.00817772	-0.110312	-0.103948	-0.0632173	0.0149367	-0.0751599	-0.0250478	-0.111028	-0.0935111	-0.0768234	-0.0737575	-0.0341364	-0.012258	-0.0829636	-0.103321	0.01072
P022	-0.675726	-0.360734	-1.01975	-0.331092	-0.51393	-0.0776311	-0.584861	-0.402302	-0.539625	-0.341834	0.171513	-0.0549548	0.0427215	-0.239864	-0.0517534	-0.031362	0.0483906	0.0663434	-0.187468	0.0123083	-0.00421347	0.0550281	-0.308829	0.0261259	0.0681737	0.0276353	-0.0385516	-0.0434724	-0.0105388	-0.000921699	0.0185479	-0.000505498	0.0476857	-0.243248	-0.0298443	-0.0803707	-0.0521587	-0.0549518	0.0377393	0.0458261	0.014197	-0.0316197	-0.0177517	-0.0407416	0.0745861	-0.0298302	0.0962694	-0.0392327	-0.0368418
P024.C	0.926297	0.0921836	0.918115	0.206596	0.610192	-0.00343045	0.688986	0.0196516	0.343343	0.0508325	-0.0291091	-0.0388893	0.0328851	0.167971	-0.0368434	-0.0365553	-0.028245	-0.00977785	0.113217	0.0543705	0.00713921	-0.0689346	0.0326433	-0.00483585	-0.0417122	-0.0628502	-0.0522695	-0.0183043	-0.0378164	0.000202043	-0.0237395	-0.057119	-0.0204122	-0.0949023	-0.0214944	-0.00936855	-0.0661869	-0.0628972	-0.0035571	-0.049819	-0.0447066	-0.0679384	0.120157	-0.0148299	-0.0801985	-0.0358735	0.0183553	-0.0425221	-0.0175165
P022.C	0.790738	-0.161967	0.203093	0.012505	0.334949	0.0117843	0.53178	-0.179011	0.261046	0.233921	-0.00697662	0.0196821	-0.572163	-0.307307	0.075947	-0.0595005	0.0249821	0.0172714	-0.0449087	0.0147804	-0.0328127	0.0475778	-0.0233669	-0.149819	-0.0521852	-0.144213	0.0300442	0.000776868	-0.0349998	-0.0914523	0.0103654	0.0600977	-0.128455	-0.118851	-0.0586245	0.126293	0.130571	-0.0170511	0.137601	-0.036396	-0.0455944	-0.12362	0.079032	0.0675078	-0.0571551	-0.0237276	-0.149147	-0.139674	0.0414935
P030.C	0.75097	-0.354458	0.173953	0.0947497	0.143421	0.0304485	0.39254	-0.099758	0.243999	0.161689	-0.0170625	-0.0332104	-0.225877	-0.122599	-0.144734	-0.194079	-0.102058	-0.00726423	-0.0132163	0.0760247	0.00115635	-0.0417702	-0.080008	-0.210055	-0.152888	-0.0684629	-0.0355162	-0.0528945	-0.0505885	-0.0319748	-0.0577646	0.0726149	-0.0231911	-0.112754	-0.0247146	0.0628341	-0.0334626	-0.162218	-0.039366	-0.0474062	0.032321	-0.038281	-0.0275772	-0.169753	-0.114132	-0.0138978	-0.0697208	-0.0596748	-0.0537932
ZH-161	0.409668	0.217107	0.317558	0.0433158	0.249748	-0.190295	0.213274	0.242859	0.165123	-0.335783	-0.0164065	-0.10123	0.109965	0.156857	0.0532323	-0.166317	0.00730356	0.0659254	-0.103536	0.0475036	0.0595124	0.0294248	-0.00457345	-0.00185331	0.140317	-0.0347872	0.065165	0.0705134	-0.127792	-0.0327324	0.123242	0.0181573	-0.00217692	-0.122522	-0.161375	-0.0964306	-0.00414894	0.0593193	0.0135363	-0.00444899	0.0847098	0.187298	0.00849623	-0.172857	0.0319383	-0.0825511	-0.0425357	-0.0252956	-0.0281245
ZH-562	0.76466	0.233942	0.588434	0.170285	0.660416	-0.0105265	0.712573	0.435925	0.659364	0.297314	0.0464264	-0.113479	0.130413	0.158123	0.0233866	0.000767677	0.0902447	0.177485	0.169805	0.0174351	0.0318264	0.103114	0.11148	0.0285745	0.127563	0.0717954	0.0984066	0.135855	0.0151496	-0.111387	0.102611	0.0162075	-0.0701379	0.115057	0.120885	0.0797069	0.148941	0.125324	-0.104398	-0.0485586	0.0606893	0.0526307	0.00543229	0.0471147	0.0887624	0.138996	0.0135838	0.0639617	-0.0107667
LN-229	0.662326	0.482342	0.576767	0.486102	0.572966	0.11076	0.563553	0.498205	0.522738	0.456654	0.0285314	0.0400463	-0.0268628	0.16532	0.0733173	-0.0130138	-0.059427	0.0338643	0.49359	-0.0412345	-0.00114724	-0.0536387	0.229717	0.0153092	-0.0284542	0.00421571	0.0229661	-0.0233473	-0.0206638	0.018056	-0.00689023	-0.0285931	0.0409355	-0.0277924	-0.10239	0.0352955	0.0728725	-0.0177897	0.000526688	-0.0092067	-0.0624951	0.0300241	-0.0288397	-0.00486007	0.00312446	-0.0138259	0.0129471	0.0667122	0.00307359
LN-308	0.523854	0.459405	0.488868	0.4837	0.53715	0.075095	0.418412	0.260447	0.149086	0.173823	0.0551727	0.0150632	0.508849	0.130754	0.0885237	0.0434667	-0.00684689	-0.0167859	0.273964	0.141355	0.0498277	0.0140472	0.190344	-0.000795123	-0.045057	0.0512118	0.0139588	0.0173602	0.00269458	0.00870218	0.0176252	0.0135171	0.122228	0.0558059	0.0418323	0.0692641	0.0541126	0.017316	0.00954148	-0.024693	0.0362665	0.0443944	0.038431	0.0513738	-0.0166976	0.0305681	-0.00556586	0.00494743	0.0238979
Figure 2g: FDR-corrected Q-values
Sample_ID	Vortioxetine	Rimonabant	Zotepine	Apomorphine	Chlorpromazine	Olanzapine	Paroxetine	Brexpiprazole	Fluoxetine	Clomipramine	Droxidopa	Vinpocetine	Riluzole	Perospirone	Lurasidone	Deutetrabenazine	Zonisamide	Levetiracetam	Aprepitant	Galantamine	Vigabatrin	Caffeine	Cyclobenzaprine	Lamotrigine	Rivastigmine	Almotriptan malate	Venlafaxine	Piracetam	Moclobemide	Metoclopramide	Topiramate	Acamprosate	Tacrine	Nimodipine	Felbamate	Tropisetron	Citalopram	Guanfacine	Sulpiride	Valproic Acid	Carbamazepine	Buspirone	Ropivacaine	Varenicline	Clonidine	Memantine	Flumazenil	Zolmitriptan	Mirtazapine
P029	0.00625928	0.0113264	0.000254445	0.000211311	0.000211311	0.145807	0.000211311	0.387257	0.0974011	0.027113	0.205543	0.292932	0.292932	0.0570257	0.444622	0.801917	0.50729	0.205543	0.292932	0.292932	0.205543	0.0408938	0.0360939	0.548152	0.743135	0.292932	0.0876761	0.205543	0.292932	0.847999	0.208925	0.50729	0.706519	0.292932	0.444128	0.323054	0.537363	0.541265	0.537363	0.812433	0.901748	0.292932	0.741481	0.50729	0.282143	0.284977	0.883704	0.743135	0.901748
P013	7.19141e-16	5.55737e-08	5.76823e-17	9.44115e-10	2.63321e-13	0.346015	2.95451e-13	4.1702e-13	5.53571e-11	1.36028e-08	0.990376	0.222047	0.00585021	0.0498965	0.46538	0.857527	0.346651	0.216466	5.62631e-06	0.990376	0.950429	0.216466	0.0619145	0.546109	0.222047	0.570666	0.950429	0.643201	0.421837	0.46538	0.950429	0.737893	0.857527	0.742681	0.742681	0.181273	0.627919	0.857527	0.357697	0.387773	0.950429	0.627919	0.703177	0.0498965	0.237042	0.990376	0.990376	0.0208347	0.911111
P025	1.77388e-17	2.89444e-13	1.77388e-17	5.71096e-09	1.15978e-16	0.984029	9.56297e-17	8.91433e-14	5.01835e-14	2.87981e-07	0.987122	0.984029	7.40064e-05	0.0014614	7.18823e-05	0.984029	0.309562	0.984029	0.00216741	0.106427	0.984029	0.984029	0.208949	0.106427	0.984029	0.984029	0.984029	0.984029	0.984029	0.984029	0.984029	0.984029	0.243957	0.984029	0.79216	0.984029	0.984029	0.984029	0.463572	0.984029	0.984029	0.987122	0.987122	0.0202304	0.984029	0.984029	0.381518	0.984029	0.987122
P011	2.06143e-16	2.18264e-13	6.61597e-15	0.000401341	1.27516e-12	0.104326	1.38065e-13	1.10197e-11	6.96818e-10	1.0765e-07	1	0.0946381	0.0596099	0.0234854	0.0946381	0.227876	0.824954	0.461864	1.89617e-07	0.824954	0.821344	0.829274	0.0160774	0.902652	0.821344	0.885216	0.200578	0.689284	0.821344	0.821344	0.904657	0.52033	0.904657	0.200578	0.824954	0.902652	0.885216	0.829274	0.904657	0.42856	0.776703	0.829274	0.824954	0.824954	1	0.760167	0.821344	0.982183	0.904657
P007	2.74162e-18	1.35371e-10	1.2483e-18	3.12007e-20	8.00485e-10	0.271193	1.08245e-10	8.80236e-12	5.50703e-06	0.0119839	0.0373485	0.0180362	0.00902403	0.0373485	0.0373485	0.965984	0.886437	0.463591	0.00197821	1	1	1	0.656413	0.141402	1	1	0.398722	0.218727	0.890722	1	1	1	0.872102	0.75385	0.96276	1	1	0.886437	0.965984	1	0.965984	0.398722	0.890722	1	1	1	0.656413	1	0.0118192
P024	0.418536	0.418536	0.418536	0.818745	0.418536	0.418536	0.418536	0.418536	0.418536	0.418536	0.418536	0.418536	0.418536	0.418536	0.418536	0.418536	0.418536	0.418536	0.418536	0.418536	0.418536	0.418536	0.418536	0.418536	0.418536	0.418536	0.418536	0.418536	0.418536	0.418536	0.418536	0.418536	0.418536	0.418536	0.418536	0.418536	0.418536	0.418536	0.418536	0.418536	0.418536	0.418536	0.418536	0.418536	0.418536	0.418536	0.418536	0.418536	0.418536
P028	2.04216e-11	7.65553e-09	2.21274e-12	1	1.58876e-10	0.0224694	1.43201e-09	0.649431	4.60444e-07	2.43804e-06	0.956359	0.177211	7.7724e-05	0.0472094	0.710923	0.239263	0.758157	0.710923	0.844009	0.248353	0.758157	0.759252	0.186219	0.649431	0.758157	0.799493	0.788873	0.758157	0.956359	0.209535	0.788873	0.758157	0.649431	0.49156	0.649431	0.758157	0.844009	0.758157	0.758157	0.759252	0.758157	0.758157	0.956359	0.758157	0.759252	0.759252	0.844009	1	0.956359
P009	0.018967	0.00141901	1.45248e-05	2.84263e-22	0.00219937	0.0027062	0.0328029	0.00208274	0.414166	0.0649589	2.74005e-15	0.590073	0.955416	0.825275	0.304867	0.958679	0.958679	0.958679	0.00485442	0.955416	0.958679	0.958679	0.958679	0.958679	0.412541	0.958679	0.958679	0.958679	0.958679	0.933508	0.958679	0.823038	0.958679	0.955416	0.958679	0.955416	0.958679	0.609657	0.955416	0.958679	0.958679	0.958679	0.958679	0.958679	0.958679	0.955416	0.958679	0.958679	0.958679
P030	4.19653e-11	2.30148e-09	2.30148e-09	7.3013e-06	6.21578e-12	6.29063e-07	4.57072e-06	0.711714	2.30148e-09	2.26189e-06	0.0191802	0.0754978	0.0112997	0.0754978	0.248801	0.0255658	0.550261	0.681185	0.711714	0.593549	0.501022	0.711714	0.072239	0.222429	0.926544	0.198912	0.198912	0.136486	0.24306	0.711714	0.817814	0.417132	0.711714	0.183089	0.711714	0.711714	0.535148	1	0.370403	0.044772	0.636211	0.331319	0.681185	0.711714	1	1	1	0.773515	0.681185
P033	2.53886e-07	2.31857e-09	3.41973e-08	2.52158e-10	2.53886e-07	9.16846e-12	2.50432e-08	0.0221568	0.0137363	3.88672e-05	0.99991	0.0138289	0.154978	0.0532742	0.0139445	0.0362492	0.588914	0.841674	0.0732794	0.000930538	0.99991	0.336516	0.216558	0.99991	0.971517	0.697796	0.920845	0.408163	0.915632	0.482694	0.986868	0.588914	0.0461462	0.705814	0.393922	0.482694	0.469626	0.99991	0.393922	0.99991	0.154978	0.869744	0.920845	0.99991	0.99991	0.753616	0.408163	0.915632	0.920845
P005	4.1854e-10	6.86429e-09	0.000696269	0.0377027	1.046e-07	0.0528235	1.0062e-08	9.48225e-08	9.05806e-07	0.000399783	1	0.241712	0.000399783	0.145377	0.0203485	0.505241	0.355099	0.72846	0.145377	0.853988	0.638632	0.994005	0.355099	0.355099	0.853988	0.638632	0.445276	0.965022	0.72846	0.638632	0.355099	0.790355	0.948143	0.638632	0.72846	0.790355	0.638632	0.638632	0.948143	0.72846	0.965022	0.662448	1	0.455597	0.455597	1	0.638632	0.774184	0.254039
P006	0.000100611	0.000116176	8.53987e-05	9.53213e-08	0.287773	0.0306934	0.0147788	8.53987e-05	0.0306934	0.841754	0.998922	0.269469	0.276458	0.125477	0.804297	0.966906	0.652173	0.802187	0.802187	0.428444	0.287773	0.985776	0.985776	0.992723	0.985776	0.985776	0.780181	0.985776	0.876848	0.429091	0.985776	0.985776	0.876848	0.802187	0.802187	0.499256	0.811846	0.802187	0.948569	0.969437	0.499256	0.161232	0.992723	0.87495	0.802187	0.985776	0.767297	0.985776	0.966906
P034	0.00248926	1.84443e-10	1.94993e-05	2.88215e-08	0.000131259	7.54223e-13	0.0527801	0.999999	0.00153293	0.000169602	3.00769e-08	0.00396224	0.999999	0.0238946	0.000209327	0.0148794	0.999999	0.999999	0.999999	0.0105455	0.999999	0.999999	0.101207	0.999999	0.999999	0.999999	0.999999	0.999999	0.628024	0.999999	0.478019	0.999999	0.754686	0.999999	0.999999	0.999999	0.999999	0.999999	0.999999	0.999999	0.999999	0.999999	0.999999	0.999999	0.559804	0.0380836	0.999999	0.999999	0.999999
P010	0.749796	0.00044829	0.0004191	3.11691e-12	0.0218291	0.000167392	0.159609	0.0561166	0.433543	0.0278085	2.35544e-10	0.0431248	0.749796	0.865503	0.271843	0.340095	0.684579	0.0561166	0.00759496	0.999999	0.100658	0.749796	0.286547	0.999999	0.144752	0.999999	0.264289	0.0856939	0.286547	0.163282	0.999999	0.587035	0.220098	0.865503	0.794261	0.749796	0.999999	0.957228	0.999999	0.286547	0.684579	0.957228	0.999999	0.749796	0.749796	0.979941	0.794261	0.999999	0.999999
P023	2.18426e-05	2.96809e-10	8.48062e-06	1	5.90861e-08	0.200553	0.000345061	0.000318962	4.67273e-05	0.00142832	0.17573	0.0265924	0.0328944	1	1	0.000345061	0.614754	0.0943455	1	1	0.890585	0.548803	0.112839	0.319466	0.548803	0.231102	0.21237	0.231102	0.890585	1	1	0.317625	1	0.334854	0.191759	0.956437	0.0783734	0.699283	0.919551	0.0611322	0.97879	0.890585	0.890585	0.97879	1	0.890585	0.876758	0.876758	0.618002
P027	0.00167649	0.00167649	0.00167649	0.834183	0.036572	0.000405796	0.821592	0.131576	0.927997	0.412789	0.927997	0.465383	0.834183	0.107558	0.834183	0.937669	0.231208	0.491428	0.927997	0.0837619	0.152571	0.927997	0.927997	0.152571	0.987694	0.131576	0.834183	0.857007	0.746641	0.821592	0.152571	0.984035	0.152571	0.811758	0.857007	0.865019	0.834183	0.834183	0.834183	0.848969	0.834183	0.927997	0.984035	0.834183	0.834183	0.9702	0.834183	0.490519	0.857007
P020	0.999958	0.999958	0.999958	3.16223e-30	0.999958	0.0195851	0.999958	1.26102e-09	0.999958	0.999958	9.09773e-17	0.999958	0.999958	0.102095	0.0594836	0.999958	0.999958	0.999958	0.999958	0.999958	0.999958	0.999958	0.999958	0.999958	0.439306	0.999958	0.999958	0.999958	0.0189755	0.999958	0.999958	0.999958	0.999958	0.999958	0.999958	0.999958	0.999958	0.999958	0.999958	0.999958	0.999958	0.999958	0.999958	0.999958	0.999958	0.999958	0.999958	0.999958	0.999958
P021	0.00238751	0.00238751	0.0344116	3.6006e-09	0.49032	0.00592757	0.922799	0.829199	0.737899	0.616381	0.161987	0.295823	0.181193	0.393913	0.49032	0.295823	0.295823	0.281741	1	0.628019	0.295823	0.601876	0.628019	0.635623	0.628019	0.733505	0.664955	0.664955	0.69256	0.764952	0.733505	0.425865	0.764952	0.635623	0.635623	0.759278	0.620919	0.628019	0.628019	1	0.759278	0.829199	0.627981	0.829199	0.295823	0.733505	0.627981	0.733505	0.664955
P018	0.581589	0.00254097	0.324529	1.62647e-11	0.651518	2.23255e-08	0.948012	1	0.687214	0.259833	0.00181239	0.259833	0.581589	1	0.651518	0.259833	0.39755	0.707038	0.259833	0.673696	0.687214	0.651518	0.999962	0.948012	1	0.651518	0.935816	0.687214	1	0.581589	0.676184	0.938086	1	0.651518	1	0.687214	0.731541	0.863293	0.687214	0.731541	0.731541	1	0.259833	1	0.948012	0.581589	0.948012	0.651518	1
P016	0.00520477	0.0007116	0.430975	1.17925e-09	0.999871	0.999871	0.999871	0.000125516	0.999871	0.999871	0.279129	0.999871	0.616464	0.999871	0.999871	0.999871	0.314037	0.580873	0.703454	0.170606	0.999871	0.703454	0.999871	0.703454	0.377151	0.999871	0.999871	0.999871	0.999871	0.999871	0.999871	0.999871	0.999871	0.999871	0.999871	0.999871	0.999871	0.999871	0.440474	0.430975	0.349812	0.999871	0.999871	0.349812	0.999871	0.999871	0.999871	0.703454	0.999871
P026	0.999949	0.999949	0.999949	0.101706	0.999949	0.999949	0.999949	0.999949	0.999949	0.999949	0.880866	0.999949	0.999949	0.999949	0.999949	0.999949	0.999949	0.999949	0.999949	0.999949	0.880866	0.999949	0.999949	0.999949	0.876206	0.999949	0.999949	0.999949	0.999949	0.999949	0.999949	0.999949	0.999949	0.999949	0.999949	0.999949	0.999949	0.999949	0.999949	0.999949	0.999949	0.999949	0.999949	0.999949	0.999949	0.876206	0.999949	0.999949	0.999949
P012	0.537316	0.862748	0.0320022	0.000364826	0.537316	0.942245	0.0740548	0.0740548	0.0937723	0.350106	0.897365	0.253561	0.889144	0.534373	1	0.287089	0.818259	1	1	0.862748	1	0.818259	0.862748	0.897365	0.929155	0.862748	0.862748	1	0.537316	1	0.818259	0.897365	1	1	1	0.818259	0.818259	0.889144	0.862748	1	1	0.862748	0.166228	0.818259	0.942245	1	1	1	1
P017	0.952413	0.941672	1	1	1	0.952413	0.952413	0.0943379	0.934481	0.92434	0.991532	0.734796	0.934481	0.635559	0.305521	0.934481	0.734796	0.734796	0.934481	0.934481	0.952413	1	0.987788	0.92434	0.987788	0.941672	0.952413	0.931225	0.948534	0.340417	0.934481	0.798706	0.92434	0.353377	0.952413	0.92434	0.987788	0.734796	0.635559	0.734796	0.95327	0.92434	0.635559	0.798706	0.941672	0.931225	0.941672	0.952413	0.92434
P014	0.79715	0.00349236	0.276454	2.79876e-06	0.894733	0.00349236	0.79715	0.894733	0.886443	0.886443	0.00349236	0.345668	1	0.886443	0.844473	0.399492	0.886443	0.894733	0.886443	0.886443	0.894733	0.886443	0.894733	0.886443	0.894733	0.894733	0.886443	0.894733	0.894733	0.728631	0.886443	0.894733	0.894733	1	0.894733	0.894733	0.894733	0.886443	0.971791	0.894733	0.514918	0.886443	0.894733	0.894733	0.894733	0.894733	0.894733	0.728631	0.894733
P019	0.101286	5.5135e-05	0.126736	5.99236e-11	1	5.99236e-11	1	1	1	1	0.475924	1	1	1	0.816102	0.608252	1	1	1	1	1	1	1	1	1	1	1	1	1	1	1	1	1	1	1	1	1	1	1	1	1	1	1	1	1	1	1	1	1
P032	0.0193081	0.258476	0.00354689	1	0.0115511	2.9522e-06	1	1	1	1	0.00291804	1	1	1	1	1	1	1	1	1	1	1	1	1	1	1	1	1	1	1	1	1	1	1	1	1	1	1	1	1	1	1	1	1	1	1	1	1	1
P022	1	1	1	1	1	1	1	1	1	1	0.00296063	1	0.978714	1	1	1	0.978714	0.651477	1	1	1	0.89661	1	1	0.651477	1	1	1	1	1	1	1	0.978714	1	1	1	1	1	1	0.978714	1	1	1	1	0.651477	1	0.380281	1	1
P024.C	4.34135e-22	0.0329522	7.29202e-22	2.33189e-06	1.0434e-16	0.999686	9.02127e-16	0.691114	1.03131e-11	0.100521	0.999686	0.999686	0.380602	3.64131e-06	0.999686	0.999686	0.999686	0.999686	0.0051795	0.0986888	0.999686	0.999686	0.380602	0.999686	0.999686	0.999686	0.999686	0.999686	0.999686	0.999686	0.999686	0.999686	0.999686	0.999686	0.999686	0.999686	0.999686	0.999686	0.999686	0.999686	0.999686	0.999686	0.000424257	0.999686	0.999686	0.999686	0.732532	0.999686	0.999686
P022.C	2.51652e-09	1	0.0654097	1	0.00067663	1	1.38684e-06	1	0.00697593	0.0227622	1	1	1	1	0.823887	1	1	1	1	1	1	1	1	1	1	1	1	1	1	1	1	0.966395	1	1	1	0.310075	0.310075	1	0.310075	1	1	1	0.811084	0.966395	1	1	1	1	1
P030.C	3.14559e-10	0.999988	0.0756335	0.587529	0.117182	0.999988	6.58473e-06	0.999988	0.00416284	0.113626	0.999988	0.999988	0.999988	0.999988	0.999988	0.999988	0.999988	0.999988	0.999988	0.701318	0.999988	0.999988	0.999988	0.999988	0.999988	0.999988	0.999988	0.999988	0.999988	0.999988	0.999988	0.701318	0.999988	0.999988	0.999988	0.866233	0.999988	0.999988	0.999988	0.999988	0.999988	0.999988	0.999988	0.999988	0.999988	0.999988	0.999988	0.999988	0.999988
ZH-161	0.000167381	0.0394639	0.00187044	0.805204	0.0162298	0.0937748	0.0394639	0.0162298	0.126898	0.00888343	0.955596	0.534356	0.311151	0.146338	0.757669	0.21438	0.955596	0.663751	0.52043	0.757669	0.682907	0.92075	0.995646	0.995646	0.194319	0.92075	0.68	0.630056	0.314911	0.92075	0.261661	0.952122	0.995646	0.300255	0.241195	0.499543	0.995646	0.682907	0.955596	0.995646	0.499543	0.0852258	0.955596	0.148155	0.910342	0.663751	0.910342	0.955596	0.950413
ZH-562	1.30013e-11	0.0210863	5.19804e-09	0.148817	2.79003e-10	0.881196	7.62916e-11	2.96366e-05	2.78292e-10	0.00166206	0.845917	0.213745	0.25483	0.171849	0.989807	0.965091	0.507262	0.10543	0.175298	0.998769	0.941267	0.404505	0.339381	0.966413	0.25483	0.622186	0.471391	0.239259	0.998769	0.26317	0.394756	0.998769	0.487478	0.315174	0.294573	0.585481	0.175298	0.25483	0.25483	0.590416	0.71502	0.78966	0.989807	0.845917	0.533278	0.239259	0.998769	0.701448	0.881196
LN-229	9.55191e-20	2.59971e-16	3.63747e-16	6.1766e-17	1.52943e-17	0.00212291	3.06926e-18	6.21344e-17	9.92098e-17	1.6608e-15	0.362087	0.226488	0.785425	1.18913e-05	0.0235204	0.959104	0.255761	0.322972	6.08604e-16	0.589321	0.860038	0.322972	1.26182e-08	0.613401	0.775707	0.789352	0.459706	0.799794	0.850861	0.570316	0.953222	0.778298	0.213556	0.778298	0.0225948	0.277595	0.0259512	0.889193	0.850861	0.970996	0.251226	0.347783	0.775707	0.930868	0.799794	0.953222	0.654932	0.0778362	0.799794
LN-308	2.26858e-10	7.66598e-16	3.00093e-15	7.66598e-16	3.88149e-17	0.00734306	2.95339e-14	1.97365e-10	5.62523e-06	1.11766e-06	0.0408613	0.471894	3.40726e-15	2.32366e-05	0.00140676	0.0867621	0.961752	0.797702	1.69668e-09	5.85178e-05	0.0726001	0.473333	2.25377e-07	0.815109	0.205912	0.0771887	0.473333	0.421236	0.746386	0.582423	0.421236	0.473333	5.16671e-05	0.0656836	0.0993187	0.00911841	0.0418942	0.441229	0.582423	0.589043	0.12733	0.1185	0.118437	0.0437849	0.791777	0.186069	0.933129	0.677826	0.332883
[truncated: 18 more columns]
