# Supplementary material for: High-throughput identification of repurposable neuroactive drugs with potent anti-glioblastoma activity
Source: Nat Med. 2024 Sep 20;30(11):3196–208. doi: 10.1038/s41591-024-03224-y (PMC11564103; doi:10.1038/s41591-024-03224-y)
Supplement: Supplementary file 10 — Statistical source data. [file 41591_2024_3224_MOESM10_ESM.xlsx]

## Sheet: Fig.3a
Mode_Of_Action	Drug_Type	Percent_Of_Drugs
GABA	all_NADs	3
glutamate	all_NADs	4
unknown	all_NADs	4
noradrenaline_adrenaline	all_NADs	8
acetylcholine	all_NADs	8
voltage_ion	all_NADs	12
other	all_NADs	14
dopamine	all_NADs	21
serotonin	all_NADs	32
acetylcholine	top_NADs	0
glutamate	top_NADs	0
GABA	top_NADs	0
voltage_ion	top_NADs	1
unknown	top_NADs	1
other	top_NADs	2
noradrenaline_adrenaline	top_NADs	3
dopamine	top_NADs	7
serotonin	top_NADs	10

## Sheet: Fig.3b
Gene_Symbol	Receptor_Class	Neural_Specificity_Score	Patient_Specificity_Score	Percent_Expression	scRNASeq_Dataset
ABCB1	other	0.0110736	0.0767355	3.83466	Lee
ABCB1	other	0.00104261	0.00590491	0.382692	Neftel
ABCB1	other	0.073703	0.155087	12.4913	Yu
ABCC1	other	-0.00155666	0.00173373	9.30832	Lee
ABCC1	other	0.0218367	0.0513945	3.42571	Neftel
ABCC1	other	0.0138875	0.109726	19.387	Yu
ABCC4	other	-0.0239331	0.0451692	5.81383	Lee
ABCC4	other	-0.0140473	0.0688293	4.70959	Neftel
ABCC4	other	-0.138944	0.154333	23.6824	Yu
ADRA1A	adrenaline	0.00974809	0.000618374	0.7525	Lee
ADRA1A	adrenaline	0.000715771	0.0032509	0.135794	Neftel
ADRA1A	adrenaline	0.0249456	0.0330775	2.64685	Yu
ADRA1B	adrenaline	0.0123941	0.0158476	0.845274	Lee
ADRA1B	adrenaline	0.00162051	0	0.208962	Yu
ADRA1D	adrenaline	0.00784437	0.00226351	0.525719	Lee
ADRA1D	adrenaline	0.00640038	0.00222279	0.333313	Neftel
ADRA1D	adrenaline	0.039287	0.0113176	3.52914	Yu
ADRA2A	adrenaline	0.0194751	0.00972771	1.39161	Lee
ADRA2A	adrenaline	0.00189872	0.00152957	0.148139	Neftel
ADRA2A	adrenaline	0.0131261	0.0277987	1.4163	Yu
ADRA2B	adrenaline	-0.0117313	0.00674247	0.742192	Lee
ADRA2B	adrenaline	-0.000932042	0.006822	0.296278	Neftel
ADRA2B	adrenaline	0.00233968	0.0187149	0.975157	Yu
ADRA2C	adrenaline	0.0100408	0.00349395	0.69065	Lee
ADRA2C	adrenaline	0.00234975	0.00331678	0.441142	Yu
ADRB1	adrenaline	0.00538806	0.00390881	0.968972	Lee
ADRB1	adrenaline	0.0117859	0.00654735	0.895006	Neftel
ADRB1	adrenaline	-0.00512457	0.0420039	2.20571	Yu
ADRB2	adrenaline	-0.0626117	0.0110781	2.75229	Lee
ADRB2	adrenaline	-0.113121	0.095227	4.08	Neftel
ADRB2	adrenaline	-0.19862	0.100465	9.28721	Yu
AOX1	other	0.0249872	0.0129602	1.94825	Lee
AOX1	other	0.00858104	0.00730773	0.641936	Neftel
AOX1	other	0.0126907	0.0286235	2.27537	Yu
CHRM1	acetylcholine	0.00470662	0.0046992	0.309246	Lee
CHRM1	acetylcholine	0.00162139	0	0.117277	Neftel
CHRM1	acetylcholine	0.00690738	0.00511241	0.510796	Yu
CHRM2	acetylcholine	0.00051438	0	0.0432072	Neftel
CHRM3	acetylcholine	0.0784437	0.0638518	5.44274	Lee
CHRM3	acetylcholine	0.0275831	0.00905752	1.57398	Neftel
CHRM3	acetylcholine	0.104239	0.132019	10.4713	Yu
CHRM5	acetylcholine	0.00253128	0.0046586	0.237089	Lee
CHRM5	acetylcholine	0.00355577	0.00067978	0.185174	Neftel
CHRM5	acetylcholine	-0.00608691	0	0.441142	Yu
CNR1	cannabinoid	0.171782	0.0831642	12.2255	Lee
CNR1	cannabinoid	0.132897	0.122571	7.57361	Neftel
CNR1	cannabinoid	0.277968	0.159901	40.0743	Yu
CNR2	cannabinoid	-0.00218862	0.00441328	0.413555	Neftel
CYP2D6	other	0.0037215	0.00358405	0.358003	Neftel
DRD1	dopamine	0.0025102	0.00150901	0.17524	Lee
DRD1	dopamine	0.000678593	0	0.139308	Yu
DRD2	dopamine	0.0639585	0.00552405	4.65931	Lee
DRD2	dopamine	0.029674	0.00555697	1.61718	Neftel
DRD2	dopamine	0.0263129	0.0170946	2.39146	Yu
DRD4	dopamine	0.0132418	0.00495733	1.42253	Lee
DRD4	dopamine	0.0112645	0.00581412	0.691315	Neftel
DRD4	dopamine	0.034142	0.0296035	4.03993	Yu
HRH1	histamine	0.126529	0.170743	10.6896	Lee
HRH1	histamine	0.168241	0.0681227	10.092	Neftel
HRH1	histamine	0.0467432	0.132898	22.1732	Yu
HRH3	histamine	0.00272609	0	0.141967	Neftel
HRH3	histamine	-0.00141791	0	0.162526	Yu
HRH4	histamine	-0.000178301	0.00384891	0.40121	Neftel
HRH4	histamine	0.00313972	0	0.23218	Yu
HTR1D	serotonin	0.0050966	0	0.265416	Neftel
HTR1D	serotonin	0.00364621	0.0116087	1.1609	Yu
HTR1F	serotonin	0.0219642	0.0151973	1.52562	Lee
HTR1F	serotonin	0.000992565	0	0.162526	Yu
HTR2A	serotonin	0.00815814	0.00752485	0.566952	Lee
HTR2A	serotonin	0.00845559	0	0.456762	Neftel
HTR2A	serotonin	0.0266775	0.0270888	2.50755	Yu
HTR2B	serotonin	0.00765706	0.0151499	0.907123	Lee
HTR2B	serotonin	-0.0169604	0.00657589	0.561694	Neftel
HTR2B	serotonin	-0.0165896	0.037419	1.62526	Yu
HTR3A	serotonin	0.00643238	0.000754504	0.422637	Lee
HTR3A	serotonin	0.000592628	0	0.0370348	Neftel
HTR3A	serotonin	0.0021978	0	0.162526	Yu
HTR5A	serotonin	0.000355577	0	0.0185174	Neftel
HTR5A	serotonin	0.00188383	0	0.139308	Yu
HTR6	serotonin	0.0165153	0.000754504	1.22668	Lee
HTR6	serotonin	0.00224845	0	0.255398	Yu
HTR7	serotonin	-0.0200979	0.00628632	0.494794	Lee
HTR7	serotonin	-0.00711949	0.00443734	0.30245	Neftel
HTR7	serotonin	-0.0200838	0.0205216	0.742977	Yu
KCNH2	potassium	0.213442	0.0876561	15.318	Lee
KCNH2	potassium	0.109968	0.0709481	6.06753	Neftel
KCNH2	potassium	0.200062	0.11658	25.4005	Yu
MC5R	melanin	0.00392218	0.00161628	0.268014	Lee
OPRD1	opioid	0.0448909	0.0163051	3.11308	Lee
OPRD1	opioid	0.00075374	0	0.111104	Neftel
OPRK1	opioid	0.00721682	0.000377252	0.484486	Lee
OPRK1	opioid	0.000751431	0	0.0555521	Neftel
OPRK1	opioid	0.00705933	0.0035554	0.789413	Yu
OPRM1	opioid	0.000754017	0.00370592	0.453561	Lee
OPRM1	opioid	-0.00224275	0.00067978	0.080242	Neftel
OPRM1	opioid	-0.0150704	0.03786	1.64848	Yu
SIGMAR1	calcium	0.23765	0.0605646	22.8121	Lee
SIGMAR1	calcium	0.182872	0.211937	17.6964	Neftel
SIGMAR1	calcium	0.264722	0.141243	53.355	Yu
SLC6A2	adrenaline	0.000829679	0	0.0432072	Neftel
SLC6A2	adrenaline	0.00130654	0	0.185744	Yu
SLC6A3	dopamine	-0.000638017	0	0.487578	Yu
SLC6A4	serotonin	0.00229919	0.00361506	0.283933	Neftel
SLC6A4	serotonin	0.00589467	0.0148012	1.4163	Yu
TACR1	tacykynin	0.0110032	0.00557368	0.855582	Lee
TACR1	tacykynin	0.00426923	0.00119468	0.271588	Neftel
TACR1	tacykynin	0.00664406	0.00663356	0.58045	Yu
TACR2	tacykynin	0.0146538	0.00604919	1.15452	Lee
TACR2	tacykynin	-0.0047559	0.00181594	0.283933	Neftel
TACR2	tacykynin	0.00437546	0.0130092	1.39308	Yu
TACR3	tacykynin	0.000592628	0	0.0308623	Neftel
TBXA2R	other	0.0369528	0.038072	2.72137	Lee
TBXA2R	other	0.0135119	0.00652553	0.709833	Neftel
TBXA2R	other	-0.000465641	0.0281435	2.46111	Yu

## Sheet: Fig.3d
siRNA_Target	Target_Class	Readout	Percent_Relative_Change	Neg_Log10_Adjusted_Pvalue
KIF11	positive_control	All_CASP3	60	10
CHRM1	acetylcholine	All_CASP3	9.9666	0.471
CHRM2	acetylcholine	All_CASP3	60	4.2916
CHRM3	acetylcholine	All_CASP3	60	6.1319
CHRM4	acetylcholine	All_CASP3	49.2405	2.9682
CHRM5	acetylcholine	All_CASP3	35.6935	2.6159
ADRA1A	adrenaline	All_CASP3	22.662	1.4553
ADRA1B	adrenaline	All_CASP3	-19.7625	1.2984
ADRA1D	adrenaline	All_CASP3	37.831	1.5826
ADRA2A	adrenaline	All_CASP3	-5.2264	0.2413
ADRA2B	adrenaline	All_CASP3	60	5.0931
ADRA2C	adrenaline	All_CASP3	19.3935	0.9316
ADRB1	adrenaline	All_CASP3	-15.104	0.953
ADRB2	adrenaline	All_CASP3	15.9066	0.756
SLC6A2	adrenaline	All_CASP3	-6.1742	0.2949
SIGMAR1	calcium	All_CASP3	54.7803	2.3778
CNR1	cannabinoid	All_CASP3	10.94	0.5362
CNR2	cannabinoid	All_CASP3	-1.1054	0.0374
DRD1	dopamine	All_CASP3	60	6.0004
DRD2	dopamine	All_CASP3	12.467	0.7284
DRD3	dopamine	All_CASP3	-7.3169	0.3029
DRD4	dopamine	All_CASP3	2.3592	0.0731
DRD5	dopamine	All_CASP3	19.0574	0.9316
SLC6A3	dopamine	All_CASP3	14.6608	0.8987
GRIA1	glutamate	All_CASP3	17.1237	1.192
GRIA2	glutamate	All_CASP3	8.9334	0.4103
GRIN2A	glutamate	All_CASP3	23.0319	1.5191
GRIN2B	glutamate	All_CASP3	28.7117	1.4574
HRH1	histamine	All_CASP3	10.6826	0.4103
HRH3	histamine	All_CASP3	38.8212	2.3778
HRH4	histamine	All_CASP3	6.352	0.3029
MC3R	melanin	All_CASP3	-0.2922	0.0121
MC4R	melanin	All_CASP3	20.1968	1.3127
MC5R	melanin	All_CASP3	60	5.1688
OPRD1	opioid	All_CASP3	16.151	0.8039
OPRK1	opioid	All_CASP3	60	4.1302
OPRM1	opioid	All_CASP3	12.2118	0.7223
ABCB1	other	All_CASP3	34.5033	2.7172
ABCC1	other	All_CASP3	45.9667	1.4574
ABCC4	other	All_CASP3	31.5014	2.308
AOX1	other	All_CASP3	-3.1606	0.121
CYP2D6	other	All_CASP3	7.1916	0.2531
TBXA2R	other	All_CASP3	-2.3748	0.0731
KCNH2	potassium	All_CASP3	0.8207	0.0298
HTR1A	serotonin	All_CASP3	10.6816	0.3949
HTR1B	serotonin	All_CASP3	-9.0902	0.3261
HTR1D	serotonin	All_CASP3	5.3583	0.2461
HTR1E	serotonin	All_CASP3	22.2213	1.5826
HTR1F	serotonin	All_CASP3	60	1.8489
HTR2A	serotonin	All_CASP3	25.7228	1.8489
HTR2B	serotonin	All_CASP3	13.8716	0.6896
HTR2C	serotonin	All_CASP3	-8.1445	0.3871
HTR3A	serotonin	All_CASP3	60	3.7023
HTR5A	serotonin	All_CASP3	47.0644	1.2159
HTR6	serotonin	All_CASP3	2.6076	0.0942
HTR7	serotonin	All_CASP3	30.6588	1.6249
SLC6A4	serotonin	All_CASP3	35.0812	2.6828
TACR1	tacykynin	All_CASP3	60	1.8489
TACR2	tacykynin	All_CASP3	58.6376	4.1965
TACR3	tacykynin	All_CASP3	21.264	1.3194
KIF11	positive_control	TCN	-59.702	10
CHRM1	acetylcholine	TCN	-11.0287	0.9973
CHRM2	acetylcholine	TCN	-10.4838	0.9639
CHRM3	acetylcholine	TCN	-6.7792	0.5413
CHRM4	acetylcholine	TCN	-4.8532	0.2995
CHRM5	acetylcholine	TCN	-5.4805	0.3646
ADRA1A	adrenaline	TCN	-8.8406	0.8392
ADRA1B	adrenaline	TCN	0.0854	0.0044
ADRA1D	adrenaline	TCN	-17.8844	1.7321
ADRA2A	adrenaline	TCN	-9.4767	0.9639
ADRA2B	adrenaline	TCN	-48.37	6.2495
ADRA2C	adrenaline	TCN	-2.3883	0.0839
ADRB1	adrenaline	TCN	14.9954	1.4104
ADRB2	adrenaline	TCN	-13.6349	1.4104
SLC6A2	adrenaline	TCN	-2.2617	0.0948
SIGMAR1	calcium	TCN	-26.884	2.1476
CNR1	cannabinoid	TCN	0.4329	0.0067
CNR2	cannabinoid	TCN	-3.3425	0.1703
DRD1	dopamine	TCN	-20.6585	2.5867
DRD2	dopamine	TCN	-15.6198	1.7553
DRD3	dopamine	TCN	-11.1523	0.8392
DRD4	dopamine	TCN	-10.1717	0.9639
DRD5	dopamine	TCN	4.0699	0.2525
SLC6A3	dopamine	TCN	-0.3004	0.0067
GRIA1	glutamate	TCN	3.3042	0.1561
GRIA2	glutamate	TCN	1.4607	0.0447
GRIN2A	glutamate	TCN	-6.255	0.4816
GRIN2B	glutamate	TCN	-6.8822	0.4816
HRH1	histamine	TCN	-11.1141	1.1215
HRH3	histamine	TCN	1.0072	0.0269
HRH4	histamine	TCN	2.6121	0.0956
MC3R	melanin	TCN	-14.0148	1.5291
MC4R	melanin	TCN	0.4182	0.0067
MC5R	melanin	TCN	-4.8267	0.2995
OPRD1	opioid	TCN	-3.045	0.1552
OPRK1	opioid	TCN	-0.2533	0.0067
OPRM1	opioid	TCN	-1.3753	0.0447
ABCB1	other	TCN	-2.2028	0.0782
ABCC1	other	TCN	-2.1027	0.0814
ABCC4	other	TCN	7.9836	0.6296
AOX1	other	TCN	3.6104	0.1552
CYP2D6	other	TCN	-12.345	1.0292
TBXA2R	other	TCN	-9.3147	0.8224
KCNH2	potassium	TCN	3.3042	0.1552
HTR1A	serotonin	TCN	7.1502	0.5017
HTR1B	serotonin	TCN	0.0736	0.0044
HTR1D	serotonin	TCN	5.772	0.2794
HTR1E	serotonin	TCN	-0.8511	0.0199
HTR1F	serotonin	TCN	-8.3871	0.2916
HTR2A	serotonin	TCN	-3.0038	0.1226
HTR2B	serotonin	TCN	0.43	0.0067
HTR2C	serotonin	TCN	1.4018	0.0447
HTR3A	serotonin	TCN	-23.5033	2.657
HTR5A	serotonin	TCN	-9.1704	0.6718
HTR6	serotonin	TCN	-11.4645	1.1555
HTR7	serotonin	TCN	-10.157	0.9387
SLC6A4	serotonin	TCN	-8.8347	0.8224
TACR1	tacykynin	TCN	-13.8852	1.5291
TACR2	tacykynin	TCN	-11.1317	0.9973
TACR3	tacykynin	TCN	-1.39	0.0447
