# Supplementary material for: High-throughput identification of repurposable neuroactive drugs with potent anti-glioblastoma activity
Source: Nat Med. 2024 Sep 20;30(11):3196–208. doi: 10.1038/s41591-024-03224-y (PMC11564103; doi:10.1038/s41591-024-03224-y)
Supplement: Supplementary file 11 — Statistical source data. [file 41591_2024_3224_MOESM11_ESM.xlsx]

## Sheet: Fig.4g
Total_COSTAR_drug_prediction_contributions	ExtendedPrimaryTarget	Drug_Category
38	JUN	COSTAR_Predicted_Hits
30	RAB9A	COSTAR_Predicted_Hits
26	NFKB1	COSTAR_Predicted_Hits
20	TP53	COSTAR_Predicted_Hits
4	GLS	COSTAR_Predicted_Hits
2	GAA	COSTAR_Predicted_Hits
-2	GLA	COSTAR_Predicted_Hits
-2	PPARG	COSTAR_Predicted_Hits
-6	HSPB1	COSTAR_Predicted_Hits
-6	NPSR1	COSTAR_Predicted_Hits
-8	HSPA5	COSTAR_Predicted_Hits
-12	ELANE	COSTAR_Predicted_Hits
-12	CTSG	COSTAR_Predicted_Hits
-12	MMP9	COSTAR_Predicted_Hits
-12	GLP1R	COSTAR_Predicted_Hits
-13	SLCO1B3	COSTAR_Predicted_Hits
-13	SLCO1B1	COSTAR_Predicted_Hits
-14	SLC6A4	COSTAR_Predicted_Hits
-20	MAPK1	COSTAR_Predicted_Hits
-24	SLC6A2	COSTAR_Predicted_Hits
-36	NFE2L2	COSTAR_Predicted_Hits
8	NFKB1	COSTAR_Predicted_Negs
5	GLS	COSTAR_Predicted_Negs
-2	NPSR1	COSTAR_Predicted_Negs
-2	SLC47A2	COSTAR_Predicted_Negs
-3	ABCG2	COSTAR_Predicted_Negs
-4	GLP1R	COSTAR_Predicted_Negs
-5	SLC47A1	COSTAR_Predicted_Negs
-10	ALB	COSTAR_Predicted_Negs
-22	NFE2L2	COSTAR_Predicted_Negs
-23	SLCO1B3	COSTAR_Predicted_Negs
-23	SLCO1B1	COSTAR_Predicted_Negs
-24	ELANE	COSTAR_Predicted_Negs
-24	CTSG	COSTAR_Predicted_Negs
-24	MMP9	COSTAR_Predicted_Negs
-25	MAPK1	COSTAR_Predicted_Negs
-25	SLC6A4	COSTAR_Predicted_Negs
-50	SLC6A2	COSTAR_Predicted_Negs

## Sheet: Fig.4h
Target_Gene	Acetaminophen	Acetazolamide	Allopurinol	Amitriptyline	Amitriptyline hydrochloride	Bupropion	Candesartan cilexetil	Carbidopa	Chlorzoxazone	Cyproheptadine	Desipramine	Dihydroergotamine	Diltiazem	Droperidol	Enalapril	Escitalopram oxalate	Ethopropazine hydrochloride	Flupentixol	Fluphenazine	Fluspirilene	Hydralazine	Levodopa	Lidocaine	Loratadine	Losartan	Maprotiline	Metergoline	Metoprolol	Mianserin	Nadolol	Niflumic acid	Nortriptyline	Ondansetron	Oxcarbazepine	Perphenazine	Physostigmine	Pimozide	Primidone	Reserpine	Salmeterol xinafoate	Seliciclib	Sertraline	Sotalol	Spiperone	Thioridazine	Trifluoperazine hydrochloride	Triflupromazine hydrochloride	Verapamil
NR1I2	0	0	0	0	0	0	0	0	0	0	0	0	0	0	0	0	0	0	0	0	0	0	0	0.3591	0	0	0	0	0	0	0	0	0	0	0	0	0	0	0	0	0	0	0	0	0	0	0	0
SULT1A1	0.8019	0	0	0	0	0	0	0	0	0	0	0	0	0	0	0	0	0	0	0	0	0	0	0	0	0	0	0	0	0	0	0	0	0	0	0	0	0	0	0	0	0	0	0	0	0	0	0
LRP1	-0.5673	-0.2837	-0.2837	-0.2837	0	-0.5673	-0.2837	-0.2837	-0.2837	-0.2837	-0.5673	-0.2837	-0.2837	-0.5673	-0.2837	0	0	0	-0.2837	0	-0.2837	-0.2837	-0.5673	-0.2837	-0.2837	-0.2837	-0.2837	-0.5673	-0.2837	-0.5673	-0.2837	-0.2837	-0.5673	-0.2837	-0.2837	-0.2837	0	-0.2837	-0.5673	0	-0.2837	-0.2837	-0.5673	0	-0.2837	0	0	-0.5673
BATF3	0	0	0	0	0.1277	0	0.1277	0	0	0.1277	0	0	0	0	0	0	0.1277	0.1277	0.1277	0.1277	0	0	0	0.1277	0	0.1277	0.1277	0	0.1277	0	0	0	0	0	0.1277	0	0.1277	0	0	0.1277	0.1277	0.1277	0	0.1277	0.1277	0.1277	0.1277	0
SLC5A4	-0.3193	-0.3193	-0.3193	-0.3193	-0.3193	-0.3193	0	-0.3193	-0.3193	-0.3193	-0.3193	-0.3193	-0.3193	-0.6386	-0.3193	-0.6386	0	0	-0.3193	-0.3193	-0.3193	-0.3193	-0.3193	-0.6386	-0.3193	-0.6386	-0.6386	-0.3193	-0.3193	-0.3193	-0.3193	-0.3193	-0.3193	-0.3193	-0.6386	-0.3193	-0.3193	-0.3193	-0.6386	-0.3193	0	-0.6386	-0.3193	-0.3193	-0.3193	-0.3193	-0.3193	-0.6386
DOCK11	0.1838	0	0	0	0	0	0	0	0	0	0.1838	0	0.1838	0	0	0	0	0	0.1838	0.1838	0	0.1838	0	0.1838	0	0	0.1838	0	0	0	0	0	0	0	0	0.1838	0	0	0	0.1838	0	0	0	0	0	0	0.1838	0
BTG2	0	0	0.5372	0	1.0745	0	1.0745	0	0	1.0745	0	0	0	0	0	0	1.0745	0.5372	1.0745	1.0745	0.5372	0	0	1.0745	0	1.0745	1.0745	0	0.5372	0	0	0.5372	0	0	1.0745	0	1.0745	0	0	1.0745	1.6117	1.0745	0	1.0745	0.5372	1.0745	1.0745	0
SEC24C	-0.1707	-0.1707	-0.1707	-0.1707	0	-0.1707	0	-0.1707	-0.1707	-0.1707	-0.1707	-0.1707	-0.1707	-0.1707	-0.1707	-0.1707	0	-0.1707	-0.1707	-0.3414	-0.1707	-0.1707	-0.1707	-0.1707	-0.1707	-0.1707	-0.1707	-0.1707	-0.3414	-0.1707	-0.3414	-0.3414	-0.1707	-0.1707	-0.3414	-0.1707	-0.3414	-0.1707	-0.1707	0	-0.1707	-0.3414	-0.1707	-0.1707	-0.1707	0	0	-0.1707
C4BPA	0	0	0	0.1873	0.1873	0	0.1873	0	0	0	0.1873	0	0	0	0	0	0	0.1873	0.1873	0.1873	0	0	0	0.1873	0	0	0	0	0	0	0.1873	0	0	0	0.1873	0	0.1873	0	0.1873	0.1873	0	0	0	0.1873	0.1873	0.1873	0.1873	0
NRF1	0	-0.3716	-0.3716	-0.3716	-0.7432	0	-0.3716	0	-0.3716	0	0	-0.3716	-0.3716	0	0	-0.3716	0	-0.3716	-0.3716	-0.3716	-0.3716	0	0	-0.3716	0	-0.3716	-0.3716	0	0	0	-0.3716	-0.3716	0	0	-0.3716	-0.3716	-0.7432	-0.3716	-0.7432	-0.3716	-0.3716	0	0	-0.3716	-0.3716	-0.3716	-0.3716	-0.3716
MRPL19	0	0	0	0	0	0	0	0	-0.3392	0	0	0	0	0	0	0	0	0	0	-0.3392	0	0	0	-0.3392	0	0	0	0	0	0	0	0	0	0	-0.3392	0	-0.3392	0	-0.3392	0	0	0	0	0	0	-0.3392	-0.3392	0
AP1S2	0	0	1.0999	0	0	0	0	0	0	0	0	0	0	0	0	0	0	1.0999	0	1.0999	1.0999	0	0	1.0999	0	1.0999	1.0999	0	1.0999	0	0	1.0999	0	0	1.0999	0	1.0999	0	0	1.0999	1.0999	1.0999	0	1.0999	1.0999	0	0	0
VPS11	0	0	1.6391	0	0	0	0	0	0	0	0	0	0	0	0	0	0	1.6391	0	1.6391	1.6391	0	0	1.6391	0	1.6391	1.6391	0	1.6391	0	0	1.6391	0	0	1.6391	0	1.6391	0	0	1.6391	0	1.6391	0	1.6391	1.6391	0	0	0

## Sheet: Fig.4i
Figure 4i: PCY scores
Patient_ID	Trifluoperazine	Perphenazine	Triflupromazine hydrochloride	Fluspirilene	Ethopropazine hydrochloride	Apomorphine	Thioridazine	Fluphenazine	Vortioxetine	Sertraline	Flupentixol	Pimozide	Paroxetine	Metergoline	Salmeterol xinafoate	Nortriptyline	Loratadine	Cyproheptadine	Seliciclib	Maprotiline	Candesartan cilexetil	Amitriptyline hydrochloride	Nadolol	Amitriptyline	Acetaminophen	Primidone	Hydralazine	Droperidol	Sotalol	Desipramine	Metoprolol	Mianserin	Temozolomide	Levodopa	Allopurinol	Acetazolamide	Chlorzoxazone	Lidocaine	Diltiazem	Escitalopram	Spiperone	Ondansetron	Bupropion	Niflumic acid	Enalapril	Verapamil	Losartan	Dihydroergotamine	Oxcarbazepine
P032	0.407445	0.282807	0.352098	0.295416	0.213268	0.226196	0.328749	0.37506	0.302532	0.317763	0.313204	0.285904	0.178621	0.0748739	0.0726901	0.0398975	0.0448316	0.0239717	0.0551447	-0.0146135	0.0740746	0.0266387	0.00647187	0.0205943	0.0587167	0.00457614	-0.0157865	-0.0193138	0.0179114	0.00600712	0.00851277	0.0151183	-0.0339757	0.0266631	0.0594284	-0.00189235	-0.00926059	-0.0196923	-0.0338656	0.012479	-0.0606306	0.00640353	-0.046426	-0.02379	-0.0493953	-0.0213064	-0.0854214	-0.097967	-0.112875
P030	0.361838	0.452343	0.368713	0.370023	0.403563	0.283556	0.333264	0.278954	0.304673	0.216399	0.192767	0.133977	0.191316	0.0990286	0.134288	0.093494	0.173822	0.142327	0.00657534	0.1056	0.0788927	0.0482386	0.0909724	0.0720851	0.0560243	0.069772	-0.0673708	0.0353066	0.0215444	0.133375	0.0465302	0.035717	0.0233761	0.0474447	-0.00194773	0.0435218	0.0369386	0.0202512	0.0430859	0.0109142	-0.00127637	-0.021378	-0.0188209	-0.0472666	0.0334273	-0.0534286	0.00483922	-0.0125759	-0.166332
P042	0.239102	0.224873	0.215516	0.220443	0.177109	0.277766	0.221506	0.205777	0.172751	0.158227	0.150283	0.121674	0.157863	0.0874355	0.04491	0.0552057	-0.00285526	0.0277619	0.138197	0.0634044	0.0231968	0.0523535	0.0403595	0.00444582	-0.0146822	0.0250381	-0.0181331	0.0378515	0.0102858	-0.026721	0.0108433	0.0152815	0.0158551	-0.0202721	0.00902519	-0.00835865	-0.0397141	0.0164699	0.0072838	-0.00538572	0.0290304	-0.0285306	-0.0260205	-0.00127358	-0.0250726	-0.00716413	-0.0504809	-0.000999997	-0.0935061
P034	0.244579	0.227375	0.225196	0.257262	0.317188	0.31997	0.223703	0.159195	0.161015	0.142902	0.101758	0.191531	0.106605	0.129273	0.113268	0.12028	0.0619251	0.0567307	0.0470909	0.0644875	0.0311546	0.0230508	0.0124137	0.024273	0.00165115	0.00150303	0.194988	0.0251126	0.014135	-0.0515105	-0.0081223	-0.0116036	0.0428175	-0.0213173	-0.038762	-0.0232715	0.0179646	-0.0121765	-0.016643	-0.0256585	0.0187779	-0.0251343	0.0133792	-0.00580163	-0.0396971	-0.00663137	-0.0395408	-0.0643616	0.0245286
Figure 4i: FDR-corrected Q-values
Patient_ID	Trifluoperazine	Perphenazine	Triflupromazine hydrochloride	Fluspirilene	Ethopropazine hydrochloride	Apomorphine	Thioridazine	Fluphenazine	Vortioxetine	Sertraline	Flupentixol	Pimozide	Paroxetine	Metergoline	Salmeterol xinafoate	Nortriptyline	Loratadine	Cyproheptadine	Seliciclib	Maprotiline	Candesartan cilexetil	Amitriptyline hydrochloride	Nadolol	Amitriptyline	Acetaminophen	Primidone	Hydralazine	Droperidol	Sotalol	Desipramine	Metoprolol	Mianserin	Temozolomide	Levodopa	Allopurinol	Acetazolamide	Chlorzoxazone	Lidocaine	Diltiazem	Escitalopram	Spiperone	Ondansetron	Bupropion	Niflumic acid	Enalapril	Verapamil	Losartan	Dihydroergotamine	Oxcarbazepine
P032	4.7474e-14	9.92848e-11	3.88062e-12	2.48356e-11	2.13408e-08	1.33454e-08	1.22193e-11	2.85539e-13	1.03869e-11	6.26678e-12	9.87973e-12	9.92848e-11	4.35092e-07	0.0146927	0.00517377	0.0880354	0.0450346	0.166203	0.0352763	0.6812	0.00479657	0.151794	0.339837	0.1932	0.0238768	0.35007	0.6812	0.718379	0.242594	0.339837	0.339837	0.295604	0.881229	0.151794	0.0232999	0.45057	0.592356	0.718379	0.881229	0.290026	1	0.339837	1	0.746213	1	0.729387	1	1	1
P030	1.46395e-06	1.63462e-07	1.61485e-06	1.46395e-06	4.06287e-07	4.6637e-05	5.44556e-06	5.03067e-05	1.8147e-05	0.00127441	0.00237945	0.022629	0.00237945	0.0881257	0.022629	0.0990185	0.00574265	0.0195382	0.484771	0.0611272	0.130302	0.273077	0.0952039	0.159817	0.234803	0.159817	0.90034	0.31181	0.385149	0.0240214	0.273077	0.31181	0.379696	0.273077	0.516923	0.278609	0.31181	0.385149	0.278609	0.45501	0.516923	0.637607	0.632327	0.818645	0.315345	0.842487	0.488232	0.594362	1
P042	1.85196e-13	1.85196e-13	1.00393e-13	1.00393e-13	1.89239e-11	6.71947e-15	6.91261e-13	5.67845e-13	9.48319e-11	9.48319e-11	3.48553e-10	2.70503e-08	9.48319e-11	4.67153e-06	0.0127656	0.00639163	0.693887	0.0640571	3.58165e-09	0.00128625	0.223071	0.0281511	0.0168933	0.524861	0.989734	0.0837947	1	0.0281511	0.36745	1	0.393195	0.223071	0.281683	1	0.393195	0.826266	1	0.223071	0.404047	0.762202	0.0627886	1	1	0.664076	1	0.798688	1	0.664076	1
P034	3.28163e-09	3.48349e-08	8.14548e-07	2.1945e-09	4.05562e-11	7.29991e-07	3.48349e-08	3.47287e-06	4.03689e-06	1.75482e-05	0.000929472	2.58576e-07	0.000488877	8.56916e-05	0.000283381	0.000132126	0.0329348	0.0440215	0.0831881	0.0229414	0.254196	0.316193	0.436472	0.316193	0.608163	0.608163	5.29861e-07	0.316193	0.436394	1	0.753744	0.791617	0.124996	0.90165	0.997218	0.909686	0.359426	0.791617	0.854299	0.909686	0.346966	0.909686	0.423611	0.743601	0.997218	0.743601	0.997218	1	0.316193
[truncated: 4 more columns]

## Sheet: Fig.4j
FPR_P030	FPR_P032	FPR_P034	FPR_P042	FPR_Patient_Mean	TPR_P030	TPR_P032	TPR_P034	TPR_P042	TPR_Patient_Mean
0	0	0	0	0	0	0	0	0	0
0	0	0	0	0	0.0435	0.0435	0.0435	0.0435	0.0435
0	0	0	0	0	0.087	0.087	0.087	0.087	0.087
0	0	0	0	0	0.1304	0.1304	0.1304	0.1304	0.1304
0	0	0	0	0	0.1739	0.1739	0.1739	0.1739	0.1739
0	0	0	0	0	0.2174	0.2174	0.2174	0.2174	0.2174
0	0	0	0	0	0.2609	0.2609	0.2609	0.2609	0.2609
0	0	0	0	0	0.3043	0.3043	0.3043	0.3043	0.3043
0	0	0	0	0	0.3478	0.3478	0.3478	0.3478	0.3478
0	0	0	0	0	0.3913	0.3913	0.3913	0.3913	0.3913
0	0	0	0	0	0.4348	0.4348	0.4348	0.4348	0.4348
0	0	0	0	0	0.4783	0.4783	0.4783	0.4783	0.4783
0	0	0	0	0	0.5217	0.5217	0.5217	0.5217	0.5217
0	0	0	0	0	0.5652	0.5652	0.5652	0.5652	0.5652
0.04	0	0	0	0	0.5652	0.6087	0.6087	0.6087	0.6087
0.04	0.04	0	0	0	0.6087	0.6087	0.6522	0.6522	0.6522
0.04	0.04	0	0	0	0.6522	0.6522	0.6957	0.6957	0.6957
0.04	0.04	0	0.04	0	0.6957	0.6957	0.7391	0.6957	0.7391
0.08	0.04	0	0.08	0	0.6957	0.7391	0.7826	0.6957	0.7826
0.08	0.08	0	0.08	0	0.7391	0.7391	0.8261	0.7391	0.8261
0.12	0.08	0.04	0.08	0.04	0.7391	0.7826	0.8261	0.7826	0.8261
0.16	0.08	0.08	0.12	0.08	0.7391	0.8261	0.8261	0.7826	0.8261
0.2	0.12	0.12	0.12	0.12	0.7391	0.8261	0.8261	0.8261	0.8261
0.2	0.16	0.12	0.16	0.16	0.7826	0.8261	0.8696	0.8261	0.8261
0.24	0.16	0.12	0.16	0.16	0.7826	0.8696	0.913	0.8696	0.8696
0.28	0.2	0.16	0.2	0.2	0.7826	0.8696	0.913	0.8696	0.8696
0.32	0.24	0.2	0.24	0.24	0.7826	0.8696	0.913	0.8696	0.8696
0.36	0.28	0.24	0.24	0.28	0.7826	0.8696	0.913	0.913	0.8696
0.4	0.32	0.28	0.28	0.32	0.7826	0.8696	0.913	0.913	0.8696
0.4	0.36	0.32	0.32	0.32	0.8261	0.8696	0.913	0.913	0.913
0.44	0.4	0.36	0.36	0.36	0.8261	0.8696	0.913	0.913	0.913
0.48	0.44	0.4	0.4	0.36	0.8261	0.8696	0.913	0.913	0.9565
0.52	0.48	0.44	0.4	0.4	0.8261	0.8696	0.913	0.9565	0.9565
0.56	0.48	0.48	0.44	0.44	0.8261	0.913	0.913	0.9565	0.9565
0.6	0.48	0.48	0.48	0.48	0.8261	0.9565	0.9565	0.9565	0.9565
0.6	0.52	0.52	0.52	0.52	0.8696	0.9565	0.9565	0.9565	0.9565
0.64	0.56	0.56	0.56	0.56	0.8696	0.9565	0.9565	0.9565	0.9565
0.64	0.6	0.6	0.56	0.56	0.913	0.9565	0.9565	1	1
0.64	0.64	0.64	0.6	0.6	0.9565	0.9565	0.9565	1	1
0.68	0.68	0.68	0.64	0.64	0.9565	0.9565	0.9565	1	1
0.72	0.72	0.72	0.68	0.68	0.9565	0.9565	0.9565	1	1
0.76	0.76	0.72	0.72	0.72	0.9565	0.9565	1	1	1
0.8	0.76	0.76	0.76	0.76	0.9565	1	1	1	1
0.84	0.8	0.8	0.8	0.8	0.9565	1	1	1	1
0.84	0.84	0.84	0.84	0.84	1	1	1	1	1
0.88	0.88	0.88	0.88	0.88	1	1	1	1	1
0.92	0.92	0.92	0.92	0.92	1	1	1	1	1
0.96	0.96	0.96	0.96	0.96	1	1	1	1	1
1	1	1	1	1	1	1	1	1	1
