# Supplementary material for: High-throughput identification of repurposable neuroactive drugs with potent anti-glioblastoma activity
Source: Nat Med. 2024 Sep 20;30(11):3196–208. doi: 10.1038/s41591-024-03224-y (PMC11564103; doi:10.1038/s41591-024-03224-y)
Supplement: Supplementary file 12 — Statistical source data. [file 41591_2024_3224_MOESM12_ESM.xlsx]

## Sheet: Fig.5b
Gene	NAD_6h_vs_NEG_6h_log2FoldChange	NAD_6h_vs_NEG_6h_Neg_Log10_Padj	AP1_ATF_CREB_TF_target_genes	AP1_Pathway_IEG_and_COSTAR_genes	AP1_and_KEGG_Apoptosis_genes
A1BG	0.1993	0.4361	FALSE	FALSE	FALSE
A1BG-AS1	0.8562	1.6068	TRUE	FALSE	FALSE
A2M	0.0106	0.0206	FALSE	FALSE	FALSE
A2M-AS1	0.0337	#N/A	FALSE	FALSE	FALSE
A4GALT	0.0338	#N/A	FALSE	FALSE	FALSE
AAAS	-0.0137	0.0314	FALSE	FALSE	FALSE
AACS	0.1823	0.5115	FALSE	FALSE	FALSE
AADAT	-0.1607	0.4638	FALSE	FALSE	FALSE
AAED1	0.0314	0.0792	FALSE	FALSE	FALSE
AAGAB	0.1177	0.3568	FALSE	FALSE	FALSE
AAK1	0.2564	0.7589	FALSE	FALSE	FALSE
AAMDC	0.0181	0.0432	FALSE	FALSE	FALSE
AAMP	0.075	0.2277	FALSE	FALSE	FALSE
AANAT	0.0375	0.1612	FALSE	FALSE	FALSE
AAR2	-0.0203	0.0517	FALSE	FALSE	FALSE
AARD	0.0311	#N/A	FALSE	FALSE	FALSE
AARS	0.4906	1.2032	FALSE	FALSE	FALSE
AARS2	0.1693	0.4098	FALSE	FALSE	FALSE
AARSD1	0.0963	#N/A	FALSE	FALSE	FALSE
AASDH	-0.0017	0.0026	FALSE	FALSE	FALSE
AASDHPPT	0.0838	0.2346	FALSE	FALSE	FALSE
AASS	0.5317	0.8803	FALSE	FALSE	FALSE
AATBC	0.0301	#N/A	FALSE	FALSE	FALSE
AATF	0.0295	0.0725	FALSE	FALSE	FALSE
AATK	0.1288	0.3694	FALSE	FALSE	FALSE
ABALON	0.0702	#N/A	FALSE	FALSE	FALSE
ABAT	0.1047	0.2501	FALSE	FALSE	FALSE
ABCA1	1.1732	2.0098	TRUE	FALSE	FALSE
ABCA10	0.0332	#N/A	FALSE	FALSE	FALSE
ABCA11P	0.0631	#N/A	FALSE	FALSE	FALSE
ABCA12	0.0213	#N/A	FALSE	FALSE	FALSE
ABCA13	0.4597	0.8067	FALSE	FALSE	FALSE
ABCA17P	0.4838	0.8097	FALSE	FALSE	FALSE
ABCA2	0.1172	0.3009	FALSE	FALSE	FALSE
ABCA3	0.1259	#N/A	FALSE	FALSE	FALSE
ABCA5	1.0677	1.7349	TRUE	FALSE	FALSE
ABCA6	0.1741	#N/A	FALSE	FALSE	FALSE
ABCA7	0.3486	0.659	FALSE	FALSE	FALSE
ABCA8	0.0829	0.2685	FALSE	FALSE	FALSE
ABCA9	0.0335	#N/A	FALSE	FALSE	FALSE
ABCB1	0.112	#N/A	FALSE	FALSE	FALSE
ABCB10	0.0727	0.1751	FALSE	FALSE	FALSE
ABCB4	0.1667	0.3745	FALSE	FALSE	FALSE
ABCB5	0	#N/A	FALSE	FALSE	FALSE
ABCB6	0.1561	0.3586	FALSE	FALSE	FALSE
ABCB7	0.0051	0.0085	FALSE	FALSE	FALSE
ABCB8	0.0727	0.1992	FALSE	FALSE	FALSE
ABCB9	0.3088	0.7818	FALSE	FALSE	FALSE
ABCC1	0.4248	0.7797	FALSE	FALSE	FALSE
ABCC10	0.0806	0.1938	FALSE	FALSE	FALSE
ABCC11	0.0236	#N/A	FALSE	FALSE	FALSE
ABCC12	0.0351	#N/A	FALSE	FALSE	FALSE
ABCC13	0.0364	#N/A	FALSE	FALSE	FALSE
ABCC2	0.0339	#N/A	FALSE	FALSE	FALSE
ABCC3	0.0778	0.2284	FALSE	FALSE	FALSE
ABCC4	-0.0867	0.2286	FALSE	FALSE	FALSE
ABCC5	0	0	FALSE	FALSE	FALSE
ABCC6	0.0326	#N/A	FALSE	FALSE	FALSE
ABCC6P2	0.0375	#N/A	FALSE	FALSE	FALSE
ABCC8	0.0314	#N/A	FALSE	FALSE	FALSE
ABCD1	0.001	0.0008	FALSE	FALSE	FALSE
ABCD3	-0.2332	0.6956	FALSE	FALSE	FALSE
ABCD4	0.1694	0.4399	FALSE	FALSE	FALSE
ABCE1	-0.0625	0.1794	FALSE	FALSE	FALSE
ABCF1	0.0298	0.0721	FALSE	FALSE	FALSE
ABCF2	0.021	0.0526	FALSE	FALSE	FALSE
ABCF3	-0.0181	0.0377	FALSE	FALSE	FALSE
ABCG1	0.2348	0.5021	FALSE	FALSE	FALSE
ABCG2	0.0629	0.1521	FALSE	FALSE	FALSE
ABCG4	0.0313	#N/A	FALSE	FALSE	FALSE
ABCG8	0.0331	#N/A	FALSE	FALSE	FALSE
ABHD1	0.0542	#N/A	FALSE	FALSE	FALSE
ABHD10	0.025	0.0581	FALSE	FALSE	FALSE
ABHD11	0.1072	0.2804	FALSE	FALSE	FALSE
ABHD11-AS1	0.1728	#N/A	FALSE	FALSE	FALSE
ABHD12	-0.0369	0.1067	FALSE	FALSE	FALSE
ABHD13	0.1351	0.362	FALSE	FALSE	FALSE
ABHD14A	0.014	0.0296	FALSE	FALSE	FALSE
ABHD14A-ACY1	0.0346	#N/A	FALSE	FALSE	FALSE
ABHD14B	-0.0731	0.2088	FALSE	FALSE	FALSE
ABHD15	0.0054	0.0089	FALSE	FALSE	FALSE
ABHD16A	-0.0748	0.1805	FALSE	FALSE	FALSE
ABHD17A	-0.0297	0.0719	FALSE	FALSE	FALSE
ABHD17AP3	0.0259	#N/A	FALSE	FALSE	FALSE
ABHD17B	0.0465	0.1121	FALSE	FALSE	FALSE
ABHD17C	0.0125	0.0239	FALSE	FALSE	FALSE
ABHD18	0.3263	0.7211	FALSE	FALSE	FALSE
ABHD2	0.4538	1.3952	TRUE	FALSE	FALSE
ABHD3	0.1943	0.5569	FALSE	FALSE	FALSE
ABHD4	0.0786	0.2033	FALSE	FALSE	FALSE
ABHD5	0.1697	0.5102	FALSE	FALSE	FALSE
ABHD6	-0.0021	0.0032	FALSE	FALSE	FALSE
ABHD8	-0.1789	0.4393	FALSE	FALSE	FALSE
ABI1	0.1556	0.4854	FALSE	FALSE	FALSE
ABI2	-0.0312	0.0834	FALSE	FALSE	FALSE
ABI3	0.0353	#N/A	FALSE	FALSE	FALSE
ABI3BP	0.1288	0.3222	FALSE	FALSE	FALSE
ABL1	-0.0735	0.2139	FALSE	FALSE	FALSE
ABL2	1.2785	5.6691	TRUE	FALSE	FALSE
ABLIM1	0.1044	0.2574	FALSE	FALSE	FALSE
ABLIM2	0	#N/A	FALSE	FALSE	FALSE
ABLIM3	0.1693	0.4215	FALSE	FALSE	FALSE
ABR	-0.0478	0.1304	FALSE	FALSE	FALSE
ABRACL	-0.0426	0.1221	FALSE	FALSE	FALSE
ABRAXAS1	-0.0551	0.1351	FALSE	FALSE	FALSE
ABRAXAS2	-0.0469	0.1186	FALSE	FALSE	FALSE
ABT1	-0.0187	0.0429	FALSE	FALSE	FALSE
ABTB1	0.0588	0.1375	FALSE	FALSE	FALSE
ABTB2	0.4869	1.0251	FALSE	FALSE	FALSE
AC000068.1	0.0568	#N/A	FALSE	FALSE	FALSE
AC000068.2	0.035	#N/A	FALSE	FALSE	FALSE
AC000068.3	0.0318	#N/A	FALSE	FALSE	FALSE
AC000089.1	0.0349	#N/A	FALSE	FALSE	FALSE
AC000093.1	0.0837	#N/A	FALSE	FALSE	FALSE
AC000123.2	0.0355	#N/A	FALSE	FALSE	FALSE
AC000123.3	0.2011	0.4507	FALSE	FALSE	FALSE
AC000374.1	0.0311	#N/A	FALSE	FALSE	FALSE
AC000403.1	0.0338	#N/A	FALSE	FALSE	FALSE
AC001226.1	0	#N/A	FALSE	FALSE	FALSE
AC002044.2	0	#N/A	FALSE	FALSE	FALSE
AC002056.1	0.0309	#N/A	FALSE	FALSE	FALSE
AC002059.1	0.0321	#N/A	FALSE	FALSE	FALSE
AC002066.1	0.0276	#N/A	FALSE	FALSE	FALSE
AC002074.1	0.029	#N/A	FALSE	FALSE	FALSE
AC002075.2	0.0351	#N/A	FALSE	FALSE	FALSE
AC002076.1	0.0326	#N/A	FALSE	FALSE	FALSE
AC002094.2	0.2079	#N/A	FALSE	FALSE	FALSE
AC002094.5	0	#N/A	FALSE	FALSE	FALSE
AC002116.2	0.0913	#N/A	FALSE	FALSE	FALSE
AC002128.1	0	#N/A	FALSE	FALSE	FALSE
AC002310.1	0.2278	0.4935	FALSE	FALSE	FALSE
AC002310.2	0.035	#N/A	FALSE	FALSE	FALSE
AC002310.3	0	#N/A	FALSE	FALSE	FALSE
AC002350.1	0.0327	#N/A	FALSE	FALSE	FALSE
AC002384.1	0.027	#N/A	FALSE	FALSE	FALSE
AC002398.1	0.0311	#N/A	FALSE	FALSE	FALSE
AC002401.4	0.0086	0.0162	FALSE	FALSE	FALSE
AC002407.1	0.0354	0.1443	FALSE	FALSE	FALSE
AC002429.2	0	#N/A	FALSE	FALSE	FALSE
AC002451.1	0.0321	#N/A	FALSE	FALSE	FALSE
AC002454.1	0.0355	#N/A	FALSE	FALSE	FALSE
AC002456.1	0.323	0.6538	FALSE	FALSE	FALSE
AC002467.1	0.2191	0.5373	FALSE	FALSE	FALSE
AC002470.1	0.2233	0.4848	FALSE	FALSE	FALSE
AC002472.2	0	#N/A	FALSE	FALSE	FALSE
AC002480.2	0.0358	#N/A	FALSE	FALSE	FALSE
AC002504.1	0.0356	#N/A	FALSE	FALSE	FALSE
AC002519.1	0	#N/A	FALSE	FALSE	FALSE
AC002524.1	0	#N/A	FALSE	FALSE	FALSE
AC002543.1	0.0346	#N/A	FALSE	FALSE	FALSE
AC002550.1	0.1082	0.3456	FALSE	FALSE	FALSE
AC002553.1	0.0286	#N/A	FALSE	FALSE	FALSE
AC002558.1	0.0274	#N/A	FALSE	FALSE	FALSE
AC002558.3	0.031	#N/A	FALSE	FALSE	FALSE
AC002563.1	0	#N/A	FALSE	FALSE	FALSE
AC003005.2	0.0365	#N/A	FALSE	FALSE	FALSE
AC003070.2	0.0307	#N/A	FALSE	FALSE	FALSE
AC003071.1	0	#N/A	FALSE	FALSE	FALSE
AC003072.1	0.0311	#N/A	FALSE	FALSE	FALSE
AC003092.1	0.1224	#N/A	FALSE	FALSE	FALSE
AC003102.1	0.1231	0.3169	FALSE	FALSE	FALSE
AC003681.1	0.1615	0.365	FALSE	FALSE	FALSE
AC003684.1	0.0356	#N/A	FALSE	FALSE	FALSE
AC003956.1	0.0314	#N/A	FALSE	FALSE	FALSE
AC003965.1	0.2226	0.545	FALSE	FALSE	FALSE
AC003973.3	0.0297	#N/A	FALSE	FALSE	FALSE
AC003984.1	0	#N/A	FALSE	FALSE	FALSE
AC003991.2	0	#N/A	FALSE	FALSE	FALSE
AC004024.1	0.0311	#N/A	FALSE	FALSE	FALSE
AC004057.1	0.0301	#N/A	FALSE	FALSE	FALSE
AC004069.1	0.0295	#N/A	FALSE	FALSE	FALSE
AC004076.2	0.0298	#N/A	FALSE	FALSE	FALSE
AC004080.4	0	#N/A	FALSE	FALSE	FALSE
AC004129.2	0	#N/A	FALSE	FALSE	FALSE
AC004130.1	0.0436	0.1014	FALSE	FALSE	FALSE
AC004147.5	0.0356	#N/A	FALSE	FALSE	FALSE
AC004148.2	0.0182	0.0348	FALSE	FALSE	FALSE
AC004156.1	0.1166	0.3445	FALSE	FALSE	FALSE
AC004158.1	0.0238	#N/A	FALSE	FALSE	FALSE
AC004221.1	0.0288	#N/A	FALSE	FALSE	FALSE
AC004224.1	0.0325	#N/A	FALSE	FALSE	FALSE
AC004231.1	0.0351	#N/A	FALSE	FALSE	FALSE
AC004232.2	0.0357	#N/A	FALSE	FALSE	FALSE
AC004232.3	0	#N/A	FALSE	FALSE	FALSE
AC004233.2	0.0363	#N/A	FALSE	FALSE	FALSE
AC004233.4	0.0369	#N/A	FALSE	FALSE	FALSE
AC004241.1	0.1198	0.2833	FALSE	FALSE	FALSE
AC004241.3	0.1498	0.3427	FALSE	FALSE	FALSE
AC004241.5	0.0361	#N/A	FALSE	FALSE	FALSE
AC004264.1	0.1901	0.4227	FALSE	FALSE	FALSE
AC004386.1	0.0675	#N/A	FALSE	FALSE	FALSE
AC004408.2	0	#N/A	FALSE	FALSE	FALSE
AC004449.1	0.0328	#N/A	FALSE	FALSE	FALSE
AC004453.1	0.0341	0.0728	FALSE	FALSE	FALSE
AC004461.1	0	#N/A	FALSE	FALSE	FALSE
AC004466.1	0.0299	#N/A	FALSE	FALSE	FALSE
AC004466.3	0	#N/A	FALSE	FALSE	FALSE
AC004477.1	0.6746	1.1115	FALSE	FALSE	FALSE
AC004477.2	0.0358	#N/A	FALSE	FALSE	FALSE
AC004477.3	0.0374	0.1562	FALSE	FALSE	FALSE
AC004494.1	0.0336	#N/A	FALSE	FALSE	FALSE
AC004520.1	0.2441	0.5256	FALSE	FALSE	FALSE
AC004522.2	0	#N/A	FALSE	FALSE	FALSE
AC004528.2	0.0358	#N/A	FALSE	FALSE	FALSE
AC004540.1	0.0351	0.0747	FALSE	FALSE	FALSE
AC004540.2	0.0288	#N/A	FALSE	FALSE	FALSE
AC004542.2	0.0259	#N/A	FALSE	FALSE	FALSE
AC004552.1	0.0274	#N/A	FALSE	FALSE	FALSE
AC004585.1	0.0311	#N/A	FALSE	FALSE	FALSE
AC004590.1	0.0664	#N/A	FALSE	FALSE	FALSE
AC004623.1	0.0356	#N/A	FALSE	FALSE	FALSE
AC004656.1	0.2362	0.5218	FALSE	FALSE	FALSE
AC004687.1	0.0354	#N/A	FALSE	FALSE	FALSE
AC004707.1	0.067	0.2499	FALSE	FALSE	FALSE
AC004754.1	0	#N/A	FALSE	FALSE	FALSE
AC004771.1	0.0354	#N/A	FALSE	FALSE	FALSE
AC004771.2	0	#N/A	FALSE	FALSE	FALSE
AC004771.4	0.1271	#N/A	FALSE	FALSE	FALSE
AC004777.1	0.0328	#N/A	FALSE	FALSE	FALSE
AC004797.1	0.0339	#N/A	FALSE	FALSE	FALSE
AC004801.1	0.0398	#N/A	FALSE	FALSE	FALSE
AC004801.2	0.1026	#N/A	FALSE	FALSE	FALSE
AC004801.6	0.0307	#N/A	FALSE	FALSE	FALSE
AC004803.1	0.3458	0.6658	FALSE	FALSE	FALSE
AC004812.2	0.2316	0.4986	FALSE	FALSE	FALSE
AC004816.1	0.2133	0.4601	FALSE	FALSE	FALSE
AC004816.2	0.0841	#N/A	FALSE	FALSE	FALSE
AC004824.1	0.0549	#N/A	FALSE	FALSE	FALSE
AC004825.2	0.0296	#N/A	FALSE	FALSE	FALSE
AC004832.1	0.0364	#N/A	FALSE	FALSE	FALSE
AC004832.4	0.0741	0.2343	FALSE	FALSE	FALSE
AC004832.6	0	#N/A	FALSE	FALSE	FALSE
AC004834.1	0.0362	#N/A	FALSE	FALSE	FALSE
AC004839.1	0.0268	#N/A	FALSE	FALSE	FALSE
AC004846.2	0.1151	0.2782	FALSE	FALSE	FALSE
AC004852.2	0	#N/A	FALSE	FALSE	FALSE
AC004854.2	0.3295	0.6655	FALSE	FALSE	FALSE
AC004870.2	0	#N/A	FALSE	FALSE	FALSE
AC004877.1	0.0266	#N/A	FALSE	FALSE	FALSE
AC004877.2	0.0587	#N/A	FALSE	FALSE	FALSE
AC004884.1	0.0356	#N/A	FALSE	FALSE	FALSE
AC004884.2	0.0361	#N/A	FALSE	FALSE	FALSE
AC004890.1	0	#N/A	FALSE	FALSE	FALSE
AC004890.2	0.0356	#N/A	FALSE	FALSE	FALSE
AC004898.1	0.1458	0.4262	FALSE	FALSE	FALSE
AC004908.2	0.0947	#N/A	FALSE	FALSE	FALSE
AC004908.3	0	#N/A	FALSE	FALSE	FALSE
AC004910.1	0	#N/A	FALSE	FALSE	FALSE
AC004918.1	0.0946	#N/A	FALSE	FALSE	FALSE
AC004918.3	0.0731	#N/A	FALSE	FALSE	FALSE
AC004923.1	0.0362	#N/A	FALSE	FALSE	FALSE
AC004923.4	0.0324	#N/A	FALSE	FALSE	FALSE
AC004925.1	0.1275	0.3578	FALSE	FALSE	FALSE
AC004943.1	0.0313	#N/A	FALSE	FALSE	FALSE
AC004943.2	0.1339	0.3097	FALSE	FALSE	FALSE
AC004951.1	0.0286	#N/A	FALSE	FALSE	FALSE
AC004951.2	0.0302	#N/A	FALSE	FALSE	FALSE
AC004951.4	0	#N/A	FALSE	FALSE	FALSE
AC004967.1	0.7616	1.0737	FALSE	FALSE	FALSE
AC004975.1	0.029	#N/A	FALSE	FALSE	FALSE
AC004980.1	0.0508	#N/A	FALSE	FALSE	FALSE
AC004982.2	0.1266	0.2942	FALSE	FALSE	FALSE
AC005000.1	0.0334	#N/A	FALSE	FALSE	FALSE
AC005005.3	0.0314	#N/A	FALSE	FALSE	FALSE
AC005005.4	0.0207	#N/A	FALSE	FALSE	FALSE
AC005014.2	0.0356	#N/A	FALSE	FALSE	FALSE
AC005034.3	0.1502	0.3456	FALSE	FALSE	FALSE
AC005034.4	0.0311	#N/A	FALSE	FALSE	FALSE
AC005034.5	0.0361	#N/A	FALSE	FALSE	FALSE
AC005037.1	0.0334	#N/A	FALSE	FALSE	FALSE
AC005046.1	0.0331	#N/A	FALSE	FALSE	FALSE
AC005050.1	0	#N/A	FALSE	FALSE	FALSE
AC005062.1	0.0356	#N/A	FALSE	FALSE	FALSE
AC005070.3	0.0304	#N/A	FALSE	FALSE	FALSE
AC005072.1	0.0274	#N/A	FALSE	FALSE	FALSE
AC005076.1	0.1918	0.4319	FALSE	FALSE	FALSE
AC005082.1	0.0363	#N/A	FALSE	FALSE	FALSE
AC005083.1	0.0315	#N/A	FALSE	FALSE	FALSE
AC005084.1	0.0374	#N/A	FALSE	FALSE	FALSE
AC005086.1	0.0351	#N/A	FALSE	FALSE	FALSE
AC005089.1	0.0311	#N/A	FALSE	FALSE	FALSE
AC005091.1	0.0358	#N/A	FALSE	FALSE	FALSE
AC005099.1	0.034	#N/A	FALSE	FALSE	FALSE
AC005105.1	0.0361	#N/A	FALSE	FALSE	FALSE
AC005154.1	-0.1601	0.4664	FALSE	FALSE	FALSE
AC005154.3	0.0318	#N/A	FALSE	FALSE	FALSE
AC005162.3	0.0311	#N/A	FALSE	FALSE	FALSE
AC005183.1	0.0361	#N/A	FALSE	FALSE	FALSE
AC005220.1	0.0361	#N/A	FALSE	FALSE	FALSE
AC005224.1	0.0904	#N/A	FALSE	FALSE	FALSE
AC005224.3	0.0355	#N/A	FALSE	FALSE	FALSE
AC005225.2	0	#N/A	FALSE	FALSE	FALSE
AC005225.4	0.0318	#N/A	FALSE	FALSE	FALSE
AC005229.4	0.2332	0.5214	FALSE	FALSE	FALSE
AC005244.1	0	#N/A	FALSE	FALSE	FALSE
AC005253.1	0.1286	0.2964	FALSE	FALSE	FALSE
AC005253.2	0.0532	#N/A	FALSE	FALSE	FALSE
AC005255.1	0.142	0.3785	FALSE	FALSE	FALSE
AC005256.1	0.0081	#N/A	FALSE	FALSE	FALSE
AC005261.1	0.0175	0.0366	FALSE	FALSE	FALSE
AC005261.2	0.1026	#N/A	FALSE	FALSE	FALSE
AC005261.3	0.3478	0.6671	FALSE	FALSE	FALSE
AC005261.4	0.0276	#N/A	FALSE	FALSE	FALSE
AC005261.5	0.1026	#N/A	FALSE	FALSE	FALSE
AC005262.1	0.0288	#N/A	FALSE	FALSE	FALSE
AC005280.2	0.0353	#N/A	FALSE	FALSE	FALSE
AC005288.1	0.1107	0.3276	FALSE	FALSE	FALSE
AC005291.1	0	#N/A	FALSE	FALSE	FALSE
AC005306.1	0.3049	0.6205	FALSE	FALSE	FALSE
AC005324.3	0.035	#N/A	FALSE	FALSE	FALSE
AC005329.1	0.171	0.3928	FALSE	FALSE	FALSE
AC005329.2	0.0283	#N/A	FALSE	FALSE	FALSE
AC005329.3	0.0364	0.1677	FALSE	FALSE	FALSE
AC005332.1	0.1782	0.4677	FALSE	FALSE	FALSE
AC005332.4	0.0254	#N/A	FALSE	FALSE	FALSE
AC005332.5	0.0259	#N/A	FALSE	FALSE	FALSE
AC005332.6	0.1081	0.2529	FALSE	FALSE	FALSE
AC005332.7	0.1177	0.3084	FALSE	FALSE	FALSE
AC005339.1	0.0357	#N/A	FALSE	FALSE	FALSE
AC005351.1	0	#N/A	FALSE	FALSE	FALSE
AC005363.2	0.1535	0.3708	FALSE	FALSE	FALSE
AC005383.1	0	#N/A	FALSE	FALSE	FALSE
AC005476.2	0.0295	#N/A	FALSE	FALSE	FALSE
AC005480.1	0.2864	0.6274	FALSE	FALSE	FALSE
AC005495.1	0.0328	#N/A	FALSE	FALSE	FALSE
AC005498.1	0.0351	#N/A	FALSE	FALSE	FALSE
AC005498.2	0.2322	0.5071	FALSE	FALSE	FALSE
AC005498.3	0.0253	#N/A	FALSE	FALSE	FALSE
AC005519.1	0	#N/A	FALSE	FALSE	FALSE
AC005520.2	0.0239	#N/A	FALSE	FALSE	FALSE
AC005520.5	0.0357	#N/A	FALSE	FALSE	FALSE
AC005521.1	0.0306	#N/A	FALSE	FALSE	FALSE
AC005523.1	0.0314	#N/A	FALSE	FALSE	FALSE
AC005523.2	0.0556	0.1341	FALSE	FALSE	FALSE
AC005531.1	0.0321	#N/A	FALSE	FALSE	FALSE
AC005532.1	0.1401	#N/A	FALSE	FALSE	FALSE
AC005534.1	0.0314	#N/A	FALSE	FALSE	FALSE
AC005534.2	0.0351	#N/A	FALSE	FALSE	FALSE
AC005537.1	0.0355	#N/A	FALSE	FALSE	FALSE
AC005540.1	0.0287	#N/A	FALSE	FALSE	FALSE
AC005549.1	0	#N/A	FALSE	FALSE	FALSE
AC005562.1	0.1866	#N/A	FALSE	FALSE	FALSE
AC005578.1	0.0318	#N/A	FALSE	FALSE	FALSE
AC005587.1	0.0339	#N/A	FALSE	FALSE	FALSE
AC005593.1	0.2346	0.6	FALSE	FALSE	FALSE
AC005606.1	0.0378	#N/A	FALSE	FALSE	FALSE
AC005606.2	0	#N/A	FALSE	FALSE	FALSE
AC005614.1	0.0295	#N/A	FALSE	FALSE	FALSE
AC005618.1	0.0325	#N/A	FALSE	FALSE	FALSE
AC005632.2	0.0307	#N/A	FALSE	FALSE	FALSE
AC005670.1	0.0298	#N/A	FALSE	FALSE	FALSE
AC005674.2	0.0637	#N/A	FALSE	FALSE	FALSE
AC005692.1	0.0361	#N/A	FALSE	FALSE	FALSE
AC005695.3	0.0355	#N/A	FALSE	FALSE	FALSE
AC005696.1	0.0293	#N/A	FALSE	FALSE	FALSE
AC005696.2	0.0307	#N/A	FALSE	FALSE	FALSE
AC005696.4	0	#N/A	FALSE	FALSE	FALSE
AC005697.2	0	#N/A	FALSE	FALSE	FALSE
AC005703.6	0.0361	#N/A	FALSE	FALSE	FALSE
AC005726.1	0.1431	0.3714	FALSE	FALSE	FALSE
AC005726.2	0	#N/A	FALSE	FALSE	FALSE
AC005726.3	0.1108	#N/A	FALSE	FALSE	FALSE
AC005726.4	0.0349	#N/A	FALSE	FALSE	FALSE
AC005726.5	0.0248	#N/A	FALSE	FALSE	FALSE
AC005730.2	0.0326	#N/A	FALSE	FALSE	FALSE
AC005730.3	0.0368	#N/A	FALSE	FALSE	FALSE
AC005736.1	0	#N/A	FALSE	FALSE	FALSE
AC005736.2	0.0297	#N/A	FALSE	FALSE	FALSE
AC005740.1	0.0311	#N/A	FALSE	FALSE	FALSE
AC005746.2	0.1146	#N/A	FALSE	FALSE	FALSE
AC005746.3	0.0311	#N/A	FALSE	FALSE	FALSE
AC005753.1	0.0349	#N/A	FALSE	FALSE	FALSE
AC005759.1	0.0367	#N/A	FALSE	FALSE	FALSE
AC005775.1	0.0316	#N/A	FALSE	FALSE	FALSE
AC005785.1	0.0293	#N/A	FALSE	FALSE	FALSE
AC005785.2	0.0337	#N/A	FALSE	FALSE	FALSE
AC005786.3	0.3253	0.6279	FALSE	FALSE	FALSE
AC005790.1	0.04	#N/A	FALSE	FALSE	FALSE
AC005822.1	0.0311	#N/A	FALSE	FALSE	FALSE
AC005829.1	0.1657	0.3765	FALSE	FALSE	FALSE
AC005832.2	0.0357	#N/A	FALSE	FALSE	FALSE
AC005837.1	0.2543	0.5573	FALSE	FALSE	FALSE
AC005837.3	0.0349	#N/A	FALSE	FALSE	FALSE
AC005839.1	0.0437	#N/A	FALSE	FALSE	FALSE
AC005840.1	0.0355	#N/A	FALSE	FALSE	FALSE
AC005840.2	0.0686	#N/A	FALSE	FALSE	FALSE
AC005841.1	0.0295	#N/A	FALSE	FALSE	FALSE
AC005865.1	0.0364	#N/A	FALSE	FALSE	FALSE
AC005865.2	0	#N/A	FALSE	FALSE	FALSE
AC005899.3	0	#N/A	FALSE	FALSE	FALSE
AC005899.6	0.0355	#N/A	FALSE	FALSE	FALSE
AC005899.7	0	#N/A	FALSE	FALSE	FALSE
AC005899.8	0.0362	#N/A	FALSE	FALSE	FALSE
AC005906.1	0.0356	#N/A	FALSE	FALSE	FALSE
AC005906.2	0.0359	#N/A	FALSE	FALSE	FALSE
AC005911.1	0.0263	#N/A	FALSE	FALSE	FALSE
AC005912.1	0.1297	#N/A	FALSE	FALSE	FALSE
AC005920.1	0.0361	#N/A	FALSE	FALSE	FALSE
AC005921.2	-0.0193	0.0386	FALSE	FALSE	FALSE
AC005921.3	0.0329	#N/A	FALSE	FALSE	FALSE
AC005943.2	0.037	0.1558	FALSE	FALSE	FALSE
AC005944.1	0.1615	0.3684	FALSE	FALSE	FALSE
AC005972.1	0.0356	#N/A	FALSE	FALSE	FALSE
AC005972.4	0	#N/A	FALSE	FALSE	FALSE
AC006001.2	0.0304	#N/A	FALSE	FALSE	FALSE
AC006001.3	0.3344	0.8099	FALSE	FALSE	FALSE
AC006017.1	0.0357	#N/A	FALSE	FALSE	FALSE
AC006027.1	0.0351	#N/A	FALSE	FALSE	FALSE
AC006028.1	0.035	#N/A	FALSE	FALSE	FALSE
AC006030.1	0.0324	0.1452	FALSE	FALSE	FALSE
AC006033.1	0	#N/A	FALSE	FALSE	FALSE
AC006058.1	0.0596	0.1407	FALSE	FALSE	FALSE
AC006058.2	0	#N/A	FALSE	FALSE	FALSE
AC006058.3	0.0461	0.1048	FALSE	FALSE	FALSE
AC006058.4	0.0311	#N/A	FALSE	FALSE	FALSE
AC006059.1	0.0655	#N/A	FALSE	FALSE	FALSE
AC006064.2	0.046	0.1694	FALSE	FALSE	FALSE
AC006064.4	0.2125	0.5044	FALSE	FALSE	FALSE
AC006077.2	0.1355	#N/A	FALSE	FALSE	FALSE
AC006111.1	0	#N/A	FALSE	FALSE	FALSE
AC006111.2	0.026	#N/A	FALSE	FALSE	FALSE
AC006115.1	0.0311	#N/A	FALSE	FALSE	FALSE
AC006116.10	0	#N/A	FALSE	FALSE	FALSE
AC006116.4	0.0336	#N/A	FALSE	FALSE	FALSE
AC006116.6	0.0274	#N/A	FALSE	FALSE	FALSE
AC006116.7	0.0361	#N/A	FALSE	FALSE	FALSE
AC006116.8	0.0326	#N/A	FALSE	FALSE	FALSE
AC006122.1	0.0203	#N/A	FALSE	FALSE	FALSE
AC006128.1	0.0366	#N/A	FALSE	FALSE	FALSE
AC006141.1	0.0335	#N/A	FALSE	FALSE	FALSE
AC006144.1	0.0356	#N/A	FALSE	FALSE	FALSE
AC006159.2	0.0319	#N/A	FALSE	FALSE	FALSE
AC006160.1	0	#N/A	FALSE	FALSE	FALSE
AC006206.1	0.0361	#N/A	FALSE	FALSE	FALSE
AC006210.2	0.0346	#N/A	FALSE	FALSE	FALSE
AC006213.1	0.0318	#N/A	FALSE	FALSE	FALSE
AC006213.2	0.8377	1.1446	FALSE	FALSE	FALSE
AC006213.4	0.0438	#N/A	FALSE	FALSE	FALSE
AC006213.5	0.0354	#N/A	FALSE	FALSE	FALSE
AC006213.6	0.0314	#N/A	FALSE	FALSE	FALSE
AC006249.1	0.0349	#N/A	FALSE	FALSE	FALSE
AC006252.1	0.0405	#N/A	FALSE	FALSE	FALSE
AC006273.1	0.0282	#N/A	FALSE	FALSE	FALSE
AC006299.1	0.0326	#N/A	FALSE	FALSE	FALSE
AC006305.1	0.0321	#N/A	FALSE	FALSE	FALSE
AC006329.1	0.0321	#N/A	FALSE	FALSE	FALSE
AC006330.1	0.0361	#N/A	FALSE	FALSE	FALSE
AC006333.2	0.488	0.8978	FALSE	FALSE	FALSE
AC006372.4	0.03	#N/A	FALSE	FALSE	FALSE
AC006378.2	0.0332	#N/A	FALSE	FALSE	FALSE
AC006387.1	0.0326	#N/A	FALSE	FALSE	FALSE
AC006435.1	0.0311	#N/A	FALSE	FALSE	FALSE
AC006441.3	0.0263	#N/A	FALSE	FALSE	FALSE
AC006449.2	0.051	#N/A	FALSE	FALSE	FALSE
AC006449.5	0.0869	0.2922	FALSE	FALSE	FALSE
AC006449.6	0.0334	0.0708	FALSE	FALSE	FALSE
AC006449.7	0.031	#N/A	FALSE	FALSE	FALSE
AC006450.3	0	#N/A	FALSE	FALSE	FALSE
AC006453.2	0.0179	0.037	FALSE	FALSE	FALSE
AC006460.2	0.1345	#N/A	FALSE	FALSE	FALSE
AC006480.1	0	#N/A	FALSE	FALSE	FALSE
AC006480.2	0.0371	#N/A	FALSE	FALSE	FALSE
AC006483.1	0.032	#N/A	FALSE	FALSE	FALSE
AC006483.2	0.0342	#N/A	FALSE	FALSE	FALSE
AC006486.2	0.0356	#N/A	FALSE	FALSE	FALSE
AC006504.1	0.0312	#N/A	FALSE	FALSE	FALSE
AC006504.4	0.0311	#N/A	FALSE	FALSE	FALSE
AC006504.5	0.0464	0.1101	FALSE	FALSE	FALSE
AC006504.8	0.0487	#N/A	FALSE	FALSE	FALSE
AC006509.1	0.0357	#N/A	FALSE	FALSE	FALSE
AC006511.3	0.266	#N/A	FALSE	FALSE	FALSE
AC006518.2	0.0356	#N/A	FALSE	FALSE	FALSE
AC006529.1	0.0274	#N/A	FALSE	FALSE	FALSE
AC006538.1	-0.0753	0.186	FALSE	FALSE	FALSE
AC006539.1	0.0328	#N/A	FALSE	FALSE	FALSE
AC006547.1	0.0246	#N/A	FALSE	FALSE	FALSE
AC006547.2	0.0266	#N/A	FALSE	FALSE	FALSE
AC006547.3	0.1937	0.4364	FALSE	FALSE	FALSE
AC006600.2	0.0355	#N/A	FALSE	FALSE	FALSE
AC006942.1	0.0365	#N/A	FALSE	FALSE	FALSE
AC006946.2	0.0296	#N/A	FALSE	FALSE	FALSE
AC006965.1	0	#N/A	FALSE	FALSE	FALSE
AC006978.1	0.3303	0.6341	FALSE	FALSE	FALSE
AC007009.1	0.1437	0.4124	FALSE	FALSE	FALSE
AC007014.1	0.0311	#N/A	FALSE	FALSE	FALSE
AC007014.2	0.0237	#N/A	FALSE	FALSE	FALSE
AC007029.1	0	#N/A	FALSE	FALSE	FALSE
AC007032.1	0.706	1.0456	FALSE	FALSE	FALSE
AC007036.2	0.0306	#N/A	FALSE	FALSE	FALSE
AC007038.1	0.0686	0.2286	FALSE	FALSE	FALSE
AC007038.2	0.0487	#N/A	FALSE	FALSE	FALSE
AC007040.2	0.1114	0.258	FALSE	FALSE	FALSE
AC007041.1	0.0335	#N/A	FALSE	FALSE	FALSE
AC007066.1	0.0314	#N/A	FALSE	FALSE	FALSE
AC007066.2	0.0363	#N/A	FALSE	FALSE	FALSE
AC007099.1	0.0295	#N/A	FALSE	FALSE	FALSE
AC007114.1	0.1241	0.3135	FALSE	FALSE	FALSE
AC007114.2	0.2539	0.583	FALSE	FALSE	FALSE
AC007126.1	0.0304	#N/A	FALSE	FALSE	FALSE
AC007160.1	0.0844	0.2689	FALSE	FALSE	FALSE
AC007161.1	0.0342	#N/A	FALSE	FALSE	FALSE
AC007163.1	0	#N/A	FALSE	FALSE	FALSE
AC007182.2	0.0374	#N/A	FALSE	FALSE	FALSE
AC007191.1	0.0311	#N/A	FALSE	FALSE	FALSE
AC007193.1	0.0327	#N/A	FALSE	FALSE	FALSE
AC007215.1	0	#N/A	FALSE	FALSE	FALSE
AC007216.1	0	#N/A	FALSE	FALSE	FALSE
AC007216.3	0.0259	#N/A	FALSE	FALSE	FALSE
AC007216.4	0.0364	#N/A	FALSE	FALSE	FALSE
AC007228.2	0.0746	#N/A	FALSE	FALSE	FALSE
AC007229.1	0.0303	#N/A	FALSE	FALSE	FALSE
AC007238.1	0.1937	#N/A	FALSE	FALSE	FALSE
AC007240.1	0.1406	#N/A	FALSE	FALSE	FALSE
AC007249.2	0	#N/A	FALSE	FALSE	FALSE
AC007250.1	0.0239	#N/A	FALSE	FALSE	FALSE
AC007256.1	0.0361	#N/A	FALSE	FALSE	FALSE
AC007262.2	0	#N/A	FALSE	FALSE	FALSE
AC007285.1	0.0318	#N/A	FALSE	FALSE	FALSE
AC007292.1	0.037	#N/A	FALSE	FALSE	FALSE
AC007292.2	0.3238	0.7125	FALSE	FALSE	FALSE
AC007292.3	0	#N/A	FALSE	FALSE	FALSE
AC007314.1	0.0359	#N/A	FALSE	FALSE	FALSE
AC007318.1	0.1732	0.3871	FALSE	FALSE	FALSE
AC007318.2	0.024	#N/A	FALSE	FALSE	FALSE
AC007336.1	0.0241	#N/A	FALSE	FALSE	FALSE
AC007342.4	0	#N/A	FALSE	FALSE	FALSE
AC007342.6	0.0311	#N/A	FALSE	FALSE	FALSE
AC007342.7	0.0331	#N/A	FALSE	FALSE	FALSE
AC007364.1	0.0264	#N/A	FALSE	FALSE	FALSE
AC007365.1	0.0374	#N/A	FALSE	FALSE	FALSE
AC007370.1	0	#N/A	FALSE	FALSE	FALSE
AC007375.3	0	#N/A	FALSE	FALSE	FALSE
AC007378.1	0.0324	#N/A	FALSE	FALSE	FALSE
AC007382.1	0.1367	#N/A	FALSE	FALSE	FALSE
AC007383.1	0.0318	#N/A	FALSE	FALSE	FALSE
AC007383.2	0.091	#N/A	FALSE	FALSE	FALSE
AC007383.3	0.0288	#N/A	FALSE	FALSE	FALSE
AC007383.4	0	#N/A	FALSE	FALSE	FALSE
AC007388.1	0.1224	0.3334	FALSE	FALSE	FALSE
AC007389.1	0.0334	#N/A	FALSE	FALSE	FALSE
AC007389.4	0.0355	#N/A	FALSE	FALSE	FALSE
AC007389.5	0.0506	#N/A	FALSE	FALSE	FALSE
AC007390.2	0.0987	#N/A	FALSE	FALSE	FALSE
AC007391.1	0.0311	#N/A	FALSE	FALSE	FALSE
AC007405.1	0.0263	#N/A	FALSE	FALSE	FALSE
AC007405.3	0.1306	0.3263	FALSE	FALSE	FALSE
AC007406.5	0.2379	0.5255	FALSE	FALSE	FALSE
AC007448.3	0.0293	#N/A	FALSE	FALSE	FALSE
AC007485.2	0.2481	0.5218	FALSE	FALSE	FALSE
AC007490.1	0	#N/A	FALSE	FALSE	FALSE
AC007495.1	0.0329	#N/A	FALSE	FALSE	FALSE
AC007497.1	0.0361	#N/A	FALSE	FALSE	FALSE
AC007529.1	0	#N/A	FALSE	FALSE	FALSE
AC007537.1	0.0355	#N/A	FALSE	FALSE	FALSE
AC007537.2	0.0379	#N/A	FALSE	FALSE	FALSE
AC007541.1	0.4112	0.7301	FALSE	FALSE	FALSE
AC007546.1	0.0333	#N/A	FALSE	FALSE	FALSE
AC007563.2	0.0556	0.2112	FALSE	FALSE	FALSE
AC007566.1	0.0328	#N/A	FALSE	FALSE	FALSE
AC007570.1	0.037	#N/A	FALSE	FALSE	FALSE
AC007598.3	0.0364	#N/A	FALSE	FALSE	FALSE
AC007608.3	0	#N/A	FALSE	FALSE	FALSE
AC007610.4	0.0361	#N/A	FALSE	FALSE	FALSE
AC007611.1	0.0712	#N/A	FALSE	FALSE	FALSE
AC007613.1	0.1437	0.4345	FALSE	FALSE	FALSE
AC007618.1	0	#N/A	FALSE	FALSE	FALSE
AC007620.2	0.0894	#N/A	FALSE	FALSE	FALSE
AC007620.3	0.0358	#N/A	FALSE	FALSE	FALSE
AC007622.2	0	#N/A	FALSE	FALSE	FALSE
AC007639.1	0.0295	#N/A	FALSE	FALSE	FALSE
AC007663.3	0.0297	#N/A	FALSE	FALSE	FALSE
AC007663.4	0.0357	#N/A	FALSE	FALSE	FALSE
AC007673.1	0	#N/A	FALSE	FALSE	FALSE
AC007683.1	0.1953	0.4638	FALSE	FALSE	FALSE
AC007684.1	0.0351	#N/A	FALSE	FALSE	FALSE
AC007686.1	0.0299	#N/A	FALSE	FALSE	FALSE
AC007686.3	0.0272	#N/A	FALSE	FALSE	FALSE
AC007688.1	0.0451	0.0946	FALSE	FALSE	FALSE
AC007731.3	0.0324	#N/A	FALSE	FALSE	FALSE
AC007738.1	0	#N/A	FALSE	FALSE	FALSE
AC007743.1	0.0328	#N/A	FALSE	FALSE	FALSE
AC007750.1	0.0372	#N/A	FALSE	FALSE	FALSE
AC007773.1	0.1787	0.4011	FALSE	FALSE	FALSE
AC007780.1	0.0379	#N/A	FALSE	FALSE	FALSE
AC007786.1	0	#N/A	FALSE	FALSE	FALSE
AC007823.1	0.0318	#N/A	FALSE	FALSE	FALSE
AC007842.1	0	#N/A	FALSE	FALSE	FALSE
AC007878.1	0.0352	#N/A	FALSE	FALSE	FALSE
AC007879.2	0	#N/A	FALSE	FALSE	FALSE
AC007879.3	0	#N/A	FALSE	FALSE	FALSE
AC007879.4	0	#N/A	FALSE	FALSE	FALSE
AC007881.3	0.0314	#N/A	FALSE	FALSE	FALSE
AC007906.2	0.0265	#N/A	FALSE	FALSE	FALSE
AC007919.2	0.0257	#N/A	FALSE	FALSE	FALSE
AC007938.2	0	#N/A	FALSE	FALSE	FALSE
AC007938.3	0.0359	#N/A	FALSE	FALSE	FALSE
AC007969.1	0.1357	0.3494	FALSE	FALSE	FALSE
AC007969.2	0.0327	#N/A	FALSE	FALSE	FALSE
AC007996.1	0.294	0.5909	FALSE	FALSE	FALSE
AC008011.2	0.0317	#N/A	FALSE	FALSE	FALSE
AC008013.1	0	#N/A	FALSE	FALSE	FALSE
AC008014.1	0.0379	#N/A	FALSE	FALSE	FALSE
AC008026.1	0.0333	#N/A	FALSE	FALSE	FALSE
AC008026.2	0.0603	#N/A	FALSE	FALSE	FALSE
AC008026.3	0.0311	#N/A	FALSE	FALSE	FALSE
AC008035.1	0.1767	0.4354	FALSE	FALSE	FALSE
AC008038.1	0.0473	0.1168	FALSE	FALSE	FALSE
AC008040.5	0.0308	#N/A	FALSE	FALSE	FALSE
AC008060.2	0.0324	#N/A	FALSE	FALSE	FALSE
AC008060.4	0	#N/A	FALSE	FALSE	FALSE
AC008063.2	0.1016	#N/A	FALSE	FALSE	FALSE
AC008074.3	0.0765	#N/A	FALSE	FALSE	FALSE
AC008079.2	0.265	0.6288	FALSE	FALSE	FALSE
AC008083.1	0.0356	#N/A	FALSE	FALSE	FALSE
AC008083.2	0.0331	#N/A	FALSE	FALSE	FALSE
AC008105.2	0	0	FALSE	FALSE	FALSE
AC008105.3	0	#N/A	FALSE	FALSE	FALSE
AC008109.1	0.1419	#N/A	FALSE	FALSE	FALSE
AC008115.3	0.0302	#N/A	FALSE	FALSE	FALSE
AC008115.4	0.0356	#N/A	FALSE	FALSE	FALSE
AC008124.1	0.0649	0.1741	FALSE	FALSE	FALSE
AC008147.2	0.0326	#N/A	FALSE	FALSE	FALSE
AC008149.1	0.0274	#N/A	FALSE	FALSE	FALSE
AC008155.1	0.0361	#N/A	FALSE	FALSE	FALSE
AC008163.1	0.0335	#N/A	FALSE	FALSE	FALSE
AC008264.1	0	#N/A	FALSE	FALSE	FALSE
AC008264.2	0.2479	#N/A	FALSE	FALSE	FALSE
AC008267.5	-0.0279	0.0589	FALSE	FALSE	FALSE
AC008267.8	0.0375	#N/A	FALSE	FALSE	FALSE
AC008278.2	0	#N/A	FALSE	FALSE	FALSE
AC008379.1	0.0306	#N/A	FALSE	FALSE	FALSE
AC008393.1	0.1881	#N/A	FALSE	FALSE	FALSE
AC008403.2	0.0349	#N/A	FALSE	FALSE	FALSE
AC008403.3	0.0276	#N/A	FALSE	FALSE	FALSE
AC008417.1	0.0361	#N/A	FALSE	FALSE	FALSE
AC008427.1	0.029	#N/A	FALSE	FALSE	FALSE
AC008429.1	0.1686	#N/A	FALSE	FALSE	FALSE
AC008429.2	0.0592	#N/A	FALSE	FALSE	FALSE
AC008434.1	0.0361	#N/A	FALSE	FALSE	FALSE
AC008438.1	0.023	#N/A	FALSE	FALSE	FALSE
AC008440.2	0.5163	0.8961	FALSE	FALSE	FALSE
AC008443.1	0.746	1.2384	FALSE	FALSE	FALSE
AC008443.5	0.0734	0.1758	FALSE	FALSE	FALSE
AC008443.6	0.0355	#N/A	FALSE	FALSE	FALSE
AC008448.1	0	#N/A	FALSE	FALSE	FALSE
AC008467.1	0.0371	#N/A	FALSE	FALSE	FALSE
AC008481.1	0.0293	#N/A	FALSE	FALSE	FALSE
AC008494.3	0.0724	#N/A	FALSE	FALSE	FALSE
AC008507.1	0.0295	#N/A	FALSE	FALSE	FALSE
AC008507.2	0	#N/A	FALSE	FALSE	FALSE
AC008507.3	0.0358	#N/A	FALSE	FALSE	FALSE
AC008522.1	0.016	0.0322	FALSE	FALSE	FALSE
AC008537.4	0.0282	#N/A	FALSE	FALSE	FALSE
AC008543.1	0.0361	#N/A	FALSE	FALSE	FALSE
AC008551.1	0.0351	#N/A	FALSE	FALSE	FALSE
AC008555.1	0.0358	#N/A	FALSE	FALSE	FALSE
AC008555.2	0	#N/A	FALSE	FALSE	FALSE
AC008555.5	0.0361	#N/A	FALSE	FALSE	FALSE
AC008555.8	0.0368	#N/A	FALSE	FALSE	FALSE
AC008562.1	0	#N/A	FALSE	FALSE	FALSE
AC008569.1	0.031	#N/A	FALSE	FALSE	FALSE
AC008608.2	0.1903	0.4202	FALSE	FALSE	FALSE
AC008610.1	0.0255	#N/A	FALSE	FALSE	FALSE
AC008622.2	0.1223	0.3012	FALSE	FALSE	FALSE
AC008637.1	0	#N/A	FALSE	FALSE	FALSE
AC008669.1	0.0301	#N/A	FALSE	FALSE	FALSE
AC008676.1	0.0296	#N/A	FALSE	FALSE	FALSE
AC008676.2	0.0297	#N/A	FALSE	FALSE	FALSE
AC008677.2	0.0312	#N/A	FALSE	FALSE	FALSE
AC008686.1	0.1727	0.4066	FALSE	FALSE	FALSE
AC008691.1	0.0351	#N/A	FALSE	FALSE	FALSE
AC008694.2	0.0321	#N/A	FALSE	FALSE	FALSE
AC008703.1	0	#N/A	FALSE	FALSE	FALSE
AC008708.2	0.0311	#N/A	FALSE	FALSE	FALSE
AC008725.1	0.0639	#N/A	FALSE	FALSE	FALSE
AC008731.1	0.0311	#N/A	FALSE	FALSE	FALSE
AC008734.2	0.0364	#N/A	FALSE	FALSE	FALSE
AC008735.1	0.0329	#N/A	FALSE	FALSE	FALSE
AC008735.2	0.4951	0.8276	FALSE	FALSE	FALSE
AC008736.1	0.0739	0.1677	FALSE	FALSE	FALSE
AC008738.3	0.0361	0.1677	FALSE	FALSE	FALSE
AC008739.5	0	#N/A	FALSE	FALSE	FALSE
AC008741.1	0.0339	#N/A	FALSE	FALSE	FALSE
AC008741.2	0.1417	0.3521	FALSE	FALSE	FALSE
AC008747.1	0.0373	#N/A	FALSE	FALSE	FALSE
AC008750.4	0.0382	#N/A	FALSE	FALSE	FALSE
AC008750.8	0.0326	#N/A	FALSE	FALSE	FALSE
AC008753.1	0.0349	#N/A	FALSE	FALSE	FALSE
AC008760.2	0.0351	#N/A	FALSE	FALSE	FALSE
AC008764.10	0.0612	0.1812	FALSE	FALSE	FALSE
AC008764.3	0.0279	#N/A	FALSE	FALSE	FALSE
AC008764.6	0.1655	#N/A	FALSE	FALSE	FALSE
AC008764.7	0.0318	#N/A	FALSE	FALSE	FALSE
AC008764.8	0.1625	#N/A	FALSE	FALSE	FALSE
AC008771.1	-0.0061	0.0102	FALSE	FALSE	FALSE
AC008794.1	0.0311	#N/A	FALSE	FALSE	FALSE
AC008799.1	0	#N/A	FALSE	FALSE	FALSE
AC008802.1	0	#N/A	FALSE	FALSE	FALSE
AC008813.1	0.0254	#N/A	FALSE	FALSE	FALSE
AC008825.1	0.0311	#N/A	FALSE	FALSE	FALSE
AC008868.1	0.0364	#N/A	FALSE	FALSE	FALSE
AC008870.2	0.0296	#N/A	FALSE	FALSE	FALSE
AC008870.3	0.0361	#N/A	FALSE	FALSE	FALSE
AC008894.2	0.585	0.9169	FALSE	FALSE	FALSE
AC008894.3	0.0955	0.3153	FALSE	FALSE	FALSE
AC008895.1	0.0221	#N/A	FALSE	FALSE	FALSE
AC008897.3	0.0358	#N/A	FALSE	FALSE	FALSE
AC008906.1	0.0358	#N/A	FALSE	FALSE	FALSE
AC008914.1	0.0344	#N/A	FALSE	FALSE	FALSE
AC008915.1	0.0355	#N/A	FALSE	FALSE	FALSE
AC008915.2	0.354	0.7346	FALSE	FALSE	FALSE
AC008938.1	0	#N/A	FALSE	FALSE	FALSE
AC008946.1	0.4704	0.8126	FALSE	FALSE	FALSE
AC008953.1	0.0338	#N/A	FALSE	FALSE	FALSE
AC008957.3	0	0	FALSE	FALSE	FALSE
AC008966.1	0.9399	1.2394	FALSE	FALSE	FALSE
AC008969.1	0.2953	0.5891	FALSE	FALSE	FALSE
AC008972.2	0.0336	#N/A	FALSE	FALSE	FALSE
AC008982.2	0.0351	#N/A	FALSE	FALSE	FALSE
AC008993.1	0.0244	#N/A	FALSE	FALSE	FALSE
AC009005.1	0.1524	0.3487	FALSE	FALSE	FALSE
AC009022.1	0.1912	#N/A	FALSE	FALSE	FALSE
AC009041.2	0.2127	0.4598	FALSE	FALSE	FALSE
AC009041.4	0.0261	#N/A	FALSE	FALSE	FALSE
AC009044.1	0.0328	#N/A	FALSE	FALSE	FALSE
AC009053.1	0.0321	#N/A	FALSE	FALSE	FALSE
AC009053.2	0.0349	#N/A	FALSE	FALSE	FALSE
AC009054.2	0.1731	#N/A	FALSE	FALSE	FALSE
AC009060.1	0.0337	#N/A	FALSE	FALSE	FALSE
AC009061.2	0.1659	#N/A	FALSE	FALSE	FALSE
AC009065.1	0.0277	#N/A	FALSE	FALSE	FALSE
AC009065.2	0.0356	#N/A	FALSE	FALSE	FALSE
AC009065.4	0.1364	0.3327	FALSE	FALSE	FALSE
AC009065.7	0.0304	#N/A	FALSE	FALSE	FALSE
AC009078.3	0.1842	0.411	FALSE	FALSE	FALSE
AC009084.2	0.0311	#N/A	FALSE	FALSE	FALSE
AC009084.3	0.0315	#N/A	FALSE	FALSE	FALSE
AC009088.1	0.0341	#N/A	FALSE	FALSE	FALSE
AC009088.2	0.0678	0.2089	FALSE	FALSE	FALSE
AC009090.4	0.094	0.2442	FALSE	FALSE	FALSE
AC009090.5	0.0361	#N/A	FALSE	FALSE	FALSE
AC009093.1	0.0651	#N/A	FALSE	FALSE	FALSE
AC009093.2	0.031	#N/A	FALSE	FALSE	FALSE
AC009093.4	0	#N/A	FALSE	FALSE	FALSE
AC009093.6	0.1137	#N/A	FALSE	FALSE	FALSE
AC009093.8	0	#N/A	FALSE	FALSE	FALSE
AC009094.1	0.03	#N/A	FALSE	FALSE	FALSE
AC009097.1	0.0311	#N/A	FALSE	FALSE	FALSE
AC009097.3	0	#N/A	FALSE	FALSE	FALSE
AC009102.1	0.0336	#N/A	FALSE	FALSE	FALSE
AC009108.5	0.0328	#N/A	FALSE	FALSE	FALSE
AC009113.1	0.135	0.3108	FALSE	FALSE	FALSE
AC009118.2	0.3515	0.6634	FALSE	FALSE	FALSE
AC009118.3	0.094	0.2154	FALSE	FALSE	FALSE
AC009119.2	0	#N/A	FALSE	FALSE	FALSE
AC009120.1	0.0354	#N/A	FALSE	FALSE	FALSE
AC009120.2	0.0846	0.1944	FALSE	FALSE	FALSE
AC009120.4	0.0311	#N/A	FALSE	FALSE	FALSE
AC009120.5	0.0296	#N/A	FALSE	FALSE	FALSE
AC009123.1	0.0355	#N/A	FALSE	FALSE	FALSE
AC009126.1	0.0682	#N/A	FALSE	FALSE	FALSE
AC009133.1	-0.0031	0.006	FALSE	FALSE	FALSE
AC009133.2	0.0245	#N/A	FALSE	FALSE	FALSE
AC009133.4	0.0217	#N/A	FALSE	FALSE	FALSE
AC009137.2	0.0337	#N/A	FALSE	FALSE	FALSE
AC009139.1	0.0282	#N/A	FALSE	FALSE	FALSE
AC009148.1	0.0283	#N/A	FALSE	FALSE	FALSE
AC009154.1	0.0321	#N/A	FALSE	FALSE	FALSE
AC009159.3	0.0296	#N/A	FALSE	FALSE	FALSE
AC009163.1	0.0311	#N/A	FALSE	FALSE	FALSE
AC009163.7	0.0302	#N/A	FALSE	FALSE	FALSE
AC009166.2	0	#N/A	FALSE	FALSE	FALSE
AC009171.2	0.0979	0.2235	FALSE	FALSE	FALSE
AC009242.1	0.0357	#N/A	FALSE	FALSE	FALSE
AC009244.1	0.0266	#N/A	FALSE	FALSE	FALSE
AC009245.1	0.0271	#N/A	FALSE	FALSE	FALSE
AC009264.1	0.1405	0.4053	FALSE	FALSE	FALSE
AC009268.2	0.1717	#N/A	FALSE	FALSE	FALSE
AC009269.1	0	#N/A	FALSE	FALSE	FALSE
AC009269.4	0.0365	#N/A	FALSE	FALSE	FALSE
AC009275.1	0.0368	0.0842	FALSE	FALSE	FALSE
AC009283.1	0.0306	#N/A	FALSE	FALSE	FALSE
AC009299.3	0.0355	#N/A	FALSE	FALSE	FALSE
AC009302.1	0.0248	#N/A	FALSE	FALSE	FALSE
AC009303.4	0.2459	0.5149	FALSE	FALSE	FALSE
AC009309.1	0.037	#N/A	FALSE	FALSE	FALSE
AC009313.2	0.0368	#N/A	FALSE	FALSE	FALSE
AC009318.1	0.1559	0.4657	FALSE	FALSE	FALSE
AC009318.2	0.0263	#N/A	FALSE	FALSE	FALSE
AC009318.3	0.0276	#N/A	FALSE	FALSE	FALSE
AC009336.1	0.0356	#N/A	FALSE	FALSE	FALSE
AC009362.1	0.0305	#N/A	FALSE	FALSE	FALSE
AC009403.1	0.1411	0.3618	FALSE	FALSE	FALSE
AC009403.2	0.0205	#N/A	FALSE	FALSE	FALSE
AC009404.1	0.4413	0.7901	FALSE	FALSE	FALSE
AC009414.2	0.0529	0.1352	FALSE	FALSE	FALSE
AC009480.1	0.0311	#N/A	FALSE	FALSE	FALSE
AC009487.2	0	#N/A	FALSE	FALSE	FALSE
AC009501.1	0.1036	0.2442	FALSE	FALSE	FALSE
AC009502.1	0.0326	#N/A	FALSE	FALSE	FALSE
AC009502.2	0	#N/A	FALSE	FALSE	FALSE
AC009506.1	0.1531	#N/A	FALSE	FALSE	FALSE
AC009509.1	0.0374	0.1708	FALSE	FALSE	FALSE
AC009509.4	0.0316	#N/A	FALSE	FALSE	FALSE
AC009517.1	0.0353	0.1503	FALSE	FALSE	FALSE
AC009533.1	0.1211	0.3894	FALSE	FALSE	FALSE
AC009542.1	0.0274	#N/A	FALSE	FALSE	FALSE
AC009549.1	0.0884	0.2097	FALSE	FALSE	FALSE
AC009570.1	0.0274	#N/A	FALSE	FALSE	FALSE
AC009597.1	3.1955	4.4741	FALSE	FALSE	FALSE
AC009597.2	0.0359	#N/A	FALSE	FALSE	FALSE
AC009630.1	0	#N/A	FALSE	FALSE	FALSE
AC009630.2	0.0826	0.2029	FALSE	FALSE	FALSE
AC009652.2	0	#N/A	FALSE	FALSE	FALSE
AC009686.2	0.0331	#N/A	FALSE	FALSE	FALSE
AC009690.2	0.0328	#N/A	FALSE	FALSE	FALSE
AC009704.2	0.0326	#N/A	FALSE	FALSE	FALSE
AC009720.1	0.1506	#N/A	FALSE	FALSE	FALSE
AC009779.2	0.2615	0.5619	FALSE	FALSE	FALSE
AC009779.3	0.0862	#N/A	FALSE	FALSE	FALSE
AC009779.4	0.0321	#N/A	FALSE	FALSE	FALSE
AC009779.5	0.0311	#N/A	FALSE	FALSE	FALSE
AC009802.1	0.0366	#N/A	FALSE	FALSE	FALSE
AC009812.1	0.184	#N/A	FALSE	FALSE	FALSE
AC009812.3	0.0364	#N/A	FALSE	FALSE	FALSE
AC009812.4	0.3693	#N/A	FALSE	FALSE	FALSE
AC009831.1	0.03	#N/A	FALSE	FALSE	FALSE
AC009831.3	0	#N/A	FALSE	FALSE	FALSE
AC009927.1	0.0311	#N/A	FALSE	FALSE	FALSE
AC009948.1	0.0421	0.0978	FALSE	FALSE	FALSE
AC009948.2	0.147	0.3372	FALSE	FALSE	FALSE
AC009948.3	0.034	#N/A	FALSE	FALSE	FALSE
AC009948.4	0.0297	#N/A	FALSE	FALSE	FALSE
AC009948.5	0.0295	#N/A	FALSE	FALSE	FALSE
AC009955.2	0.0288	#N/A	FALSE	FALSE	FALSE
AC009955.4	0.1435	0.3327	FALSE	FALSE	FALSE
AC009961.1	0.1047	0.2415	FALSE	FALSE	FALSE
AC009961.3	0.0282	#N/A	FALSE	FALSE	FALSE
AC009963.3	0.0311	#N/A	FALSE	FALSE	FALSE
AC009996.1	0.0325	#N/A	FALSE	FALSE	FALSE
AC010148.1	0	#N/A	FALSE	FALSE	FALSE
AC010168.1	0	#N/A	FALSE	FALSE	FALSE
AC010168.2	0.0361	#N/A	FALSE	FALSE	FALSE
AC010173.1	0.1337	#N/A	FALSE	FALSE	FALSE
AC010182.1	0.0293	#N/A	FALSE	FALSE	FALSE
AC010186.1	0.0334	#N/A	FALSE	FALSE	FALSE
AC010186.2	0.0273	#N/A	FALSE	FALSE	FALSE
AC010186.3	0.0284	#N/A	FALSE	FALSE	FALSE
AC010198.1	0.033	#N/A	FALSE	FALSE	FALSE
AC010201.2	0.0339	#N/A	FALSE	FALSE	FALSE
AC010203.1	0	#N/A	FALSE	FALSE	FALSE
AC010207.1	0.0305	#N/A	FALSE	FALSE	FALSE
AC010226.1	0.1045	#N/A	FALSE	FALSE	FALSE
AC010235.1	0	#N/A	FALSE	FALSE	FALSE
AC010240.3	0	#N/A	FALSE	FALSE	FALSE
AC010245.1	0.0357	#N/A	FALSE	FALSE	FALSE
AC010245.2	0.0199	#N/A	FALSE	FALSE	FALSE
AC010271.2	0.0361	#N/A	FALSE	FALSE	FALSE
AC010273.1	0.028	#N/A	FALSE	FALSE	FALSE
AC010273.2	0.0352	#N/A	FALSE	FALSE	FALSE
AC010307.3	0.0363	#N/A	FALSE	FALSE	FALSE
AC010319.1	0	#N/A	FALSE	FALSE	FALSE
AC010319.3	0.0351	#N/A	FALSE	FALSE	FALSE
AC010319.4	0.0517	#N/A	FALSE	FALSE	FALSE
AC010323.1	0.0336	#N/A	FALSE	FALSE	FALSE
AC010325.2	0.0356	#N/A	FALSE	FALSE	FALSE
AC010326.3	0.0285	#N/A	FALSE	FALSE	FALSE
AC010326.4	0.3273	0.711	FALSE	FALSE	FALSE
AC010327.3	0.0324	#N/A	FALSE	FALSE	FALSE
AC010327.4	0.0376	#N/A	FALSE	FALSE	FALSE
AC010327.5	0.2717	0.5665	FALSE	FALSE	FALSE
AC010328.1	0	#N/A	FALSE	FALSE	FALSE
AC010328.2	0.0299	#N/A	FALSE	FALSE	FALSE
AC010331.1	0.0793	#N/A	FALSE	FALSE	FALSE
AC010335.1	0	#N/A	FALSE	FALSE	FALSE
AC010335.3	0.0356	#N/A	FALSE	FALSE	FALSE
AC010336.1	0.0264	#N/A	FALSE	FALSE	FALSE
AC010336.2	0	#N/A	FALSE	FALSE	FALSE
AC010336.4	0.0468	0.177	FALSE	FALSE	FALSE
AC010343.1	0.3135	0.6429	FALSE	FALSE	FALSE
AC010343.3	0.032	#N/A	FALSE	FALSE	FALSE
AC010359.1	0.0279	#N/A	FALSE	FALSE	FALSE
AC010378.1	0.0384	#N/A	FALSE	FALSE	FALSE
AC010401.1	0.0314	#N/A	FALSE	FALSE	FALSE
AC010422.2	0.0295	#N/A	FALSE	FALSE	FALSE
AC010422.3	0.0294	#N/A	FALSE	FALSE	FALSE
AC010435.1	0.0317	#N/A	FALSE	FALSE	FALSE
AC010442.1	0.0311	#N/A	FALSE	FALSE	FALSE
AC010457.1	0.026	#N/A	FALSE	FALSE	FALSE
AC010468.1	0.0702	#N/A	FALSE	FALSE	FALSE
AC010469.1	0	#N/A	FALSE	FALSE	FALSE
AC010491.1	0.0795	#N/A	FALSE	FALSE	FALSE
AC010501.1	0.0326	#N/A	FALSE	FALSE	FALSE
AC010504.1	0.0372	#N/A	FALSE	FALSE	FALSE
AC010519.1	0.0364	#N/A	FALSE	FALSE	FALSE
AC010522.1	0	#N/A	FALSE	FALSE	FALSE
AC010524.1	0.0355	#N/A	FALSE	FALSE	FALSE
AC010530.1	0	#N/A	FALSE	FALSE	FALSE
AC010531.3	0.0311	#N/A	FALSE	FALSE	FALSE
AC010531.4	0.0349	#N/A	FALSE	FALSE	FALSE
AC010531.6	0.1457	0.3483	FALSE	FALSE	FALSE
AC010536.1	0.1345	0.3797	FALSE	FALSE	FALSE
AC010536.3	0.0371	#N/A	FALSE	FALSE	FALSE
AC010542.2	0.0331	0.0674	FALSE	FALSE	FALSE
AC010542.4	0.2813	#N/A	FALSE	FALSE	FALSE
AC010542.5	0.0473	#N/A	FALSE	FALSE	FALSE
AC010547.1	0.2939	0.651	FALSE	FALSE	FALSE
AC010595.1	0.1844	#N/A	FALSE	FALSE	FALSE
AC010618.3	0.1672	0.4137	FALSE	FALSE	FALSE
AC010624.3	0	#N/A	FALSE	FALSE	FALSE
AC010632.1	0.0355	#N/A	FALSE	FALSE	FALSE
AC010632.2	0.0363	#N/A	FALSE	FALSE	FALSE
AC010642.2	-0.0574	0.1676	FALSE	FALSE	FALSE
AC010654.1	0.0345	#N/A	FALSE	FALSE	FALSE
AC010655.2	0.0321	#N/A	FALSE	FALSE	FALSE
AC010677.1	0.1024	#N/A	FALSE	FALSE	FALSE
AC010680.2	0.0277	#N/A	FALSE	FALSE	FALSE
AC010680.3	0.0251	#N/A	FALSE	FALSE	FALSE
AC010683.1	0.0351	#N/A	FALSE	FALSE	FALSE
AC010733.1	0.0333	#N/A	FALSE	FALSE	FALSE
AC010735.2	0.0311	#N/A	FALSE	FALSE	FALSE
AC010754.1	0	#N/A	FALSE	FALSE	FALSE
AC010761.1	0.242	0.5372	FALSE	FALSE	FALSE
AC010761.2	0.0355	#N/A	FALSE	FALSE	FALSE
AC010761.5	0	#N/A	FALSE	FALSE	FALSE
AC010809.2	0.0494	#N/A	FALSE	FALSE	FALSE
AC010834.2	0.0269	#N/A	FALSE	FALSE	FALSE
AC010834.3	0.0311	#N/A	FALSE	FALSE	FALSE
AC010857.1	0	#N/A	FALSE	FALSE	FALSE
AC010864.1	0.4016	#N/A	FALSE	FALSE	FALSE
AC010878.1	0	#N/A	FALSE	FALSE	FALSE
AC010883.1	0.0338	#N/A	FALSE	FALSE	FALSE
AC010894.2	0.1606	#N/A	FALSE	FALSE	FALSE
AC010894.3	0.0377	#N/A	FALSE	FALSE	FALSE
AC010894.5	0.0324	#N/A	FALSE	FALSE	FALSE
AC010904.2	0.0366	#N/A	FALSE	FALSE	FALSE
AC010913.1	0.2952	0.5841	FALSE	FALSE	FALSE
AC010931.3	0.0341	#N/A	FALSE	FALSE	FALSE
AC010967.1	0.0332	#N/A	FALSE	FALSE	FALSE
AC010969.2	0.051	0.1236	FALSE	FALSE	FALSE
AC010970.1	0.095	#N/A	FALSE	FALSE	FALSE
AC010973.2	0.4581	0.8621	FALSE	FALSE	FALSE
AC010976.1	0.0317	#N/A	FALSE	FALSE	FALSE
AC010978.1	0.0297	#N/A	FALSE	FALSE	FALSE
AC010980.1	0.2798	0.5808	FALSE	FALSE	FALSE
AC010980.2	0.0457	0.0964	FALSE	FALSE	FALSE
AC010997.5	0.0266	#N/A	FALSE	FALSE	FALSE
AC010997.6	0.0333	#N/A	FALSE	FALSE	FALSE
AC010998.2	0	#N/A	FALSE	FALSE	FALSE
AC010999.2	0	#N/A	FALSE	FALSE	FALSE
AC010999.3	0.2468	0.5292	FALSE	FALSE	FALSE
AC011005.1	0.0322	#N/A	FALSE	FALSE	FALSE
AC011008.1	0.0311	#N/A	FALSE	FALSE	FALSE
AC011092.2	0.0314	#N/A	FALSE	FALSE	FALSE
AC011239.1	0.0311	#N/A	FALSE	FALSE	FALSE
AC011242.1	0	#N/A	FALSE	FALSE	FALSE
AC011247.1	0.0327	#N/A	FALSE	FALSE	FALSE
AC011290.1	0.0361	#N/A	FALSE	FALSE	FALSE
AC011294.1	0	#N/A	FALSE	FALSE	FALSE
AC011330.2	0	#N/A	FALSE	FALSE	FALSE
AC011337.1	0.0253	#N/A	FALSE	FALSE	FALSE
AC011373.1	0	#N/A	FALSE	FALSE	FALSE
AC011374.2	0.0334	#N/A	FALSE	FALSE	FALSE
AC011379.1	0.0274	#N/A	FALSE	FALSE	FALSE
AC011379.2	0.0803	0.2829	FALSE	FALSE	FALSE
AC011389.1	0	#N/A	FALSE	FALSE	FALSE
AC011389.2	0	#N/A	FALSE	FALSE	FALSE
AC011405.1	0.0274	#N/A	FALSE	FALSE	FALSE
AC011416.3	0.0592	0.2367	FALSE	FALSE	FALSE
AC011444.1	0.0259	#N/A	FALSE	FALSE	FALSE
AC011445.2	0.1074	0.2501	FALSE	FALSE	FALSE
AC011446.1	0.0568	0.1371	FALSE	FALSE	FALSE
AC011446.2	0.0312	#N/A	FALSE	FALSE	FALSE
AC011447.3	0.1238	#N/A	FALSE	FALSE	FALSE
AC011447.7	0.3061	0.651	FALSE	FALSE	FALSE
AC011451.3	0.0295	#N/A	FALSE	FALSE	FALSE
AC011453.1	0	#N/A	FALSE	FALSE	FALSE
AC011462.4	0.027	#N/A	FALSE	FALSE	FALSE
AC011466.4	0.0401	0.1677	FALSE	FALSE	FALSE
AC011468.1	0.0275	#N/A	FALSE	FALSE	FALSE
AC011468.4	0.0329	#N/A	FALSE	FALSE	FALSE
AC011468.5	0.0931	#N/A	FALSE	FALSE	FALSE
AC011471.2	0.0326	#N/A	FALSE	FALSE	FALSE
AC011472.3	0.1639	#N/A	FALSE	FALSE	FALSE
AC011472.4	0	#N/A	FALSE	FALSE	FALSE
AC011476.3	0.0355	#N/A	FALSE	FALSE	FALSE
AC011477.1	0.1444	#N/A	FALSE	FALSE	FALSE
AC011477.2	0.0305	#N/A	FALSE	FALSE	FALSE
AC011477.6	0.0372	0.1693	FALSE	FALSE	FALSE
AC011479.2	0.0361	#N/A	FALSE	FALSE	FALSE
AC011481.3	0.0351	#N/A	FALSE	FALSE	FALSE
AC011491.2	0	#N/A	FALSE	FALSE	FALSE
AC011495.1	0.3267	0.6519	FALSE	FALSE	FALSE
AC011495.2	0	#N/A	FALSE	FALSE	FALSE
AC011497.2	0.1277	#N/A	FALSE	FALSE	FALSE
AC011498.6	0.0309	#N/A	FALSE	FALSE	FALSE
AC011498.7	0.1251	0.2952	FALSE	FALSE	FALSE
AC011503.1	0.0312	#N/A	FALSE	FALSE	FALSE
AC011503.2	0.2891	0.5782	FALSE	FALSE	FALSE
AC011511.1	0.028	#N/A	FALSE	FALSE	FALSE
AC011511.2	0.0355	#N/A	FALSE	FALSE	FALSE
AC011511.3	0.0315	#N/A	FALSE	FALSE	FALSE
AC011511.5	0.1049	0.3512	FALSE	FALSE	FALSE
AC011558.1	0.0761	0.177	FALSE	FALSE	FALSE
AC011591.2	0.0372	#N/A	FALSE	FALSE	FALSE
AC011603.1	0.0315	#N/A	FALSE	FALSE	FALSE
AC011603.2	-0.0263	0.0577	FALSE	FALSE	FALSE
AC011611.1	0.0311	#N/A	FALSE	FALSE	FALSE
AC011611.3	0.0699	#N/A	FALSE	FALSE	FALSE
AC011611.4	0.0235	#N/A	FALSE	FALSE	FALSE
AC011611.5	0.0358	#N/A	FALSE	FALSE	FALSE
AC011676.1	0	#N/A	FALSE	FALSE	FALSE
AC011676.5	0.0324	#N/A	FALSE	FALSE	FALSE
AC011700.1	0.0308	#N/A	FALSE	FALSE	FALSE
AC011731.1	0	#N/A	FALSE	FALSE	FALSE
AC011773.3	0.0361	#N/A	FALSE	FALSE	FALSE
AC011773.4	0.0288	#N/A	FALSE	FALSE	FALSE
AC011815.1	0.0576	#N/A	FALSE	FALSE	FALSE
AC011815.2	0.0364	#N/A	FALSE	FALSE	FALSE
AC011825.4	0.035	#N/A	FALSE	FALSE	FALSE
AC011891.2	0	#N/A	FALSE	FALSE	FALSE
AC011912.1	0	#N/A	FALSE	FALSE	FALSE
AC011921.1	0.0292	#N/A	FALSE	FALSE	FALSE
AC011921.3	0.0266	#N/A	FALSE	FALSE	FALSE
AC011944.1	0	#N/A	FALSE	FALSE	FALSE
AC011978.2	0.0321	#N/A	FALSE	FALSE	FALSE
AC011979.1	0.0296	#N/A	FALSE	FALSE	FALSE
AC012020.2	0.0356	#N/A	FALSE	FALSE	FALSE
AC012055.1	0.0311	#N/A	FALSE	FALSE	FALSE
AC012065.3	0	#N/A	FALSE	FALSE	FALSE
AC012065.4	0.0311	#N/A	FALSE	FALSE	FALSE
AC012065.5	0.1577	0.3628	FALSE	FALSE	FALSE
AC012073.1	0.0809	0.1859	FALSE	FALSE	FALSE
AC012123.1	0.0357	#N/A	FALSE	FALSE	FALSE
AC012146.1	-0.0644	0.1888	FALSE	FALSE	FALSE
AC012158.1	0.092	#N/A	FALSE	FALSE	FALSE
AC012174.1	0	#N/A	FALSE	FALSE	FALSE
AC012181.1	0.0368	#N/A	FALSE	FALSE	FALSE
AC012184.1	0	#N/A	FALSE	FALSE	FALSE
AC012184.3	0.103	0.2357	FALSE	FALSE	FALSE
AC012254.3	0.0327	#N/A	FALSE	FALSE	FALSE
AC012306.2	0.3547	0.6853	FALSE	FALSE	FALSE
AC012309.1	0.03	#N/A	FALSE	FALSE	FALSE
AC012313.1	0.1902	0.4683	FALSE	FALSE	FALSE
AC012313.2	0.0335	#N/A	FALSE	FALSE	FALSE
AC012313.3	0.0314	#N/A	FALSE	FALSE	FALSE
AC012313.4	0	#N/A	FALSE	FALSE	FALSE
AC012313.5	0.0356	#N/A	FALSE	FALSE	FALSE
AC012313.8	0.0259	#N/A	FALSE	FALSE	FALSE
AC012354.2	0.2074	0.4497	FALSE	FALSE	FALSE
AC012358.2	0.035	#N/A	FALSE	FALSE	FALSE
AC012358.3	0.0313	#N/A	FALSE	FALSE	FALSE
AC012360.1	0.0349	#N/A	FALSE	FALSE	FALSE
AC012360.2	0.0346	#N/A	FALSE	FALSE	FALSE
AC012360.3	0.0048	0.0077	FALSE	FALSE	FALSE
AC012363.1	0.0311	#N/A	FALSE	FALSE	FALSE
AC012368.1	0.1443	0.4124	FALSE	FALSE	FALSE
AC012377.1	0.0299	#N/A	FALSE	FALSE	FALSE
AC012379.1	0	#N/A	FALSE	FALSE	FALSE
AC012409.5	0.0355	#N/A	FALSE	FALSE	FALSE
AC012435.1	0.1566	#N/A	FALSE	FALSE	FALSE
AC012442.1	0.0349	#N/A	FALSE	FALSE	FALSE
AC012447.1	0.0338	#N/A	FALSE	FALSE	FALSE
AC012464.2	0.0314	#N/A	FALSE	FALSE	FALSE
AC012467.2	0.1655	#N/A	FALSE	FALSE	FALSE
AC012485.3	0.039	#N/A	FALSE	FALSE	FALSE
AC012493.1	0.0372	#N/A	FALSE	FALSE	FALSE
AC012508.1	0.0261	#N/A	FALSE	FALSE	FALSE
AC012508.2	0	#N/A	FALSE	FALSE	FALSE
AC012510.1	0.1804	0.4021	FALSE	FALSE	FALSE
AC012511.1	0.0374	#N/A	FALSE	FALSE	FALSE
AC012513.2	0.0351	#N/A	FALSE	FALSE	FALSE
AC012513.3	0.0297	#N/A	FALSE	FALSE	FALSE
AC012555.1	0.0312	#N/A	FALSE	FALSE	FALSE
AC012557.1	0.0352	#N/A	FALSE	FALSE	FALSE
AC012593.1	0.0368	#N/A	FALSE	FALSE	FALSE
AC012603.1	0.0261	#N/A	FALSE	FALSE	FALSE
AC012613.2	0.0339	#N/A	FALSE	FALSE	FALSE
AC012615.1	0.1846	0.4274	FALSE	FALSE	FALSE
AC012615.2	0.0318	#N/A	FALSE	FALSE	FALSE
AC012615.5	0.039	#N/A	FALSE	FALSE	FALSE
AC012615.6	0.0328	#N/A	FALSE	FALSE	FALSE
AC012618.1	0.1264	0.2919	FALSE	FALSE	FALSE
AC012618.3	0.0508	#N/A	FALSE	FALSE	FALSE
AC012625.1	0.0295	#N/A	FALSE	FALSE	FALSE
AC012629.2	0.0359	#N/A	FALSE	FALSE	FALSE
AC012640.1	0.3083	0.6585	FALSE	FALSE	FALSE
AC012640.2	0.2353	0.5055	FALSE	FALSE	FALSE
AC012640.4	0.461	0.792	FALSE	FALSE	FALSE
AC012645.1	0.1741	#N/A	FALSE	FALSE	FALSE
AC012676.1	0.0306	#N/A	FALSE	FALSE	FALSE
AC012676.3	0.0314	#N/A	FALSE	FALSE	FALSE
AC012676.4	0.0322	#N/A	FALSE	FALSE	FALSE
AC012676.5	0.0357	#N/A	FALSE	FALSE	FALSE
AC013355.1	0.0355	#N/A	FALSE	FALSE	FALSE
AC013356.1	0.0364	#N/A	FALSE	FALSE	FALSE
AC013356.3	0.0356	#N/A	FALSE	FALSE	FALSE
AC013394.1	0.0356	#N/A	FALSE	FALSE	FALSE
AC013400.1	0.0561	#N/A	FALSE	FALSE	FALSE
AC013403.2	0	#N/A	FALSE	FALSE	FALSE
AC013451.2	0.0356	#N/A	FALSE	FALSE	FALSE
AC013468.1	0	#N/A	FALSE	FALSE	FALSE
AC013470.2	0.0763	0.2374	FALSE	FALSE	FALSE
AC013470.3	0.0319	#N/A	FALSE	FALSE	FALSE
AC013472.3	0	#N/A	FALSE	FALSE	FALSE
AC013489.3	0.0857	#N/A	FALSE	FALSE	FALSE
AC013564.1	0.0337	#N/A	FALSE	FALSE	FALSE
AC013565.3	0.0322	#N/A	FALSE	FALSE	FALSE
AC013643.2	0	#N/A	FALSE	FALSE	FALSE
AC013652.1	0.0269	#N/A	FALSE	FALSE	FALSE
AC013724.1	0	#N/A	FALSE	FALSE	FALSE
AC013731.1	0.0316	#N/A	FALSE	FALSE	FALSE
AC015468.3	0.0311	#N/A	FALSE	FALSE	FALSE
AC015660.2	0.0311	#N/A	FALSE	FALSE	FALSE
AC015674.1	0.0508	#N/A	FALSE	FALSE	FALSE
AC015689.1	0	#N/A	FALSE	FALSE	FALSE
AC015689.2	0.0322	#N/A	FALSE	FALSE	FALSE
AC015712.1	0.1314	#N/A	FALSE	FALSE	FALSE
AC015712.2	-0.1091	0.2829	FALSE	FALSE	FALSE
AC015712.4	0.0299	#N/A	FALSE	FALSE	FALSE
AC015712.6	0.0276	0.0561	FALSE	FALSE	FALSE
AC015712.7	0	#N/A	FALSE	FALSE	FALSE
AC015726.1	0.0267	#N/A	FALSE	FALSE	FALSE
AC015795.1	0	#N/A	FALSE	FALSE	FALSE
AC015802.4	0.0309	#N/A	FALSE	FALSE	FALSE
AC015802.6	-0.0552	0.1462	FALSE	FALSE	FALSE
AC015813.1	0.0339	#N/A	FALSE	FALSE	FALSE
AC015813.4	0.0233	#N/A	FALSE	FALSE	FALSE
AC015813.5	0.1214	0.2839	FALSE	FALSE	FALSE
AC015813.6	0.0454	0.1046	FALSE	FALSE	FALSE
AC015819.1	0.0361	#N/A	FALSE	FALSE	FALSE
AC015849.3	0.0311	#N/A	FALSE	FALSE	FALSE
AC015849.4	0	#N/A	FALSE	FALSE	FALSE
AC015849.6	0.0313	#N/A	FALSE	FALSE	FALSE
AC015871.1	0	#N/A	FALSE	FALSE	FALSE
AC015871.3	0.0286	#N/A	FALSE	FALSE	FALSE
AC015909.2	0.1419	0.358	FALSE	FALSE	FALSE
AC015909.3	0.1522	#N/A	FALSE	FALSE	FALSE
AC015909.5	0.0336	#N/A	FALSE	FALSE	FALSE
AC015912.1	0.0377	#N/A	FALSE	FALSE	FALSE
AC015912.3	1.6961	3.4284	FALSE	FALSE	FALSE
AC015917.2	0.0324	#N/A	FALSE	FALSE	FALSE
AC015936.1	0.0309	#N/A	FALSE	FALSE	FALSE
AC015961.2	0.0328	#N/A	FALSE	FALSE	FALSE
AC015971.1	0.0274	#N/A	FALSE	FALSE	FALSE
AC015982.1	0.1711	#N/A	FALSE	FALSE	FALSE
AC015987.1	0.0331	#N/A	FALSE	FALSE	FALSE
AC016026.1	0	#N/A	FALSE	FALSE	FALSE
AC016027.1	0.2482	0.5338	FALSE	FALSE	FALSE
AC016027.2	0.0997	0.3214	FALSE	FALSE	FALSE
AC016027.3	0.0311	#N/A	FALSE	FALSE	FALSE
AC016065.1	0.0401	0.0945	FALSE	FALSE	FALSE
AC016134.1	0	#N/A	FALSE	FALSE	FALSE
AC016168.2	0.0311	#N/A	FALSE	FALSE	FALSE
AC016168.3	0.0311	#N/A	FALSE	FALSE	FALSE
AC016205.1	0.2903	0.5786	FALSE	FALSE	FALSE
AC016245.1	0.0363	#N/A	FALSE	FALSE	FALSE
AC016251.1	0.0293	#N/A	FALSE	FALSE	FALSE
AC016257.1	0	#N/A	FALSE	FALSE	FALSE
AC016355.1	0.0321	#N/A	FALSE	FALSE	FALSE
AC016394.1	0.2188	0.4955	FALSE	FALSE	FALSE
AC016394.2	0.1338	0.3125	FALSE	FALSE	FALSE
AC016397.2	0	#N/A	FALSE	FALSE	FALSE
AC016405.3	0.0365	#N/A	FALSE	FALSE	FALSE
AC016526.3	0.0311	#N/A	FALSE	FALSE	FALSE
AC016542.2	0.0374	#N/A	FALSE	FALSE	FALSE
AC016575.1	0.033	#N/A	FALSE	FALSE	FALSE
AC016582.2	0.0311	#N/A	FALSE	FALSE	FALSE
AC016590.3	0	#N/A	FALSE	FALSE	FALSE
AC016595.1	0	#N/A	FALSE	FALSE	FALSE
AC016596.1	0.0391	#N/A	FALSE	FALSE	FALSE
AC016597.1	0.093	0.2841	FALSE	FALSE	FALSE
AC016612.1	0.04	0.1832	FALSE	FALSE	FALSE
AC016687.1	0.0361	#N/A	FALSE	FALSE	FALSE
AC016691.1	0.0336	#N/A	FALSE	FALSE	FALSE
AC016700.2	0.0349	#N/A	FALSE	FALSE	FALSE
AC016705.2	0.0311	#N/A	FALSE	FALSE	FALSE
AC016708.1	0.031	#N/A	FALSE	FALSE	FALSE
AC016710.1	0.0279	#N/A	FALSE	FALSE	FALSE
AC016712.1	0.0846	#N/A	FALSE	FALSE	FALSE
AC016717.2	0	#N/A	FALSE	FALSE	FALSE
AC016722.1	0.0294	#N/A	FALSE	FALSE	FALSE
AC016722.2	0.0327	#N/A	FALSE	FALSE	FALSE
AC016722.3	0.0357	#N/A	FALSE	FALSE	FALSE
AC016723.1	0.0351	#N/A	FALSE	FALSE	FALSE
AC016727.1	0.5401	0.8641	FALSE	FALSE	FALSE
AC016734.1	0.3086	0.6129	FALSE	FALSE	FALSE
AC016734.2	0.0357	#N/A	FALSE	FALSE	FALSE
AC016735.1	0.0314	#N/A	FALSE	FALSE	FALSE
AC016737.1	0	#N/A	FALSE	FALSE	FALSE
AC016738.1	0.0244	#N/A	FALSE	FALSE	FALSE
AC016739.1	-0.0039	0.0069	FALSE	FALSE	FALSE
AC016745.2	0.0328	#N/A	FALSE	FALSE	FALSE
AC016747.1	0.0326	0.0756	FALSE	FALSE	FALSE
AC016773.1	0.0955	#N/A	FALSE	FALSE	FALSE
AC016831.1	0.896	1.3583	FALSE	FALSE	FALSE
AC016831.5	0.4772	0.8097	FALSE	FALSE	FALSE
AC016831.6	0.0364	#N/A	FALSE	FALSE	FALSE
AC016831.7	0.5856	0.9127	FALSE	FALSE	FALSE
AC016876.1	0.0457	0.1053	FALSE	FALSE	FALSE
AC016876.2	0.0906	0.2498	FALSE	FALSE	FALSE
AC016876.3	0.0917	0.2341	FALSE	FALSE	FALSE
AC016877.3	0.0279	#N/A	FALSE	FALSE	FALSE
AC016894.1	0.0357	#N/A	FALSE	FALSE	FALSE
AC016907.2	0.0337	0.1522	FALSE	FALSE	FALSE
AC016909.1	0	#N/A	FALSE	FALSE	FALSE
AC016949.1	0.1047	#N/A	FALSE	FALSE	FALSE
AC016956.1	0	#N/A	FALSE	FALSE	FALSE
AC016957.2	0.0311	#N/A	FALSE	FALSE	FALSE
AC017002.1	0.0362	#N/A	FALSE	FALSE	FALSE
AC017002.3	0.0318	#N/A	FALSE	FALSE	FALSE
AC017007.3	0.0361	#N/A	FALSE	FALSE	FALSE
AC017033.1	0.7644	1.0833	FALSE	FALSE	FALSE
AC017035.1	0.0351	#N/A	FALSE	FALSE	FALSE
AC017048.3	0	#N/A	FALSE	FALSE	FALSE
AC017067.1	0.0351	#N/A	FALSE	FALSE	FALSE
AC017083.1	0.2977	0.5993	FALSE	FALSE	FALSE
AC017083.2	0.0209	#N/A	FALSE	FALSE	FALSE
AC017083.3	0.0356	#N/A	FALSE	FALSE	FALSE
AC017100.1	0.1313	#N/A	FALSE	FALSE	FALSE
AC017104.1	0.0943	0.2285	FALSE	FALSE	FALSE
AC018362.1	0.0991	0.2416	FALSE	FALSE	FALSE
AC018362.2	0.1663	0.3816	FALSE	FALSE	FALSE
AC018371.2	0.0314	#N/A	FALSE	FALSE	FALSE
AC018410.1	0.0355	#N/A	FALSE	FALSE	FALSE
AC018413.1	0.1872	#N/A	FALSE	FALSE	FALSE
AC018445.2	0	#N/A	FALSE	FALSE	FALSE
AC018445.4	0.0295	#N/A	FALSE	FALSE	FALSE
AC018521.2	0.0701	0.1656	FALSE	FALSE	FALSE
AC018521.5	0.069	0.1728	FALSE	FALSE	FALSE
AC018521.7	0.0318	#N/A	FALSE	FALSE	FALSE
AC018553.1	0.1497	0.4475	FALSE	FALSE	FALSE
AC018553.2	0.0311	#N/A	FALSE	FALSE	FALSE
AC018557.1	0.1109	#N/A	FALSE	FALSE	FALSE
AC018557.2	0.0326	#N/A	FALSE	FALSE	FALSE
AC018628.1	0.0364	#N/A	FALSE	FALSE	FALSE
AC018629.1	0.0416	0.181	FALSE	FALSE	FALSE
AC018630.2	0.0277	#N/A	FALSE	FALSE	FALSE
AC018635.1	0.0356	#N/A	FALSE	FALSE	FALSE
AC018638.4	0.0361	#N/A	FALSE	FALSE	FALSE
AC018638.5	0.0367	#N/A	FALSE	FALSE	FALSE
AC018638.6	0.0334	#N/A	FALSE	FALSE	FALSE
AC018639.1	0.0356	#N/A	FALSE	FALSE	FALSE
AC018645.2	0.024	#N/A	FALSE	FALSE	FALSE
AC018647.2	-0.0178	0.036	FALSE	FALSE	FALSE
AC018648.1	0.033	#N/A	FALSE	FALSE	FALSE
AC018653.3	0.0326	#N/A	FALSE	FALSE	FALSE
AC018682.1	0.0293	#N/A	FALSE	FALSE	FALSE
AC018695.7	0.0361	#N/A	FALSE	FALSE	FALSE
AC018737.2	0	#N/A	FALSE	FALSE	FALSE
AC018754.1	0	#N/A	FALSE	FALSE	FALSE
AC018755.1	0.0365	#N/A	FALSE	FALSE	FALSE
AC018755.3	0.186	#N/A	FALSE	FALSE	FALSE
AC018761.2	0.1184	0.3148	FALSE	FALSE	FALSE
AC018765.1	0.0355	#N/A	FALSE	FALSE	FALSE
AC018781.1	0	#N/A	FALSE	FALSE	FALSE
AC018797.2	0.1476	0.3434	FALSE	FALSE	FALSE
AC018809.1	0.0204	#N/A	FALSE	FALSE	FALSE
AC018809.2	0.0351	#N/A	FALSE	FALSE	FALSE
AC018816.1	0.0221	#N/A	FALSE	FALSE	FALSE
AC018845.3	0.028	#N/A	FALSE	FALSE	FALSE
AC018861.1	0.0357	#N/A	FALSE	FALSE	FALSE
AC018868.1	0.0306	#N/A	FALSE	FALSE	FALSE
AC018892.3	0.0325	#N/A	FALSE	FALSE	FALSE
AC018904.1	0.0328	#N/A	FALSE	FALSE	FALSE
AC018926.2	0.0288	#N/A	FALSE	FALSE	FALSE
AC018992.1	0.0361	#N/A	FALSE	FALSE	FALSE
AC019068.1	0.0987	#N/A	FALSE	FALSE	FALSE
AC019069.1	0.1956	0.4319	FALSE	FALSE	FALSE
AC019072.1	0.0351	#N/A	FALSE	FALSE	FALSE
AC019077.1	0.0362	#N/A	FALSE	FALSE	FALSE
AC019080.1	0.0375	#N/A	FALSE	FALSE	FALSE
AC019080.5	0.0329	#N/A	FALSE	FALSE	FALSE
AC019097.1	0.0355	#N/A	FALSE	FALSE	FALSE
AC019109.1	0	#N/A	FALSE	FALSE	FALSE
AC019117.2	0	#N/A	FALSE	FALSE	FALSE
AC019129.1	0.0258	#N/A	FALSE	FALSE	FALSE
AC019129.2	0.0326	#N/A	FALSE	FALSE	FALSE
AC019131.2	0.0975	#N/A	FALSE	FALSE	FALSE
AC019155.3	0.0304	#N/A	FALSE	FALSE	FALSE
AC019171.1	0	#N/A	FALSE	FALSE	FALSE
AC019181.1	0	#N/A	FALSE	FALSE	FALSE
AC019186.1	0.0284	#N/A	FALSE	FALSE	FALSE
AC019197.1	0.0718	#N/A	FALSE	FALSE	FALSE
AC019205.1	-0.0475	0.1154	FALSE	FALSE	FALSE
AC019206.1	0.0347	#N/A	FALSE	FALSE	FALSE
AC019227.1	0	#N/A	FALSE	FALSE	FALSE
AC019235.1	0	#N/A	FALSE	FALSE	FALSE
AC019294.2	0.0296	#N/A	FALSE	FALSE	FALSE
AC020551.1	0.0289	#N/A	FALSE	FALSE	FALSE
AC020558.1	0.0361	#N/A	FALSE	FALSE	FALSE
AC020559.1	0.0349	#N/A	FALSE	FALSE	FALSE
AC020611.1	0.0349	#N/A	FALSE	FALSE	FALSE
AC020612.1	0	#N/A	FALSE	FALSE	FALSE
AC020637.1	0.0361	#N/A	FALSE	FALSE	FALSE
AC020656.1	0.1155	0.3643	FALSE	FALSE	FALSE
AC020658.2	0.0368	#N/A	FALSE	FALSE	FALSE
AC020658.4	0.028	#N/A	FALSE	FALSE	FALSE
AC020658.5	0.0297	#N/A	FALSE	FALSE	FALSE
AC020658.6	0.0361	#N/A	FALSE	FALSE	FALSE
AC020658.7	0	#N/A	FALSE	FALSE	FALSE
AC020659.1	0.0314	#N/A	FALSE	FALSE	FALSE
AC020661.1	0.0277	#N/A	FALSE	FALSE	FALSE
AC020661.3	0.0311	#N/A	FALSE	FALSE	FALSE
AC020661.4	0.0318	#N/A	FALSE	FALSE	FALSE
AC020663.3	0.0261	#N/A	FALSE	FALSE	FALSE
AC020743.1	0.0356	#N/A	FALSE	FALSE	FALSE
AC020743.2	0.0359	#N/A	FALSE	FALSE	FALSE
AC020763.2	0.0418	0.1739	FALSE	FALSE	FALSE
AC020763.4	0.0321	#N/A	FALSE	FALSE	FALSE
AC020765.2	0.1181	#N/A	FALSE	FALSE	FALSE
AC020891.2	0.0368	0.1678	FALSE	FALSE	FALSE
AC020892.1	0.0361	#N/A	FALSE	FALSE	FALSE
AC020898.1	0.0321	#N/A	FALSE	FALSE	FALSE
AC020899.1	0.0321	#N/A	FALSE	FALSE	FALSE
AC020907.1	0.0321	#N/A	FALSE	FALSE	FALSE
AC020907.3	0	#N/A	FALSE	FALSE	FALSE
AC020909.3	0.0326	#N/A	FALSE	FALSE	FALSE
AC020910.4	0.246	#N/A	FALSE	FALSE	FALSE
AC020910.5	0.0436	#N/A	FALSE	FALSE	FALSE
AC020915.1	0.0318	#N/A	FALSE	FALSE	FALSE
AC020915.3	-0.0258	0.0564	FALSE	FALSE	FALSE
AC020916.1	0.1303	0.3303	FALSE	FALSE	FALSE
AC020917.1	0.0313	#N/A	FALSE	FALSE	FALSE
AC020917.4	0.0309	#N/A	FALSE	FALSE	FALSE
AC020928.1	0.2207	0.5446	FALSE	FALSE	FALSE
AC020928.2	0.0881	0.2113	FALSE	FALSE	FALSE
AC020928.3	0	0	FALSE	FALSE	FALSE
AC020937.1	0.0311	0.1379	FALSE	FALSE	FALSE
AC020951.1	0.0354	#N/A	FALSE	FALSE	FALSE
AC020978.5	0.3704	0.6927	FALSE	FALSE	FALSE
AC020978.6	0	#N/A	FALSE	FALSE	FALSE
AC020978.9	0.2812	0.588	FALSE	FALSE	FALSE
AC020983.1	0.0346	#N/A	FALSE	FALSE	FALSE
AC021016.1	0.0338	#N/A	FALSE	FALSE	FALSE
AC021016.2	0.024	#N/A	FALSE	FALSE	FALSE
AC021054.1	0.0376	0.1712	FALSE	FALSE	FALSE
AC021074.1	0.1114	#N/A	FALSE	FALSE	FALSE
AC021078.1	0.131	0.3222	FALSE	FALSE	FALSE
AC021086.1	0.0274	#N/A	FALSE	FALSE	FALSE
AC021087.1	0.0286	#N/A	FALSE	FALSE	FALSE
AC021087.3	0.0233	#N/A	FALSE	FALSE	FALSE
AC021087.4	0.0358	#N/A	FALSE	FALSE	FALSE
AC021088.1	0	#N/A	FALSE	FALSE	FALSE
AC021092.1	0.1819	#N/A	FALSE	FALSE	FALSE
AC021097.1	0.5251	0.8731	FALSE	FALSE	FALSE
AC021097.2	0.0311	#N/A	FALSE	FALSE	FALSE
AC021106.3	0.0359	#N/A	FALSE	FALSE	FALSE
AC021171.1	0.0359	#N/A	FALSE	FALSE	FALSE
AC021188.1	0	#N/A	FALSE	FALSE	FALSE
AC021205.1	0.0349	#N/A	FALSE	FALSE	FALSE
AC021205.3	0.0318	#N/A	FALSE	FALSE	FALSE
AC021218.1	0.0858	#N/A	FALSE	FALSE	FALSE
AC021231.2	0.0664	0.1677	FALSE	FALSE	FALSE
AC021237.1	0	#N/A	FALSE	FALSE	FALSE
AC021242.3	0.1123	0.3675	FALSE	FALSE	FALSE
AC021321.1	0.0364	#N/A	FALSE	FALSE	FALSE
AC021504.1	0.5077	0.9043	FALSE	FALSE	FALSE
AC021683.2	0	0	FALSE	FALSE	FALSE
AC021683.3	0	#N/A	FALSE	FALSE	FALSE
AC021723.1	0.0311	#N/A	FALSE	FALSE	FALSE
AC021739.2	0.0353	#N/A	FALSE	FALSE	FALSE
AC021739.3	0.0363	#N/A	FALSE	FALSE	FALSE
AC021739.4	0	#N/A	FALSE	FALSE	FALSE
AC021752.1	0.0332	#N/A	FALSE	FALSE	FALSE
AC021766.1	0.0336	#N/A	FALSE	FALSE	FALSE
AC021851.1	0.0323	#N/A	FALSE	FALSE	FALSE
AC021915.2	0.0358	#N/A	FALSE	FALSE	FALSE
AC021945.1	0.0259	#N/A	FALSE	FALSE	FALSE
AC022007.1	0.0793	#N/A	FALSE	FALSE	FALSE
AC022031.1	0.0361	#N/A	FALSE	FALSE	FALSE
AC022034.2	0.0311	#N/A	FALSE	FALSE	FALSE
AC022034.3	0.0279	#N/A	FALSE	FALSE	FALSE
AC022075.1	0.0362	#N/A	FALSE	FALSE	FALSE
AC022087.1	0.2978	0.6397	FALSE	FALSE	FALSE
AC022092.1	0	#N/A	FALSE	FALSE	FALSE
AC022098.1	0.0964	0.2226	FALSE	FALSE	FALSE
AC022098.3	0	#N/A	FALSE	FALSE	FALSE
AC022107.1	0.3878	0.7058	FALSE	FALSE	FALSE
AC022144.1	0	#N/A	FALSE	FALSE	FALSE
AC022146.2	0	#N/A	FALSE	FALSE	FALSE
AC022149.1	0.0296	#N/A	FALSE	FALSE	FALSE
AC022150.2	0.0351	#N/A	FALSE	FALSE	FALSE
AC022150.4	0.1346	#N/A	FALSE	FALSE	FALSE
AC022154.1	0.0301	#N/A	FALSE	FALSE	FALSE
AC022167.1	0.0274	#N/A	FALSE	FALSE	FALSE
AC022167.2	0.4749	0.8227	FALSE	FALSE	FALSE
AC022167.4	0.0349	#N/A	FALSE	FALSE	FALSE
AC022182.2	0	#N/A	FALSE	FALSE	FALSE
AC022182.3	0.0274	#N/A	FALSE	FALSE	FALSE
AC022201.2	0.0364	#N/A	FALSE	FALSE	FALSE
AC022210.1	0.0357	#N/A	FALSE	FALSE	FALSE
AC022211.2	0.1147	0.2833	FALSE	FALSE	FALSE
AC022211.3	0.0311	#N/A	FALSE	FALSE	FALSE
AC022211.4	0.7564	1.0847	FALSE	FALSE	FALSE
AC022306.1	0.0342	#N/A	FALSE	FALSE	FALSE
AC022306.2	0.0337	#N/A	FALSE	FALSE	FALSE
AC022306.3	0.0311	#N/A	FALSE	FALSE	FALSE
AC022336.3	0.0355	#N/A	FALSE	FALSE	FALSE
AC022364.1	0.0301	#N/A	FALSE	FALSE	FALSE
AC022382.1	0.035	#N/A	FALSE	FALSE	FALSE
AC022400.4	0.0349	#N/A	FALSE	FALSE	FALSE
AC022400.7	0.0349	#N/A	FALSE	FALSE	FALSE
AC022400.8	0.1627	0.4166	FALSE	FALSE	FALSE
AC022400.9	0.3598	0.6844	FALSE	FALSE	FALSE
AC022405.1	0	#N/A	FALSE	FALSE	FALSE
AC022413.1	0.4663	0.8707	FALSE	FALSE	FALSE
AC022415.1	0.1839	0.4117	FALSE	FALSE	FALSE
AC022497.1	0.0274	#N/A	FALSE	FALSE	FALSE
AC022498.2	0.0381	0.1734	FALSE	FALSE	FALSE
AC022509.1	0	#N/A	FALSE	FALSE	FALSE
AC022509.2	0	#N/A	FALSE	FALSE	FALSE
AC022509.3	0.0462	0.1969	FALSE	FALSE	FALSE
AC022511.1	0.0364	#N/A	FALSE	FALSE	FALSE
AC022558.1	0.0331	#N/A	FALSE	FALSE	FALSE
AC022613.1	0.0319	#N/A	FALSE	FALSE	FALSE
AC022613.2	0.0315	#N/A	FALSE	FALSE	FALSE
AC022613.3	0.0352	#N/A	FALSE	FALSE	FALSE
AC022730.1	0.0311	#N/A	FALSE	FALSE	FALSE
AC022762.2	0.0268	#N/A	FALSE	FALSE	FALSE
AC022784.1	0	#N/A	FALSE	FALSE	FALSE
AC022784.3	0.0855	#N/A	FALSE	FALSE	FALSE
AC022784.7	0.0288	#N/A	FALSE	FALSE	FALSE
AC022784.8	0	#N/A	FALSE	FALSE	FALSE
AC022819.1	0.0635	#N/A	FALSE	FALSE	FALSE
AC022868.1	0.0294	#N/A	FALSE	FALSE	FALSE
AC022893.1	0.0323	#N/A	FALSE	FALSE	FALSE
AC022893.2	0	#N/A	FALSE	FALSE	FALSE
AC022916.1	0.1164	#N/A	FALSE	FALSE	FALSE
AC022929.2	0.0356	#N/A	FALSE	FALSE	FALSE
AC022960.1	0.0328	#N/A	FALSE	FALSE	FALSE
AC022960.2	0.0362	0.1677	FALSE	FALSE	FALSE
AC022966.1	0.1611	0.3927	FALSE	FALSE	FALSE
AC022973.4	0	#N/A	FALSE	FALSE	FALSE
AC023024.1	0.0374	0.1708	FALSE	FALSE	FALSE
AC023043.1	0.1616	0.3692	FALSE	FALSE	FALSE
AC023043.4	0.0314	#N/A	FALSE	FALSE	FALSE
AC023050.1	0.0349	#N/A	FALSE	FALSE	FALSE
AC023055.1	0.216	0.5367	FALSE	FALSE	FALSE
AC023090.2	0.0335	#N/A	FALSE	FALSE	FALSE
AC023141.1	0.0374	#N/A	FALSE	FALSE	FALSE
AC023154.1	0	#N/A	FALSE	FALSE	FALSE
AC023157.1	0.0289	#N/A	FALSE	FALSE	FALSE
AC023157.3	0.1373	0.3213	FALSE	FALSE	FALSE
AC023161.2	0.0341	#N/A	FALSE	FALSE	FALSE
AC023232.1	0.0534	#N/A	FALSE	FALSE	FALSE
AC023302.1	0.0368	0.1678	FALSE	FALSE	FALSE
AC023310.4	0.0343	#N/A	FALSE	FALSE	FALSE
AC023355.1	0.1518	#N/A	FALSE	FALSE	FALSE
AC023509.2	0.0311	#N/A	FALSE	FALSE	FALSE
AC023509.3	0.0442	0.1832	FALSE	FALSE	FALSE
AC023509.4	0.035	#N/A	FALSE	FALSE	FALSE
AC023509.5	0	#N/A	FALSE	FALSE	FALSE
AC023512.1	0.0279	#N/A	FALSE	FALSE	FALSE
AC023590.1	0.0311	#N/A	FALSE	FALSE	FALSE
AC023632.2	0.0288	#N/A	FALSE	FALSE	FALSE
AC023632.6	0.1005	#N/A	FALSE	FALSE	FALSE
AC023794.2	0.0311	#N/A	FALSE	FALSE	FALSE
AC023794.4	0.0498	#N/A	FALSE	FALSE	FALSE
AC023813.3	0.0955	#N/A	FALSE	FALSE	FALSE
AC023818.1	0.033	#N/A	FALSE	FALSE	FALSE
AC023855.1	0.0361	#N/A	FALSE	FALSE	FALSE
AC023886.2	0	#N/A	FALSE	FALSE	FALSE
AC023906.1	0.1118	#N/A	FALSE	FALSE	FALSE
AC023906.3	0	0	FALSE	FALSE	FALSE
AC023906.5	0.0359	#N/A	FALSE	FALSE	FALSE
AC023908.3	0.0629	#N/A	FALSE	FALSE	FALSE
AC023983.2	0.0296	#N/A	FALSE	FALSE	FALSE
AC024060.1	0.0924	0.2094	FALSE	FALSE	FALSE
AC024075.1	0.0336	#N/A	FALSE	FALSE	FALSE
AC024075.2	0.1263	#N/A	FALSE	FALSE	FALSE
AC024075.3	0.0321	#N/A	FALSE	FALSE	FALSE
AC024230.1	0.1879	#N/A	FALSE	FALSE	FALSE
AC024243.1	0.0278	#N/A	FALSE	FALSE	FALSE
AC024257.3	0.0318	#N/A	FALSE	FALSE	FALSE
AC024257.4	0	#N/A	FALSE	FALSE	FALSE
AC024267.4	0	#N/A	FALSE	FALSE	FALSE
AC024267.6	0.0349	0.1606	FALSE	FALSE	FALSE
AC024293.1	-0.0773	0.2154	FALSE	FALSE	FALSE
AC024337.1	0.0357	#N/A	FALSE	FALSE	FALSE
AC024337.2	0	#N/A	FALSE	FALSE	FALSE
AC024361.1	0.0362	#N/A	FALSE	FALSE	FALSE
AC024361.2	0.0254	#N/A	FALSE	FALSE	FALSE
AC024451.2	0.0359	#N/A	FALSE	FALSE	FALSE
AC024451.4	0.0324	#N/A	FALSE	FALSE	FALSE
AC024475.4	0.0341	#N/A	FALSE	FALSE	FALSE
AC024563.2	0	#N/A	FALSE	FALSE	FALSE
AC024568.1	0.0324	#N/A	FALSE	FALSE	FALSE
AC024575.1	0	#N/A	FALSE	FALSE	FALSE
AC024580.1	0.0338	#N/A	FALSE	FALSE	FALSE
AC024587.1	0	#N/A	FALSE	FALSE	FALSE
AC024610.2	0.0359	#N/A	FALSE	FALSE	FALSE
AC024614.2	0	#N/A	FALSE	FALSE	FALSE
AC024614.4	0	#N/A	FALSE	FALSE	FALSE
AC024619.4	0.033	#N/A	FALSE	FALSE	FALSE
AC024884.2	0.0311	#N/A	FALSE	FALSE	FALSE
AC024896.1	0.0959	#N/A	FALSE	FALSE	FALSE
AC024909.2	0.0937	0.2854	FALSE	FALSE	FALSE
AC024937.1	0.0361	0.1677	FALSE	FALSE	FALSE
AC024940.3	0.0761	#N/A	FALSE	FALSE	FALSE
AC024941.2	0	#N/A	FALSE	FALSE	FALSE
AC025034.1	0.0599	#N/A	FALSE	FALSE	FALSE
AC025043.1	0.0355	#N/A	FALSE	FALSE	FALSE
AC025048.2	0.0394	#N/A	FALSE	FALSE	FALSE
AC025048.4	0.0339	#N/A	FALSE	FALSE	FALSE
AC025048.6	0.0311	#N/A	FALSE	FALSE	FALSE
AC025062.1	0	#N/A	FALSE	FALSE	FALSE
AC025154.2	0.0358	#N/A	FALSE	FALSE	FALSE
AC025159.1	0.0803	0.2088	FALSE	FALSE	FALSE
AC025161.1	0.0293	#N/A	FALSE	FALSE	FALSE
AC025162.2	0.0311	#N/A	FALSE	FALSE	FALSE
AC025164.1	0.7518	1.0834	FALSE	FALSE	FALSE
AC025165.1	0.0333	#N/A	FALSE	FALSE	FALSE
AC025165.2	0.4472	0.8045	FALSE	FALSE	FALSE
AC025165.5	0.0295	#N/A	FALSE	FALSE	FALSE
AC025171.1	0.3225	0.6509	FALSE	FALSE	FALSE
AC025171.2	0.0624	#N/A	FALSE	FALSE	FALSE
AC025171.3	0.0337	#N/A	FALSE	FALSE	FALSE
AC025171.4	0.0295	#N/A	FALSE	FALSE	FALSE
AC025175.1	0.0361	#N/A	FALSE	FALSE	FALSE
AC025176.1	0.0329	#N/A	FALSE	FALSE	FALSE
AC025178.1	0.0349	#N/A	FALSE	FALSE	FALSE
AC025181.2	0.5314	0.8549	FALSE	FALSE	FALSE
AC025183.2	0	#N/A	FALSE	FALSE	FALSE
AC025198.1	0.0311	#N/A	FALSE	FALSE	FALSE
AC025244.1	0.0357	#N/A	FALSE	FALSE	FALSE
AC025257.1	0.0274	#N/A	FALSE	FALSE	FALSE
AC025259.1	0.3776	0.7604	FALSE	FALSE	FALSE
AC025259.3	0.1232	0.3891	FALSE	FALSE	FALSE
AC025262.3	0.0357	#N/A	FALSE	FALSE	FALSE
AC025263.1	0.037	0.1685	FALSE	FALSE	FALSE
AC025265.1	0.1511	#N/A	FALSE	FALSE	FALSE
AC025279.1	0.032	#N/A	FALSE	FALSE	FALSE
AC025280.2	0.0324	#N/A	FALSE	FALSE	FALSE
AC025283.2	0.3433	0.6654	FALSE	FALSE	FALSE
AC025287.2	0.0298	#N/A	FALSE	FALSE	FALSE
AC025287.3	0.0464	0.1833	FALSE	FALSE	FALSE
AC025287.4	0.0334	#N/A	FALSE	FALSE	FALSE
AC025419.1	0	#N/A	FALSE	FALSE	FALSE
AC025423.3	2.7164	3.0844	FALSE	FALSE	FALSE
AC025423.4	0.0166	0.0316	FALSE	FALSE	FALSE
AC025449.1	0.1	0.2656	FALSE	FALSE	FALSE
AC025458.1	0.1601	#N/A	FALSE	FALSE	FALSE
AC025470.2	0.2128	0.5134	FALSE	FALSE	FALSE
AC025524.2	0.0361	#N/A	FALSE	FALSE	FALSE
AC025569.1	0.0324	#N/A	FALSE	FALSE	FALSE
AC025575.2	0	#N/A	FALSE	FALSE	FALSE
AC025576.1	0.0314	#N/A	FALSE	FALSE	FALSE
AC025580.2	0	#N/A	FALSE	FALSE	FALSE
AC025580.3	0.0358	#N/A	FALSE	FALSE	FALSE
AC025678.3	0.0563	#N/A	FALSE	FALSE	FALSE
AC025682.1	0.0995	#N/A	FALSE	FALSE	FALSE
AC025750.2	0.0351	#N/A	FALSE	FALSE	FALSE
AC025754.2	0.0299	#N/A	FALSE	FALSE	FALSE
AC025809.1	0	#N/A	FALSE	FALSE	FALSE
AC025809.2	0.0321	#N/A	FALSE	FALSE	FALSE
AC025857.2	0.0341	#N/A	FALSE	FALSE	FALSE
AC026117.1	0.0356	#N/A	FALSE	FALSE	FALSE
AC026124.1	0.0344	#N/A	FALSE	FALSE	FALSE
AC026124.2	0.2647	0.5808	FALSE	FALSE	FALSE
AC026191.1	0.0431	#N/A	FALSE	FALSE	FALSE
AC026202.2	0.0467	#N/A	FALSE	FALSE	FALSE
AC026202.3	0.037	#N/A	FALSE	FALSE	FALSE
AC026250.1	0.4203	0.7731	FALSE	FALSE	FALSE
AC026254.2	0.0316	#N/A	FALSE	FALSE	FALSE
AC026271.1	0.0687	#N/A	FALSE	FALSE	FALSE
AC026271.3	0.0297	#N/A	FALSE	FALSE	FALSE
AC026304.1	0.1228	0.2837	FALSE	FALSE	FALSE
AC026310.3	0.0351	0.1615	FALSE	FALSE	FALSE
AC026316.1	0.0367	#N/A	FALSE	FALSE	FALSE
AC026333.4	0.0355	#N/A	FALSE	FALSE	FALSE
AC026356.1	0.4417	0.7684	FALSE	FALSE	FALSE
AC026356.2	0.4154	0.745	FALSE	FALSE	FALSE
AC026362.1	0.067	#N/A	FALSE	FALSE	FALSE
AC026362.2	0.0305	#N/A	FALSE	FALSE	FALSE
AC026367.1	0.0311	#N/A	FALSE	FALSE	FALSE
AC026367.2	0.0356	#N/A	FALSE	FALSE	FALSE
AC026367.3	0.0356	#N/A	FALSE	FALSE	FALSE
AC026401.2	0.0531	0.2038	FALSE	FALSE	FALSE
AC026401.3	-0.0444	0.113	FALSE	FALSE	FALSE
AC026403.1	0.1098	0.2539	FALSE	FALSE	FALSE
AC026410.3	0.0374	#N/A	FALSE	FALSE	FALSE
AC026412.1	0.0376	0.0855	FALSE	FALSE	FALSE
AC026412.3	0.0371	#N/A	FALSE	FALSE	FALSE
AC026444.1	0.0357	#N/A	FALSE	FALSE	FALSE
AC026462.1	0.0354	#N/A	FALSE	FALSE	FALSE
AC026471.1	0.1945	0.4553	FALSE	FALSE	FALSE
AC026471.2	0.0296	#N/A	FALSE	FALSE	FALSE
AC026471.3	0	#N/A	FALSE	FALSE	FALSE
AC026471.4	0.0293	#N/A	FALSE	FALSE	FALSE
AC026471.6	0.0411	#N/A	FALSE	FALSE	FALSE
AC026474.1	0.0311	#N/A	FALSE	FALSE	FALSE
AC026523.2	0.0364	#N/A	FALSE	FALSE	FALSE
AC026688.2	0	#N/A	FALSE	FALSE	FALSE
AC026691.1	0.0316	#N/A	FALSE	FALSE	FALSE
AC026704.1	0.0314	#N/A	FALSE	FALSE	FALSE
AC026726.1	0.0274	#N/A	FALSE	FALSE	FALSE
AC026740.1	0.1144	0.3324	FALSE	FALSE	FALSE
AC026746.1	0.0552	0.2171	FALSE	FALSE	FALSE
AC026786.2	0.0311	#N/A	FALSE	FALSE	FALSE
AC026798.1	0.0357	#N/A	FALSE	FALSE	FALSE
AC026801.2	0.0549	#N/A	FALSE	FALSE	FALSE
AC026803.2	0.1192	0.3434	FALSE	FALSE	FALSE
AC026894.1	0.0311	#N/A	FALSE	FALSE	FALSE
AC026956.1	0.0357	#N/A	FALSE	FALSE	FALSE
AC026979.2	0.1679	0.4315	FALSE	FALSE	FALSE
AC026979.3	0.032	#N/A	FALSE	FALSE	FALSE
AC026992.2	0	#N/A	FALSE	FALSE	FALSE
AC027031.2	0.5658	1.308	FALSE	FALSE	FALSE
AC027045.2	0	#N/A	FALSE	FALSE	FALSE
AC027097.1	0.1471	0.3389	FALSE	FALSE	FALSE
AC027097.2	0.0317	#N/A	FALSE	FALSE	FALSE
AC027176.2	0	#N/A	FALSE	FALSE	FALSE
AC027237.1	0.0326	#N/A	FALSE	FALSE	FALSE
AC027237.2	0.0352	#N/A	FALSE	FALSE	FALSE
AC027237.3	0.1083	0.2499	FALSE	FALSE	FALSE
AC027277.1	0.03	#N/A	FALSE	FALSE	FALSE
AC027279.1	0.0324	#N/A	FALSE	FALSE	FALSE
AC027279.4	0	#N/A	FALSE	FALSE	FALSE
AC027288.3	0.0335	#N/A	FALSE	FALSE	FALSE
AC027290.1	0.0341	#N/A	FALSE	FALSE	FALSE
AC027290.2	0.1087	0.2502	FALSE	FALSE	FALSE
AC027307.1	0.0274	#N/A	FALSE	FALSE	FALSE
AC027307.2	-0.1364	0.3578	FALSE	FALSE	FALSE
AC027307.3	0.1804	#N/A	FALSE	FALSE	FALSE
AC027309.2	0.1783	0.3954	FALSE	FALSE	FALSE
AC027319.1	0.0402	#N/A	FALSE	FALSE	FALSE
AC027373.1	0.0322	#N/A	FALSE	FALSE	FALSE
AC027575.2	0.0307	#N/A	FALSE	FALSE	FALSE
AC027601.1	0.0591	#N/A	FALSE	FALSE	FALSE
AC027601.3	0.0711	#N/A	FALSE	FALSE	FALSE
AC027601.4	0.0391	#N/A	FALSE	FALSE	FALSE
AC027601.5	0.0369	#N/A	FALSE	FALSE	FALSE
AC027607.1	0.0318	#N/A	FALSE	FALSE	FALSE
AC027644.3	-0.1641	0.4947	FALSE	FALSE	FALSE
AC027682.1	0.03	#N/A	FALSE	FALSE	FALSE
AC027682.2	0	#N/A	FALSE	FALSE	FALSE
AC027682.4	0.0225	#N/A	FALSE	FALSE	FALSE
AC027682.6	0.2553	0.5316	FALSE	FALSE	FALSE
AC027682.7	0.0359	#N/A	FALSE	FALSE	FALSE
AC027763.1	0.0351	#N/A	FALSE	FALSE	FALSE
AC032011.1	0.0331	#N/A	FALSE	FALSE	FALSE
AC032044.1	0.0311	#N/A	FALSE	FALSE	FALSE
AC034102.1	0.1065	#N/A	FALSE	FALSE	FALSE
AC034102.3	0.035	#N/A	FALSE	FALSE	FALSE
AC034102.4	0.1297	0.3177	FALSE	FALSE	FALSE
AC034102.5	0.0359	#N/A	FALSE	FALSE	FALSE
AC034102.6	0.0323	#N/A	FALSE	FALSE	FALSE
AC034111.1	0.0372	#N/A	FALSE	FALSE	FALSE
AC034195.1	0.0318	#N/A	FALSE	FALSE	FALSE
AC034207.1	0	#N/A	FALSE	FALSE	FALSE
AC034213.1	0.0767	#N/A	FALSE	FALSE	FALSE
AC034229.4	0	#N/A	FALSE	FALSE	FALSE
AC034231.1	0.093	0.2876	FALSE	FALSE	FALSE
AC034236.1	0.0314	#N/A	FALSE	FALSE	FALSE
AC034236.2	0.2151	0.4675	FALSE	FALSE	FALSE
AC034243.1	0	#N/A	FALSE	FALSE	FALSE
AC034244.2	0.0311	#N/A	FALSE	FALSE	FALSE
AC036103.1	0.0357	#N/A	FALSE	FALSE	FALSE
AC036108.1	0	#N/A	FALSE	FALSE	FALSE
AC036108.2	0.0096	0.0166	FALSE	FALSE	FALSE
AC036108.3	0.1634	0.381	FALSE	FALSE	FALSE
AC036164.1	0.0295	#N/A	FALSE	FALSE	FALSE
AC036176.1	0.0633	0.146	FALSE	FALSE	FALSE
AC036176.2	0.0349	#N/A	FALSE	FALSE	FALSE
AC036214.1	0.0331	#N/A	FALSE	FALSE	FALSE
AC036214.2	0.0311	#N/A	FALSE	FALSE	FALSE
AC037198.1	0.1777	0.4121	FALSE	FALSE	FALSE
AC037198.2	0.0358	#N/A	FALSE	FALSE	FALSE
AC037459.2	0.032	#N/A	FALSE	FALSE	FALSE
AC037459.3	0.5738	0.9638	FALSE	FALSE	FALSE
AC037459.4	0.0361	#N/A	FALSE	FALSE	FALSE
AC037486.1	0	#N/A	FALSE	FALSE	FALSE
AC039056.2	0.0457	#N/A	FALSE	FALSE	FALSE
AC040160.1	0.0281	#N/A	FALSE	FALSE	FALSE
AC040160.2	0	#N/A	FALSE	FALSE	FALSE
AC040162.1	0.0898	#N/A	FALSE	FALSE	FALSE
AC040162.3	0.0352	#N/A	FALSE	FALSE	FALSE
AC040169.1	0.0648	0.1542	FALSE	FALSE	FALSE
AC040169.3	0.0327	#N/A	FALSE	FALSE	FALSE
AC040170.1	0.0324	#N/A	FALSE	FALSE	FALSE
AC040896.1	0	#N/A	FALSE	FALSE	FALSE
AC040918.1	0.0199	#N/A	FALSE	FALSE	FALSE
AC040934.1	0	#N/A	FALSE	FALSE	FALSE
AC040970.1	0.0241	#N/A	FALSE	FALSE	FALSE
AC040977.1	0.0318	#N/A	FALSE	FALSE	FALSE
AC041040.1	0.0362	#N/A	FALSE	FALSE	FALSE
AC044787.1	0.0324	0.1452	FALSE	FALSE	FALSE
AC044802.1	0.0288	#N/A	FALSE	FALSE	FALSE
AC044802.2	0.0211	#N/A	FALSE	FALSE	FALSE
AC044839.1	0	#N/A	FALSE	FALSE	FALSE
AC044849.1	0.0359	#N/A	FALSE	FALSE	FALSE
AC046130.1	0.0338	#N/A	FALSE	FALSE	FALSE
AC046130.2	0.0311	#N/A	FALSE	FALSE	FALSE
AC046143.1	0.1877	0.4178	FALSE	FALSE	FALSE
AC046143.2	0.0311	#N/A	FALSE	FALSE	FALSE
AC046158.1	0.0361	#N/A	FALSE	FALSE	FALSE
AC046158.4	0.0311	#N/A	FALSE	FALSE	FALSE
AC046176.1	0.0342	#N/A	FALSE	FALSE	FALSE
AC046185.3	0.1272	#N/A	FALSE	FALSE	FALSE
AC048341.1	0.3069	0.612	FALSE	FALSE	FALSE
AC048341.2	0.3446	0.7028	FALSE	FALSE	FALSE
AC048344.1	0.0359	#N/A	FALSE	FALSE	FALSE
AC048344.4	0.0285	#N/A	FALSE	FALSE	FALSE
AC048380.2	0.037	#N/A	FALSE	FALSE	FALSE
AC048382.5	0.0311	#N/A	FALSE	FALSE	FALSE
AC048382.6	0.0313	#N/A	FALSE	FALSE	FALSE
AC051619.6	0.0329	#N/A	FALSE	FALSE	FALSE
AC051619.7	0.0357	#N/A	FALSE	FALSE	FALSE
AC051619.8	0.072	#N/A	FALSE	FALSE	FALSE
AC053503.2	0.0357	#N/A	FALSE	FALSE	FALSE
AC053503.5	0.0257	#N/A	FALSE	FALSE	FALSE
AC053527.1	0.0309	#N/A	FALSE	FALSE	FALSE
AC055713.1	1.1114	1.4224	FALSE	FALSE	FALSE
AC055731.1	0	#N/A	FALSE	FALSE	FALSE
AC055764.2	0	#N/A	FALSE	FALSE	FALSE
AC055811.4	0.0313	#N/A	FALSE	FALSE	FALSE
AC055813.1	0	#N/A	FALSE	FALSE	FALSE
AC055822.1	0.0319	#N/A	FALSE	FALSE	FALSE
AC055839.1	0	#N/A	FALSE	FALSE	FALSE
AC055854.1	0.0321	#N/A	FALSE	FALSE	FALSE
AC058791.1	1.0539	1.3829	FALSE	FALSE	FALSE
AC060766.1	0.0281	#N/A	FALSE	FALSE	FALSE
AC060766.3	0	#N/A	FALSE	FALSE	FALSE
AC060766.4	0.024	#N/A	FALSE	FALSE	FALSE
AC060766.7	0.1609	#N/A	FALSE	FALSE	FALSE
AC060780.1	0.3621	0.7244	FALSE	FALSE	FALSE
AC060780.2	0.0366	#N/A	FALSE	FALSE	FALSE
AC061992.1	0.2769	0.5617	FALSE	FALSE	FALSE
AC062015.1	0.0312	#N/A	FALSE	FALSE	FALSE
AC062017.1	0.475	0.7977	FALSE	FALSE	FALSE
AC062029.1	0.5146	0.8816	FALSE	FALSE	FALSE
AC063926.3	0	#N/A	FALSE	FALSE	FALSE
AC063943.1	0.0361	#N/A	FALSE	FALSE	FALSE
AC063947.2	0.0355	#N/A	FALSE	FALSE	FALSE
AC063976.2	0.0322	#N/A	FALSE	FALSE	FALSE
AC064799.1	0.265	0.5547	FALSE	FALSE	FALSE
AC064801.1	0.0332	#N/A	FALSE	FALSE	FALSE
AC064807.1	0.1692	0.3803	FALSE	FALSE	FALSE
AC064807.4	0.0359	#N/A	FALSE	FALSE	FALSE
AC064836.3	0.1264	#N/A	FALSE	FALSE	FALSE
AC064847.1	0.0326	#N/A	FALSE	FALSE	FALSE
AC064875.1	0.0223	#N/A	FALSE	FALSE	FALSE
AC067735.1	0.1101	0.2544	FALSE	FALSE	FALSE
AC067750.1	0.0745	#N/A	FALSE	FALSE	FALSE
AC067838.1	0.0328	#N/A	FALSE	FALSE	FALSE
AC067852.2	0.1391	0.3406	FALSE	FALSE	FALSE
AC067852.3	0.0311	#N/A	FALSE	FALSE	FALSE
AC067863.1	0.036	#N/A	FALSE	FALSE	FALSE
AC067930.6	0.2223	0.4854	FALSE	FALSE	FALSE
AC067931.1	0.1864	0.4442	FALSE	FALSE	FALSE
AC067931.2	0	#N/A	FALSE	FALSE	FALSE
AC067942.1	0.1292	#N/A	FALSE	FALSE	FALSE
AC067945.3	0	#N/A	FALSE	FALSE	FALSE
AC068025.1	0.035	#N/A	FALSE	FALSE	FALSE
AC068050.1	0	#N/A	FALSE	FALSE	FALSE
AC068152.1	0.1757	0.394	FALSE	FALSE	FALSE
AC068196.1	0.0374	#N/A	FALSE	FALSE	FALSE
AC068205.2	0.1957	0.4795	FALSE	FALSE	FALSE
AC068234.2	0.0355	#N/A	FALSE	FALSE	FALSE
AC068234.3	0.0354	#N/A	FALSE	FALSE	FALSE
AC068282.1	0.0341	#N/A	FALSE	FALSE	FALSE
AC068305.2	0.0369	#N/A	FALSE	FALSE	FALSE
AC068313.1	0.0543	#N/A	FALSE	FALSE	FALSE
AC068338.2	0.1766	0.3937	FALSE	FALSE	FALSE
AC068338.3	0.0211	#N/A	FALSE	FALSE	FALSE
AC068385.1	0.0315	#N/A	FALSE	FALSE	FALSE
AC068418.1	0.0311	#N/A	FALSE	FALSE	FALSE
AC068473.5	0.159	0.3616	FALSE	FALSE	FALSE
AC068491.1	0.0356	#N/A	FALSE	FALSE	FALSE
AC068491.3	0.0351	#N/A	FALSE	FALSE	FALSE
AC068491.4	0.2004	0.4386	FALSE	FALSE	FALSE
AC068522.1	0.0278	#N/A	FALSE	FALSE	FALSE
AC068544.1	0	#N/A	FALSE	FALSE	FALSE
AC068580.2	0.0279	#N/A	FALSE	FALSE	FALSE
AC068580.3	0.0331	0.1454	FALSE	FALSE	FALSE
AC068580.4	0	#N/A	FALSE	FALSE	FALSE
AC068587.4	0.033	#N/A	FALSE	FALSE	FALSE
AC068620.1	0.0364	#N/A	FALSE	FALSE	FALSE
AC068620.2	0.0364	#N/A	FALSE	FALSE	FALSE
AC068620.3	0.0292	#N/A	FALSE	FALSE	FALSE
AC068631.1	0.0351	#N/A	FALSE	FALSE	FALSE
AC068631.3	0.2058	0.446	FALSE	FALSE	FALSE
AC068724.1	0.0361	#N/A	FALSE	FALSE	FALSE
AC068726.1	0	#N/A	FALSE	FALSE	FALSE
AC068760.1	0	#N/A	FALSE	FALSE	FALSE
AC068768.1	0.0327	#N/A	FALSE	FALSE	FALSE
AC068790.5	0.0324	#N/A	FALSE	FALSE	FALSE
AC068790.9	0	#N/A	FALSE	FALSE	FALSE
AC068792.1	0.0334	#N/A	FALSE	FALSE	FALSE
AC068831.1	0.0277	#N/A	FALSE	FALSE	FALSE
AC068831.4	0.1595	#N/A	FALSE	FALSE	FALSE
AC068831.6	0.0242	#N/A	FALSE	FALSE	FALSE
AC068831.7	0.0311	#N/A	FALSE	FALSE	FALSE
AC068860.1	0.0324	#N/A	FALSE	FALSE	FALSE
AC068870.2	0.0971	0.2481	FALSE	FALSE	FALSE
AC068875.1	0	#N/A	FALSE	FALSE	FALSE
AC068888.1	0.0961	0.237	FALSE	FALSE	FALSE
AC068888.2	0.0346	#N/A	FALSE	FALSE	FALSE
AC068987.2	0.0326	#N/A	FALSE	FALSE	FALSE
AC068987.4	0.0279	#N/A	FALSE	FALSE	FALSE
AC068987.5	0	#N/A	FALSE	FALSE	FALSE
AC068993.1	0.0263	#N/A	FALSE	FALSE	FALSE
AC069120.1	0.0395	#N/A	FALSE	FALSE	FALSE
AC069148.1	0.0361	#N/A	FALSE	FALSE	FALSE
AC069185.1	0.3552	0.7176	FALSE	FALSE	FALSE
AC069200.1	0.0311	#N/A	FALSE	FALSE	FALSE
AC069218.1	0.2462	#N/A	FALSE	FALSE	FALSE
AC069222.1	0.0356	#N/A	FALSE	FALSE	FALSE
AC069224.1	0.1529	#N/A	FALSE	FALSE	FALSE
AC069234.2	0.1616	#N/A	FALSE	FALSE	FALSE
AC069234.4	0.0314	#N/A	FALSE	FALSE	FALSE
AC069234.5	0.0315	#N/A	FALSE	FALSE	FALSE
AC069236.1	0.0312	#N/A	FALSE	FALSE	FALSE
AC069277.1	0.1636	#N/A	FALSE	FALSE	FALSE
AC069281.2	0.0198	0.036	FALSE	FALSE	FALSE
AC069282.1	0	#N/A	FALSE	FALSE	FALSE
AC069287.2	0.0356	#N/A	FALSE	FALSE	FALSE
AC069360.1	0.035	#N/A	FALSE	FALSE	FALSE
AC069499.1	0	#N/A	FALSE	FALSE	FALSE
AC069503.2	0.0295	#N/A	FALSE	FALSE	FALSE
AC069528.2	0.0304	#N/A	FALSE	FALSE	FALSE
AC069544.1	0.1075	#N/A	FALSE	FALSE	FALSE
AC072039.2	0.0311	#N/A	FALSE	FALSE	FALSE
AC072061.1	0.2338	0.5771	FALSE	FALSE	FALSE
AC072062.1	0.0371	#N/A	FALSE	FALSE	FALSE
AC073052.2	0.0309	#N/A	FALSE	FALSE	FALSE
AC073063.1	0.0366	#N/A	FALSE	FALSE	FALSE
AC073065.1	0.0358	#N/A	FALSE	FALSE	FALSE
AC073072.1	0.0356	#N/A	FALSE	FALSE	FALSE
AC073072.2	0.1028	#N/A	FALSE	FALSE	FALSE
AC073073.2	0.0255	#N/A	FALSE	FALSE	FALSE
AC073107.1	0	#N/A	FALSE	FALSE	FALSE
AC073109.1	0	#N/A	FALSE	FALSE	FALSE
AC073111.5	0.0956	#N/A	FALSE	FALSE	FALSE
AC073115.1	0	#N/A	FALSE	FALSE	FALSE
AC073130.1	0.0256	#N/A	FALSE	FALSE	FALSE
AC073130.3	0.0342	#N/A	FALSE	FALSE	FALSE
AC073136.1	0	#N/A	FALSE	FALSE	FALSE
AC073143.1	0.0359	#N/A	FALSE	FALSE	FALSE
AC073195.1	0.1595	0.3614	FALSE	FALSE	FALSE
AC073254.1	0	#N/A	FALSE	FALSE	FALSE
AC073263.2	0.1154	#N/A	FALSE	FALSE	FALSE
AC073310.1	0	#N/A	FALSE	FALSE	FALSE
AC073314.1	0	#N/A	FALSE	FALSE	FALSE
AC073316.1	0.0328	#N/A	FALSE	FALSE	FALSE
AC073320.1	0.0373	#N/A	FALSE	FALSE	FALSE
AC073332.1	0.6028	0.964	FALSE	FALSE	FALSE
AC073333.1	0	#N/A	FALSE	FALSE	FALSE
AC073335.1	0.0287	#N/A	FALSE	FALSE	FALSE
AC073335.2	0.0541	#N/A	FALSE	FALSE	FALSE
AC073343.2	0.0349	#N/A	FALSE	FALSE	FALSE
AC073349.1	0.0341	#N/A	FALSE	FALSE	FALSE
AC073352.1	0.0351	#N/A	FALSE	FALSE	FALSE
AC073365.1	-0.1766	0.4683	FALSE	FALSE	FALSE
AC073389.1	0.0824	#N/A	FALSE	FALSE	FALSE
AC073389.3	0.0331	#N/A	FALSE	FALSE	FALSE
AC073409.1	0	#N/A	FALSE	FALSE	FALSE
AC073439.1	0.0356	#N/A	FALSE	FALSE	FALSE
AC073476.3	0.0359	#N/A	FALSE	FALSE	FALSE
AC073508.3	0.1902	0.421	FALSE	FALSE	FALSE
AC073522.1	0	#N/A	FALSE	FALSE	FALSE
AC073529.1	0.0355	#N/A	FALSE	FALSE	FALSE
AC073548.1	0	#N/A	FALSE	FALSE	FALSE
AC073569.1	0.0356	#N/A	FALSE	FALSE	FALSE
AC073575.2	0.0301	#N/A	FALSE	FALSE	FALSE
AC073585.1	0	#N/A	FALSE	FALSE	FALSE
AC073587.1	0.0361	#N/A	FALSE	FALSE	FALSE
AC073592.1	0.0295	#N/A	FALSE	FALSE	FALSE
AC073592.3	0	0	FALSE	FALSE	FALSE
AC073610.1	0.035	#N/A	FALSE	FALSE	FALSE
AC073611.1	1.1197	1.8318	FALSE	FALSE	FALSE
AC073641.1	0.0315	#N/A	FALSE	FALSE	FALSE
AC073651.1	0.0357	#N/A	FALSE	FALSE	FALSE
AC073655.2	0.0288	#N/A	FALSE	FALSE	FALSE
AC073842.2	0	#N/A	FALSE	FALSE	FALSE
AC073857.1	0.1393	0.3213	FALSE	FALSE	FALSE
AC073861.1	0.0356	0.0857	FALSE	FALSE	FALSE
AC073863.1	0.0362	#N/A	FALSE	FALSE	FALSE
AC073869.1	0.6367	0.9697	FALSE	FALSE	FALSE
AC073878.2	0	#N/A	FALSE	FALSE	FALSE
AC073896.2	-0.0279	0.0663	FALSE	FALSE	FALSE
AC073896.3	0.0261	#N/A	FALSE	FALSE	FALSE
AC073896.4	0.039	0.0894	FALSE	FALSE	FALSE
AC073911.3	0.0312	#N/A	FALSE	FALSE	FALSE
AC073957.3	0.034	#N/A	FALSE	FALSE	FALSE
AC074008.1	0.0321	#N/A	FALSE	FALSE	FALSE
AC074032.1	0.0918	#N/A	FALSE	FALSE	FALSE
AC074044.1	0.0356	#N/A	FALSE	FALSE	FALSE
AC074051.4	0.0253	#N/A	FALSE	FALSE	FALSE
AC074117.1	0.1252	#N/A	FALSE	FALSE	FALSE
AC074135.1	0.0974	#N/A	FALSE	FALSE	FALSE
AC074141.1	0.0311	#N/A	FALSE	FALSE	FALSE
AC074183.2	0.0341	#N/A	FALSE	FALSE	FALSE
AC074194.2	0.0336	#N/A	FALSE	FALSE	FALSE
AC074212.1	0.034	#N/A	FALSE	FALSE	FALSE
AC074290.1	0	#N/A	FALSE	FALSE	FALSE
AC076968.1	0.0357	#N/A	FALSE	FALSE	FALSE
AC078778.1	0.0306	#N/A	FALSE	FALSE	FALSE
AC078778.2	0.0306	#N/A	FALSE	FALSE	FALSE
AC078785.1	0.0333	#N/A	FALSE	FALSE	FALSE
AC078795.1	0.0358	#N/A	FALSE	FALSE	FALSE
AC078802.1	0	#N/A	FALSE	FALSE	FALSE
AC078845.1	0.0527	#N/A	FALSE	FALSE	FALSE
AC078846.1	0.1848	0.4215	FALSE	FALSE	FALSE
AC078852.1	0.0319	#N/A	FALSE	FALSE	FALSE
AC078881.1	0.0343	#N/A	FALSE	FALSE	FALSE
AC078883.1	0.0273	#N/A	FALSE	FALSE	FALSE
AC078883.3	0.0359	#N/A	FALSE	FALSE	FALSE
AC078899.1	0.0405	0.1658	FALSE	FALSE	FALSE
AC078909.1	0.0477	#N/A	FALSE	FALSE	FALSE
AC078909.2	0.0428	0.1776	FALSE	FALSE	FALSE
AC078923.1	0	#N/A	FALSE	FALSE	FALSE
AC078991.1	0.0315	#N/A	FALSE	FALSE	FALSE
AC079061.1	0	#N/A	FALSE	FALSE	FALSE
AC079062.1	0.6354	0.9603	FALSE	FALSE	FALSE
AC079075.1	0.2278	0.6152	FALSE	FALSE	FALSE
AC079140.2	0.0639	#N/A	FALSE	FALSE	FALSE
AC079160.1	0.0434	#N/A	FALSE	FALSE	FALSE
AC079171.1	0	#N/A	FALSE	FALSE	FALSE
AC079174.2	0.0322	#N/A	FALSE	FALSE	FALSE
AC079228.1	0.033	#N/A	FALSE	FALSE	FALSE
AC079238.1	0.0341	0.155	FALSE	FALSE	FALSE
AC079248.1	0.034	#N/A	FALSE	FALSE	FALSE
AC079250.1	0.0993	#N/A	FALSE	FALSE	FALSE
AC079298.3	0	#N/A	FALSE	FALSE	FALSE
AC079305.1	0.1282	0.3871	FALSE	FALSE	FALSE
AC079315.1	0.1337	0.3648	FALSE	FALSE	FALSE
AC079316.1	0.0696	#N/A	FALSE	FALSE	FALSE
AC079322.1	0.0351	#N/A	FALSE	FALSE	FALSE
AC079328.2	0.0027	0.0046	FALSE	FALSE	FALSE
AC079331.1	0.0287	#N/A	FALSE	FALSE	FALSE
AC079331.2	0.0275	#N/A	FALSE	FALSE	FALSE
AC079336.2	0	0	FALSE	FALSE	FALSE
AC079354.1	0.0311	#N/A	FALSE	FALSE	FALSE
AC079354.3	0.0303	#N/A	FALSE	FALSE	FALSE
AC079385.2	0.0371	#N/A	FALSE	FALSE	FALSE
AC079385.3	0	#N/A	FALSE	FALSE	FALSE
AC079414.3	0.2369	0.5134	FALSE	FALSE	FALSE
AC079416.1	0.0358	#N/A	FALSE	FALSE	FALSE
AC079416.2	0.033	#N/A	FALSE	FALSE	FALSE
AC079601.2	0.0311	#N/A	FALSE	FALSE	FALSE
AC079610.2	0.0314	#N/A	FALSE	FALSE	FALSE
AC079630.1	0.0283	#N/A	FALSE	FALSE	FALSE
AC079684.1	0.0314	#N/A	FALSE	FALSE	FALSE
AC079742.1	0.1889	0.4847	FALSE	FALSE	FALSE
AC079753.1	0.0246	#N/A	FALSE	FALSE	FALSE
AC079779.2	0	#N/A	FALSE	FALSE	FALSE
AC079781.5	0.5824	0.9303	FALSE	FALSE	FALSE
AC079807.1	0.0473	#N/A	FALSE	FALSE	FALSE
AC079834.1	0.053	#N/A	FALSE	FALSE	FALSE
AC079834.2	0.0635	#N/A	FALSE	FALSE	FALSE
AC079866.1	0.0311	#N/A	FALSE	FALSE	FALSE
AC079906.1	0	#N/A	FALSE	FALSE	FALSE
AC079907.1	0.0326	#N/A	FALSE	FALSE	FALSE
AC079915.1	0.0361	#N/A	FALSE	FALSE	FALSE
AC079922.1	0.0311	#N/A	FALSE	FALSE	FALSE
AC079922.2	-0.2824	0.7507	FALSE	FALSE	FALSE
AC079944.1	0	#N/A	FALSE	FALSE	FALSE
AC079944.2	0.0271	#N/A	FALSE	FALSE	FALSE
AC079949.2	0	#N/A	FALSE	FALSE	FALSE
AC079953.1	0.0359	#N/A	FALSE	FALSE	FALSE
AC080011.1	0.0343	#N/A	FALSE	FALSE	FALSE
AC080013.1	0.032	#N/A	FALSE	FALSE	FALSE
AC080013.5	0	#N/A	FALSE	FALSE	FALSE
AC080023.1	0	#N/A	FALSE	FALSE	FALSE
AC080038.1	0.1474	0.3513	FALSE	FALSE	FALSE
AC080038.2	0	#N/A	FALSE	FALSE	FALSE
AC080080.1	0.135	#N/A	FALSE	FALSE	FALSE
AC080112.1	0.0314	#N/A	FALSE	FALSE	FALSE
AC080128.1	0.0324	#N/A	FALSE	FALSE	FALSE
AC080129.2	0.0317	#N/A	FALSE	FALSE	FALSE
AC080188.2	0.0655	#N/A	FALSE	FALSE	FALSE
AC082651.3	0	#N/A	FALSE	FALSE	FALSE
AC083798.2	0.0517	#N/A	FALSE	FALSE	FALSE
AC083799.1	0.0838	0.1967	FALSE	FALSE	FALSE
AC083805.1	0	#N/A	FALSE	FALSE	FALSE
AC083806.2	0	#N/A	FALSE	FALSE	FALSE
AC083829.2	0.0341	#N/A	FALSE	FALSE	FALSE
AC083837.1	0.0354	#N/A	FALSE	FALSE	FALSE
AC083841.1	0	#N/A	FALSE	FALSE	FALSE
AC083843.3	0.3407	0.6487	FALSE	FALSE	FALSE
AC083862.2	0.3281	0.6577	FALSE	FALSE	FALSE
AC083864.3	0.0355	#N/A	FALSE	FALSE	FALSE
AC083873.1	0.0358	#N/A	FALSE	FALSE	FALSE
AC083880.1	0.3384	0.6634	FALSE	FALSE	FALSE
AC083899.1	0.0361	#N/A	FALSE	FALSE	FALSE
AC083899.2	0.1	#N/A	FALSE	FALSE	FALSE
AC083900.1	0.0323	#N/A	FALSE	FALSE	FALSE
AC083904.1	0.0241	#N/A	FALSE	FALSE	FALSE
AC083964.1	0.0364	#N/A	FALSE	FALSE	FALSE
AC083973.1	0.0319	#N/A	FALSE	FALSE	FALSE
AC084018.2	0.1572	0.4399	FALSE	FALSE	FALSE
AC084024.2	0	#N/A	FALSE	FALSE	FALSE
AC084024.3	0.2129	0.4721	FALSE	FALSE	FALSE
AC084026.3	0.0361	#N/A	FALSE	FALSE	FALSE
AC084033.3	0.0508	0.1394	FALSE	FALSE	FALSE
AC084035.1	0.0255	#N/A	FALSE	FALSE	FALSE
AC084036.1	0.0793	#N/A	FALSE	FALSE	FALSE
[truncated: 20,761 more rows]

## Sheet: Fig.5c
Transcription_Factor_Family	Fold_Enrichment	Neg_Log10_FDR	Percent_of_Genes
ATF	1.3974	5.5327	35.4724
AP1	1.2257	5.5327	59.7148
CREB	1.2884	4.8091	44.5633
XBP1	1.239	4.3326	49.7326
CREBP1	1.2417	4.1732	47.7718
SP1	1.3878	3.8714	27.0945
CREBP1CJUN	1.5508	3.4765	16.0428
PAX5	1.1796	3.3535	54.5455
NMYC	1.2957	3.2754	32.2638
HTF	1.1823	3.165	51.6934
E2F	1.1605	2.8046	54.1889
FOXO4	1.1643	2.6808	51.5152
USF	1.1508	2.6808	55.2585
HLF	1.2116	2.6274	39.2157
BACH2	1.1964	2.5408	41.1765
BACH1	1.1703	2.5408	47.4153
NFE2	1.2261	2.5024	34.5811
AHRARNT	1.1563	2.4186	49.5544
MEF2	1.0994	2.264	67.9144
CEBPB	1.141	2.2348	51.6934
TATA	1.1427	2.2192	50.6239
CETS1P54	1.2675	2.2192	24.9554
GATA1	1.0827	2.211	73.7968
HNF3B	1.1825	2.2082	38.8592
PAX4	1.0874	2.1769	70.9447
HMX1	1.1601	2.0802	42.6025
MAX	1.3221	2.0769	17.8253
MYOGNF1	1.1534	2.0769	43.8503
HFH1	1.161	2.0769	41.7112
CDP	1.1186	2.0459	55.0802
STAT	1.1885	1.953	33.1551
NFY	1.1408	1.9299	45.098
MYCMAX	1.1048	1.853	57.2193
MZF1	1.1374	1.853	44.5633
SRF	1.0897	1.853	63.9929
AP2	1.2254	1.8198	24.4207
STAT5A	1.111	1.7364	52.0499
FOXD3	1.175	1.7343	31.9073
E4BP4	1.1365	1.6003	39.7504
TAXCREB	1.1105	1.6003	49.1979
NFKAPPAB65	1.2213	1.5505	21.0339
FREAC7	1.1196	1.5415	44.0285
CEBPA	1.1823	1.5264	26.738
RREB1	1.1424	1.491	35.1159
CHOP	1.1163	1.4639	43.1373
FREAC3	1.128	1.4493	38.3244
IRF2	1.1304	1.4493	37.4332
GFI1	1.1224	1.4463	39.9287
PAX3	1.1228	1.4367	39.3939
NGFIC	1.162	1.4107	27.6292
TBP	1.1421	1.406	32.2638
SRY	1.1245	1.406	37.6114
CEBP	1.0615	1.3652	68.0927
ATF6	1.1109	1.3652	41.1765
EVI1	1.0544	1.3652	72.7273
P300	1.1297	1.3373	33.6898
MAZR	1.1927	1.3219	19.9643
PAX2	1.0841	1.3076	51.8717
NKX3A	1.1053	1.3021	41.1765
CMYB	1.1121	1.3021	38.1462
FOXO3	1.1569	1.3021	25.1337
AHR	1.1352	1.3021	30.303
HEN1	1.0815	1.288	51.6934
NFKB	1.096	1.288	44.0285
IK1	1.1219	1.2075	31.5508
LMO2COM	1.0756	1.1844	51.6934
P53	1.0654	1.1691	57.754
FOXO1	1.1029	1.1604	36.5419
MYB	1.0952	1.1604	39.7504
RFX1	1.0698	1.155	53.6542
FOXJ2	1.0631	1.1495	57.754
MSX1	1.0998	1.1495	36.7201
ARNT	1.0881	1.1495	42.0677
MRF2	1.0821	1.1391	44.7415
PBX1	1.0719	1.1314	50.4456
NFKAPPAB50	1.1531	1.1169	20.1426
EGR2	1.279	1.1147	8.5561
E47	1.0651	1.0951	53.1194
IK2	1.1195	1.0888	26.5597
AP1FJ	1.1193	1.0695	26.3815
NFAT	1.091	1.0695	36.3636
ELK1	1.0749	1.0458	43.672
EGR3	1.1698	1.0458	15.508
STAT1	1.0912	1.0441	34.7594
RSRFC4	1.078	1.0369	40.9982
NKX61	1.0829	1.0286	37.6114
OLF1	1.079	1.0286	39.3939
PAX6	1.0666	1.0286	47.0588
SOX9	1.0804	1.0286	38.5027
FREAC4	1.0777	1.0277	39.7504
SREBP1	1.0578	1.0073	52.2282
HSF2	1.082	1.0067	36.1854

## Sheet: Fig.5d
Drug_Condition	ATF3	FOSB	FOS	JUNB	BTG1	JUN	ATF4	MAFF	JUND	BTG2
PAROXETINE_6h	1.2498	1.1828	0.9862	0.9446	0.5926	0.4819	0.4086	0.6791	0.3797	0.4549
VORTIOXETINE_6h	0.6022	1.2944	1.1956	0.3889	0.2342	0.8999	0.342	0.3079	0.3154	0.5758
APREPITANT_6h	0.991	0.687	1.2986	0.6506	0.4834	0.4933	0.2933	0.4698	0.3901	-0.0138
ZOTEPINE_6h	0.83	1.0354	0.6612	0.8012	0.706	0.4531	0.3025	0.4585	0.4931	-0.2857
CHLORPROMAZINE_6h	0.9889	0.9579	0.7184	0.5544	0.3727	0.3815	0.326	0.4233	0.4531	0.047
OSIMERTINIB_6h	0.4591	0.8765	1.0155	0.9669	0.4566	0.4199	0.164	-0.1748	0.0799	0.704
FLUOXETINE_6h	1.1061	1.1774	0.2827	0.5287	0.5445	0.3592	0.3087	0.357	0.3543	-0.0528
CLOMIPRAMINE_6h	0.839	0.7816	0.5147	0.4463	0.4506	0.102	0.373	0.2211	0.2817	0.1291
RIMONABANT_6h	1.017	0.3523	0.0941	0.3226	0.6315	0.1749	0.3832	0.5125	0.1252	0.0436
BREXPIPRAZOLE_6h	0.7635	0.2413	0.3869	0.4985	0.4311	0.266	0.2492	0.1242	0.1675	0.0448
SERTINDOLE_6h	0.4836	-0.1225	0.7019	0.5233	0.5105	0.5831	0.1406	-0.0235	0.0654	0.1755
APOMORPHINE_6h	0.3002	0.5047	0.6196	0.4705	0.1029	0.1429	0.2678	0.1982	-0.1061	0.0577
SORAFENIB_6h	0.865	0.1466	-0.1606	0.2319	0.3341	0.1826	0.2656	0.0188	-0.0008	0.095
REGORAFENIB_6h	0.8794	-0.1225	-0.2641	0.0118	0.3384	0.1522	0.3757	-0.4958	0.1113	0.3399
QUETIAPINE_6h	0.0353	0.017	-0.0509	0.1459	0.0226	-0.0084	-0.0138	0.1253	0.0756	0.0152
DMSO_6h	-0.0043	0.0969	0.0582	0.0329	0.0116	0.0294	0.0066	-0.0263	-0.0133	-0.013
TEMOZOLOMIDE_6h	0.0253	-0.1225	0.0569	0.0187	0.1238	-0.0542	0.0071	-0.142	0.0005	-0.0137
ELESCLOMOL_6h	-0.0181	-0.1225	-0.0898	0.0122	0.0317	0.0438	0.0004	-0.1755	0.0044	0.1519
PALIPERIDONE_6h	-0.0318	-0.1225	-0.0093	-0.2001	-0.0349	-0.0215	0.0071	-0.1088	-0.0659	-0.0023
CERITINIB_6h	0.1508	-0.1225	-0.4398	0.2319	-1.0622	-0.4354	0.3462	0.0103	-0.078	-0.2857

## Sheet: Fig.5e
Time(sec)	Condition	Delta_F_over_F0
0	DMSO	-0.23
0.5	DMSO	-0.23
1.01	DMSO	-0.23
1.53	DMSO	-0.23
2.05	DMSO	-0.23
2.56	DMSO	-0.23
3.06	DMSO	-0.23
3.58	DMSO	-0.23
4.09	DMSO	-0.23
4.61	DMSO	-0.23
5.13	DMSO	-0.23
5.64	DMSO	-0.23
6.14	DMSO	-0.23
6.66	DMSO	-0.23
7.17	DMSO	-0.23
7.69	DMSO	-0.23
8.2	DMSO	-0.23
8.7	DMSO	-0.23
9.22	DMSO	-0.23
9.73	DMSO	-0.23
10.25	DMSO	-0.23
10.77	DMSO	-0.23
11.28	DMSO	-0.23
11.78	DMSO	-0.23
12.3	DMSO	-0.23
12.81	DMSO	-0.23
13.33	DMSO	-0.23
13.84	DMSO	-0.23
14.34	DMSO	-0.23
14.86	DMSO	-0.23
15.38	DMSO	-0.23
15.89	DMSO	-0.23
16.41	DMSO	-0.23
16.92	DMSO	-0.23
17.42	DMSO	-0.23
17.94	DMSO	-0.23
18.45	DMSO	-0.23
18.97	DMSO	-0.23
19.48	DMSO	-0.23
19.98	DMSO	-0.23
20.5	DMSO	-0.23
21.01	DMSO	-0.23
21.53	DMSO	-0.23
22.05	DMSO	-0.23
22.55	DMSO	-0.23
23.06	DMSO	-0.22
23.58	DMSO	-0.23
24.09	DMSO	-0.23
24.61	DMSO	-0.23
25.13	DMSO	-0.23
25.63	DMSO	-0.23
26.14	DMSO	-0.23
26.66	DMSO	-0.23
27.17	DMSO	-0.23
27.69	DMSO	-0.23
28.19	DMSO	-0.22
28.7	DMSO	-0.23
29.22	DMSO	-0.22
29.73	DMSO	-0.23
30.25	DMSO	-0.22
30.75	DMSO	-0.23
31.26	DMSO	-0.23
31.78	DMSO	-0.23
32.3	DMSO	-0.23
32.81	DMSO	-0.23
33.33	DMSO	-0.23
33.83	DMSO	-0.22
34.34	DMSO	-0.23
34.86	DMSO	-0.23
35.38	DMSO	-0.23
35.89	DMSO	-0.22
36.39	DMSO	-0.23
36.91	DMSO	-0.22
37.42	DMSO	-0.22
37.94	DMSO	-0.22
38.45	DMSO	-0.22
38.95	DMSO	-0.22
39.47	DMSO	-0.22
39.98	DMSO	-0.22
40.5	DMSO	-0.22
41.01	DMSO	-0.22
41.53	DMSO	-0.22
42.03	DMSO	-0.23
42.55	DMSO	-0.23
43.06	DMSO	-0.22
43.58	DMSO	-0.22
44.09	DMSO	-0.22
44.61	DMSO	-0.22
45.11	DMSO	-0.22
45.63	DMSO	-0.22
46.14	DMSO	-0.22
46.66	DMSO	-0.22
47.17	DMSO	-0.22
47.69	DMSO	-0.22
48.19	DMSO	-0.22
48.8	DMSO	-0.22
49.3	DMSO	-0.22
49.81	DMSO	-0.22
50.33	DMSO	-0.22
50.84	DMSO	-0.22
51.45	DMSO	-0.22
51.95	DMSO	-0.22
52.47	DMSO	-0.22
52.98	DMSO	-0.22
53.5	DMSO	-0.22
54.01	DMSO	-0.22
54.51	DMSO	-0.22
55.03	DMSO	-0.22
55.55	DMSO	-0.21
56.06	DMSO	-0.19
56.67	DMSO	-0.15
57.17	DMSO	-0.13
57.69	DMSO	-0.11
58.19	DMSO	-0.09
58.7	DMSO	-0.08
59.22	DMSO	-0.07
59.73	DMSO	-0.05
60.25	DMSO	-0.04
60.76	DMSO	-0.03
61.26	DMSO	-0.03
61.78	DMSO	-0.02
62.3	DMSO	-0.02
62.81	DMSO	-0.02
63.33	DMSO	-0.02
63.83	DMSO	-0.01
64.34	DMSO	-0.01
64.86	DMSO	-0.01
65.38	DMSO	-0.01
65.89	DMSO	-0.01
66.39	DMSO	-0.01
66.91	DMSO	-0.01
67.42	DMSO	0
67.94	DMSO	-0.01
68.45	DMSO	-0.01
68.97	DMSO	0
69.47	DMSO	0
69.98	DMSO	0
70.5	DMSO	0
71.01	DMSO	0
71.53	DMSO	0
72.03	DMSO	0
72.55	DMSO	0
73.06	DMSO	0
73.58	DMSO	0
74.09	DMSO	0
74.59	DMSO	0
75.11	DMSO	0
75.63	DMSO	0
76.14	DMSO	0
76.66	DMSO	0.01
77.17	DMSO	0.01
77.67	DMSO	0.01
78.19	DMSO	0.01
78.7	DMSO	0
79.22	DMSO	0.01
79.73	DMSO	0.01
80.23	DMSO	0
80.75	DMSO	0.01
81.26	DMSO	0.01
81.78	DMSO	0.01
82.3	DMSO	0.01
82.81	DMSO	0.01
83.31	DMSO	0.01
83.83	DMSO	0.01
84.34	DMSO	0.01
84.86	DMSO	0.01
85.38	DMSO	0.01
85.88	DMSO	0.01
86.39	DMSO	0.01
86.91	DMSO	0
87.42	DMSO	0.01
87.94	DMSO	0.01
88.45	DMSO	0.01
88.95	DMSO	0
89.47	DMSO	0.01
89.98	DMSO	0.01
90.5	DMSO	0.01
91.01	DMSO	0.01
91.51	DMSO	0.01
92.03	DMSO	0
92.55	DMSO	0.01
93.06	DMSO	0.01
93.58	DMSO	0.01
94.09	DMSO	0
94.59	DMSO	0
95.11	DMSO	0
95.63	DMSO	0
96.14	DMSO	0
96.66	DMSO	0
97.17	DMSO	0
97.67	DMSO	0
98.19	DMSO	0
98.7	DMSO	0
99.22	DMSO	0
99.73	DMSO	0
100.23	DMSO	0
100.75	DMSO	0
101.26	DMSO	0
101.78	DMSO	0
102.3	DMSO	0
102.91	DMSO	0
103.91	DMSO	0
104.91	DMSO	0
105.91	DMSO	0
106.91	DMSO	0
107.91	DMSO	0
108.91	DMSO	0
109.91	DMSO	0
110.91	DMSO	0
111.91	DMSO	0
112.91	DMSO	0
113.91	DMSO	0
114.91	DMSO	0
115.91	DMSO	0
116.91	DMSO	0
117.91	DMSO	0
118.91	DMSO	0
119.91	DMSO	0
120.91	DMSO	0
121.91	DMSO	0
122.91	DMSO	0
123.91	DMSO	0
124.91	DMSO	0
125.91	DMSO	0
126.91	DMSO	0
127.91	DMSO	0
128.91	DMSO	0
129.91	DMSO	0
130.91	DMSO	0
131.91	DMSO	0
132.91	DMSO	0
133.91	DMSO	0
134.91	DMSO	0
135.91	DMSO	0
136.91	DMSO	0
137.91	DMSO	0
138.91	DMSO	0
139.91	DMSO	0
140.91	DMSO	0
141.91	DMSO	0
142.91	DMSO	0
143.91	DMSO	0
144.91	DMSO	0
145.91	DMSO	0
146.91	DMSO	0
147.91	DMSO	0
148.91	DMSO	0
149.91	DMSO	0
150.91	DMSO	0
151.91	DMSO	0
152.91	DMSO	0
153.91	DMSO	0
154.91	DMSO	0
155.91	DMSO	0
156.91	DMSO	0
157.91	DMSO	0
158.91	DMSO	0
159.91	DMSO	0
160.91	DMSO	0
161.91	DMSO	0
162.91	DMSO	0
163.91	DMSO	0
164.91	DMSO	0
165.91	DMSO	0
166.91	DMSO	0
167.91	DMSO	0
168.91	DMSO	0
169.91	DMSO	0
170.91	DMSO	0
171.91	DMSO	0
172.91	DMSO	0
173.91	DMSO	0
174.91	DMSO	0
175.91	DMSO	0
176.91	DMSO	0
177.91	DMSO	0
178.91	DMSO	0
179.91	DMSO	0
180.91	DMSO	0
181.91	DMSO	0
182.91	DMSO	0
183.91	DMSO	0
184.91	DMSO	0
185.91	DMSO	0
186.91	DMSO	0
187.91	DMSO	0
188.91	DMSO	0
189.91	DMSO	0
190.91	DMSO	0
191.91	DMSO	0
192.91	DMSO	0
193.91	DMSO	0
194.91	DMSO	0
195.91	DMSO	0
196.91	DMSO	0
197.91	DMSO	0
198.91	DMSO	0
199.91	DMSO	0
200.91	DMSO	0
201.91	DMSO	0
202.91	DMSO	0
203.91	DMSO	0
204.91	DMSO	0
205.91	DMSO	0
206.91	DMSO	0
207.91	DMSO	0
208.91	DMSO	0
209.91	DMSO	0
210.91	DMSO	0
211.91	DMSO	0
212.91	DMSO	0
213.91	DMSO	0
214.91	DMSO	0
215.91	DMSO	0
216.91	DMSO	0
217.91	DMSO	0
218.91	DMSO	0
219.91	DMSO	0
220.91	DMSO	0
221.91	DMSO	0
222.91	DMSO	0
223.91	DMSO	0
224.91	DMSO	0
225.91	DMSO	0
226.91	DMSO	0
227.91	DMSO	0
228.91	DMSO	0
229.91	DMSO	0
230.91	DMSO	0
231.91	DMSO	0
232.91	DMSO	0
233.91	DMSO	0
234.91	DMSO	0
235.91	DMSO	0
236.91	DMSO	0
237.91	DMSO	0
238.91	DMSO	0
239.91	DMSO	0
240.91	DMSO	0
241.91	DMSO	0
242.91	DMSO	0
243.91	DMSO	0
244.91	DMSO	0
245.91	DMSO	0
246.91	DMSO	0
247.91	DMSO	0
248.91	DMSO	0
249.91	DMSO	0
250.91	DMSO	0
251.91	DMSO	0
252.91	DMSO	0
253.91	DMSO	0
254.91	DMSO	0
255.91	DMSO	0
256.91	DMSO	0
257.91	DMSO	0
258.91	DMSO	0
259.91	DMSO	0
260.91	DMSO	0
261.91	DMSO	0
262.91	DMSO	0
263.91	DMSO	0
264.91	DMSO	0
265.91	DMSO	0
266.91	DMSO	0
267.91	DMSO	0
268.91	DMSO	0
269.91	DMSO	0
270.91	DMSO	0
271.91	DMSO	0
272.91	DMSO	0
273.91	DMSO	0
274.91	DMSO	0
275.91	DMSO	0
276.91	DMSO	0
277.91	DMSO	0
278.91	DMSO	0
279.91	DMSO	0
280.91	DMSO	0
281.91	DMSO	0
282.91	DMSO	0
283.91	DMSO	0
284.91	DMSO	0
285.91	DMSO	0
286.91	DMSO	0
287.91	DMSO	0
288.91	DMSO	0
289.91	DMSO	0
290.91	DMSO	0
291.91	DMSO	0
292.91	DMSO	0
293.91	DMSO	0
294.91	DMSO	0
295.91	DMSO	0
296.91	DMSO	0
297.91	DMSO	0
298.91	DMSO	0
299.91	DMSO	0
300.91	DMSO	0
301.91	DMSO	0
302.91	DMSO	0
303.91	DMSO	0
304.91	DMSO	0
305.91	DMSO	0
306.91	DMSO	0
307.91	DMSO	0
308.91	DMSO	0
309.91	DMSO	0
310.91	DMSO	0
311.91	DMSO	0
312.91	DMSO	0
313.91	DMSO	0
314.91	DMSO	0
315.91	DMSO	0
316.91	DMSO	0
317.91	DMSO	0
318.91	DMSO	0
319.91	DMSO	0
320.91	DMSO	0
321.91	DMSO	0
322.91	DMSO	0
323.91	DMSO	0
324.91	DMSO	0
325.91	DMSO	0
326.91	DMSO	0
327.91	DMSO	0
328.91	DMSO	0
329.91	DMSO	0
330.91	DMSO	0
331.91	DMSO	0
332.91	DMSO	0
333.91	DMSO	0
334.91	DMSO	0
335.91	DMSO	0
336.91	DMSO	0
337.91	DMSO	0
338.91	DMSO	0
339.91	DMSO	0
340.91	DMSO	0
341.91	DMSO	0
342.91	DMSO	0
343.91	DMSO	0
344.91	DMSO	0
345.91	DMSO	0
346.91	DMSO	0
347.91	DMSO	0
348.91	DMSO	0
349.91	DMSO	0
350.91	DMSO	0
351.91	DMSO	0.01
352.52	DMSO	0
353.02	DMSO	0
353.53	DMSO	0
354.05	DMSO	0
354.55	DMSO	0
355.06	DMSO	0
355.58	DMSO	0
356.09	DMSO	0.01
356.61	DMSO	0.01
357.13	DMSO	-0.03
357.72	DMSO	-0.04
358.23	DMSO	-0.04
358.73	DMSO	-0.05
359.25	DMSO	-0.05
359.77	DMSO	-0.06
360.28	DMSO	-0.06
360.8	DMSO	-0.04
361.3	DMSO	-0.04
361.81	DMSO	-0.04
362.33	DMSO	-0.04
362.84	DMSO	-0.05
363.36	DMSO	-0.05
363.88	DMSO	-0.05
364.38	DMSO	-0.04
364.89	DMSO	-0.04
365.41	DMSO	-0.05
365.92	DMSO	-0.05
366.44	DMSO	-0.05
366.94	DMSO	-0.05
367.45	DMSO	-0.04
367.97	DMSO	-0.04
368.48	DMSO	-0.04
369	DMSO	-0.04
369.52	DMSO	-0.04
370.02	DMSO	-0.04
370.53	DMSO	-0.04
371.05	DMSO	-0.04
371.56	DMSO	-0.04
372.08	DMSO	-0.04
372.58	DMSO	-0.04
373.09	DMSO	-0.04
373.61	DMSO	-0.04
374.13	DMSO	-0.04
374.64	DMSO	-0.04
375.14	DMSO	-0.04
375.66	DMSO	-0.04
376.17	DMSO	-0.03
376.69	DMSO	-0.03
377.2	DMSO	-0.03
377.72	DMSO	-0.04
378.22	DMSO	-0.04
378.73	DMSO	-0.03
379.25	DMSO	-0.03
379.77	DMSO	-0.03
380.28	DMSO	-0.03
380.78	DMSO	-0.03
381.3	DMSO	-0.03
381.81	DMSO	-0.03
382.33	DMSO	-0.03
382.84	DMSO	-0.03
383.34	DMSO	-0.03
383.86	DMSO	-0.03
384.38	DMSO	-0.03
384.89	DMSO	-0.03
385.41	DMSO	-0.03
385.92	DMSO	-0.03
386.42	DMSO	-0.03
386.94	DMSO	-0.03
387.45	DMSO	-0.03
387.97	DMSO	-0.03
388.48	DMSO	-0.03
388.98	DMSO	-0.03
389.5	DMSO	-0.02
390.02	DMSO	-0.03
390.53	DMSO	-0.03
391.05	DMSO	-0.03
391.56	DMSO	-0.03
392.06	DMSO	-0.03
392.58	DMSO	-0.03
393.09	DMSO	-0.03
393.61	DMSO	-0.03
394.13	DMSO	-0.03
394.63	DMSO	-0.03
395.14	DMSO	-0.03
395.66	DMSO	-0.03
396.17	DMSO	-0.02
396.69	DMSO	-0.03
397.19	DMSO	-0.02
397.7	DMSO	-0.02
398.22	DMSO	-0.02
398.73	DMSO	-0.02
399.25	DMSO	-0.02
399.77	DMSO	-0.02
400.27	DMSO	-0.02
400.78	DMSO	-0.02
401.3	DMSO	-0.02
401.81	DMSO	-0.02
402.33	DMSO	-0.02
402.83	DMSO	-0.02
403.34	DMSO	-0.02
403.95	DMSO	-0.02
404.95	DMSO	-0.02
405.95	DMSO	-0.02
406.95	DMSO	-0.02
407.95	DMSO	-0.02
408.95	DMSO	-0.02
409.95	DMSO	-0.02
410.95	DMSO	-0.02
411.95	DMSO	-0.02
412.95	DMSO	-0.02
413.95	DMSO	-0.02
414.95	DMSO	-0.02
415.95	DMSO	-0.02
416.95	DMSO	-0.02
417.95	DMSO	-0.02
418.95	DMSO	-0.02
419.95	DMSO	-0.02
420.95	DMSO	-0.02
421.95	DMSO	-0.02
422.95	DMSO	-0.02
423.95	DMSO	-0.02
424.95	DMSO	-0.02
425.95	DMSO	-0.02
426.95	DMSO	-0.02
427.95	DMSO	-0.02
428.95	DMSO	-0.01
429.95	DMSO	-0.02
430.95	DMSO	-0.01
431.95	DMSO	-0.02
432.95	DMSO	-0.02
433.95	DMSO	-0.02
434.95	DMSO	-0.02
435.95	DMSO	-0.02
436.95	DMSO	-0.01
437.95	DMSO	-0.01
438.95	DMSO	-0.01
439.95	DMSO	-0.01
440.95	DMSO	-0.01
441.95	DMSO	-0.01
442.95	DMSO	-0.01
443.95	DMSO	-0.01
444.95	DMSO	-0.01
445.95	DMSO	-0.01
446.95	DMSO	-0.01
447.95	DMSO	-0.01
448.95	DMSO	-0.01
449.95	DMSO	-0.01
450.95	DMSO	-0.01
451.95	DMSO	-0.01
452.95	DMSO	-0.01
453.95	DMSO	-0.01
454.95	DMSO	-0.01
455.95	DMSO	-0.01
456.95	DMSO	-0.01
457.95	DMSO	-0.01
458.95	DMSO	-0.01
459.95	DMSO	-0.01
460.95	DMSO	-0.01
461.95	DMSO	-0.01
462.95	DMSO	-0.01
463.95	DMSO	-0.01
464.95	DMSO	-0.01
465.95	DMSO	-0.01
466.95	DMSO	-0.01
467.95	DMSO	-0.01
468.95	DMSO	-0.01
469.95	DMSO	-0.01
470.95	DMSO	-0.01
471.95	DMSO	-0.01
472.95	DMSO	-0.01
473.95	DMSO	-0.01
474.95	DMSO	-0.01
475.95	DMSO	-0.01
476.95	DMSO	-0.01
477.95	DMSO	-0.01
478.95	DMSO	-0.01
479.95	DMSO	-0.01
480.95	DMSO	-0.01
481.95	DMSO	-0.01
482.95	DMSO	-0.01
483.95	DMSO	-0.01
484.95	DMSO	-0.01
485.95	DMSO	-0.01
486.95	DMSO	-0.01
487.95	DMSO	-0.01
488.95	DMSO	-0.01
489.95	DMSO	-0.01
490.95	DMSO	-0.01
491.95	DMSO	-0.01
492.95	DMSO	-0.01
493.95	DMSO	-0.01
494.95	DMSO	-0.01
495.95	DMSO	-0.01
496.95	DMSO	-0.01
497.95	DMSO	-0.01
498.95	DMSO	-0.01
499.95	DMSO	-0.01
500.95	DMSO	-0.01
501.95	DMSO	-0.01
502.95	DMSO	-0.01
503.95	DMSO	-0.01
504.95	DMSO	-0.01
505.95	DMSO	-0.01
506.95	DMSO	-0.01
507.95	DMSO	-0.01
508.95	DMSO	-0.01
509.95	DMSO	-0.01
510.95	DMSO	-0.01
511.95	DMSO	-0.01
512.95	DMSO	-0.01
513.95	DMSO	-0.01
514.95	DMSO	-0.01
515.95	DMSO	-0.01
516.95	DMSO	-0.01
517.95	DMSO	-0.01
518.95	DMSO	-0.01
519.95	DMSO	-0.01
520.95	DMSO	-0.01
521.95	DMSO	-0.01
522.95	DMSO	-0.01
523.95	DMSO	-0.01
524.95	DMSO	-0.01
525.95	DMSO	-0.01
526.95	DMSO	-0.01
527.95	DMSO	-0.01
528.95	DMSO	-0.01
529.95	DMSO	-0.01
530.95	DMSO	-0.01
531.95	DMSO	-0.01
532.95	DMSO	-0.01
533.95	DMSO	-0.01
534.95	DMSO	-0.01
535.95	DMSO	-0.01
536.95	DMSO	-0.01
537.95	DMSO	-0.01
538.95	DMSO	-0.01
539.95	DMSO	-0.01
540.95	DMSO	-0.01
541.95	DMSO	-0.01
542.95	DMSO	0
543.95	DMSO	0
544.95	DMSO	-0.01
545.95	DMSO	-0.01
546.95	DMSO	-0.01
547.95	DMSO	0
548.95	DMSO	-0.01
549.95	DMSO	0
550.95	DMSO	-0.01
551.95	DMSO	-0.01
552.95	DMSO	-0.01
553.95	DMSO	-0.01
554.95	DMSO	0
555.95	DMSO	-0.01
556.95	DMSO	-0.01
557.95	DMSO	0
558.95	DMSO	-0.01
559.95	DMSO	-0.01
560.95	DMSO	-0.01
561.95	DMSO	-0.01
562.95	DMSO	0
563.95	DMSO	-0.01
564.95	DMSO	-0.01
565.95	DMSO	-0.01
566.95	DMSO	0
567.95	DMSO	0
568.95	DMSO	0
569.95	DMSO	-0.01
570.95	DMSO	-0.01
571.95	DMSO	0
572.95	DMSO	0
573.95	DMSO	-0.01
574.95	DMSO	0
575.95	DMSO	-0.01
576.95	DMSO	-0.01
577.95	DMSO	-0.01
578.95	DMSO	0
579.95	DMSO	0
580.95	DMSO	0
581.95	DMSO	0
582.95	DMSO	-0.01
583.95	DMSO	0
584.95	DMSO	-0.01
585.95	DMSO	-0.01
586.95	DMSO	-0.01
587.95	DMSO	0
588.95	DMSO	-0.01
589.95	DMSO	-0.01
590.95	DMSO	0
591.95	DMSO	0
592.95	DMSO	0
593.95	DMSO	-0.01
594.95	DMSO	0
595.95	DMSO	0
596.95	DMSO	0
597.95	DMSO	0
598.95	DMSO	0
599.95	DMSO	0
600.95	DMSO	0
601.95	DMSO	-0.01
602.95	DMSO	-0.01
0	VORT	-0.24
0.5	VORT	-0.24
1.01	VORT	-0.24
1.53	VORT	-0.24
2.05	VORT	-0.24
2.56	VORT	-0.24
3.06	VORT	-0.24
3.58	VORT	-0.24
4.09	VORT	-0.24
4.61	VORT	-0.24
5.13	VORT	-0.24
5.64	VORT	-0.24
6.14	VORT	-0.24
6.66	VORT	-0.24
7.17	VORT	-0.24
7.69	VORT	-0.24
8.2	VORT	-0.24
8.7	VORT	-0.24
9.22	VORT	-0.24
9.73	VORT	-0.24
10.25	VORT	-0.24
10.77	VORT	-0.24
11.28	VORT	-0.24
11.78	VORT	-0.24
12.3	VORT	-0.24
12.81	VORT	-0.24
13.33	VORT	-0.24
13.84	VORT	-0.24
14.34	VORT	-0.24
14.86	VORT	-0.24
15.38	VORT	-0.24
15.89	VORT	-0.24
16.41	VORT	-0.24
16.92	VORT	-0.24
17.42	VORT	-0.24
17.94	VORT	-0.24
18.45	VORT	-0.24
18.97	VORT	-0.24
19.48	VORT	-0.24
19.98	VORT	-0.24
20.5	VORT	-0.24
21.01	VORT	-0.24
21.53	VORT	-0.24
22.05	VORT	-0.24
22.55	VORT	-0.24
23.06	VORT	-0.24
23.58	VORT	-0.24
24.09	VORT	-0.24
24.61	VORT	-0.24
25.13	VORT	-0.24
25.63	VORT	-0.24
26.14	VORT	-0.24
26.66	VORT	-0.24
27.17	VORT	-0.23
27.69	VORT	-0.24
28.19	VORT	-0.24
28.7	VORT	-0.24
29.22	VORT	-0.24
29.73	VORT	-0.24
30.25	VORT	-0.23
30.75	VORT	-0.24
31.26	VORT	-0.24
31.78	VORT	-0.24
32.3	VORT	-0.24
32.81	VORT	-0.23
33.33	VORT	-0.24
33.83	VORT	-0.23
34.34	VORT	-0.24
34.86	VORT	-0.24
35.38	VORT	-0.24
35.89	VORT	-0.23
36.39	VORT	-0.23
36.91	VORT	-0.24
37.42	VORT	-0.23
37.94	VORT	-0.23
38.45	VORT	-0.23
38.95	VORT	-0.23
39.47	VORT	-0.23
39.98	VORT	-0.23
40.5	VORT	-0.23
41.01	VORT	-0.23
41.53	VORT	-0.23
42.03	VORT	-0.23
42.55	VORT	-0.23
43.06	VORT	-0.23
43.58	VORT	-0.23
44.09	VORT	-0.23
44.61	VORT	-0.23
45.11	VORT	-0.23
45.63	VORT	-0.24
46.14	VORT	-0.23
46.66	VORT	-0.24
47.17	VORT	-0.23
47.69	VORT	-0.23
48.19	VORT	-0.23
48.8	VORT	-0.23
49.3	VORT	-0.23
49.81	VORT	-0.23
50.33	VORT	-0.23
50.84	VORT	-0.23
51.45	VORT	-0.23
51.95	VORT	-0.23
52.47	VORT	-0.23
52.98	VORT	-0.23
53.5	VORT	-0.23
54.01	VORT	-0.23
54.51	VORT	-0.23
55.03	VORT	-0.23
55.55	VORT	-0.22
56.06	VORT	-0.18
56.67	VORT	-0.15
57.17	VORT	-0.13
57.69	VORT	-0.11
58.19	VORT	-0.1
58.7	VORT	-0.08
59.22	VORT	-0.06
59.73	VORT	-0.05
60.25	VORT	-0.04
60.76	VORT	-0.03
61.26	VORT	-0.03
61.78	VORT	-0.02
62.3	VORT	-0.03
62.81	VORT	-0.03
63.33	VORT	-0.02
63.83	VORT	-0.01
64.34	VORT	-0.01
64.86	VORT	-0.01
65.38	VORT	-0.01
65.89	VORT	0
66.39	VORT	0
66.91	VORT	0
67.42	VORT	0
67.94	VORT	0
68.45	VORT	0
68.97	VORT	0
69.47	VORT	0
69.98	VORT	0.01
70.5	VORT	0.01
71.01	VORT	0.01
71.53	VORT	0.01
72.03	VORT	0.01
72.55	VORT	0.01
73.06	VORT	0.01
73.58	VORT	0.01
74.09	VORT	0.01
74.59	VORT	0.01
75.11	VORT	0.01
75.63	VORT	0.01
76.14	VORT	0.01
76.66	VORT	0.01
77.17	VORT	0.01
77.67	VORT	0.01
78.19	VORT	0.01
78.7	VORT	0.01
79.22	VORT	0.02
79.73	VORT	0.01
80.23	VORT	0.01
80.75	VORT	0.02
81.26	VORT	0.01
81.78	VORT	0.02
82.3	VORT	0.01
82.81	VORT	0.02
83.31	VORT	0.02
83.83	VORT	0.01
84.34	VORT	0.01
84.86	VORT	0.02
85.38	VORT	0.02
85.88	VORT	0.01
86.39	VORT	0.02
86.91	VORT	0.01
87.42	VORT	0.02
87.94	VORT	0.02
88.45	VORT	0.02
88.95	VORT	0.02
89.47	VORT	0.01
89.98	VORT	0.01
90.5	VORT	0.01
91.01	VORT	0.01
91.51	VORT	0.01
92.03	VORT	0.01
92.55	VORT	0.02
93.06	VORT	0.01
93.58	VORT	0.01
94.09	VORT	0.01
94.59	VORT	0.01
95.11	VORT	0.01
95.63	VORT	0.01
96.14	VORT	0.01
96.66	VORT	0.01
97.17	VORT	0.01
97.67	VORT	0.01
98.19	VORT	0.01
98.7	VORT	0.01
99.22	VORT	0.01
99.73	VORT	0.01
100.23	VORT	0.01
100.75	VORT	0.01
101.26	VORT	0.01
101.78	VORT	0.01
102.3	VORT	0.01
102.91	VORT	0.01
103.91	VORT	0.01
104.91	VORT	0.01
105.91	VORT	0.01
106.91	VORT	0.01
107.91	VORT	0.01
108.91	VORT	0.01
109.91	VORT	0.01
110.91	VORT	0.01
111.91	VORT	0.01
112.91	VORT	0
113.91	VORT	0
114.91	VORT	0.01
115.91	VORT	0.01
116.91	VORT	0
117.91	VORT	0
118.91	VORT	0
119.91	VORT	0.01
120.91	VORT	0
121.91	VORT	0
122.91	VORT	0
123.91	VORT	0
124.91	VORT	0
125.91	VORT	0
126.91	VORT	0
127.91	VORT	0
128.91	VORT	0
129.91	VORT	0
130.91	VORT	0
131.91	VORT	0
132.91	VORT	0
133.91	VORT	0
134.91	VORT	0
135.91	VORT	0
136.91	VORT	0
137.91	VORT	0
138.91	VORT	0
139.91	VORT	0
140.91	VORT	0
141.91	VORT	0
142.91	VORT	0
143.91	VORT	0
144.91	VORT	0
145.91	VORT	0
146.91	VORT	0
147.91	VORT	0
148.91	VORT	0
149.91	VORT	0
150.91	VORT	0
151.91	VORT	0
152.91	VORT	0
153.91	VORT	0
154.91	VORT	0
155.91	VORT	0
156.91	VORT	0
157.91	VORT	0
158.91	VORT	0
159.91	VORT	0
160.91	VORT	0
161.91	VORT	0
162.91	VORT	0
163.91	VORT	0
164.91	VORT	0
165.91	VORT	0
166.91	VORT	0
167.91	VORT	0
168.91	VORT	0
169.91	VORT	0
170.91	VORT	0
171.91	VORT	0
172.91	VORT	0
173.91	VORT	0
174.91	VORT	0
175.91	VORT	0
176.91	VORT	0
177.91	VORT	0
178.91	VORT	0
179.91	VORT	0
180.91	VORT	0
181.91	VORT	0
182.91	VORT	0
183.91	VORT	0
184.91	VORT	0
185.91	VORT	0
186.91	VORT	0
187.91	VORT	0
188.91	VORT	0
189.91	VORT	0
190.91	VORT	0
191.91	VORT	0
192.91	VORT	0
193.91	VORT	0
194.91	VORT	0
195.91	VORT	0
196.91	VORT	0
197.91	VORT	0
198.91	VORT	0
199.91	VORT	0
200.91	VORT	0
201.91	VORT	0
202.91	VORT	0
203.91	VORT	0
204.91	VORT	0
205.91	VORT	0
206.91	VORT	0
207.91	VORT	0
208.91	VORT	0
209.91	VORT	0
210.91	VORT	0
211.91	VORT	0
212.91	VORT	0
213.91	VORT	0
214.91	VORT	0
215.91	VORT	0
216.91	VORT	0
217.91	VORT	0
218.91	VORT	0
219.91	VORT	0
220.91	VORT	0
221.91	VORT	0
222.91	VORT	0
223.91	VORT	0
224.91	VORT	0
225.91	VORT	0
226.91	VORT	0
227.91	VORT	0
228.91	VORT	0
229.91	VORT	0
230.91	VORT	0
231.91	VORT	0
232.91	VORT	0
233.91	VORT	0
234.91	VORT	0
235.91	VORT	0
236.91	VORT	0
237.91	VORT	0
238.91	VORT	0
239.91	VORT	0
240.91	VORT	0
241.91	VORT	0
242.91	VORT	0
243.91	VORT	0
244.91	VORT	0
245.91	VORT	0
246.91	VORT	0
247.91	VORT	0
248.91	VORT	0
249.91	VORT	0
250.91	VORT	0
251.91	VORT	0
252.91	VORT	0
253.91	VORT	0
254.91	VORT	0
255.91	VORT	0
256.91	VORT	0
257.91	VORT	0
258.91	VORT	0
259.91	VORT	0
260.91	VORT	0
261.91	VORT	0
262.91	VORT	0
263.91	VORT	0
264.91	VORT	0
265.91	VORT	0
266.91	VORT	0
267.91	VORT	0
268.91	VORT	0
269.91	VORT	0
270.91	VORT	0
271.91	VORT	0
272.91	VORT	0
273.91	VORT	0
274.91	VORT	0
275.91	VORT	0
276.91	VORT	0
277.91	VORT	0
278.91	VORT	0
279.91	VORT	0
280.91	VORT	0
281.91	VORT	0
282.91	VORT	0
283.91	VORT	0
284.91	VORT	0
285.91	VORT	0
286.91	VORT	0
287.91	VORT	0
288.91	VORT	0
289.91	VORT	0
290.91	VORT	0
291.91	VORT	0
292.91	VORT	0
293.91	VORT	0
294.91	VORT	0
295.91	VORT	0
296.91	VORT	0
297.91	VORT	0
298.91	VORT	0
299.91	VORT	0
300.91	VORT	0
301.91	VORT	0
302.91	VORT	0
303.91	VORT	0
304.91	VORT	0.01
305.91	VORT	0
306.91	VORT	0
307.91	VORT	0
308.91	VORT	0
309.91	VORT	0.01
310.91	VORT	0
311.91	VORT	0.01
312.91	VORT	0
313.91	VORT	0
314.91	VORT	0
315.91	VORT	0.01
316.91	VORT	0
317.91	VORT	0
318.91	VORT	0
319.91	VORT	0.01
320.91	VORT	0
321.91	VORT	0
322.91	VORT	0.01
323.91	VORT	0.01
324.91	VORT	0.01
325.91	VORT	0.01
326.91	VORT	0
327.91	VORT	0.01
328.91	VORT	0.01
329.91	VORT	0
330.91	VORT	0.01
331.91	VORT	0.01
332.91	VORT	0.01
333.91	VORT	0.01
334.91	VORT	0.01
335.91	VORT	0.01
336.91	VORT	0.01
337.91	VORT	0.01
338.91	VORT	0.01
339.91	VORT	0.01
340.91	VORT	0.01
341.91	VORT	0.01
342.91	VORT	0.01
343.91	VORT	0.01
344.91	VORT	0.01
345.91	VORT	0.01
346.91	VORT	0.01
347.91	VORT	0.01
348.91	VORT	0.01
349.91	VORT	0.01
350.91	VORT	0.01
351.91	VORT	0.01
352.52	VORT	0.01
353.02	VORT	0.01
353.53	VORT	0.01
354.05	VORT	0.01
354.55	VORT	0.01
355.06	VORT	0.01
355.58	VORT	0.01
356.09	VORT	0.01
356.61	VORT	0.01
357.13	VORT	-0.03
357.72	VORT	-0.04
358.23	VORT	-0.04
358.73	VORT	-0.04
359.25	VORT	-0.04
359.77	VORT	-0.05
360.28	VORT	-0.05
360.8	VORT	-0.03
361.3	VORT	-0.03
361.81	VORT	-0.03
362.33	VORT	-0.03
362.84	VORT	-0.03
363.36	VORT	-0.03
363.88	VORT	-0.03
364.38	VORT	-0.03
364.89	VORT	-0.02
365.41	VORT	-0.03
365.92	VORT	-0.03
366.44	VORT	-0.03
366.94	VORT	-0.02
367.45	VORT	-0.02
367.97	VORT	-0.02
368.48	VORT	-0.01
369	VORT	-0.01
369.52	VORT	-0.01
370.02	VORT	-0.01
370.53	VORT	-0.01
371.05	VORT	-0.01
371.56	VORT	0
372.08	VORT	0
372.58	VORT	0
373.09	VORT	0
373.61	VORT	0
374.13	VORT	0
374.64	VORT	0
375.14	VORT	0.01
375.66	VORT	0.01
376.17	VORT	0.01
376.69	VORT	0.01
377.2	VORT	0.01
377.72	VORT	0.01
378.22	VORT	0.01
378.73	VORT	0.02
379.25	VORT	0.02
379.77	VORT	0.02
380.28	VORT	0.02
380.78	VORT	0.02
381.3	VORT	0.02
381.81	VORT	0.02
382.33	VORT	0.02
382.84	VORT	0.02
383.34	VORT	0.03
383.86	VORT	0.03
384.38	VORT	0.03
384.89	VORT	0.03
385.41	VORT	0.03
385.92	VORT	0.03
386.42	VORT	0.03
386.94	VORT	0.04
387.45	VORT	0.03
387.97	VORT	0.04
388.48	VORT	0.04
388.98	VORT	0.04
389.5	VORT	0.04
390.02	VORT	0.04
390.53	VORT	0.04
391.05	VORT	0.04
391.56	VORT	0.04
392.06	VORT	0.04
392.58	VORT	0.05
393.09	VORT	0.05
393.61	VORT	0.04
394.13	VORT	0.05
394.63	VORT	0.05
395.14	VORT	0.05
395.66	VORT	0.05
396.17	VORT	0.05
396.69	VORT	0.05
397.19	VORT	0.05
397.7	VORT	0.05
398.22	VORT	0.05
398.73	VORT	0.05
399.25	VORT	0.05
399.77	VORT	0.05
400.27	VORT	0.06
400.78	VORT	0.06
401.3	VORT	0.06
401.81	VORT	0.06
402.33	VORT	0.06
402.83	VORT	0.06
403.34	VORT	0.06
403.95	VORT	0.06
404.95	VORT	0.06
405.95	VORT	0.06
406.95	VORT	0.06
407.95	VORT	0.06
408.95	VORT	0.07
409.95	VORT	0.07
410.95	VORT	0.07
411.95	VORT	0.07
412.95	VORT	0.07
413.95	VORT	0.07
414.95	VORT	0.07
415.95	VORT	0.07
416.95	VORT	0.07
417.95	VORT	0.08
418.95	VORT	0.08
419.95	VORT	0.08
420.95	VORT	0.08
421.95	VORT	0.08
422.95	VORT	0.08
423.95	VORT	0.08
424.95	VORT	0.08
425.95	VORT	0.08
426.95	VORT	0.08
427.95	VORT	0.08
428.95	VORT	0.08
429.95	VORT	0.08
430.95	VORT	0.09
431.95	VORT	0.09
432.95	VORT	0.09
433.95	VORT	0.09
434.95	VORT	0.09
435.95	VORT	0.09
436.95	VORT	0.09
437.95	VORT	0.09
438.95	VORT	0.09
439.95	VORT	0.09
440.95	VORT	0.09
441.95	VORT	0.09
442.95	VORT	0.09
443.95	VORT	0.09
444.95	VORT	0.1
445.95	VORT	0.1
446.95	VORT	0.1
447.95	VORT	0.1
448.95	VORT	0.1
449.95	VORT	0.1
450.95	VORT	0.1
451.95	VORT	0.1
452.95	VORT	0.1
453.95	VORT	0.1
454.95	VORT	0.1
455.95	VORT	0.1
456.95	VORT	0.1
457.95	VORT	0.1
458.95	VORT	0.1
459.95	VORT	0.1
460.95	VORT	0.1
461.95	VORT	0.11
462.95	VORT	0.11
463.95	VORT	0.11
464.95	VORT	0.11
465.95	VORT	0.11
466.95	VORT	0.11
467.95	VORT	0.11
468.95	VORT	0.11
469.95	VORT	0.11
470.95	VORT	0.11
471.95	VORT	0.11
472.95	VORT	0.11
473.95	VORT	0.11
474.95	VORT	0.11
475.95	VORT	0.11
476.95	VORT	0.11
477.95	VORT	0.11
478.95	VORT	0.11
479.95	VORT	0.11
480.95	VORT	0.12
481.95	VORT	0.12
482.95	VORT	0.12
483.95	VORT	0.11
484.95	VORT	0.12
485.95	VORT	0.12
486.95	VORT	0.12
487.95	VORT	0.12
488.95	VORT	0.12
489.95	VORT	0.12
490.95	VORT	0.12
491.95	VORT	0.12
492.95	VORT	0.12
493.95	VORT	0.12
494.95	VORT	0.12
495.95	VORT	0.12
496.95	VORT	0.12
497.95	VORT	0.12
498.95	VORT	0.12
499.95	VORT	0.12
500.95	VORT	0.12
501.95	VORT	0.12
502.95	VORT	0.12
503.95	VORT	0.13
504.95	VORT	0.13
505.95	VORT	0.13
506.95	VORT	0.12
507.95	VORT	0.12
508.95	VORT	0.13
509.95	VORT	0.12
510.95	VORT	0.13
511.95	VORT	0.13
512.95	VORT	0.13
513.95	VORT	0.13
514.95	VORT	0.13
515.95	VORT	0.13
516.95	VORT	0.13
517.95	VORT	0.13
518.95	VORT	0.13
519.95	VORT	0.13
520.95	VORT	0.13
521.95	VORT	0.13
522.95	VORT	0.13
523.95	VORT	0.13
524.95	VORT	0.13
525.95	VORT	0.13
526.95	VORT	0.13
527.95	VORT	0.13
528.95	VORT	0.13
529.95	VORT	0.13
530.95	VORT	0.13
531.95	VORT	0.13
532.95	VORT	0.13
533.95	VORT	0.13
534.95	VORT	0.13
535.95	VORT	0.13
536.95	VORT	0.13
537.95	VORT	0.13
538.95	VORT	0.14
539.95	VORT	0.13
540.95	VORT	0.14
541.95	VORT	0.14
542.95	VORT	0.14
543.95	VORT	0.14
544.95	VORT	0.14
545.95	VORT	0.14
546.95	VORT	0.14
547.95	VORT	0.14
548.95	VORT	0.14
549.95	VORT	0.14
550.95	VORT	0.14
551.95	VORT	0.14
552.95	VORT	0.14
553.95	VORT	0.14
554.95	VORT	0.14
555.95	VORT	0.14
556.95	VORT	0.14
557.95	VORT	0.14
558.95	VORT	0.14
559.95	VORT	0.14
560.95	VORT	0.14
561.95	VORT	0.14
562.95	VORT	0.14
563.95	VORT	0.14
564.95	VORT	0.14
565.95	VORT	0.14
566.95	VORT	0.14
567.95	VORT	0.15
568.95	VORT	0.14
569.95	VORT	0.14
570.95	VORT	0.14
571.95	VORT	0.15
572.95	VORT	0.15
573.95	VORT	0.15
574.95	VORT	0.15
575.95	VORT	0.15
576.95	VORT	0.14
577.95	VORT	0.15
578.95	VORT	0.15
579.95	VORT	0.15
580.95	VORT	0.15
581.95	VORT	0.15
582.95	VORT	0.15
583.95	VORT	0.15
584.95	VORT	0.15
585.95	VORT	0.15
586.95	VORT	0.15
587.95	VORT	0.15
588.95	VORT	0.15
589.95	VORT	0.15
590.95	VORT	0.15
591.95	VORT	0.15
592.95	VORT	0.15
593.95	VORT	0.15
594.95	VORT	0.15
595.95	VORT	0.15
596.95	VORT	0.15
597.95	VORT	0.15
598.95	VORT	0.15
599.95	VORT	0.15
600.95	VORT	0.15
601.95	VORT	0.15
602.95	VORT	0.15
0	PARO	-0.22
0.5	PARO	-0.22
1.01	PARO	-0.22
1.53	PARO	-0.22
2.05	PARO	-0.22
2.56	PARO	-0.22
3.06	PARO	-0.22
3.58	PARO	-0.22
4.09	PARO	-0.22
4.61	PARO	-0.22
5.13	PARO	-0.22
5.64	PARO	-0.22
6.14	PARO	-0.22
6.66	PARO	-0.22
7.17	PARO	-0.22
7.69	PARO	-0.22
8.2	PARO	-0.22
8.7	PARO	-0.22
9.22	PARO	-0.22
9.73	PARO	-0.22
10.25	PARO	-0.22
10.77	PARO	-0.22
11.28	PARO	-0.22
11.78	PARO	-0.22
12.3	PARO	-0.22
12.81	PARO	-0.22
13.33	PARO	-0.22
13.84	PARO	-0.22
14.34	PARO	-0.22
14.86	PARO	-0.22
15.38	PARO	-0.22
15.89	PARO	-0.22
16.41	PARO	-0.22
16.92	PARO	-0.22
17.42	PARO	-0.22
17.94	PARO	-0.22
18.45	PARO	-0.22
18.97	PARO	-0.22
19.48	PARO	-0.22
19.98	PARO	-0.22
20.5	PARO	-0.22
21.01	PARO	-0.22
21.53	PARO	-0.22
22.05	PARO	-0.22
22.55	PARO	-0.22
23.06	PARO	-0.22
23.58	PARO	-0.22
24.09	PARO	-0.22
24.61	PARO	-0.22
25.13	PARO	-0.22
25.63	PARO	-0.22
26.14	PARO	-0.22
26.66	PARO	-0.22
27.17	PARO	-0.22
27.69	PARO	-0.22
28.19	PARO	-0.22
28.7	PARO	-0.22
29.22	PARO	-0.22
29.73	PARO	-0.22
30.25	PARO	-0.22
30.75	PARO	-0.22
31.26	PARO	-0.22
31.78	PARO	-0.22
32.3	PARO	-0.22
32.81	PARO	-0.22
33.33	PARO	-0.22
33.83	PARO	-0.22
34.34	PARO	-0.22
34.86	PARO	-0.22
35.38	PARO	-0.22
35.89	PARO	-0.22
36.39	PARO	-0.22
36.91	PARO	-0.22
37.42	PARO	-0.22
37.94	PARO	-0.22
38.45	PARO	-0.22
38.95	PARO	-0.22
39.47	PARO	-0.22
39.98	PARO	-0.22
40.5	PARO	-0.22
41.01	PARO	-0.22
41.53	PARO	-0.22
42.03	PARO	-0.22
42.55	PARO	-0.22
43.06	PARO	-0.22
43.58	PARO	-0.22
44.09	PARO	-0.22
44.61	PARO	-0.22
45.11	PARO	-0.22
45.63	PARO	-0.22
46.14	PARO	-0.22
46.66	PARO	-0.22
47.17	PARO	-0.22
47.69	PARO	-0.22
48.19	PARO	-0.22
48.8	PARO	-0.22
49.3	PARO	-0.22
49.81	PARO	-0.22
50.33	PARO	-0.22
50.84	PARO	-0.22
51.45	PARO	-0.22
51.95	PARO	-0.22
52.47	PARO	-0.22
52.98	PARO	-0.22
53.5	PARO	-0.22
54.01	PARO	-0.22
54.51	PARO	-0.21
55.03	PARO	-0.21
55.55	PARO	-0.2
56.06	PARO	-0.17
56.67	PARO	-0.13
57.17	PARO	-0.1
57.69	PARO	-0.09
58.19	PARO	-0.08
58.7	PARO	-0.07
59.22	PARO	-0.06
59.73	PARO	-0.05
60.25	PARO	-0.04
60.76	PARO	-0.03
61.26	PARO	-0.03
61.78	PARO	-0.03
62.3	PARO	-0.03
62.81	PARO	-0.04
63.33	PARO	-0.03
63.83	PARO	-0.03
64.34	PARO	-0.03
64.86	PARO	-0.03
65.38	PARO	-0.03
65.89	PARO	-0.03
66.39	PARO	-0.03
66.91	PARO	-0.03
67.42	PARO	-0.02
67.94	PARO	-0.02
68.45	PARO	-0.02
68.97	PARO	-0.02
69.47	PARO	-0.02
69.98	PARO	-0.02
70.5	PARO	-0.02
71.01	PARO	-0.01
71.53	PARO	-0.01
72.03	PARO	-0.01
72.55	PARO	-0.01
73.06	PARO	-0.01
73.58	PARO	-0.01
74.09	PARO	-0.01
74.59	PARO	-0.01
75.11	PARO	-0.01
75.63	PARO	-0.01
76.14	PARO	0
76.66	PARO	0
77.17	PARO	0
77.67	PARO	0
78.19	PARO	0
78.7	PARO	0
79.22	PARO	0
79.73	PARO	0
80.23	PARO	0
80.75	PARO	0
81.26	PARO	0
81.78	PARO	0
82.3	PARO	0
82.81	PARO	0
83.31	PARO	0
83.83	PARO	0
84.34	PARO	0.01
84.86	PARO	0.01
85.38	PARO	0.01
85.88	PARO	0
86.39	PARO	0.01
86.91	PARO	0.01
87.42	PARO	0.01
87.94	PARO	0.01
88.45	PARO	0.01
88.95	PARO	0.01
89.47	PARO	0.01
89.98	PARO	0.01
90.5	PARO	0.01
91.01	PARO	0.01
91.51	PARO	0.01
92.03	PARO	0.01
92.55	PARO	0.01
93.06	PARO	0.01
93.58	PARO	0.01
94.09	PARO	0.01
94.59	PARO	0.01
95.11	PARO	0.01
95.63	PARO	0.01
96.14	PARO	0.01
96.66	PARO	0.01
97.17	PARO	0.01
97.67	PARO	0.01
98.19	PARO	0.01
98.7	PARO	0.01
99.22	PARO	0.01
99.73	PARO	0.01
100.23	PARO	0.01
100.75	PARO	0.01
101.26	PARO	0.01
101.78	PARO	0.01
102.3	PARO	0.01
102.91	PARO	0.01
103.91	PARO	0.01
104.91	PARO	0.01
105.91	PARO	0.01
106.91	PARO	0.01
107.91	PARO	0.01
108.91	PARO	0.01
109.91	PARO	0.01
110.91	PARO	0.01
111.91	PARO	0.01
112.91	PARO	0.01
113.91	PARO	0.01
114.91	PARO	0.01
115.91	PARO	0.01
116.91	PARO	0.01
117.91	PARO	0.01
118.91	PARO	0.01
119.91	PARO	0.01
120.91	PARO	0.01
121.91	PARO	0.01
122.91	PARO	0
123.91	PARO	0.01
124.91	PARO	0.01
125.91	PARO	0
126.91	PARO	0.01
127.91	PARO	0.01
128.91	PARO	0.01
129.91	PARO	0
130.91	PARO	0
131.91	PARO	0
132.91	PARO	0
133.91	PARO	0
134.91	PARO	0
135.91	PARO	0
136.91	PARO	0
137.91	PARO	0
138.91	PARO	0
139.91	PARO	0
140.91	PARO	0
141.91	PARO	0
142.91	PARO	0
143.91	PARO	0
144.91	PARO	0
145.91	PARO	0
146.91	PARO	0
147.91	PARO	0
148.91	PARO	0
149.91	PARO	0
150.91	PARO	0
151.91	PARO	0
152.91	PARO	0
153.91	PARO	0
154.91	PARO	0
155.91	PARO	0
156.91	PARO	0
157.91	PARO	0
158.91	PARO	0
159.91	PARO	0
160.91	PARO	0
161.91	PARO	0
162.91	PARO	0
163.91	PARO	0
164.91	PARO	0
165.91	PARO	0
166.91	PARO	0
167.91	PARO	0
168.91	PARO	0
169.91	PARO	0
170.91	PARO	0
171.91	PARO	0
172.91	PARO	0
173.91	PARO	0
174.91	PARO	0
175.91	PARO	0
176.91	PARO	0
177.91	PARO	0
178.91	PARO	0
179.91	PARO	0
180.91	PARO	0
181.91	PARO	0
182.91	PARO	0
183.91	PARO	0
184.91	PARO	0
185.91	PARO	0
186.91	PARO	0
187.91	PARO	0
188.91	PARO	0
189.91	PARO	0
190.91	PARO	0
191.91	PARO	0
192.91	PARO	0
193.91	PARO	0
194.91	PARO	0
195.91	PARO	0
196.91	PARO	0
197.91	PARO	0
198.91	PARO	0
199.91	PARO	0
200.91	PARO	0
201.91	PARO	0
202.91	PARO	0
203.91	PARO	0
204.91	PARO	0
205.91	PARO	0
206.91	PARO	0
207.91	PARO	0
208.91	PARO	0
209.91	PARO	0
210.91	PARO	0
211.91	PARO	0
212.91	PARO	0
213.91	PARO	0
214.91	PARO	0
215.91	PARO	0
216.91	PARO	0
217.91	PARO	0
218.91	PARO	0
219.91	PARO	0
220.91	PARO	0
221.91	PARO	0
222.91	PARO	0
223.91	PARO	0
224.91	PARO	0
225.91	PARO	0
226.91	PARO	0
227.91	PARO	0
228.91	PARO	0
229.91	PARO	0
230.91	PARO	0
231.91	PARO	0
232.91	PARO	0
233.91	PARO	0
234.91	PARO	0
235.91	PARO	0
236.91	PARO	0
237.91	PARO	0
238.91	PARO	0
239.91	PARO	0
240.91	PARO	0
241.91	PARO	0
242.91	PARO	0
243.91	PARO	0
244.91	PARO	0
245.91	PARO	0
246.91	PARO	0
247.91	PARO	0
248.91	PARO	0
249.91	PARO	0
250.91	PARO	0
251.91	PARO	0
252.91	PARO	0
253.91	PARO	0
254.91	PARO	0
255.91	PARO	0
256.91	PARO	0
257.91	PARO	0
258.91	PARO	0
259.91	PARO	0
260.91	PARO	0
261.91	PARO	0
262.91	PARO	0
263.91	PARO	0
264.91	PARO	0
265.91	PARO	0
266.91	PARO	0
267.91	PARO	0
268.91	PARO	0
269.91	PARO	0
270.91	PARO	0
271.91	PARO	0
272.91	PARO	0
273.91	PARO	0
274.91	PARO	0
275.91	PARO	0
276.91	PARO	0
277.91	PARO	0
278.91	PARO	0
279.91	PARO	0
280.91	PARO	0
281.91	PARO	0
282.91	PARO	0
283.91	PARO	0
284.91	PARO	0
285.91	PARO	0
286.91	PARO	0
287.91	PARO	0
288.91	PARO	0
289.91	PARO	0
290.91	PARO	0
291.91	PARO	0
292.91	PARO	0
293.91	PARO	0
294.91	PARO	0
295.91	PARO	0
296.91	PARO	0
297.91	PARO	0
298.91	PARO	0
299.91	PARO	0
300.91	PARO	0
301.91	PARO	0
302.91	PARO	0
303.91	PARO	0
304.91	PARO	0
305.91	PARO	0
306.91	PARO	0
307.91	PARO	0
308.91	PARO	0
309.91	PARO	0
310.91	PARO	0
311.91	PARO	0
312.91	PARO	0
313.91	PARO	0
314.91	PARO	0
315.91	PARO	0
316.91	PARO	0
317.91	PARO	0
318.91	PARO	0
319.91	PARO	0
320.91	PARO	0
321.91	PARO	0
322.91	PARO	0
323.91	PARO	0
324.91	PARO	0
325.91	PARO	0
326.91	PARO	0
327.91	PARO	0
328.91	PARO	0
329.91	PARO	0
330.91	PARO	0
331.91	PARO	0
332.91	PARO	0
333.91	PARO	0
334.91	PARO	0
335.91	PARO	0
336.91	PARO	0
337.91	PARO	0
338.91	PARO	0
339.91	PARO	0
340.91	PARO	0
341.91	PARO	0
342.91	PARO	0
343.91	PARO	0
344.91	PARO	0
345.91	PARO	0
346.91	PARO	0
347.91	PARO	0
348.91	PARO	0
349.91	PARO	0
350.91	PARO	0
351.91	PARO	0
352.52	PARO	0
353.02	PARO	0
353.53	PARO	0
354.05	PARO	0
354.55	PARO	0.01
355.06	PARO	0.01
355.58	PARO	0
356.09	PARO	0.01
356.61	PARO	0.01
357.13	PARO	-0.01
357.72	PARO	-0.02
358.23	PARO	-0.02
358.73	PARO	-0.02
359.25	PARO	-0.03
359.77	PARO	-0.03
360.28	PARO	-0.03
360.8	PARO	-0.02
361.3	PARO	-0.02
361.81	PARO	-0.03
362.33	PARO	-0.03
362.84	PARO	-0.03
363.36	PARO	-0.03
363.88	PARO	-0.02
364.38	PARO	-0.02
364.89	PARO	-0.02
365.41	PARO	-0.02
365.92	PARO	-0.01
366.44	PARO	-0.02
366.94	PARO	-0.01
367.45	PARO	-0.01
367.97	PARO	-0.01
368.48	PARO	-0.01
369	PARO	0
369.52	PARO	0
370.02	PARO	0
370.53	PARO	0
371.05	PARO	0
371.56	PARO	0.01
372.08	PARO	0.01
372.58	PARO	0.01
373.09	PARO	0.01
373.61	PARO	0.01
374.13	PARO	0.01
374.64	PARO	0.01
375.14	PARO	0.01
375.66	PARO	0.02
376.17	PARO	0.02
376.69	PARO	0.02
377.2	PARO	0.02
[truncated: 4,001 more rows]

## Sheet: Fig.5f
Condition	Calcium_Signal_Fold_Change
DMSO	1.1264
DMSO	1.0976
DMSO	1.0756
DMSO	1.0742
DMSO	1.0708
DMSO	1.061
DMSO	1.0597
DMSO	1.0584
DMSO	1.0569
DMSO	1.0528
DMSO	1.0488
DMSO	1.0488
DMSO	1.0413
DMSO	1.029
DMSO	1.0268
DMSO	1.0244
DMSO	1.0244
DMSO	1.0244
DMSO	1.0219
DMSO	1.0192
DMSO	1.0192
DMSO	1.0173
DMSO	1.0152
DMSO	1
DMSO	0.9978
DMSO	0.9913
DMSO	0.9905
DMSO	0.9878
DMSO	0.985
DMSO	0.982
DMSO	0.9808
DMSO	0.9783
DMSO	0.9756
DMSO	0.9699
DMSO	0.9669
DMSO	0.9669
DMSO	0.9637
DMSO	0.9604
DMSO	0.9574
DMSO	0.9568
DMSO	0.9469
DMSO	0.9408
DMSO	0.9369
DMSO	0.9268
DMSO	0.9146
DMSO	0.9024
DMSO	0.8566
VORT	1.9338
VORT	1.9063
VORT	1.8031
VORT	1.8011
VORT	1.6865
VORT	1.6463
VORT	1.626
VORT	1.6189
VORT	1.6098
VORT	1.6098
VORT	1.5418
VORT	1.5366
VORT	1.5315
VORT	1.5224
VORT	1.5197
VORT	1.4863
VORT	1.476
VORT	1.4634
VORT	1.4302
VORT	1.4188
VORT	1.4024
VORT	1.3942
VORT	1.379
VORT	1.3664
VORT	1.2544
VORT	1.193
VORT	1.1225
PARO	1.5679
PARO	1.5447
PARO	1.5308
PARO	1.476
PARO	1.476
PARO	1.4353
PARO	1.4111
PARO	1.4111
PARO	1.4111
PARO	1.372
PARO	1.3653
PARO	1.3589
PARO	1.3484
PARO	1.3349
PARO	1.3286
PARO	1.2997
PARO	1.2857
PARO	1.2722
PARO	1.2709
PARO	1.2622
PARO	1.25
PARO	1.2377
PARO	1.2348
PARO	1.2348
PARO	1.2282
PARO	1.2252
PARO	1.1951
PARO	1.1951
PARO	1.1779
FLUO	1.5139
FLUO	1.4268
FLUO	1.4268
FLUO	1.4268
FLUO	1.4162
FLUO	1.4162
FLUO	1.3328
FLUO	1.311
FLUO	1.3052
FLUO	1.2896
FLUO	1.2896
FLUO	1.2664
FLUO	1.2664
FLUO	1.2622
FLUO	1.2383
FLUO	1.2348
FLUO	1.2252
FLUO	1.2195
FLUO	1.2073
FLUO	1.2021
FLUO	1.2021
FLUO	1.1973
FLUO	1.1951
FLUO	1.189
FLUO	1.176
FLUO	1.1741
FLUO	1.1724
FLUO	1.1511
FLUO	1.1511
FLUO	1.1498
ZOTE	1.2383
ZOTE	1.2306
ZOTE	1.2038
ZOTE	1.1944
ZOTE	1.182
ZOTE	1.1779
ZOTE	1.1603
ZOTE	1.1538
ZOTE	1.1498
ZOTE	1.1486
ZOTE	1.1341
ZOTE	1.1289
ZOTE	1.128
ZOTE	1.1272
ZOTE	1.1257
ZOTE	1.1225
ZOTE	1.0976
ZOTE	1.0976
ZOTE	1.0976
ZOTE	1.0976
ZOTE	1.0976
ZOTE	1.0976
ZOTE	1.0976
ZOTE	1.0976
ZOTE	1.0976
ZOTE	1.061
ZOTE	1.0413
ZOTE	1.0173
ZOTE	1.0152
ZOTE	0.9878
SERT	1.2101
SERT	1.2005
SERT	1.1997
SERT	1.1842
SERT	1.1779
SERT	1.1621
SERT	1.1621
SERT	1.1553
SERT	1.1524
SERT	1.133
SERT	1.1257
SERT	1.125
SERT	1.1225
SERT	1.0976
SERT	1.0976
SERT	1.0976
SERT	1.0687
SERT	1.0687
SERT	1.0679
SERT	1.0622
SERT	1.0597
SERT	1.0597
SERT	1.0465
SERT	1.0366
SERT	1.0192
SERT	1.0035
SERT	1.0021
SERT	0.9637
SERT	0.9604
SERT	0.9369
BREX	1.2383
BREX	1.1538
BREX	1.1231
BREX	1.0976
BREX	1.0976
BREX	1.0708
BREX	1.0701
BREX	1.0679
BREX	1.0671
BREX	1.0427
BREX	1.0382
BREX	1.0348
BREX	1.029
BREX	1.0268
BREX	1.0219
BREX	1.0192
BREX	1.0061
BREX	1.0035
BREX	0.9947
BREX	0.9913
BREX	0.9913
BREX	0.9878
BREX	0.9789
BREX	0.9574
BREX	0.9408
BREX	0.9408
BREX	0.9329
BREX	0.9146
BREX	0.9094
BREX	0.8731
APRE	1.1553
APRE	1.1398
APRE	1.1298
APRE	1.1289
APRE	1.1231
APRE	1.0976
APRE	1.0976
APRE	1.0976
APRE	1.0477
APRE	1.044
APRE	1.0427
APRE	1.0219
APRE	1.021
APRE	1.0192
APRE	1.0131
APRE	1.0131
APRE	1.0007
APRE	0.9832
APRE	0.9756
APRE	0.9721
APRE	0.9512
APRE	0.9512
APRE	0.9512
APRE	0.9462
APRE	0.9243
APRE	0.9205
APRE	0.9107
APRE	0.8608
APRE	0.8481
APRE	0.8232
RIMO	1.0622
RIMO	1.0465
RIMO	1.0382
RIMO	1.0219
RIMO	0.9978
RIMO	0.9878
RIMO	0.985
RIMO	0.9669
RIMO	0.9645
RIMO	0.9604
RIMO	0.9604
RIMO	0.9604
RIMO	0.9559
RIMO	0.9531
RIMO	0.9408
RIMO	0.9408
RIMO	0.9305
RIMO	0.9261
RIMO	0.9083
RIMO	0.9055
RIMO	0.9006
RIMO	0.898
RIMO	0.8954
RIMO	0.8885
RIMO	0.8885
RIMO	0.8841
RIMO	0.8834
RIMO	0.8705
RIMO	0.8624
RIMO	0.8049
CITA	1.1733
CITA	1.0976
CITA	1.0976
CITA	1.0976
CITA	1.072
CITA	1.0701
CITA	1.0694
CITA	1.0687
CITA	1.0687
CITA	1.0633
CITA	1.0633
CITA	1.0584
CITA	1.0152
CITA	0.9878
CITA	0.9783
CITA	0.9604
CITA	0.9268
CITA	0.8918
MITR	1.044
MITR	1.031
MITR	1.029
MITR	1.0244
MITR	1.0192
MITR	0.9947
MITR	0.9913
MITR	0.9808
MITR	0.9669
MITR	0.9604
MITR	0.9531
MITR	0.9362
MITR	0.9229
MITR	0.9189
MITR	0.859
MITR	0.8506
MITR	0.8481
MITR	0.8423
EDAR	1.0976
EDAR	1.0413
EDAR	1.0398
EDAR	1.0219
EDAR	1.0219
EDAR	1.0061
EDAR	0.985
EDAR	0.98
EDAR	0.9659
EDAR	0.9574
EDAR	0.9512
EDAR	0.9444
EDAR	0.9369
EDAR	0.9341
EDAR	0.9287
EDAR	0.9229
EDAR	0.9102
EDAR	0.9055
ZIPR	1.1569
ZIPR	1.1243
ZIPR	1.0662
ZIPR	1.0465
ZIPR	1.0413
ZIPR	1.0192
ZIPR	1.0131
ZIPR	1.0115
ZIPR	0.9978
ZIPR	0.9978
ZIPR	0.993
ZIPR	0.9878
ZIPR	0.9878
ZIPR	0.9878
ZIPR	0.9645
ZIPR	0.9067
ZIPR	0.9055
ZIPR	0.7102
QUET	1.1289
QUET	1.0671
QUET	1.0219
QUET	1.0131
QUET	1.0131
QUET	0.9913
QUET	0.9559
QUET	0.9408
QUET	0.9184
QUET	0.9146
QUET	0.9024
QUET	0.878
QUET	0.8678
QUET	0.8481
QUET	0.8443
QUET	0.8376
QUET	0.8232
QUET	0.6652
PALI	1.0976
PALI	1.0976
PALI	1.0976
PALI	1.0976
PALI	1.0976
PALI	1.0976
PALI	1.0597
PALI	1.0498
PALI	1.0465
PALI	1.0382
PALI	0.9978
PALI	0.9721
PALI	0.9574
PALI	0.9444
PALI	0.9408
PALI	0.9408
PALI	0.9408
PALI	0.8153
ELES	1.0687
ELES	1.0569
ELES	1.0244
ELES	1.0244
ELES	1.0219
ELES	1.0042
ELES	1.0042
ELES	0.9905
ELES	0.9878
ELES	0.985
ELES	0.9669
ELES	0.9604
ELES	0.9512
ELES	0.9444
ELES	0.9329
ELES	0.9329
ELES	0.8899
ELES	0.878
TEMO	1.0976
TEMO	1.0244
TEMO	1.0152
TEMO	0.9878
TEMO	0.984
TEMO	0.9756
TEMO	0.9756
TEMO	0.9512
TEMO	0.9369
TEMO	0.9329
TEMO	0.9329
TEMO	0.9146
TEMO	0.9006
TEMO	0.9006
TEMO	0.8954
TEMO	0.8731
TEMO	0.8087
TEMO	0.7134

## Sheet: Fig.5g
PDC_or_CellLine_ID	Cell_ID	Response_Type	0	2	4	6	8	10	12	14	16	18	20	22	24	26	28	30	32	34	36	38	40	42	44	46	48	50	52	54	56	58	60	62	64	66	68	70	72	74	76	78	80	82	84	86	88	90	92
P024.C	F024_CA010_VORT_Cell_101	BASE_NULL_VORT_PSI	-0.0067	-0.0044	-0.0036	-0.0019	-0.001	-0.0023	0.0017	-0.0013	-0.0005	-0.0018	-0.0045	-0.0022	-0.0038	-0.005	-0.0047	-0.005	-0.0042	-0.0049	0.0002	0.003	0.0009	-0.0046	-0.0034	-0.0028	-0.0038	-0.0058	-0.004	-0.0067	-0.0051	-0.0054	-0.0038	-0.0047	-0.0057	-0.0007	-0.0016	-0.001	-0.0006	0.0016	-0.0006	0.0003	-0.0018	0.004	0.0044	0.0026	0.0001	0.0006	0.002
P024.C	F024_CA010_VORT_Cell_102	BASE_NULL_VORT_PSI	-0.009	-0.0069	-0.0077	-0.0078	-0.0062	-0.0057	-0.0054	-0.005	-0.0037	-0.0045	-0.0013	-0.0016	-0.0018	-0.0032	-0.0021	-0.0029	-0.0035	-0.0033	-0.0023	-0.0036	-0.0025	-0.0013	-0.0029	0.0015	0.0028	0.0012	-0.0002	-0.0005	-0.0017	-0.0003	-0.0004	0.0008	0.0012	0.0003	-0.0003	0.0013	0.0007	0.0005	0.0009	0.0017	0.0028	0.003	0.0034	0.0029	0.0021	0.0035	0.0027
P024.C	F024_CA010_VORT_Cell_103	BASE_NULL_VORT_PSI	0.0049	0.0043	0.002	0.0006	0.0035	0.0053	0.0054	0.0047	0.0034	-0.0006	-0.0018	-0.0011	-0.0046	-0.0089	-0.0096	-0.0142	-0.0172	-0.0193	-0.0211	-0.0201	-0.0221	-0.0186	-0.0189	-0.0178	-0.0184	-0.0192	-0.0163	-0.0164	-0.015	-0.014	-0.0147	-0.0135	-0.0128	-0.0137	-0.0127	-0.0117	-0.0127	-0.0093	-0.0091	-0.0085	-0.0062	-0.006	-0.0062	-0.0061	-0.0021	0.0058	0.0065
P024.C	F024_CA010_VORT_Cell_107	BASE_NULL_VORT_PSI	-0.0061	-0.0057	-0.004	-0.0043	-0.0023	-0.0027	-0.0025	-0.0015	-0.0011	-0.001	0.0009	-0.0009	-0.0007	0.001	-0.0009	-0.0018	-0.0011	-0.0021	-0.0024	-0.0017	-0.0028	-0.0023	-0.0013	-0.0037	-0.0032	-0.0041	-0.0025	-0.0032	-0.0027	-0.0028	-0.0025	-0.0016	-0.0016	-0.0008	-0.002	-0.0006	-0.0006	-0.0001	0.0005	0.003	0.002	0.0002	0.0015	0.001	0.0003	0.0003	-0.0001
P024.C	F024_CA010_VORT_Cell_108	BASE_NULL_VORT_PSI	-0.0071	-0.0073	-0.0057	-0.0062	-0.0055	-0.0066	-0.0058	-0.0044	-0.0052	-0.0037	-0.0023	-0.0031	-0.0029	-0.0031	-0.0019	-0.0019	-0.0037	-0.0032	-0.003	-0.0029	-0.0037	-0.0036	-0.0043	-0.0051	-0.0036	-0.0035	-0.0006	-0.0005	-0.0009	-0.0002	-0.001	-0.0008	-0.0003	0.0009	0.0009	0.0009	-0.0008	0.0015	0.0023	0.0055	0.0033	0.0044	0.0041	0.0054	0.0056	0.0038	0.0038
P024.C	F024_CA010_VORT_Cell_109	BASE_NULL_VORT_PSI	-0.0104	-0.0077	-0.0064	-0.006	-0.0043	-0.004	-0.0041	-0.0036	-0.0042	-0.0055	-0.0059	-0.0069	-0.0068	-0.006	-0.008	-0.0075	-0.007	-0.0054	-0.0056	-0.006	-0.0069	-0.0046	-0.0059	-0.005	-0.006	-0.0057	-0.0045	-0.004	-0.0034	-0.0032	-0.0042	-0.0038	-0.0046	-0.0033	-0.0018	-0.0027	-0.0011	-0.0005	0	0.001	0.0031	0.0033	0.0033	0.006	0.0076	0.0084	0.009
P024.C	F024_CA010_VORT_Cell_11	BASE_NULL_VORT_PSI	-0.0067	-0.0072	-0.0059	-0.0064	-0.0046	-0.0056	-0.006	-0.005	-0.0048	-0.0057	-0.0049	-0.0052	-0.0039	-0.0044	-0.0046	-0.0028	-0.0034	-0.0039	-0.0039	-0.0033	-0.0023	-0.0035	-0.0032	-0.0029	-0.0012	-0.0023	-0.002	-0.002	-0.0014	-0.0004	-0.0008	0.0002	-0.0003	-0.0006	-0.0012	0.0006	0.0005	0.0004	0.0001	0.0017	0.001	0.0027	0.0028	0.0042	0.0048	0.0059	0.0073
P024.C	F024_CA010_VORT_Cell_110	BASE_NULL_VORT_PSI	-0.0125	-0.0108	-0.0112	-0.0112	-0.0098	-0.0089	-0.008	-0.0073	-0.0075	-0.0078	-0.0084	-0.008	-0.0083	-0.0082	-0.0096	-0.0096	-0.0094	-0.0092	-0.0058	-0.0044	-0.0024	-0.0019	-0.0032	-0.0016	0.0001	-0.0004	0.0021	0.0074	0.0079	0.0091	0.0085	0.0069	0.007	0.0061	0.0048	0.0049	0.0035	0.003	0.0025	0.0015	0.0013	0.0029	0.003	0.0034	0.0015	0.002	0.0029
P024.C	F024_CA010_VORT_Cell_112	BASE_NULL_VORT_PSI	-0.0102	-0.0074	-0.0063	-0.0069	-0.0053	-0.0064	-0.0044	-0.0048	-0.0022	-0.0061	-0.0037	-0.0038	-0.0036	-0.005	-0.0047	-0.003	-0.0042	-0.0054	-0.0034	-0.0018	-0.0027	-0.0035	-0.0013	-0.004	-0.0009	-0.0021	-0.001	-0.0019	0.0009	0.0016	-0.0003	-0.0017	-0.0008	0.001	-0.0017	0.0008	0.0004	0.003	0.0017	0.0006	0.0024	0.0019	0.0042	0.0025	0.0052	0.004	0.0059
P024.C	F024_CA010_VORT_Cell_113	BASE_NULL_VORT_PSI	0.0519	0.0506	0.0579	0.0475	0.0445	0.0345	0.021	0.0126	0.0051	-0.0011	-0.009	-0.0005	-0.0087	-0.0137	-0.0151	-0.0145	-0.0115	-0.0014	-0.0043	-0.0091	-0.0124	-0.0171	-0.0179	-0.0194	-0.0205	-0.018	-0.0179	-0.0203	-0.0218	-0.0173	-0.0148	-0.0126	-0.0145	-0.0183	-0.018	-0.0195	-0.0199	-0.0225	-0.0121	-0.0082	-0.0113	-0.0093	-0.0014	0.0016	0.003	0.0009	-0.0026
P024.C	F024_CA010_VORT_Cell_116	BASE_NULL_VORT_PSI	-0.0025	-0.0031	-0.0036	-0.0055	-0.0043	-0.0012	-0.0016	-0.0016	-0.0017	0.0002	-0.001	0	0.0003	0	-0.0008	-0.0028	-0.0017	-0.0018	0.0007	0.0011	0.0047	0.0028	0.0031	0.0044	0.0027	0.0041	0.0035	0.0034	0.004	0.0039	0.0026	0.0039	0.0013	0.0009	0.003	0.0023	0.0006	0.0009	-0.0005	0.0013	0.001	-0.0009	0.0027	0.003	-0.0006	-0.0012	-0.0012
P024.C	F024_CA010_VORT_Cell_118	BASE_NULL_VORT_PSI	0.158	0.1483	0.1363	0.1242	0.1024	0.0878	0.0676	0.0506	0.0363	0.0183	0.0039	-0.0059	-0.0124	-0.0171	-0.0199	-0.022	-0.023	-0.0233	-0.0236	-0.0245	-0.0245	-0.0252	-0.0247	-0.0247	-0.0241	-0.0247	-0.0241	-0.0249	-0.023	-0.0225	-0.0215	-0.0222	-0.0208	-0.0215	-0.0222	-0.0203	-0.0219	-0.0198	-0.0198	-0.019	-0.0186	-0.0179	-0.0178	-0.0182	-0.0184	-0.0181	-0.0184
P024.C	F024_CA010_VORT_Cell_119	BASE_NULL_VORT_PSI	-0.0092	-0.0083	-0.0087	-0.009	-0.0093	-0.0094	-0.0073	-0.008	-0.0085	-0.0089	-0.0095	-0.0082	-0.008	-0.0079	-0.0063	-0.0059	-0.0065	-0.0065	-0.0071	-0.0071	-0.0061	-0.0057	-0.0054	-0.0034	-0.0011	-0.0022	0.0009	0.0015	0.0035	0.0041	0.0039	0.0031	0.0025	0.0004	0.001	0.0025	0.0033	0.0048	0.0062	0.0071	0.0077	0.0086	0.0087	0.0084	0.0095	0.0091	0.008
P024.C	F024_CA010_VORT_Cell_12	BASE_NULL_VORT_PSI	0.0504	0.0686	0.0698	0.0568	0.0453	0.0375	0.0356	0.0373	0.036	0.0207	0.0158	0.0088	0.0062	0.002	-0.0019	-0.006	-0.0076	-0.0095	-0.0121	-0.0132	-0.0134	-0.0138	-0.0145	-0.0135	-0.0153	-0.0176	-0.0154	-0.0147	-0.0138	-0.0125	-0.0126	-0.0115	-0.0147	-0.0131	-0.0153	-0.0153	-0.0106	-0.0111	-0.0138	-0.0127	-0.0147	-0.0143	-0.0127	-0.0091	-0.0108	-0.0118	-0.009
P024.C	F024_CA010_VORT_Cell_120	BASE_NULL_VORT_PSI	-0.0047	-0.0048	-0.0032	-0.0034	-0.0021	-0.0023	-0.0025	-0.0038	-0.0041	-0.0043	-0.0038	-0.003	-0.0038	-0.0033	-0.0027	-0.0026	-0.0009	0.0014	-0.0013	-0.0013	-0.0019	-0.0026	-0.0039	-0.0018	-0.0023	-0.0024	-0.0025	-0.0028	-0.0016	-0.0025	-0.002	-0.0014	0.002	0.0024	0.0025	0.0011	0.0014	0.0007	-0.0003	0.0033	0.0017	0.0006	0.0039	0.0023	0.0015	0.0002	0.0007
P024.C	F024_CA010_VORT_Cell_121	BASE_NULL_VORT_PSI	0.0074	0.005	0.0056	0.0036	0.0037	0.0015	0.0018	0.002	0.0022	0.0012	0.0005	0.0001	-0.0005	-0.0005	0.0007	0.0011	0.0006	0.0026	0.0012	0.0024	0.0013	0.0016	0.0014	0.0002	0.0008	-0.0017	0.0009	-0.0004	-0.0017	-0.0013	-0.0015	-0.0018	-0.0004	-0.0035	0.0001	-0.0014	-0.0002	-0.0016	-0.0029	-0.0027	-0.0028	-0.0032	-0.0028	-0.0017	-0.0015	-0.0023	-0.0026
P024.C	F024_CA010_VORT_Cell_122	BASE_NULL_VORT_PSI	-0.0013	0	-0.0002	-0.0004	0.0009	0.002	-0.0006	0.002	0.0003	0.0004	-0.0001	-0.0001	-0.0001	0.0004	0.0002	0.0009	-0.001	0.0007	-0.0001	0.0019	0.0007	0.0008	0.0002	-0.001	-0.0002	-0.0015	-0.0008	-0.001	-0.0001	0	0.0002	-0.001	-0.0007	-0.0007	-0.0013	-0.0027	-0.0023	-0.0023	-0.0004	-0.0003	-0.0001	-0.001	0.0001	-0.0003	0.0025	0.0008	-0.0004
P024.C	F024_CA010_VORT_Cell_124	BASE_NULL_VORT_PSI	-0.0026	-0.0015	-0.0017	-0.0013	-0.0019	-0.0018	-0.001	-0.0012	-0.002	-0.0024	-0.0019	-0.0023	-0.0026	-0.0014	-0.0035	-0.0011	-0.0017	-0.0011	0.0002	-0.0006	-0.0004	-0.0006	-0.0009	-0.0002	0.0002	-0.0007	-0.0007	-0.0012	-0.0011	-0.0001	0	-0.002	-0.0004	-0.0011	-0.0009	-0.0003	-0.0001	0.0001	-0.0002	0.0007	0.0002	0.0011	0.0009	0.0006	0.0023	0.0014	0.0008
P024.C	F024_CA010_VORT_Cell_125	BASE_NULL_VORT_PSI	0.0019	0.0028	0.0059	0.0069	0.0061	0.0051	0.0057	0.0039	0.0026	0.001	-0.0001	-0.0018	-0.0037	-0.0049	-0.0033	-0.0031	-0.0055	-0.0043	-0.0043	-0.0039	-0.0025	-0.0026	-0.0035	-0.0048	-0.0038	-0.0021	-0.0008	-0.0003	-0.0017	-0.0017	-0.004	-0.0043	-0.0022	-0.0034	-0.0038	-0.0039	-0.0032	-0.0016	-0.0028	-0.0023	-0.0043	-0.0042	-0.0036	-0.0029	-0.0038	-0.0011	-0.0008
P024.C	F024_CA010_VORT_Cell_126	BASE_NULL_VORT_PSI	0.0525	0.0475	0.0423	0.0379	0.0397	0.0349	0.0277	0.0204	0.0126	0.006	0	-0.0026	-0.0061	-0.0069	-0.007	-0.0085	-0.0102	-0.0098	-0.0103	-0.0095	-0.0079	-0.0103	-0.0112	-0.0118	-0.0111	-0.0126	-0.0085	-0.009	-0.008	-0.0075	-0.0074	-0.0067	-0.009	-0.0078	-0.005	0.0009	-0.0015	-0.0027	0.0038	0.0066	0.0051	0.004	0.0014	-0.0009	-0.0034	-0.0045	-0.0062
P024.C	F024_CA010_VORT_Cell_127	BASE_NULL_VORT_PSI	-0.0056	-0.0025	-0.0013	-0.003	-0.0011	0.0004	-0.0006	-0.001	-0.0028	-0.0011	-0.0035	-0.0035	-0.0015	-0.0043	-0.0032	-0.0034	-0.0024	-0.003	-0.0012	-0.0034	-0.0031	-0.0036	-0.0007	-0.0002	0.0001	-0.0037	-0.0016	-0.0009	-0.0001	-0.0001	-0.0024	-0.0019	-0.0017	-0.0014	-0.0012	0.0016	-0.0012	0.0027	0.0011	0.0028	0.005	0.0009	0.0048	0.0014	0.0046	0.0038	0.0053
P024.C	F024_CA010_VORT_Cell_128	BASE_NULL_VORT_PSI	0.0304	0.0347	0.0366	0.0359	0.0339	0.029	0.0282	0.0261	0.0213	0.0149	0.0101	0.0049	0.0024	-0.0033	-0.0068	-0.0075	-0.0099	-0.0102	-0.0112	-0.0124	-0.014	-0.0147	-0.0115	-0.0131	-0.0126	-0.0142	-0.0093	-0.0101	-0.0092	-0.0098	-0.0098	-0.0089	-0.0117	-0.0126	-0.012	-0.0118	-0.0125	-0.0141	-0.0133	-0.0134	-0.0129	-0.0114	-0.012	-0.0117	-0.01	-0.0119	-0.011
P024.C	F024_CA010_VORT_Cell_129	BASE_NULL_VORT_PSI	0.0302	0.0289	0.0227	0.0138	0.0054	-0.0005	-0.003	-0.0073	-0.0088	-0.0112	-0.0152	-0.0161	-0.0171	-0.02	-0.0201	-0.024	-0.0224	-0.0195	-0.0174	-0.0171	-0.0167	-0.0181	-0.0147	-0.0113	-0.008	0.0003	0.0019	-0.0005	0.0071	0.0103	0.0066	0.0065	0.0078	0.0022	0	0.0034	-0.0013	-0.0032	-0.0023	-0.0073	-0.0094	-0.0083	-0.0098	-0.0094	-0.01	-0.004	-0.0059
P024.C	F024_CA010_VORT_Cell_13	BASE_NULL_VORT_PSI	-0.0094	-0.0081	-0.0089	-0.0078	-0.0089	-0.009	-0.0075	-0.0062	-0.0075	-0.0072	-0.0059	-0.0055	-0.0065	-0.0068	-0.0064	-0.006	-0.0055	-0.0052	-0.0034	-0.004	-0.0057	-0.0063	-0.0048	-0.0055	-0.0047	-0.0038	-0.0027	-0.0037	-0.0031	-0.0022	-0.0015	-0.0005	0.0008	0.0001	-0.0003	-0.0004	0.0011	0.0014	0.0018	0.001	0.0024	0.0013	0.0012	0.0043	0.0011	0.0051	0.0041
P024.C	F024_CA010_VORT_Cell_130	BASE_NULL_VORT_PSI	-0.0101	-0.0085	-0.0077	-0.0087	-0.0084	-0.0074	-0.008	-0.0063	-0.0065	-0.0059	-0.0068	-0.0058	-0.0047	-0.0047	-0.0072	-0.005	-0.0036	-0.0045	-0.0041	-0.0041	-0.0039	-0.0038	-0.002	-0.0019	-0.0021	-0.0023	-0.0002	-0.0019	0.0015	0.0014	0.0017	0.0019	0.0013	0.0015	0.0022	0.0027	0.0027	0.0054	0.0035	0.0031	0.0032	0.003	0.0026	0.0028	0.002	0.0033	0.0043
P024.C	F024_CA010_VORT_Cell_132	BASE_NULL_VORT_PSI	0.0135	0.0126	0.0128	0.0112	0.0111	0.0097	0.0076	0.0061	0.0058	0.0059	0.0046	0.0032	0.0021	0.0007	-0.0001	-0.0007	-0.0014	-0.0008	-0.0026	-0.0037	-0.0058	-0.005	-0.0053	-0.0069	-0.0066	-0.0078	-0.0073	-0.008	-0.008	-0.0068	-0.0084	-0.008	-0.0075	-0.0064	-0.0061	-0.0066	-0.0062	-0.0071	-0.005	-0.003	-0.0041	-0.0022	0.0007	-0.0004	-0.0001	0.0018	0.0031
P024.C	F024_CA010_VORT_Cell_133	BASE_NULL_VORT_PSI	0.0244	0.0163	0.0094	0.0023	-0.0019	-0.0085	-0.0124	-0.016	-0.0173	-0.0201	-0.0206	-0.0205	-0.0188	-0.0199	-0.0192	-0.0177	-0.0178	-0.0161	-0.0153	-0.0164	-0.0184	-0.019	-0.0221	-0.0221	-0.0222	-0.023	-0.02	-0.0207	-0.0184	-0.0174	-0.0162	-0.0134	-0.009	-0.0051	-0.0037	-0.0009	0.0044	0.005	0.0119	0.0159	0.0257	0.0403	0.046	0.0482	0.0455	0.0394	0.0355
P024.C	F024_CA010_VORT_Cell_138	BASE_NULL_VORT_PSI	0.0358	0.035	0.0348	0.0323	0.0316	0.0282	0.0258	0.0217	0.0168	0.0163	0.0113	0.0069	0.0019	-0.0016	-0.004	-0.0056	-0.0076	-0.0093	-0.0081	-0.0096	-0.0109	-0.0121	-0.0134	-0.0136	-0.0131	-0.0139	-0.0148	-0.0173	-0.016	-0.0153	-0.0176	-0.0174	-0.0169	-0.0159	-0.0142	-0.0134	-0.011	-0.0091	-0.0086	-0.008	-0.0075	-0.0076	-0.0071	-0.0071	-0.0068	-0.0041	-0.0022
P024.C	F024_CA010_VORT_Cell_14	BASE_NULL_VORT_PSI	0.0129	0.0146	0.0142	0.0074	0.0085	0.0071	0.0056	0.0032	0.0034	-0.0003	0.0029	0.0025	0.0008	-0.0002	-0.002	-0.0021	-0.0056	-0.0043	-0.0029	-0.0007	-0.0041	-0.0009	-0.0013	-0.0023	0.0001	0.001	0.0086	0.01	0.0111	0.0159	0.0131	0.0074	0.0042	0.0016	0.0001	0.004	0.0041	0.0058	0.0075	0.0053	0.002	-0.0008	-0.005	-0.0065	-0.005	-0.0089	-0.0075
P024.C	F024_CA010_VORT_Cell_143	BASE_NULL_VORT_PSI	-0.0167	-0.0169	-0.0153	-0.0137	-0.0144	-0.015	-0.0134	-0.0148	-0.013	-0.0139	-0.0136	-0.0144	-0.0144	-0.0139	-0.0065	-0.0061	-0.0059	-0.0057	-0.0072	-0.0062	-0.0044	-0.0034	-0.006	-0.0048	-0.0048	-0.0038	-0.0013	-0.0014	-0.0009	-0.0016	-0.0033	-0.0046	-0.0037	-0.0048	-0.0025	-0.0004	0.0031	0.0082	0.0073	0.0065	0.0077	0.0077	0.0079	0.0071	0.0067	0.0065	0.0052
P024.C	F024_CA010_VORT_Cell_145	BASE_NULL_VORT_PSI	0.0061	0.0054	0.0052	0.0031	0.0033	0.0028	0.0033	0.0033	0.0014	0.0017	0.0013	0.0019	0.001	0.0017	0.0005	0.0025	0.0012	-0.0005	-0.0002	-0.0006	-0.0005	0.0006	0.0003	-0.0004	0.0012	-0.0004	-0.0008	0.0007	0.0005	0.0006	0.0005	-0.0004	0.0008	-0.001	-0.0016	-0.0006	-0.0009	-0.0016	-0.0017	-0.0018	-0.0016	-0.001	-0.0007	-0.0012	-0.0014	-0.0014	0.0001
P024.C	F024_CA010_VORT_Cell_146	BASE_NULL_VORT_PSI	-0.0092	-0.0047	0.0012	0.0065	0.013	0.0162	0.0215	0.0289	0.0326	0.0356	0.0378	0.0401	0.039	0.0369	0.0364	0.033	0.0306	0.0269	0.0234	0.0204	0.0163	0.0123	0.0092	0.0054	0.0022	-0.0014	-0.0036	-0.0056	-0.0064	-0.0068	-0.0078	-0.0089	-0.0091	-0.0095	-0.0119	-0.0121	-0.0134	-0.0152	-0.0153	-0.016	-0.0162	-0.0152	-0.0158	-0.0174	-0.0187	-0.0197	-0.0188
P024.C	F024_CA010_VORT_Cell_148	BASE_NULL_VORT_PSI	0.0434	0.038	0.0325	0.0222	0.015	0.007	0.0033	-0.0035	-0.0063	-0.008	-0.0112	-0.0145	-0.0154	-0.0147	-0.0151	-0.0165	-0.0167	-0.0163	-0.0168	-0.0141	-0.014	-0.0125	-0.0097	-0.0129	-0.0097	-0.0101	-0.01	-0.0106	-0.0089	-0.0112	-0.0115	-0.0117	-0.0114	-0.0084	-0.0054	-0.0012	0.0049	0.0073	0.0061	0.0102	0.0087	0.0053	0.0026	-0.001	0.0003	-0.0013	0.0032
P024.C	F024_CA010_VORT_Cell_149	BASE_NULL_VORT_PSI	-0.0063	-0.0034	-0.0035	-0.0019	-0.0014	-0.0015	-0.0003	0.0004	0.0004	0.0005	0.0006	0.0006	0.0015	0.0019	0.0007	0.0004	0	-0.0015	-0.0019	-0.0029	-0.0031	-0.0044	-0.0031	-0.0022	-0.0032	-0.0038	-0.0028	-0.0042	-0.002	-0.0023	-0.0031	-0.0043	-0.0027	-0.0032	-0.0036	-0.0021	-0.0024	0	0.0002	0.0021	0.002	0.0017	0.0014	0.0003	-0.0007	-0.0008	0
P024.C	F024_CA010_VORT_Cell_15	BASE_NULL_VORT_PSI	-0.0182	-0.0168	-0.017	-0.0175	-0.0171	-0.0184	-0.0184	-0.0193	-0.0183	-0.0165	-0.0151	-0.0166	-0.0175	-0.0183	-0.0186	-0.0184	-0.0167	-0.0173	-0.0149	-0.0129	-0.0126	-0.0123	0.0022	0.0039	0.0083	0.009	0.0101	0.0099	0.0102	0.0133	0.0129	0.0139	0.0135	0.014	0.0151	0.0153	0.014	0.0145	0.0167	0.0155	0.0139	0.0123	0.0122	0.0126	0.0118	0.0104	0.0099
P024.C	F024_CA010_VORT_Cell_150	BASE_NULL_VORT_PSI	-0.0002	0.0013	0.0002	0.0003	0.0011	0.0006	-0.0011	-0.0015	-0.002	-0.0033	-0.0027	-0.0035	-0.0031	-0.0036	-0.0035	-0.0005	-0.0004	0.0036	0.004	0.0019	0.0023	0.0004	0.0001	-0.0002	-0.001	-0.0008	0.002	0.0017	0.0026	0.0026	0.0019	0.0019	0.0019	0.002	0.0014	0.0016	0.0004	0.001	0	0.0012	0.0014	0.0014	0.0011	0.0005	0.0005	-0.0001	-0.0008
P024.C	F024_CA010_VORT_Cell_151	BASE_NULL_VORT_PSI	0.0227	0.0242	0.0212	0.0224	0.0169	0.013	0.0107	0.0087	0.0083	0.0016	0.0012	0.0007	-0.0006	-0.0051	-0.0058	-0.0058	-0.0098	-0.0108	-0.0071	-0.0098	-0.0092	-0.009	-0.0039	-0.0046	0.0018	0.0048	0.0094	0.0079	0.0043	0.0056	0.0076	0.0113	0.0078	0.0096	0.0055	0.0051	0.0031	0.0025	-0.0007	-0.0002	-0.0009	-0.0057	-0.0083	-0.0133	-0.0122	-0.0119	-0.0069
P024.C	F024_CA010_VORT_Cell_152	BASE_NULL_VORT_PSI	0.0153	0.0137	0.013	0.0129	0.0157	0.014	0.013	0.0097	0.0094	0.0077	0.0052	0.0086	0.005	0.0015	0.0003	-0.0005	0.0023	-0.0001	0	0.0021	-0.0009	-0.0003	0.001	0.0002	-0.0013	-0.0005	-0.0008	-0.0022	0.0003	-0.0011	0.0004	-0.0028	-0.0011	-0.0023	-0.005	-0.0033	-0.0023	-0.0046	-0.0046	-0.0038	-0.003	-0.0027	-0.0021	-0.0027	-0.0044	-0.0041	-0.0047
P024.C	F024_CA010_VORT_Cell_153	BASE_NULL_VORT_PSI	-0.0018	-0.0018	0.0011	-0.0014	-0.0007	-0.0017	0.0001	0.0013	0.0002	0.0009	0.0001	-0.0003	-0.0006	-0.0005	-0.0022	-0.0013	-0.0022	-0.0017	-0.0013	-0.0006	0.0013	0.0006	0.0005	-0.0012	0.001	0.0007	0	-0.0001	0.0007	0.0002	0.0003	-0.0005	0.0003	-0.0007	-0.0025	-0.0019	-0.0014	0.0004	0.001	0.0003	0.0011	0	-0.0002	-0.0004	0	-0.0014	0.0018
P024.C	F024_CA010_VORT_Cell_16	BASE_NULL_VORT_PSI	-0.0083	-0.0049	-0.0048	-0.0047	-0.0042	-0.0034	-0.0034	-0.002	-0.0013	-0.0014	-0.0022	-0.0038	-0.0033	-0.0041	-0.0045	-0.0045	-0.0049	-0.0055	-0.0038	-0.0025	-0.003	-0.0017	-0.0006	-0.0012	-0.0014	-0.0009	0.0007	0.0014	0.0011	0.0033	0.004	0.0029	0.0035	0.0019	0.0032	0.003	0.002	0.0013	0.0021	0.0031	0.0025	0.0017	0.0033	0.0028	0.0007	0.0006	0.002
P024.C	F024_CA010_VORT_Cell_17	BASE_NULL_VORT_PSI	-0.0033	-0.002	-0.0013	-0.0024	-0.002	-0.0021	-0.0016	-0.0018	-0.0022	-0.0016	-0.0024	-0.001	-0.0014	-0.0022	-0.0026	-0.0023	-0.0011	-0.0013	-0.0009	-0.0011	-0.0005	-0.0012	-0.0009	-0.0011	-0.0009	-0.0007	0.0008	0.0007	-0.0002	0.0016	0.0009	0.0004	0.0012	0	0	0.002	0.0018	0.0014	0.0021	0.0024	0.002	0.0017	0.0017	0.0011	0.0013	0.0014	0.001
P024.C	F024_CA010_VORT_Cell_18	BASE_NULL_VORT_PSI	0.0584	0.0541	0.0507	0.0448	0.0419	0.0346	0.0322	0.028	0.0216	0.0156	0.0103	0.0043	-0.0006	-0.0079	-0.0088	-0.0121	-0.0158	-0.0187	-0.0235	-0.0251	-0.0258	-0.027	-0.0277	-0.0258	-0.026	-0.0278	-0.0269	-0.0285	-0.0262	-0.0253	-0.0267	-0.0258	-0.0238	-0.0254	-0.024	-0.0221	-0.0211	-0.0188	-0.0175	-0.014	-0.0123	-0.007	0.0055	0.0126	0.0195	0.0258	0.0284
P024.C	F024_CA010_VORT_Cell_19	BASE_NULL_VORT_PSI	0.0011	0.0022	0.0029	0.0018	0.0019	0.0004	0.0001	0.0001	-0.002	-0.0037	-0.0034	-0.0035	-0.0031	-0.0031	-0.0039	-0.0027	-0.0028	-0.0034	-0.0026	-0.0029	-0.0034	-0.0035	-0.0027	-0.0029	-0.0019	-0.0017	-0.0007	-0.0011	-0.0006	-0.0007	-0.0012	-0.0015	-0.0003	-0.0007	-0.0016	-0.0013	-0.0013	-0.0024	-0.0019	-0.0015	-0.0005	-0.0008	-0.0009	0.0006	0	0.0007	0.001
P024.C	F024_CA010_VORT_Cell_20	BASE_NULL_VORT_PSI	-0.0115	-0.011	-0.0099	-0.0097	-0.0088	-0.009	-0.0081	-0.0075	-0.0085	-0.0087	-0.0087	-0.0081	-0.0071	-0.0069	-0.0076	-0.0073	-0.0054	-0.0047	-0.0033	-0.0003	0.0013	-0.001	-0.0009	-0.0009	-0.0012	-0.0003	-0.0012	-0.0013	-0.0004	-0.0006	-0.0004	-0.0004	-0.0001	0.0005	0.0024	0.0015	0.0023	0.0018	0.0008	0.0013	0.0016	0.0024	0.0025	0.0037	0.0032	0.0056	0.0068
P024.C	F024_CA010_VORT_Cell_21	BASE_NULL_VORT_PSI	-0.0004	0.0067	0.0105	0.0122	0.0136	0.0141	0.0111	0.0126	0.0071	0.0062	0.0031	0.002	0.0014	0.0023	0.006	0.0101	0.0084	0.0051	0.003	-0.0012	-0.0036	-0.0047	-0.005	-0.0045	-0.0051	-0.0065	-0.0075	-0.0088	-0.0069	-0.0074	-0.0087	-0.0086	-0.0078	-0.0084	-0.0095	-0.0073	-0.0065	-0.0073	-0.008	-0.0063	-0.006	-0.005	-0.0049	-0.0028	-0.001	-0.001	-0.0002
P024.C	F024_CA010_VORT_Cell_22	BASE_NULL_VORT_PSI	0	0.0011	0.0003	-0.0003	-0.0036	-0.0063	-0.0073	-0.01	-0.0109	-0.0113	-0.0107	-0.0083	-0.008	-0.0075	-0.0081	-0.0065	-0.0028	0	0.0007	0.0033	0.0087	0.0101	0.0132	0.02	0.0261	0.0321	0.0362	0.0262	0.0206	0.0109	0.0015	-0.0053	-0.0074	-0.0122	-0.0146	-0.0155	-0.0152	-0.0136	-0.0153	-0.015	-0.0154	-0.0186	-0.0207	-0.0219	-0.0193	-0.0195	-0.0177
P024.C	F024_CA010_VORT_Cell_23	BASE_NULL_VORT_PSI	0.0063	0.0092	0.0122	0.0131	0.0138	0.0165	0.0178	0.0196	0.0163	0.0154	0.0119	0.0109	0.0101	0.0099	0.0065	0.0042	0.0022	-0.0001	-0.0007	-0.0031	-0.0045	-0.0046	-0.0053	-0.0068	-0.0064	-0.0053	-0.0048	-0.006	-0.0078	-0.0063	-0.0078	-0.0098	-0.0094	-0.0092	-0.0077	-0.0085	-0.0061	-0.0048	-0.0049	-0.0049	-0.0063	-0.0057	-0.0065	-0.0047	-0.0044	-0.0042	-0.0034
P024.C	F024_CA010_VORT_Cell_24	BASE_NULL_VORT_PSI	0.0414	0.0365	0.0304	0.0214	0.0148	0.0122	0.0088	0.0068	0.0026	0.0018	-0.0006	-0.0053	-0.0077	-0.0082	-0.0092	-0.0093	-0.0093	-0.0087	-0.0087	-0.0096	-0.0088	-0.0086	-0.009	-0.0096	-0.0091	-0.0097	-0.0094	-0.0091	-0.008	-0.007	-0.0057	-0.005	-0.0039	-0.0017	-0.0009	0.0002	0.0007	0.0009	0.0005	-0.001	-0.0018	-0.0023	-0.0029	-0.004	-0.0042	-0.0019	-0.0013
P024.C	F024_CA010_VORT_Cell_25	BASE_NULL_VORT_PSI	-0.0066	-0.0074	-0.0082	-0.007	-0.0063	-0.0067	-0.0052	-0.0054	-0.0057	-0.0009	0.0033	0.0066	0.0063	0.004	0.0057	0.0058	0.0038	0.002	0.0018	0.0028	0.0038	0.0073	0.0088	0.0074	0.0058	0.0022	0.0003	-0.0023	-0.0035	-0.0041	-0.0028	-0.0025	-0.0012	-0.0005	-0.0021	-0.002	-0.0009	-0.0021	-0.0039	-0.0036	-0.0054	-0.0026	-0.0023	-0.003	-0.0039	-0.0021	-0.0013
P024.C	F024_CA010_VORT_Cell_26	BASE_NULL_VORT_PSI	-0.0101	-0.0103	-0.0132	-0.0136	-0.0135	-0.0138	-0.0116	-0.0106	-0.0102	-0.012	-0.0136	-0.0111	-0.0109	-0.0116	-0.0122	-0.0118	-0.0109	-0.0121	-0.011	-0.0101	-0.0099	-0.0117	-0.0107	-0.008	-0.0015	0.0046	0.0124	0.0111	0.0137	0.0146	0.0126	0.0144	0.0121	0.0096	0.0088	0.0076	0.0076	0.0058	0.0043	0.002	0.0007	-0.001	-0.0006	-0.0022	-0.0039	-0.0035	-0.0026
P024.C	F024_CA010_VORT_Cell_27	BASE_NULL_VORT_PSI	0.0055	0.0071	0.0076	0.0125	0.0169	0.0186	0.0266	0.0349	0.0351	0.0341	0.0341	0.0326	0.0314	0.0297	0.029	0.0292	0.0262	0.0217	0.0175	0.0112	0.0052	-0.0009	-0.0075	-0.0127	-0.0152	-0.0169	-0.0173	-0.0198	-0.0214	-0.0213	-0.0227	-0.0233	-0.0225	-0.0158	-0.0167	-0.014	-0.0114	-0.0117	-0.0122	-0.0095	-0.0081	-0.0056	-0.0057	-0.0056	-0.0018	-0.0009	-0.0034
P024.C	F024_CA010_VORT_Cell_28	BASE_NULL_VORT_PSI	-0.02	-0.0157	-0.0155	-0.0155	-0.0125	-0.0082	-0.0045	0.0003	0.0033	0.0098	0.0171	0.0214	0.0246	0.0326	0.0374	0.0329	0.0257	0.0224	0.0179	0.0136	0.0093	0.0037	-0.0029	-0.0055	-0.0091	-0.0132	-0.0135	-0.0137	-0.0139	-0.0143	-0.015	-0.0154	-0.0154	-0.0152	-0.0132	-0.0103	-0.0117	-0.0087	-0.0085	-0.0047	-0.0069	-0.0079	-0.0084	-0.0049	-0.008	-0.0081	-0.0043
P024.C	F024_CA010_VORT_Cell_29	BASE_NULL_VORT_PSI	0.0685	0.0646	0.0635	0.0572	0.052	0.0436	0.0364	0.027	0.02	0.0125	0.006	-0.0006	-0.0052	-0.0131	-0.0186	-0.0231	-0.021	-0.0222	-0.0213	-0.0226	-0.0225	-0.0263	-0.027	-0.0276	-0.0295	-0.0299	-0.0276	-0.0277	-0.0263	-0.0195	-0.0161	-0.0172	-0.0163	-0.0213	-0.0231	-0.0235	-0.0221	-0.018	-0.0172	-0.0146	-0.0087	0.0021	0.0057	0.0033	0	-0.0013	-0.0026
P024.C	F024_CA010_VORT_Cell_30	BASE_NULL_VORT_PSI	-0.003	-0.0023	0.0004	-0.0007	-0.001	-0.0006	0.0007	-0.0011	0.0005	-0.001	-0.0035	-0.0033	-0.003	-0.0025	-0.0034	-0.0031	-0.0045	-0.0031	-0.0039	-0.0024	-0.0017	-0.002	-0.0012	-0.0013	-0.0014	-0.0024	-0.0014	-0.0023	-0.0015	-0.001	-0.0023	0.0005	0.0012	-0.0002	0.0011	0.0006	0.0017	0.0003	0.002	0.0015	0.0016	0.0029	0.0026	0.0031	0.0019	0.0008	0.0018
P024.C	F024_CA010_VORT_Cell_31	BASE_NULL_VORT_PSI	-0.0028	-0.0026	-0.003	-0.0035	-0.0025	-0.003	-0.0031	-0.004	-0.0052	-0.0051	-0.005	-0.0054	-0.0045	-0.0032	-0.0036	-0.0008	-0.0014	-0.0025	-0.0027	-0.0011	-0.0015	0.0004	-0.0006	-0.0009	-0.002	-0.0018	-0.0019	-0.002	-0.0007	-0.0006	-0.0009	-0.0016	0.0005	-0.0007	-0.0017	0.0005	0.0031	0.0027	0.0038	0.0057	0.005	0.0043	0.0052	0.0053	0.0036	0.0033	0.0032
P024.C	F024_CA010_VORT_Cell_34	BASE_NULL_VORT_PSI	-0.029	-0.0263	-0.0194	-0.0184	-0.0163	-0.0182	-0.0098	-0.0097	-0.0027	-0.0015	0.0001	0.006	0.007	0.0037	0.0014	0.0016	-0.003	-0.0021	0.0086	0.0091	0.0118	0.0097	0.013	0.0138	0.0164	0.0195	0.0208	0.0208	0.0204	0.0217	0.0216	0.0215	0.0223	0.0226	0.0185	0.0197	0.0129	0.0086	0.0019	-0.0008	-0.0046	-0.0014	-0.0026	-0.0046	-0.009	-0.0118	-0.0106
P024.C	F024_CA010_VORT_Cell_35	BASE_NULL_VORT_PSI	0.0255	0.0212	0.0181	0.0097	0.0049	-0.0005	-0.0046	-0.0091	-0.0117	-0.0159	-0.0134	-0.0139	-0.0092	-0.002	0.0033	0.0073	0.0041	0.0007	-0.0026	-0.0041	-0.0035	-0.0079	-0.0098	-0.012	-0.0132	-0.0144	-0.0164	-0.0132	-0.0126	-0.0109	-0.0081	-0.0074	-0.0077	-0.008	-0.0034	-0.0016	-0.0002	0.003	0.0067	0.0122	0.0135	0.0156	0.019	0.0191	0.0212	0.0241	0.0226
P024.C	F024_CA010_VORT_Cell_36	BASE_NULL_VORT_PSI	0.0488	0.0413	0.0293	0.0225	0.0164	0.011	0.007	0.005	0.0014	0.0026	0	-0.0024	-0.0007	0.0006	-0.0024	-0.0025	-0.0023	-0.0034	-0.0043	-0.0062	-0.0046	-0.0054	-0.0061	-0.0052	-0.0042	-0.005	-0.0036	-0.0008	-0.0028	-0.0029	-0.0045	-0.0038	-0.0033	-0.0029	-0.0018	0.0008	-0.0002	-0.0014	-0.0026	-0.0018	-0.0034	-0.0027	-0.0072	-0.0061	-0.006	-0.0074	-0.0058
P024.C	F024_CA010_VORT_Cell_37	BASE_NULL_VORT_PSI	-0.005	-0.0041	-0.0046	-0.0051	-0.005	-0.0037	-0.0036	-0.0034	-0.0028	-0.0032	-0.0039	-0.0032	-0.0036	-0.004	-0.0024	-0.0014	-0.0008	-0.0012	-0.0022	-0.0032	-0.0023	-0.0025	-0.0023	-0.0032	-0.0024	-0.0022	-0.002	-0.0022	-0.0006	-0.0008	-0.0024	-0.0008	-0.0005	-0.0004	-0.0006	-0.0005	0.0012	0.0005	0.0003	0.002	0.0015	0.0005	0.0012	0.0029	0.0037	0.0062	0.0122
P024.C	F024_CA010_VORT_Cell_38	BASE_NULL_VORT_PSI	-0.0025	-0.002	-0.0015	-0.0009	-0.0008	-0.0021	-0.004	-0.001	0	-0.0001	0.0001	-0.0004	0	-0.0001	0.0008	-0.0018	-0.0001	-0.0003	0.001	0.0008	0.0025	0.0019	0.0004	-0.0019	-0.0011	-0.0019	-0.0012	-0.0029	-0.0022	0.0008	-0.0022	-0.0028	-0.0005	-0.0023	-0.0016	-0.001	-0.0006	0.0007	0.0003	0.0012	0.0019	0.0007	0.0002	0.002	0.0018	-0.0007	0.0018
P024.C	F024_CA010_VORT_Cell_39	BASE_NULL_VORT_PSI	-0.0084	-0.0084	-0.0114	-0.0119	-0.0154	-0.0135	-0.0141	-0.0121	-0.0133	-0.0117	-0.0129	-0.0135	-0.0134	-0.0146	-0.0167	-0.0131	-0.0135	-0.0125	-0.0129	-0.0142	-0.0125	-0.0144	-0.0138	-0.0122	-0.013	-0.0111	-0.0115	-0.01	-0.0112	-0.006	-0.0083	-0.0063	-0.0045	-0.0045	-0.0042	-0.0012	-0.0031	-0.003	0.0016	0.0033	0.0013	0.003	0.0027	0.0031	0.0054	0.0044	0.005
P024.C	F024_CA010_VORT_Cell_40	BASE_NULL_VORT_PSI	-0.0154	-0.0133	-0.0136	-0.0117	-0.0124	-0.0121	-0.011	-0.0121	-0.0109	-0.0118	-0.0117	-0.0116	-0.0109	-0.0113	-0.0098	-0.0103	-0.0102	-0.0089	-0.0102	-0.0088	-0.008	-0.0067	-0.0075	-0.0069	-0.0021	-0.0023	-0.0026	-0.0019	-0.0006	0.0046	0.0061	0.005	0.0075	0.0082	0.0113	0.0124	0.0139	0.0125	0.0131	0.0115	0.013	0.0126	0.0119	0.014	0.0115	0.013	0.0129
P024.C	F024_CA010_VORT_Cell_41	BASE_NULL_VORT_PSI	-0.017	-0.0159	-0.0138	-0.0148	-0.0142	-0.0148	-0.0125	-0.014	-0.0143	-0.0146	-0.0125	-0.0088	-0.0069	-0.0046	-0.0025	-0.0013	-0.0023	-0.0032	-0.0008	-0.0004	0.0006	0.0012	0.0001	0.0011	0.003	0.0033	0.0041	0.0039	0.005	0.0033	0.0059	0.0071	0.0093	0.0127	0.0173	0.0202	0.0231	0.0226	0.0219	0.0177	0.014	0.0099	0.0086	0.0069	0.0047	0.0035	0.0014
P024.C	F024_CA010_VORT_Cell_42	BASE_NULL_VORT_PSI	-0.0182	-0.0184	-0.0186	-0.0179	-0.0187	-0.0216	-0.0209	-0.0194	-0.022	-0.0186	-0.0179	-0.0151	-0.0137	-0.0107	-0.0083	-0.0097	-0.0076	-0.0068	-0.009	-0.0111	-0.0071	-0.003	-0.0048	-0.0027	-0.0067	-0.009	-0.0025	-0.0083	-0.0094	-0.0073	-0.0055	-0.0025	-0.0021	0.0013	0.0014	0.0054	0.0073	0.0074	0.0102	0.0107	0.0133	0.0211	0.0216	0.0223	0.0219	0.0243	0.0252
P024.C	F024_CA010_VORT_Cell_43	BASE_NULL_VORT_PSI	0.0079	0.0053	0.0052	0.0061	0.0065	0.0045	0.0013	-0.0067	-0.0112	-0.0108	-0.0054	0.0044	-0.0005	0.0016	-0.0068	-0.0097	-0.0123	-0.0126	-0.01	-0.0109	-0.0138	-0.0162	-0.0102	-0.0153	-0.0141	-0.0138	-0.0132	-0.0096	-0.0071	-0.0052	-0.0067	-0.0038	0.0017	-0.0008	-0.0026	-0.0088	-0.0074	-0.0081	-0.0099	-0.0146	-0.0029	0.0019	0.0147	0.0217	0.0278	0.0305	0.0278
P024.C	F024_CA010_VORT_Cell_44	BASE_NULL_VORT_PSI	0.0022	-0.0001	0.0002	-0.0003	0.0027	0.0022	0.0034	0.0032	0.0027	0.0031	0.0004	0.002	0.0018	0.0002	0.0006	0.0003	-0.0014	-0.0026	-0.002	0.0001	0.0006	-0.0003	-0.0014	-0.0014	-0.0024	-0.0011	0.0005	-0.0012	-0.0009	-0.0009	-0.0011	-0.0009	0.0006	-0.002	-0.0017	-0.0026	-0.0014	-0.0035	-0.0021	-0.0006	-0.0005	-0.001	-0.0007	-0.0009	-0.0023	0.0007	0.0019
P024.C	F024_CA010_VORT_Cell_46	BASE_NULL_VORT_PSI	-0.002	-0.0024	-0.0051	-0.0058	-0.0055	-0.0066	-0.0042	-0.0031	-0.0064	-0.0035	-0.0035	-0.0049	-0.0036	-0.0059	-0.0039	-0.0053	-0.0031	-0.0026	-0.0037	-0.0027	-0.0039	-0.0043	-0.0028	-0.0014	-0.0011	-0.0007	0.0039	0.0044	0.0003	0.0009	0.0004	0.0024	0.0041	0.0023	0.0055	0.0032	0.0037	0.0016	0.0026	0.0057	0.0027	0.0032	0.0009	0.0006	0.0007	0.0003	0.0003
P024.C	F024_CA010_VORT_Cell_48	BASE_NULL_VORT_PSI	-0.0177	-0.016	-0.0153	-0.0151	-0.0132	-0.0144	-0.0119	-0.012	-0.0122	-0.0108	-0.0113	-0.0092	-0.0033	0.004	0.0097	0.0248	0.0686	0.1125	0.095	0.0736	0.0577	0.042	0.0329	0.0187	0.0125	0.0019	-0.0037	-0.0094	-0.0135	-0.0142	-0.0152	-0.0165	-0.0157	-0.0175	-0.0186	-0.017	-0.0179	-0.018	-0.019	-0.0175	-0.0179	-0.0181	-0.0183	-0.0168	-0.0143	-0.0115	-0.0112
P024.C	F024_CA010_VORT_Cell_50	BASE_NULL_VORT_PSI	-0.0226	-0.0134	-0.0053	0.0197	0.0564	0.0696	0.0667	0.0573	0.0492	0.041	0.0394	0.0391	0.0332	0.0345	0.0296	0.0279	0.0222	0.0169	0.0148	0.0098	0.006	0.0026	-0.0047	-0.0087	-0.0107	-0.0156	-0.0192	-0.0227	-0.0223	-0.0239	-0.0265	-0.0304	-0.032	-0.0332	-0.0335	-0.0348	-0.0357	-0.0346	-0.035	-0.0328	-0.0316	-0.0321	-0.0322	-0.032	-0.0322	-0.0311	-0.0257
P024.C	F024_CA010_VORT_Cell_52	BASE_NULL_VORT_PSI	0.037	0.0613	0.0861	0.0769	0.0652	0.0609	0.0534	0.0423	0.0329	0.0202	0.0096	0.0002	-0.0082	-0.0127	-0.0158	-0.0197	-0.0205	-0.019	-0.0196	-0.0199	-0.0198	-0.0216	-0.0205	-0.0203	-0.018	-0.0189	-0.0181	-0.018	-0.0182	-0.0181	-0.0198	-0.0201	-0.0189	-0.0179	-0.0167	-0.0169	-0.0144	-0.0074	-0.0057	-0.0066	-0.0089	-0.0087	-0.0101	-0.0062	-0.0042	-0.0046	-0.0063
P024.C	F024_CA010_VORT_Cell_53	BASE_NULL_VORT_PSI	-0.0108	-0.011	-0.0124	-0.0132	-0.0129	-0.0127	-0.0134	-0.0128	-0.0128	-0.0128	-0.0142	-0.014	-0.0148	-0.0133	-0.0128	-0.0136	-0.0129	-0.0126	-0.0132	-0.012	-0.0135	-0.0117	-0.0126	-0.0126	-0.0119	-0.0092	-0.0082	-0.0098	-0.0084	-0.0086	-0.0093	-0.0108	-0.0064	-0.0078	-0.0076	-0.0088	-0.0078	-0.0072	-0.0037	-0.0048	-0.0046	-0.004	-0.0032	-0.0021	-0.0004	-0.0015	0
P024.C	F024_CA010_VORT_Cell_54	BASE_NULL_VORT_PSI	-0.0048	-0.004	-0.0035	-0.0031	-0.0017	-0.0016	-0.0009	-0.003	-0.0027	-0.0037	-0.0032	-0.0029	-0.0017	-0.0026	-0.0016	-0.002	-0.0031	-0.0021	-0.0028	-0.002	-0.0022	-0.0028	-0.0014	-0.0014	-0.0019	-0.0012	-0.0011	-0.0014	-0.0003	-0.0002	0.0007	-0.0007	0.001	0.0001	0.001	0.0015	0.0014	0.0021	0.0017	0.0014	0.0026	0.0021	0.0025	0.0018	0.0012	0.0014	0.0028
P024.C	F024_CA010_VORT_Cell_55	BASE_NULL_VORT_PSI	-0.0415	-0.0389	-0.0376	-0.0367	-0.0338	-0.0319	-0.0236	-0.0037	0.0295	0.0718	0.0878	0.081	0.0629	0.0536	0.0489	0.0407	0.043	0.0351	0.029	0.0266	0.0234	0.0145	0.0031	-0.0099	-0.019	-0.0249	-0.0294	-0.0339	-0.0346	-0.0358	-0.0361	-0.0369	-0.0358	-0.0377	-0.0378	-0.0362	-0.0319	-0.027	-0.0263	-0.0254	-0.0242	-0.0223	-0.0238	-0.0221	-0.023	-0.0222	-0.0205
P024.C	F024_CA010_VORT_Cell_56	BASE_NULL_VORT_PSI	-0.0022	-0.002	-0.0027	-0.002	-0.0019	-0.0001	-0.0007	-0.0008	-0.0011	-0.0017	0.0002	0.0016	0.0008	0.0017	0.0012	0.0017	0.0016	-0.0005	0.0007	0	0.0004	0.001	0.0003	-0.0002	0.0025	-0.0014	0.0001	-0.0008	-0.0015	0.0004	0.0005	-0.0018	0	-0.0019	0.0003	0	-0.0002	-0.0001	0.0008	0.0006	0.0011	-0.0001	0.0018	0.0008	-0.0017	-0.0014	-0.0005
P024.C	F024_CA010_VORT_Cell_58	BASE_NULL_VORT_PSI	-0.0056	-0.0051	-0.0044	-0.0047	-0.0026	-0.0037	-0.0032	-0.0025	-0.0037	-0.0027	-0.0029	-0.0048	-0.0037	-0.0033	-0.0055	-0.0028	-0.0031	-0.0028	-0.0025	-0.0023	-0.0015	-0.0027	-0.0031	-0.0032	-0.0016	-0.0031	-0.0009	-0.0016	0.002	0.0019	0.0027	-0.0001	0.0007	0.0016	0.0048	0.005	0.0039	0.0026	0.0032	0.004	0.0047	0.004	0.004	0.0026	0.002	0.0022	0.0026
P024.C	F024_CA010_VORT_Cell_59	BASE_NULL_VORT_PSI	-0.005	-0.0034	-0.0032	-0.0033	-0.0036	-0.0048	-0.004	-0.0047	-0.0043	-0.0031	-0.0004	0.002	0.0033	0.0064	0.006	0.0088	0.0085	0.0084	0.0077	0.0077	0.0084	0.0061	0.0054	0.0073	0.0076	0.0075	0.0065	0.006	0.0066	0.0058	0.005	0.0049	0.0045	0.0024	0.0003	-0.0013	-0.0011	-0.002	-0.0012	-0.001	-0.0025	-0.0029	-0.0022	-0.0029	-0.0045	-0.003	-0.0026
P024.C	F024_CA010_VORT_Cell_6	BASE_NULL_VORT_PSI	-0.0047	-0.0047	-0.005	-0.004	-0.0045	-0.0051	-0.0053	-0.0039	-0.0039	-0.0043	-0.0047	-0.0034	-0.004	-0.0041	-0.0043	-0.004	-0.0026	-0.0036	-0.0038	-0.002	-0.0022	-0.0012	-0.0014	-0.0023	-0.0015	-0.0017	-0.0002	-0.0002	-0.0002	-0.0008	0	-0.0009	0.0013	0.0006	0.0008	0.0007	0.0011	0.0018	0.0029	0.0041	0.0045	0.0043	0.0034	0.0037	0.0038	0.0025	0.0025
P024.C	F024_CA010_VORT_Cell_60	BASE_NULL_VORT_PSI	-0.0055	-0.0048	-0.0042	-0.0039	-0.0035	-0.0043	-0.0027	-0.0031	-0.0026	-0.0021	-0.0029	-0.0022	-0.0029	-0.0032	-0.0044	-0.0032	-0.0034	-0.0034	-0.0038	-0.0036	-0.0028	-0.003	-0.0018	-0.0025	-0.0018	-0.0015	0	0	0.001	0.0007	0.0002	0.0023	0.0023	0.0011	0.0024	0.002	0.002	0.002	0.0019	0.0026	0.0014	0.0013	0.0011	0.0016	0.0025	0.0022	0.0022
P024.C	F024_CA010_VORT_Cell_61	BASE_NULL_VORT_PSI	-0.0049	-0.0033	-0.0033	-0.0036	0.0002	-0.0005	0.0001	-0.0016	-0.0027	-0.002	-0.0025	-0.0037	-0.0026	-0.0031	-0.0029	-0.0022	-0.002	-0.0029	-0.0031	-0.0022	-0.001	-0.0013	-0.0009	-0.0028	-0.0015	-0.0024	-0.0006	-0.0009	-0.0013	-0.001	-0.0008	-0.0014	-0.0014	-0.0008	0.0004	0.0012	0.0002	0.0011	0.0002	0.0015	0.0039	0.0054	0.0046	0.0041	0.0023	0.0025	0.0018
P024.C	F024_CA010_VORT_Cell_62	BASE_NULL_VORT_PSI	0.0049	0.007	0.0083	0.0086	0.0085	0.007	0.0079	0.0081	0.0079	0.0058	0.0006	-0.0037	-0.0025	-0.0052	-0.0051	-0.0071	-0.0074	-0.0093	-0.008	-0.0033	-0.0035	-0.0037	-0.0034	-0.0017	-0.0033	-0.0049	-0.0051	-0.0056	-0.0038	-0.0029	-0.004	-0.0049	-0.0041	-0.0036	-0.0024	-0.0014	-0.0013	-0.0022	-0.0015	-0.0008	0.0021	0.0021	0.0025	0.0024	0.0031	0.0014	0.0016
P024.C	F024_CA010_VORT_Cell_63	BASE_NULL_VORT_PSI	-0.0319	-0.0301	-0.0298	-0.0281	-0.0268	-0.0266	-0.0246	-0.0237	-0.0225	-0.0228	-0.0228	-0.0231	-0.0225	-0.022	-0.0204	-0.0168	-0.0135	-0.0128	-0.0115	-0.0093	-0.0086	-0.0086	-0.01	-0.0095	-0.008	-0.0066	-0.0042	-0.0038	-0.0029	-0.002	-0.0025	-0.0003	0.0008	0.002	0.0025	0.0041	0.0042	0.0045	0.0054	0.0056	0.0076	0.009	0.0123	0.0142	0.0142	0.0147	0.0164
P024.C	F024_CA010_VORT_Cell_65	BASE_NULL_VORT_PSI	-0.0214	-0.0202	-0.0214	-0.0205	-0.0183	-0.0177	-0.0162	-0.0168	-0.0163	-0.0161	-0.017	-0.0165	-0.0115	0	0.0239	0.0416	0.0309	0.0166	0.0073	0.0029	-0.0003	-0.0025	-0.0025	-0.0024	-0.0034	-0.0064	-0.0051	0	0.0041	0.0041	-0.0018	0.0004	0.0027	0.0038	0.0023	-0.0004	0.0008	0.0002	0.0005	-0.0003	-0.0022	-0.001	0.0001	0.0034	0.0072	0.0136	0.011
P024.C	F024_CA010_VORT_Cell_66	BASE_NULL_VORT_PSI	-0.0049	-0.0044	-0.0044	-0.0049	-0.0048	-0.004	-0.0035	-0.0041	-0.0038	-0.004	-0.0033	-0.0039	-0.0041	-0.004	-0.0038	-0.0029	-0.0026	-0.0023	-0.0014	-0.0013	-0.0018	-0.0024	-0.0018	-0.0017	-0.0017	-0.0025	-0.0022	-0.0018	-0.0009	-0.0007	-0.0015	-0.0014	-0.0005	-0.0002	0.001	0.0007	0.0008	0.0009	0.0008	0.0028	0.0032	0.0018	0.0022	0.0014	0.0019	0.0021	0.003
P024.C	F024_CA010_VORT_Cell_67	BASE_NULL_VORT_PSI	0.0003	0.0011	0.0065	0.0066	0.0065	0.0041	0.0054	0.0055	0.0029	0.0006	0.0038	0.0003	-0.0004	-0.0009	-0.004	-0.003	-0.0045	-0.0038	-0.0051	-0.0029	-0.0025	-0.0021	-0.0026	-0.0015	-0.0016	-0.0014	-0.0028	-0.0028	-0.0026	-0.0007	-0.0022	-0.0026	-0.0019	-0.0028	-0.0037	-0.0033	-0.0015	-0.0015	0.0002	0.0011	0.0028	0.0027	0.0004	0.0002	-0.0002	-0.0002	0.0001
P024.C	F024_CA010_VORT_Cell_68	BASE_NULL_VORT_PSI	0.0542	0.0438	0.033	0.0275	0.0192	0.0161	0.0147	0.0083	0.0012	-0.0005	-0.0007	-0.002	-0.0041	-0.0022	-0.001	0.0101	0.0109	0.0039	-0.0022	0.0045	0.0019	0.0051	0.0045	0.007	0.009	0.012	0.0133	0.0059	0.0014	-0.002	-0.0026	-0.0041	-0.0037	-0.0075	-0.01	-0.0108	-0.0137	-0.0129	-0.0114	-0.0117	-0.0125	-0.0125	-0.0114	-0.0115	-0.0151	-0.0127	-0.0101
P024.C	F024_CA010_VORT_Cell_70	BASE_NULL_VORT_PSI	-0.003	-0.0015	-0.0018	-0.0004	0.0018	-0.0011	0.0003	0.0005	-0.0007	0.0001	0.0005	0.0001	-0.0023	-0.0008	-0.002	0	0.0011	0.0011	0.0007	0.0002	0.0007	-0.0007	0	-0.0011	0.0003	-0.0005	0.001	0.0008	0.0008	0.002	0.0008	-0.0008	-0.0022	0.0004	0.0018	0.0018	0.0015	0.0006	-0.0002	-0.0005	-0.001	-0.0008	-0.001	-0.0022	-0.002	-0.0006	-0.0012
P024.C	F024_CA010_VORT_Cell_71	BASE_NULL_VORT_PSI	-0.0001	0.0005	0	-0.0014	0.0005	-0.0001	0.0003	-0.0003	0.001	0.0013	0.0002	0.0024	0.0012	0.001	0.0021	-0.0003	0.0004	0.0007	0.001	-0.0012	0.0016	0.0003	0.0009	-0.0002	0.0002	0.0011	-0.0001	0.0015	0.0016	0.0027	0.0004	0.0006	0.0002	-0.0004	-0.0009	-0.0016	-0.002	-0.0026	-0.0026	-0.0022	-0.0017	-0.0039	-0.0021	-0.0012	-0.0018	-0.0018	0
P024.C	F024_CA010_VORT_Cell_72	BASE_NULL_VORT_PSI	-0.0112	-0.0086	-0.0068	-0.0043	-0.0016	-0.0026	-0.0021	-0.0023	-0.003	-0.0044	-0.0051	-0.0051	-0.0047	-0.0047	-0.0064	-0.0075	-0.0062	-0.0061	-0.0047	-0.0044	-0.006	-0.0066	-0.0079	-0.0071	-0.0074	-0.0079	-0.0079	-0.0086	-0.0062	-0.0059	-0.007	-0.0073	-0.0043	-0.0043	-0.005	-0.0027	-0.0015	-0.0024	-0.0027	-0.0032	-0.0032	-0.0035	-0.0037	-0.0031	-0.0015	-0.0023	0.0004
P024.C	F024_CA010_VORT_Cell_73	BASE_NULL_VORT_PSI	-0.0013	0.0007	-0.0013	0.0007	0.0031	0.007	0.009	0.0069	0.0065	0.0093	0.0087	0.0072	0.0066	0.0027	-0.0016	-0.003	-0.0029	-0.0036	-0.0058	-0.006	-0.0058	-0.0069	-0.0024	-0.0035	-0.0055	-0.0063	-0.006	-0.0064	-0.0042	-0.0028	-0.0055	-0.0047	-0.0049	-0.0043	-0.0041	-0.0012	-0.0025	-0.0021	0.0001	0.0008	0.0017	0.0023	-0.0006	-0.0022	-0.0028	-0.0023	0.0012
P024.C	F024_CA010_VORT_Cell_74	BASE_NULL_VORT_PSI	-0.0084	-0.0068	-0.0071	-0.0066	-0.006	-0.0067	-0.0038	-0.0042	-0.0055	-0.0061	-0.0054	-0.006	-0.0055	-0.0041	-0.0042	-0.004	-0.0045	-0.0045	-0.0045	-0.0048	-0.0052	-0.0044	-0.0034	0	0.0027	0.0028	0.0029	0.0037	0.0029	0.0029	0.0038	0.0043	0.0042	0.0021	0.0029	0.0041	0.0044	0.0032	0.0043	0.0046	0.0067	0.0067	0.0075	0.0039	0.0025	0.0012	0.0005
P024.C	F024_CA010_VORT_Cell_75	BASE_NULL_VORT_PSI	-0.0101	-0.0084	-0.0074	-0.0077	-0.0045	-0.0038	-0.0036	-0.0056	-0.0065	-0.0065	-0.0079	-0.0064	-0.0067	-0.0067	-0.0072	-0.0049	-0.0051	-0.0044	-0.0042	-0.005	-0.0052	-0.0057	-0.0058	-0.0062	-0.0035	-0.0032	-0.0018	-0.0026	-0.0034	-0.0034	-0.0032	-0.0017	-0.001	-0.0016	0.0006	0.0007	0.0008	0.0021	0.0022	0.0031	0.0019	0.0028	0.002	0.0033	0.0028	0.004	0.0054
P024.C	F024_CA010_VORT_Cell_76	BASE_NULL_VORT_PSI	-0.0016	0.0006	0.0019	0.0024	0.0011	0.0001	0.0004	-0.0008	-0.0006	-0.0026	-0.002	-0.0038	-0.0021	-0.0014	-0.0031	-0.0013	-0.0006	-0.0004	-0.0002	0.0007	0.0016	0.002	0.0033	0.0045	0.0057	0.0052	0.0055	0.0058	0.0035	0.0056	0.0058	0.0044	0.0014	0	-0.0007	0.0004	-0.0007	0.001	-0.0008	0.0017	0	-0.001	-0.0019	-0.0022	-0.0013	-0.0028	-0.0019
P024.C	F024_CA010_VORT_Cell_77	BASE_NULL_VORT_PSI	-0.0144	-0.0113	-0.009	-0.0104	-0.0076	-0.0051	-0.0071	-0.0059	-0.0071	-0.0077	-0.0049	-0.0076	-0.0073	-0.0089	-0.0077	-0.007	-0.0044	-0.0042	-0.0044	-0.0048	-0.0052	-0.0075	-0.0058	-0.0063	-0.0057	-0.005	-0.0026	0.0005	0.0014	0.003	0.0016	0.0006	0.0031	0.0006	-0.0012	0.0005	0.0009	0.0046	0.0017	0.0033	0.0022	0.002	0.0015	0.0006	0.0009	0.0017	0.003
P024.C	F024_CA010_VORT_Cell_79	BASE_NULL_VORT_PSI	-0.0037	-0.0023	-0.0022	-0.003	-0.0028	-0.0031	-0.003	-0.0033	-0.0034	-0.003	-0.0031	-0.0024	-0.0019	-0.0025	-0.0026	-0.0036	-0.0029	-0.0034	-0.0023	-0.0027	-0.0015	-0.0011	-0.0008	0.0001	-0.0002	-0.0006	0.0012	0.0015	0.0003	0.0006	0.0005	-0.0007	0.0011	0.0011	0.0014	0.0007	0.0012	0.0011	0.0003	0.0012	0.0019	0.0004	0.0025	0.0024	0.0017	0.0011	0.001
P024.C	F024_CA010_VORT_Cell_8	BASE_NULL_VORT_PSI	-0.0197	-0.0164	-0.0157	-0.0138	-0.0116	-0.0134	-0.0122	-0.0123	-0.0102	-0.0107	-0.012	-0.0093	-0.0092	-0.0067	-0.0073	-0.0066	-0.0077	-0.0063	-0.006	-0.0048	-0.0047	-0.0066	-0.006	-0.0032	-0.0037	-0.0035	-0.0021	-0.0031	-0.0018	-0.0022	-0.0001	-0.0011	-0.0003	-0.0015	-0.0016	-0.0014	-0.0009	0.001	0.0018	0.0002	-0.0001	0.0009	0.0019	0.0054	0.0067	0.0079	0.0105
P024.C	F024_CA010_VORT_Cell_80	BASE_NULL_VORT_PSI	-0.0074	-0.0061	-0.0053	-0.0064	-0.0037	-0.0038	-0.0043	-0.0037	-0.0038	-0.0031	-0.0035	-0.0036	-0.0042	-0.003	-0.0042	-0.0031	-0.0044	-0.0026	-0.0026	-0.002	-0.0014	-0.0027	-0.0018	-0.0028	-0.0019	-0.002	-0.0006	-0.0015	0	-0.0005	0.0003	0.0006	0.0011	-0.0005	0.0006	0.0006	0.0006	0.0012	0.0012	0.0011	0.001	0.0015	0.0019	0.0016	0.0016	0.0036	0.0034
P024.C	F024_CA010_VORT_Cell_82	BASE_NULL_VORT_PSI	-0.0068	-0.0048	-0.0043	-0.0041	-0.0025	-0.0039	-0.0041	-0.0023	-0.0038	-0.0051	-0.0051	-0.0035	-0.0022	-0.001	-0.0029	-0.0022	-0.0024	-0.0007	-0.0019	-0.0009	-0.001	-0.0006	-0.0009	-0.0014	-0.0024	-0.0025	-0.0017	-0.0024	-0.0013	-0.0005	0.0008	-0.0008	-0.0011	-0.0013	-0.003	-0.0016	-0.0007	-0.0007	0.0001	0.001	0.0007	-0.0002	-0.0001	0.0009	-0.0017	-0.0016	-0.001
P024.C	F024_CA010_VORT_Cell_83	BASE_NULL_VORT_PSI	-0.0177	-0.0164	-0.0156	-0.0161	-0.0154	-0.015	-0.0159	-0.0139	-0.0135	-0.0125	-0.0108	-0.012	-0.0125	-0.0113	-0.0127	-0.0109	-0.0116	-0.0121	-0.0121	-0.0119	-0.0121	-0.0145	-0.0128	-0.0151	-0.015	-0.0161	-0.0142	-0.0154	-0.0126	-0.0122	-0.0141	-0.0149	-0.0131	-0.0108	-0.0119	-0.0111	-0.01	-0.0082	-0.0068	-0.0072	-0.0049	-0.0061	-0.0001	0	0.0035	0.0049	0.0098
P024.C	F024_CA010_VORT_Cell_84	BASE_NULL_VORT_PSI	-0.0007	0.0002	-0.0008	-0.0015	-0.0017	-0.0008	-0.0016	-0.0008	-0.0021	-0.0012	-0.0013	0	-0.0006	-0.0005	-0.0014	-0.0002	-0.0003	-0.0034	-0.0021	-0.0028	-0.0021	-0.0032	-0.002	-0.0026	-0.0028	-0.0029	-0.002	-0.0018	-0.002	-0.0012	-0.0026	-0.0023	-0.0028	-0.0023	-0.0016	-0.0012	-0.0039	-0.0017	-0.0014	-0.0014	-0.0008	-0.0008	0.0005	0.0008	0.0002	-0.0009	0.0013
P024.C	F024_CA010_VORT_Cell_85	BASE_NULL_VORT_PSI	-0.0039	-0.003	-0.0017	-0.0021	-0.0048	-0.0039	-0.0013	-0.0009	0.0031	0.0004	-0.0004	-0.001	-0.0006	0.002	-0.003	-0.0026	0.0003	0.0002	0.0033	0.0014	0.0002	0.0044	0.0006	0.0039	0.0007	0.0036	0.0049	0.0033	0.0066	0.003	0.0021	-0.0005	-0.0009	-0.0012	-0.0051	0.0005	-0.0026	-0.0018	-0.0031	-0.003	-0.0018	-0.003	-0.0043	-0.0031	-0.0041	0.0082	0.0114
P024.C	F024_CA010_VORT_Cell_86	BASE_NULL_VORT_PSI	-0.0032	-0.0016	-0.002	-0.0025	-0.0013	-0.0042	-0.0032	-0.0009	-0.0048	-0.002	-0.0062	-0.0042	-0.0031	-0.0025	-0.0021	-0.0027	-0.0018	-0.0012	-0.0001	-0.0023	-0.0029	-0.0015	0.0003	0.002	0.0008	0.0003	0.0004	-0.0004	-0.0012	-0.0023	-0.0017	-0.0041	-0.001	-0.0018	-0.0001	0.0002	-0.0003	0.002	0.0039	0.0021	-0.0007	0.002	0.0022	0.0033	0.004	0.002	0.0026
P024.C	F024_CA010_VORT_Cell_87	BASE_NULL_VORT_PSI	0.0254	0.0226	0.0168	0.0139	0.0067	0.004	0.0063	0.0021	-0.0044	-0.0121	-0.0181	-0.0228	-0.0262	-0.0298	-0.0303	-0.0316	-0.0316	-0.0292	-0.0301	-0.0055	0.0057	0.0112	0.02	0.0177	0.0159	0.02	0.0195	0.0278	0.0212	0.0182	0.0157	0.0125	0.004	0.0011	-0.0028	-0.0072	-0.0063	-0.0089	-0.0094	-0.009	-0.0046	-0.0038	0.0031	0.0014	-0.0024	-0.0028	-0.0052
P024.C	F024_CA010_VORT_Cell_9	BASE_NULL_VORT_PSI	0.0578	0.0573	0.0538	0.0475	0.042	0.0343	0.0287	0.0198	0.0134	0.0047	-0.0007	-0.0049	-0.008	-0.0103	-0.0122	-0.0149	-0.0151	-0.015	-0.0151	-0.0155	-0.0161	-0.0167	-0.0157	-0.0149	-0.0146	-0.0135	-0.0127	-0.0133	-0.0104	-0.0111	-0.0107	-0.0089	-0.0086	-0.0068	-0.0079	-0.0057	-0.0058	-0.005	-0.0039	-0.002	-0.0022	-0.0022	-0.0015	0.0013	0.0007	-0.0007	-0.002
P024.C	F024_CA010_VORT_Cell_90	BASE_NULL_VORT_PSI	-0.0105	-0.0071	-0.0078	-0.0085	-0.0069	-0.0056	-0.0029	-0.0036	-0.0036	-0.0054	-0.0047	-0.0047	-0.0057	-0.0055	-0.0082	-0.0061	-0.005	-0.0035	-0.0027	-0.0001	-0.0025	-0.0016	-0.004	-0.0049	-0.004	-0.0045	-0.0032	-0.0036	-0.0044	-0.0022	-0.0022	-0.0022	-0.0018	-0.0013	-0.0013	0.0006	-0.001	0.0007	0.0021	0.004	0.0029	0.0038	0.0048	0.0026	0.0034	0.0052	0.0066
P024.C	F024_CA010_VORT_Cell_94	BASE_NULL_VORT_PSI	-0.0021	0.0013	-0.0007	-0.0018	-0.0016	-0.0006	-0.0018	-0.0018	-0.0014	-0.0023	-0.0023	-0.0013	-0.0004	-0.0027	-0.0017	0	-0.0008	-0.0003	-0.0004	0.0007	0.0005	0.0004	0.0005	0.0012	0.0012	0.0021	0.0029	0.0027	0.0009	0.0019	0.0023	0.0013	0.0015	0.0005	0.0024	0.0021	0.0028	0.0005	0.0004	0.0013	0.0009	-0.0007	-0.0007	-0.0006	-0.0011	-0.0003	-0.0004
P024.C	F024_CA010_VORT_Cell_96	BASE_NULL_VORT_PSI	-0.0057	-0.0031	-0.0047	-0.0038	-0.0011	-0.0015	-0.0038	-0.0051	-0.0048	-0.0041	-0.0006	0.0027	0.0051	0.0044	0.0053	0.0044	0.0039	0.0078	0.011	0.0103	0.0078	0.0099	0.0097	0.0069	0.007	0.0081	0.0073	0.0036	-0.0003	-0.0023	0.0001	-0.0014	-0.0005	-0.006	-0.0045	-0.0035	-0.0043	-0.0025	-0.0038	0.0009	0.0016	0.0016	-0.0012	0.0001	-0.0009	-0.0005	-0.0018
P024.C	F024_CA010_VORT_Cell_99	BASE_NULL_VORT_PSI	0.0314	0.0276	0.0245	0.0218	0.0151	0.0103	0.007	0.0026	0.0024	0.0013	-0.0033	-0.0022	-0.0035	-0.0004	-0.0027	-0.0044	-0.0056	-0.0067	-0.0073	-0.0081	-0.0078	-0.0073	-0.0098	-0.01	-0.0093	-0.01	-0.0085	-0.0069	-0.0083	-0.0067	-0.0076	-0.0069	-0.0061	-0.0074	-0.0056	-0.0037	-0.0031	-0.0046	-0.0058	-0.0022	-0.0033	-0.0047	-0.0034	-0.0053	-0.0053	-0.004	-0.0054
P024.C	F024_CA011_VORT_Cell_10	BASE_NULL_VORT_PSI	-0.0005	-0.0014	-0.0016	-0.0007	-0.0023	-0.0023	-0.0018	-0.0023	-0.0015	-0.0022	-0.0033	-0.0017	-0.0013	-0.0024	-0.0014	-0.0019	-0.0023	-0.002	-0.0017	-0.0016	-0.0001	-0.001	-0.001	-0.0013	-0.0001	-0.0003	0.0005	-0.0001	-0.0011	-0.0014	-0.0009	-0.0012	-0.0002	-0.0011	-0.0019	-0.0015	-0.0012	0	0.0013	0.0011	0.0015	0.0026	0.0042	0.0036	0.0017	0.0013	0.003
P024.C	F024_CA011_VORT_Cell_101	BASE_NULL_VORT_PSI	0.1035	0.107	0.0795	0.0593	0.0454	0.0306	0.0152	-0.0033	-0.0153	-0.0229	-0.0251	-0.0261	-0.0287	-0.0264	-0.0221	-0.0233	-0.0223	-0.0243	-0.0238	-0.0238	-0.0228	-0.0226	-0.0202	-0.0221	-0.0238	-0.0217	-0.0209	-0.0223	-0.019	-0.022	-0.0191	-0.0179	-0.0125	-0.0095	-0.0046	-0.0033	0.0011	0.0065	0.0065	0.0243	0.0364	0.0495	0.0752	0.0592	0.0348	0.0176	0.0067
P024.C	F024_CA011_VORT_Cell_102	BASE_NULL_VORT_PSI	0.0142	0.0139	0.0102	0.005	-0.0045	-0.0072	-0.0114	-0.0123	-0.0085	-0.0134	-0.0166	-0.0132	-0.011	-0.0025	0.0316	0.0558	0.0439	0.0266	0.0153	0.0096	0.0027	-0.0046	-0.0131	-0.018	-0.0195	-0.021	-0.0196	-0.021	-0.02	-0.02	-0.0165	-0.0161	-0.0104	-0.0072	-0.0084	-0.0046	0.0022	0.0229	0.0562	0.0372	0.0183	0.0041	-0.0087	-0.0174	-0.016	-0.0144	-0.0154
P024.C	F024_CA011_VORT_Cell_106	BASE_NULL_VORT_PSI	-0.0009	0.0039	0.0088	0.0161	0.031	0.0424	0.0508	0.06	0.0603	0.049	0.0382	0.0301	0.0175	0.0082	-0.0071	-0.0175	-0.0216	-0.0241	-0.0265	-0.0306	-0.0326	-0.0332	-0.0333	-0.0327	-0.0325	-0.0312	-0.032	-0.0331	-0.0274	-0.0294	-0.0237	-0.024	-0.0259	-0.026	-0.0258	-0.0228	-0.0235	-0.0215	-0.0211	-0.02	-0.0182	-0.0178	-0.0113	-0.0035	0.0045	0.0169	0.0361
P024.C	F024_CA011_VORT_Cell_107	BASE_NULL_VORT_PSI	0.0708	0.0565	0.041	0.017	0.0012	-0.0103	-0.0064	-0.0119	-0.0106	-0.0143	-0.0152	-0.0123	-0.0096	-0.0084	-0.0108	-0.0125	-0.0117	-0.0133	-0.0143	-0.0154	-0.0152	-0.0163	-0.0152	-0.0176	-0.0165	-0.0149	-0.0166	-0.0162	-0.0134	-0.0139	-0.0148	-0.0132	-0.0158	-0.0124	-0.0129	-0.0135	-0.0127	-0.0122	-0.0066	-0.0111	-0.0145	-0.0088	-0.0093	-0.0095	-0.0092	-0.0096	-0.0081
P024.C	F024_CA011_VORT_Cell_109	BASE_NULL_VORT_PSI	0.0763	0.0542	0.0377	0.0171	0.0011	-0.0104	-0.0123	-0.0159	-0.0173	-0.019	-0.0207	-0.0195	-0.0201	-0.0188	-0.0156	-0.018	-0.0182	-0.0179	-0.0185	-0.0164	-0.0166	-0.0169	-0.0162	-0.0138	-0.0173	-0.0178	-0.015	-0.0152	-0.0124	-0.012	-0.007	-0.0069	-0.0034	0.0056	0.0239	0.0588	0.1257	0.0984	0.0768	0.0633	0.0441	0.029	0.0162	0.0045	-0.0095	-0.016	-0.0197
P024.C	F024_CA011_VORT_Cell_111	BASE_NULL_VORT_PSI	-0.0042	-0.004	-0.004	-0.0042	-0.0015	-0.005	-0.0036	-0.0034	-0.0028	-0.0038	-0.0034	-0.0025	-0.0035	-0.0042	-0.0002	0.0007	-0.0009	-0.0014	0.0026	0.009	0.0053	0.0044	0.0046	0.0031	0.0034	0.0033	0.0013	0.0018	0.0033	0.0008	0.0027	0.0006	0.003	0.0007	0.0004	-0.0005	-0.001	-0.0032	0.0006	-0.001	-0.0023	-0.0018	-0.0026	-0.0046	-0.0037	-0.0033	-0.0047
P024.C	F024_CA011_VORT_Cell_113	BASE_NULL_VORT_PSI	-0.0181	-0.017	-0.0165	-0.0183	-0.0172	-0.0187	-0.0161	-0.0168	-0.0169	-0.0165	-0.0179	-0.0158	-0.016	-0.0165	-0.016	-0.0143	-0.014	-0.0151	-0.0159	-0.015	-0.0153	-0.0129	-0.0125	-0.0132	-0.0124	-0.0111	-0.0118	-0.0122	-0.0109	-0.0066	-0.0054	-0.0041	-0.0035	-0.004	-0.0042	-0.0015	-0.0007	-0.0065	-0.0074	-0.0045	-0.0057	-0.0038	0.002	0.0018	0.0008	-0.0008	0.0006
P024.C	F024_CA011_VORT_Cell_117	BASE_NULL_VORT_PSI	-0.018	-0.0173	-0.018	-0.0181	-0.017	-0.0178	-0.0169	-0.0165	-0.0163	-0.0153	-0.0152	-0.0143	-0.0137	-0.0138	-0.0132	-0.011	-0.0112	-0.01	-0.0081	-0.0067	-0.0048	-0.0046	-0.0017	0.0009	0.0012	0.0029	0.0061	0.0069	0.0081	0.0091	0.0111	0.0136	0.014	0.0149	0.0148	0.0174	0.0167	0.0159	0.0145	0.0149	0.0131	0.0099	0.008	0.0061	0.0049	0.004	0.0037
P024.C	F024_CA011_VORT_Cell_118	BASE_NULL_VORT_PSI	0.0219	0.0251	0.0241	0.0346	0.033	0.0346	0.0391	0.0425	0.0395	0.043	0.0377	0.0247	0.0077	-0.0024	-0.009	-0.0062	-0.0024	-0.0011	-0.0027	-0.003	-0.0064	0.0033	0.0095	0.0111	0.0259	0.0403	0.0346	0.0345	0.0236	0.0106	-0.0016	-0.0102	-0.0202	-0.0254	-0.0292	-0.0333	-0.0386	-0.0389	-0.0412	-0.0424	-0.0411	-0.0383	-0.0391	-0.04	-0.0423	-0.0384	-0.0362
P024.C	F024_CA011_VORT_Cell_12	BASE_NULL_VORT_PSI	-0.0422	-0.0388	-0.0399	-0.0385	-0.0348	-0.036	-0.0339	-0.0302	-0.03	-0.028	-0.0318	-0.0253	-0.0278	-0.0267	-0.0224	-0.0203	-0.0141	-0.0065	-0.0007	0.0066	0.0074	0.0154	0.0211	0.0202	0.0208	0.0242	0.0312	0.0374	0.0447	0.0458	0.0629	0.0571	0.0462	0.0515	0.0459	0.0392	0.0404	0.0418	0.0315	0.0189	0.0206	0.0199	0.0109	0.0037	0.0052	-0.0052	-0.0057
P024.C	F024_CA011_VORT_Cell_120	BASE_NULL_VORT_PSI	-0.0154	-0.0147	-0.0139	-0.0145	-0.0127	-0.0126	-0.01	-0.0115	-0.013	-0.0077	-0.0051	-0.0031	-0.0044	-0.004	-0.0031	-0.0017	-0.0051	-0.0053	-0.0028	-0.0022	-0.003	-0.0007	0.0004	0.0019	0.0028	0.0031	0.0055	0.0044	0.0053	0.0048	0.0038	0.0024	0.0031	0.0036	0.0027	0.0021	0.0017	0.0035	0.0048	0.0013	0.0021	0.0007	0.0024	0.0017	0.0048	0.0042	0.0023
P024.C	F024_CA011_VORT_Cell_121	BASE_NULL_VORT_PSI	-0.0147	-0.0156	-0.0133	-0.0119	-0.0134	-0.0147	-0.0131	-0.0126	-0.012	-0.0129	-0.0111	-0.0105	-0.008	-0.0128	-0.0068	-0.0102	-0.0089	-0.0072	-0.0079	-0.0055	-0.0022	-0.0022	0	-0.0004	0.0036	0.0041	0.0086	0.0126	0.0146	0.0154	0.0168	0.0203	0.0119	0.0069	0.0015	0.005	0.0059	0.0041	0.0042	0.0072	0.0114	0.0088	0.0107	0.0056	0.0031	0.0078	0.0064
P024.C	F024_CA011_VORT_Cell_123	BASE_NULL_VORT_PSI	-0.0366	-0.0381	-0.0342	-0.0352	-0.0334	-0.0309	-0.0314	-0.0302	-0.0245	-0.0236	-0.0227	-0.0208	-0.0184	-0.0201	-0.0182	-0.0178	-0.0144	-0.0149	-0.0142	-0.0136	-0.0104	-0.0148	-0.0071	-0.0051	-0.0058	-0.0012	0.0002	-0.0026	-0.0004	-0.0003	0.0017	0.0068	0.0132	0.0238	0.0292	0.0299	0.0325	0.0298	0.0336	0.031	0.0278	0.0242	0.0204	0.018	0.0123	0.0084	0.0064
P024.C	F024_CA011_VORT_Cell_124	BASE_NULL_VORT_PSI	-0.0301	-0.031	-0.0309	-0.0297	-0.0283	-0.0279	-0.0259	-0.0314	-0.031	-0.0275	-0.0285	-0.0256	-0.0265	-0.0252	-0.0206	-0.0195	-0.0176	-0.0173	-0.0147	-0.0109	-0.0091	0.0006	0.004	0.0172	0.0273	0.0508	0.1249	0.2053	0.1874	0.1425	0.1053	0.0678	0.0455	0.0222	-0.0004	-0.0118	-0.0184	-0.0204	-0.0251	-0.0256	-0.026	-0.026	-0.0262	-0.0237	-0.026	-0.0212	-0.0224
P024.C	F024_CA011_VORT_Cell_125	BASE_NULL_VORT_PSI	-0.0102	-0.0105	-0.0107	-0.0104	-0.0107	-0.0095	-0.0094	-0.0097	-0.0133	-0.0135	-0.013	-0.0114	-0.0098	-0.0093	-0.0049	-0.0025	-0.0026	-0.0037	-0.0034	-0.0013	-0.0023	-0.0031	-0.0012	-0.0035	-0.0003	-0.001	0.0014	0.0043	0.0051	0.0072	0.015	0.0136	0.0142	0.0133	0.0155	0.0167	0.0127	0.0142	0.013	0.0144	0.017	0.0182	0.0178	0.0152	0.0138	0.0079	0.0053
P024.C	F024_CA011_VORT_Cell_126	BASE_NULL_VORT_PSI	-0.0055	-0.0048	-0.0053	-0.0059	-0.0062	-0.0055	-0.0053	-0.0047	-0.0051	-0.0062	-0.0038	-0.0027	-0.0028	-0.0033	-0.0015	-0.002	-0.0004	0.0015	-0.0011	-0.0026	-0.0031	-0.0027	-0.0019	-0.0023	-0.0029	-0.0031	-0.0032	-0.0022	-0.0024	-0.0012	-0.0006	-0.0005	-0.0018	-0.0027	-0.0016	-0.0013	-0.0018	-0.0032	-0.0008	-0.0004	0.0004	-0.0007	0	-0.0038	-0.0012	-0.0002	-0.0015
P024.C	F024_CA011_VORT_Cell_129	BASE_NULL_VORT_PSI	-0.0136	-0.0157	-0.013	-0.0103	-0.0116	-0.013	-0.0104	-0.0064	-0.011	-0.0134	-0.013	-0.0115	-0.0099	-0.0112	-0.0099	-0.0091	-0.0038	0.0027	0.0132	0.0286	0.1009	0.0811	0.0731	0.0456	0.0243	0.0062	-0.0024	-0.006	-0.0053	-0.005	-0.0027	-0.0037	-0.0089	-0.0083	-0.0119	-0.009	-0.0086	-0.0096	-0.0058	-0.0041	-0.0043	-0.005	-0.0055	-0.0069	-0.005	-0.0045	-0.005
P024.C	F024_CA011_VORT_Cell_13	BASE_NULL_VORT_PSI	-0.0259	-0.0257	-0.0279	-0.0249	-0.0279	-0.0266	-0.026	-0.0254	-0.0235	-0.0232	-0.0223	-0.022	-0.0197	-0.0202	-0.0173	-0.0191	-0.0152	-0.0169	-0.0122	-0.0102	-0.0064	-0.006	-0.0002	0.0036	0.0046	0.0135	0.0232	0.0249	0.0408	0.0633	0.097	0.1291	0.1344	0.1295	0.098	0.072	0.0507	0.033	0.0155	0.0022	-0.0093	-0.0181	-0.0234	-0.024	-0.0244	-0.0265	-0.0258
P024.C	F024_CA011_VORT_Cell_132	BASE_NULL_VORT_PSI	0.0234	0.026	0.0237	0.0227	0.0162	0.0106	0.0092	0.0061	0.0038	-0.0003	0.0009	0.0017	-0.0031	-0.0066	-0.0063	-0.0053	-0.0095	-0.0116	-0.0116	-0.0038	-0.0072	-0.0101	-0.0091	-0.0107	-0.0081	-0.0086	-0.0096	-0.0089	-0.0074	-0.0049	-0.0042	0.0004	-0.0022	-0.007	-0.0084	-0.0077	-0.0116	-0.0099	-0.0087	-0.0047	-0.0065	-0.0056	-0.0081	-0.0012	-0.0005	0.0008	0.0057
P024.C	F024_CA011_VORT_Cell_133	BASE_NULL_VORT_PSI	-0.0277	-0.0253	-0.0253	-0.0234	-0.0188	-0.0233	-0.0216	-0.0204	-0.0203	-0.0195	-0.02	-0.0208	-0.02	-0.0168	-0.0156	-0.0151	-0.0136	-0.0121	-0.0109	-0.0113	-0.0105	-0.008	-0.0063	-0.0047	-0.0031	-0.005	-0.0024	0.003	0.0057	0.004	0.0042	0.0056	0.0065	0.0056	0.009	0.0048	0.0089	0.0053	0.0059	0.008	0.0108	0.0116	0.0096	0.0109	0.0135	0.0118	0.0123
P024.C	F024_CA011_VORT_Cell_136	BASE_NULL_VORT_PSI	-0.0157	-0.0146	-0.0144	-0.0151	-0.0131	-0.0105	0.004	-0.0024	-0.0062	-0.006	-0.0055	-0.0049	-0.006	-0.0061	-0.0041	-0.005	-0.0054	-0.0031	0.0033	0.0049	0.0064	0.0023	0.0017	0.0011	0.0015	0.0022	0.0002	0.0014	0.0014	0.0106	0.0093	0.0086	0.0067	0.0043	0.0043	0.0067	0.012	0.0089	0.0079	0.0053	0.0034	0.0026	0.0047	-0.0022	-0.0039	-0.0007	-0.0037
P024.C	F024_CA011_VORT_Cell_137	BASE_NULL_VORT_PSI	-0.0262	-0.0223	-0.0202	-0.021	-0.0201	-0.0199	-0.0181	-0.0128	-0.0116	-0.0108	-0.0069	0.0002	-0.0034	-0.0008	-0.0041	-0.0008	-0.0052	-0.0036	-0.0071	0	-0.0018	0.0021	0.0014	0.0055	0.0127	0.0165	0.0124	0.0168	0.0246	0.0258	0.0279	0.0272	0.0299	0.0266	0.0238	0.0226	0.0143	0.0129	0.0071	0.0022	-0.0026	-0.0097	-0.0124	-0.0115	-0.0139	-0.0155	-0.0144
P024.C	F024_CA011_VORT_Cell_138	BASE_NULL_VORT_PSI	-0.0089	-0.0082	-0.0084	-0.0096	-0.0091	-0.0106	-0.0102	-0.0092	-0.0084	-0.0092	-0.0053	-0.0063	-0.0056	-0.005	-0.0084	-0.0063	-0.0064	-0.0053	-0.0053	-0.0064	-0.0053	-0.0066	-0.0013	-0.004	0.0009	0.0006	-0.0037	-0.0056	-0.0009	-0.0026	-0.0016	-0.0027	-0.0033	-0.0032	-0.0019	-0.0011	-0.0032	-0.0033	-0.0015	0.0005	0.0015	0.0051	0.003	0.0009	0.0014	0.0022	0.0038
P024.C	F024_CA011_VORT_Cell_141	BASE_NULL_VORT_PSI	-0.0414	-0.0371	-0.0395	-0.0396	-0.0432	-0.0417	-0.0398	-0.0382	-0.0387	-0.0342	-0.0351	-0.0343	-0.0328	-0.0353	-0.0317	-0.0267	-0.0279	-0.0273	-0.0228	-0.0205	-0.0188	-0.0108	-0.0109	-0.009	-0.0057	0.0026	0.0139	0.0199	0.0275	0.0302	0.0438	0.0481	0.0562	0.073	0.0775	0.0908	0.0894	0.0795	0.0729	0.0526	0.0466	0.0335	0.0204	0.0139	0.0021	-0.0046	-0.0069
P024.C	F024_CA011_VORT_Cell_16	BASE_NULL_VORT_PSI	-0.0255	-0.0219	-0.0155	-0.0134	-0.0031	-0.0043	-0.0004	0.0051	0.0079	0.0112	0.0139	0.0134	0.0105	0.008	0.0086	0.0118	0.009	0.0058	0.004	0.0088	0.0097	0.0119	0.0119	0.0095	0.0014	-0.0008	0.0012	0.0005	0.0124	0.0135	0.0144	0.0063	0.0004	-0.0017	-0.0039	-0.0035	-0.0024	-0.0048	-0.0104	-0.0151	-0.016	-0.017	-0.0164	-0.0164	-0.0202	-0.0201	-0.0198
P024.C	F024_CA011_VORT_Cell_17	BASE_NULL_VORT_PSI	-0.0162	-0.0154	-0.0146	-0.0117	-0.0096	-0.0112	-0.0099	-0.0113	-0.0138	-0.012	-0.0109	-0.009	-0.0121	-0.0098	-0.0041	-0.0033	-0.0015	0	0.0012	0.005	0.0047	0.0083	0.0099	0.0163	0.0217	0.0289	0.0404	0.062	0.0932	0.0884	0.0662	0.0465	0.0233	0.0065	-0.0055	-0.0087	-0.0125	-0.0152	-0.0148	-0.0149	-0.0141	-0.014	-0.0149	-0.013	-0.0146	-0.0152	-0.0141
P024.C	F024_CA011_VORT_Cell_21	BASE_NULL_VORT_PSI	-0.026	-0.0264	-0.0245	-0.0265	-0.0257	-0.025	-0.0234	-0.0232	-0.0196	-0.0154	-0.0164	-0.0184	-0.012	-0.0143	-0.0113	-0.0099	-0.0102	-0.01	-0.0044	0.0006	0.0017	-0.0016	0.0004	-0.0042	-0.0063	-0.0049	-0.0035	-0.0024	-0.0006	0.0005	0.0016	0.0041	0.0078	0.0094	0.0066	0.0069	0.0061	0.0083	0.0109	0.0102	0.01	0.0078	0.0104	0.0103	0.0084	0.0054	0.0067
P024.C	F024_CA011_VORT_Cell_23	BASE_NULL_VORT_PSI	-0.0044	-0.0034	-0.0043	-0.0053	-0.0012	0.0021	0.0045	0.0026	0.0047	0.0077	0.0066	0.0093	0.0137	0.0118	0.0115	0.0092	0.0094	0.0073	0.0063	0.005	0.0053	0.0049	0.0067	0.0032	0.0016	-0.0011	-0.0032	-0.0039	-0.0036	-0.0004	-0.0009	0.002	-0.0019	-0.0019	-0.0037	-0.0043	0.0006	-0.001	-0.0021	-0.004	-0.0058	-0.008	-0.0079	-0.0085	-0.0085	-0.0063	-0.0042
P024.C	F024_CA011_VORT_Cell_25	BASE_NULL_VORT_PSI	-0.0123	-0.0126	-0.0121	-0.011	-0.0099	-0.0115	-0.0094	-0.0109	-0.0123	-0.0124	-0.0138	-0.011	-0.0112	-0.0119	-0.0088	-0.0094	-0.007	-0.0081	-0.006	-0.0045	-0.0028	-0.0027	-0.0022	-0.0011	-0.0005	-0.0005	0.0002	0.0017	0.0021	0.0029	0.0027	0.0049	0.0048	0.0051	0.0069	0.0098	0.0084	0.0082	0.0105	0.0099	0.0065	0.0025	0.0014	-0.0001	-0.0002	0.0007	0.0016
P024.C	F024_CA011_VORT_Cell_27	BASE_NULL_VORT_PSI	-0.0225	-0.0196	-0.0186	-0.0186	-0.0166	-0.0156	-0.013	-0.0059	-0.0047	-0.0038	-0.0009	0.0044	0.0087	0.0106	0.0115	0.0156	0.0181	0.0278	0.0253	0.0253	0.0276	0.0203	0.0148	0.0082	0.0046	-0.0026	-0.0066	-0.0119	-0.0136	-0.0114	-0.0085	-0.0079	-0.0113	-0.012	-0.017	-0.0139	-0.0144	-0.0119	-0.0084	-0.0058	-0.0035	-0.0022	-0.002	-0.0049	-0.0022	-0.0003	0.0041
P024.C	F024_CA011_VORT_Cell_28	BASE_NULL_VORT_PSI	0.0303	0.0554	0.0723	0.0641	0.0546	0.0402	0.0341	0.0196	0.0002	-0.0081	-0.0183	-0.0254	-0.0253	-0.0239	-0.0214	-0.0257	-0.0312	-0.0315	-0.0288	-0.0144	0.0202	0.0645	0.0794	0.0661	0.0531	0.0465	0.0272	0.0204	0.0008	-0.0112	-0.0189	-0.0322	-0.0352	-0.0322	-0.0325	-0.0378	-0.0382	-0.0417	-0.0438	-0.0468	-0.0476	-0.0473	-0.0376	-0.0344	-0.0245	-0.0171	-0.0112
P024.C	F024_CA011_VORT_Cell_30	BASE_NULL_VORT_PSI	-0.007	-0.0073	-0.0095	-0.0078	-0.0076	-0.0065	-0.0067	-0.0078	-0.0096	-0.0093	-0.0073	-0.0057	-0.0063	-0.0068	-0.0059	0.0006	-0.0003	-0.0041	-0.0051	-0.0053	-0.0058	-0.0044	-0.004	-0.0046	-0.003	-0.0009	-0.0008	-0.0021	0.0011	-0.0012	-0.0007	-0.0013	-0.0012	0.0001	-0.001	0.0001	0.0024	0.0022	0.0038	0.0021	0.0028	0.0022	0.0027	0.0101	0.0106	0.0098	0.0106
P024.C	F024_CA011_VORT_Cell_31	BASE_NULL_VORT_PSI	-0.0185	-0.0178	-0.0162	-0.0144	-0.0125	-0.0138	-0.014	-0.0137	-0.0139	-0.0125	-0.0115	-0.0038	-0.004	0	-0.0014	-0.0001	-0.0026	0.0004	-0.0003	0.0019	0.0013	0.0052	0.0006	0.0016	-0.0024	-0.0042	-0.0063	-0.0076	-0.0098	-0.009	-0.0099	-0.0105	-0.0108	-0.0093	-0.0065	-0.0037	0.0051	0.0042	0.008	0.0103	0.0095	0.0133	0.0134	0.0091	0.0071	0.0086	0.0112
P024.C	F024_CA011_VORT_Cell_32	BASE_NULL_VORT_PSI	-0.0062	-0.0065	-0.0051	-0.0072	-0.0078	-0.0081	-0.0084	-0.0069	-0.0068	-0.007	-0.008	-0.0053	-0.0048	-0.0048	-0.0045	-0.0044	-0.0026	-0.0017	-0.0005	-0.0004	0.0001	-0.003	-0.003	-0.0048	-0.0018	0.0003	0.001	-0.0003	0.0003	-0.001	0	-0.0007	0.0004	0.001	0.0006	0.0021	0.0012	0.0018	0.0009	0.001	0.0022	0.0019	0.0044	0.0041	0.0041	0.0028	0.0025
P024.C	F024_CA011_VORT_Cell_36	BASE_NULL_VORT_PSI	0.0138	0.0287	0.0389	0.0383	0.0308	0.0247	0.014	-0.0004	-0.0123	-0.0204	-0.0269	-0.0218	-0.0156	-0.0157	-0.0104	0.0004	0.0128	0.0205	0.0462	0.0696	0.065	0.0416	0.0338	0.0152	-0.0067	-0.0153	-0.0172	-0.0172	-0.0223	-0.0251	-0.0257	-0.0254	-0.0177	-0.0103	-0.004	0.0164	0.0215	0.0255	0.0221	0.0155	0.0052	0.0024	0.0004	-0.0026	-0.0103	-0.0125	-0.0183
P024.C	F024_CA011_VORT_Cell_37	BASE_NULL_VORT_PSI	0.1021	0.0629	0.047	0.0292	0.0079	-0.0071	-0.014	-0.0178	-0.0181	-0.0201	-0.02	-0.0152	-0.0162	-0.0176	-0.0185	-0.0171	-0.0178	-0.0148	-0.0139	-0.0148	-0.0126	-0.0154	-0.0147	-0.0154	-0.0136	-0.0134	-0.0136	-0.0126	-0.0145	-0.0146	-0.0123	-0.0144	-0.0121	-0.0122	-0.0133	-0.0105	-0.0113	-0.0068	-0.0093	-0.0075	-0.0038	0.0009	0.0051	0.0112	0.0955	0.0945	0.0536
P024.C	F024_CA011_VORT_Cell_40	BASE_NULL_VORT_PSI	-0.0084	-0.0089	-0.0098	-0.01	-0.0087	-0.0098	-0.0097	-0.0098	-0.0103	-0.0094	-0.0109	-0.0098	-0.0098	-0.0098	-0.0106	-0.0101	-0.0106	-0.0097	-0.0089	-0.009	-0.0078	-0.0077	-0.0082	-0.0089	-0.0091	-0.0078	-0.0074	-0.0078	-0.0042	-0.0034	-0.0031	-0.0015	-0.0058	-0.0047	-0.0062	-0.0047	-0.0052	-0.0043	-0.0035	-0.0046	-0.0005	0.0014	-0.0003	0.0014	0.0017	0.0026	0.0029
P024.C	F024_CA011_VORT_Cell_41	BASE_NULL_VORT_PSI	-0.0523	-0.052	-0.0511	-0.0513	-0.0517	-0.0499	-0.0496	-0.0478	-0.0477	-0.0451	-0.0444	-0.0397	-0.0381	-0.0336	-0.0351	-0.0208	-0.0152	0.0075	0.0329	0.0505	0.0321	0.0247	0.0214	0.0067	0.0055	0.0015	-0.0081	-0.005	-0.0054	0.0105	0.0208	0.0383	0.0446	0.0395	0.0252	0.0209	0.0241	0.0252	0.0243	0.0223	0.0115	0.0215	0.0264	0.0189	0.0116	0.0046	-0.0077
P024.C	F024_CA011_VORT_Cell_46	BASE_NULL_VORT_PSI	0.142	0.1361	0.1253	0.1098	0.0902	0.0766	0.0596	0.0312	0.0068	-0.0112	-0.0215	-0.0248	-0.0306	-0.0316	-0.0324	-0.0313	-0.0302	-0.0315	-0.0318	-0.032	-0.0291	-0.0312	-0.0287	-0.0287	-0.0278	-0.0286	-0.0273	-0.0276	-0.0272	-0.0314	-0.0275	-0.025	-0.028	-0.0255	-0.0274	-0.0274	-0.0259	-0.0273	-0.0178	-0.0232	-0.023	-0.018	-0.0167	-0.0193	-0.0134	-0.0046	0.0029
P024.C	F024_CA011_VORT_Cell_49	BASE_NULL_VORT_PSI	-0.0101	-0.0088	-0.0085	-0.0082	-0.0066	-0.0064	-0.0071	-0.0085	-0.0084	-0.0069	-0.0066	-0.006	-0.0041	-0.002	-0.0019	0.0013	0.0052	0.0086	0.0136	0.0157	0.02	0.0206	0.0207	0.0174	0.0155	0.0135	0.0121	0.0116	0.0072	0.0045	0.0028	0.0042	0.0017	0.0017	-0.0018	-0.0033	-0.0053	-0.0057	-0.0044	-0.0037	-0.0047	-0.0049	-0.0058	-0.0065	-0.0048	-0.0059	-0.0057
P024.C	F024_CA011_VORT_Cell_50	BASE_NULL_VORT_PSI	-0.0118	-0.0103	-0.0073	-0.0092	-0.0074	-0.0075	-0.0051	-0.0047	-0.0043	-0.0028	-0.0035	-0.0043	-0.0032	-0.0015	0.0002	-0.0006	-0.0006	-0.0018	0.0004	0.0009	0.0013	0.0011	0.0013	0.0016	0.0015	0.0015	0.0029	0.0022	0.0028	0.0011	0.0032	0.0022	0.0026	0.0015	0.0026	0.0038	0.0038	0.0034	0.0024	0.0025	0.0005	0.0004	0.0007	0.0004	-0.0008	-0.0003	0.0004
P024.C	F024_CA011_VORT_Cell_51	BASE_NULL_VORT_PSI	-0.0093	-0.0097	-0.0123	-0.0062	-0.0037	-0.0041	-0.0062	-0.0065	-0.0056	-0.0044	-0.0065	-0.0064	-0.0054	-0.0048	-0.0064	-0.0042	-0.0029	-0.004	-0.0036	-0.0009	-0.0009	-0.0003	-0.0013	-0.0013	-0.0017	-0.0031	-0.0033	-0.0021	0.0023	0.0057	0.0032	0.0033	0.0022	-0.0007	-0.001	0.0008	-0.0014	-0.0028	-0.0035	-0.0009	-0.0019	0.0004	0.0018	0.0033	0.0048	0.0092	0.0141
P024.C	F024_CA011_VORT_Cell_52	BASE_NULL_VORT_PSI	0.052	0.0578	0.0569	0.0378	0.013	-0.0007	-0.0113	-0.0204	-0.0209	-0.024	-0.0279	-0.0242	-0.0252	-0.0248	-0.0233	-0.0226	-0.0248	-0.0265	-0.0258	-0.0273	-0.0257	-0.0205	-0.015	-0.006	0.008	0.0239	0.0381	0.0548	0.0596	0.0521	0.0414	0.0241	0.0107	0.0003	-0.0098	-0.0154	-0.0168	-0.0169	-0.0181	-0.0216	-0.0242	-0.0228	-0.0205	-0.0209	-0.0204	-0.0196	-0.0188
P024.C	F024_CA011_VORT_Cell_53	BASE_NULL_VORT_PSI	-0.0121	-0.012	-0.0146	-0.014	-0.0092	-0.0065	-0.0008	0.0005	-0.0041	-0.0041	-0.0016	0.0058	0.0092	0.0136	0.0373	0.0554	0.0648	0.0718	0.0616	0.0445	0.0189	0.0054	-0.0065	-0.0107	-0.0131	-0.0145	-0.0134	-0.0158	-0.0149	-0.0176	-0.0161	-0.0158	-0.0154	-0.0159	-0.0173	-0.0144	-0.0129	-0.0125	-0.0132	-0.0119	-0.0112	-0.0135	-0.0102	-0.0086	-0.007	-0.01	-0.0095
P024.C	F024_CA011_VORT_Cell_55	BASE_NULL_VORT_PSI	-0.0129	-0.0103	-0.0102	-0.0075	-0.0046	-0.0039	-0.0033	0	0.0012	0.0068	0.0056	0.0029	-0.0024	-0.0046	-0.0023	-0.006	-0.008	-0.0099	-0.011	-0.0068	-0.0028	-0.0012	-0.0012	-0.0049	-0.0034	-0.0005	0.0016	-0.0008	0.0018	0.0135	0.0118	0.0086	0.0048	0.0071	0.0076	0.0034	-0.002	-0.0002	-0.0033	-0.002	0.0008	0	-0.0013	-0.0008	-0.0019	-0.0028	-0.005
P024.C	F024_CA011_VORT_Cell_58	BASE_NULL_VORT_PSI	-0.0003	-0.0043	-0.007	-0.0087	-0.0085	-0.01	-0.008	-0.0083	-0.0074	-0.0062	-0.0057	-0.0052	-0.0045	-0.0057	-0.0055	-0.0055	-0.0023	-0.0005	0.001	0.0041	0.003	0.0015	-0.0005	-0.0008	-0.001	-0.0015	-0.0009	-0.0019	-0.002	-0.0033	-0.0016	0	0.0002	0.0003	0.0019	0.004	0.0025	0.0011	0.0035	0.0013	0.0036	0.003	0.0026	0.0011	-0.0001	0.0003	-0.0001
P024.C	F024_CA011_VORT_Cell_59	BASE_NULL_VORT_PSI	0.0148	0.0056	0.0002	-0.0093	-0.0142	-0.0164	-0.0177	-0.0196	-0.0207	-0.0188	-0.0178	-0.0188	-0.0196	-0.0196	-0.0164	-0.0179	-0.0173	-0.0138	-0.013	-0.0143	-0.0136	-0.0152	-0.0118	-0.0082	-0.0075	-0.0055	-0.0048	0.0005	0.0048	0.013	0.0255	0.0485	0.1238	0.1598	0.1284	0.0951	0.0668	0.041	0.0141	-0.0022	-0.0125	-0.0203	-0.0223	-0.0243	-0.0227	-0.0214	-0.0171
P024.C	F024_CA011_VORT_Cell_6	BASE_NULL_VORT_PSI	0.001	0.0042	0.0064	0.0088	0.0133	0.0166	0.0204	0.0246	0.0322	0.0362	0.04	0.0454	0.0433	0.035	0.0226	0.0131	0.0059	-0.0022	-0.0066	-0.0098	-0.0083	-0.0091	-0.0087	-0.011	-0.0095	-0.0099	-0.0087	-0.0079	-0.0051	-0.0063	-0.0065	-0.006	-0.005	-0.0051	-0.0075	-0.0079	-0.0069	-0.009	-0.0098	-0.0094	-0.0073	-0.0028	0	-0.0012	-0.004	-0.0048	-0.0054
P024.C	F024_CA011_VORT_Cell_60	BASE_NULL_VORT_PSI	0.0147	0.0151	0.0135	0.0152	0.0154	0.0137	0.0083	0.0085	0.0046	0.003	0.0024	-0.001	0.0037	0.0028	0.0009	-0.0018	-0.0037	-0.0031	-0.0043	-0.0061	-0.0065	-0.005	-0.0028	-0.0033	-0.0025	-0.0013	-0.0004	-0.0056	-0.0042	-0.0029	-0.0038	-0.0068	-0.0063	-0.005	-0.0053	-0.0044	-0.0078	-0.0068	-0.0074	-0.008	-0.0118	-0.0089	-0.01	-0.0067	-0.0077	-0.0072	-0.0105
P024.C	F024_CA011_VORT_Cell_61	BASE_NULL_VORT_PSI	-0.0097	-0.0094	-0.0113	-0.0114	-0.0092	-0.0099	-0.0055	-0.0044	-0.0056	-0.0034	-0.0035	-0.0021	-0.0055	-0.0103	-0.0067	-0.0053	-0.0052	-0.0005	-0.0028	-0.0043	-0.0025	-0.0015	-0.0055	-0.0027	-0.0016	-0.0045	-0.0016	0.0036	-0.0012	0.001	-0.0013	-0.0007	-0.001	0.0009	-0.0004	0.0032	0.0031	0.0007	0.0005	-0.0001	0.0001	0.003	0.0042	0.0019	0.0024	0.0027	0.0037
P024.C	F024_CA011_VORT_Cell_63	BASE_NULL_VORT_PSI	-0.0052	-0.0065	-0.0073	-0.0046	-0.0062	-0.0076	-0.0052	-0.0083	-0.0061	-0.0054	-0.0067	-0.0068	-0.0051	-0.0052	-0.0047	-0.0059	-0.0041	-0.0026	-0.0024	-0.0014	-0.001	-0.0017	-0.0019	-0.0012	-0.0002	-0.0012	-0.0015	0.0014	-0.001	-0.001	-0.0003	-0.0005	-0.001	0.0009	-0.0002	0.0005	0.0005	0.001	-0.0008	0.0004	0	0.0025	0.0035	0.0039	0.0021	0.0034	0.0045
P024.C	F024_CA011_VORT_Cell_66	BASE_NULL_VORT_PSI	-0.0166	-0.0155	-0.0139	-0.0104	-0.0056	0.0028	0.0051	0.0062	0.0033	0.0021	0.0028	0.0018	-0.0005	-0.001	-0.0011	0	-0.0044	-0.0055	-0.0028	-0.0033	-0.0003	0.003	0.0024	-0.0004	-0.0029	-0.0023	-0.0011	-0.0029	-0.0006	-0.0031	-0.0025	-0.0018	-0.0006	0	0.0024	0.0033	0.0019	0.0026	0.0008	-0.0006	-0.0015	-0.0012	-0.0031	-0.0031	-0.0015	-0.0028	-0.0036
P024.C	F024_CA011_VORT_Cell_67	BASE_NULL_VORT_PSI	0.0239	0.0196	0.0141	0.0166	0.0192	0.0072	0.0035	0.0034	-0.0008	0.0006	0	0.0036	-0.0023	-0.0081	-0.009	-0.0017	0.0081	0.0152	0.0094	0.0061	-0.0001	-0.0113	-0.0177	-0.0255	-0.0234	-0.0266	-0.0264	-0.0239	-0.0185	0.0004	0.0146	0.0232	0.0114	0.0096	0.0124	0.0115	0.0165	0.0053	-0.0056	-0.0155	-0.0205	-0.0297	-0.0272	-0.023	-0.0291	-0.0204	-0.0025
P024.C	F024_CA011_VORT_Cell_7	BASE_NULL_VORT_PSI	-0.0002	-0.0003	-0.0008	-0.001	-0.0018	-0.0016	-0.0029	-0.0025	-0.0036	-0.0029	-0.0022	-0.0016	-0.0001	0.0006	-0.0001	-0.0005	0.0005	-0.0009	-0.0003	-0.0005	-0.002	-0.0017	-0.001	-0.001	-0.001	-0.0018	-0.0019	-0.0015	-0.0014	-0.0013	0.0003	-0.0005	0.0004	0	0.0002	0.0004	0.0022	0.0035	0.0019	0.0006	0	-0.0005	0.0009	0.0018	0.0007	0.0019	0.0026
P024.C	F024_CA011_VORT_Cell_70	BASE_NULL_VORT_PSI	0.0461	0.038	0.0182	0.0005	-0.0126	-0.0196	-0.0205	-0.0253	-0.0284	-0.0266	-0.0273	-0.0241	-0.0214	-0.0203	-0.0229	-0.0169	-0.0206	-0.0198	-0.0195	-0.0125	-0.0148	-0.0083	-0.0074	-0.0069	0.0037	0.0124	0.0271	0.0344	0.0845	0.0999	0.082	0.0712	0.0677	0.0666	0.0345	0.0187	0.0035	-0.0124	-0.0194	-0.0215	-0.0252	-0.0223	-0.0242	-0.019	-0.0183	-0.0139	-0.0143
P024.C	F024_CA011_VORT_Cell_72	BASE_NULL_VORT_PSI	-0.0074	-0.0076	-0.0094	-0.0117	-0.0113	-0.0122	-0.013	-0.0124	-0.0127	-0.0111	-0.0109	-0.0082	-0.007	-0.0098	-0.0077	-0.0103	-0.0056	-0.0045	-0.0038	-0.005	-0.0008	0.0084	0.0042	0.0057	0.0079	0.0111	0.0099	0.0194	0.04	0.1095	0.0739	0.0349	0.0118	0.0035	-0.004	-0.0084	-0.0087	-0.0104	-0.0053	-0.0055	-0.0058	-0.0074	-0.0086	-0.0091	-0.0093	-0.0111	-0.0113
P024.C	F024_CA011_VORT_Cell_75	BASE_NULL_VORT_PSI	0.0588	0.0448	0.0334	0.0232	0.013	0.0049	-0.003	-0.0088	-0.0138	-0.0159	-0.0182	-0.0169	-0.0151	-0.0145	-0.0156	-0.0141	-0.0129	-0.0139	-0.0128	-0.0103	-0.0099	-0.0085	-0.0074	-0.0059	-0.0018	0.0015	0.0053	0.0111	0.0188	0.0261	0.0327	0.0419	0.0488	0.0494	0.0457	0.0389	0.0201	0.0099	0.0021	-0.0036	-0.0088	-0.0132	-0.0168	-0.0181	-0.0199	-0.0184	-0.018
P024.C	F024_CA011_VORT_Cell_76	BASE_NULL_VORT_PSI	-0.0185	-0.0183	-0.0175	-0.0177	-0.0162	-0.0151	-0.0084	0.0065	0.0067	0.0065	0.0063	0.0043	0.0026	0.0016	0.0003	-0.0003	-0.0022	-0.0037	-0.0038	-0.0028	-0.002	-0.0023	-0.0005	0.0014	0.0013	0.0026	0.0026	0.0017	-0.0001	0.001	0.0001	-0.0002	-0.0007	0.0015	0.0006	0.0015	0.0012	0.0031	0.006	0.0052	0.0038	0.0033	0.0022	0	0.0006	0.0014	0.0008
P024.C	F024_CA011_VORT_Cell_77	BASE_NULL_VORT_PSI	-0.0236	-0.0216	-0.0208	-0.0199	-0.0216	-0.0217	-0.0219	-0.0206	-0.0195	-0.0164	-0.0164	-0.0135	-0.0139	-0.0117	-0.0126	-0.0118	-0.0097	-0.0094	-0.0066	-0.0056	-0.0011	-0.0009	0.0026	-0.0058	-0.0086	-0.0074	-0.0028	-0.001	0.0014	0.004	0.0083	0.0065	0.0092	0.0147	0.0132	0.0129	0.0108	0.0107	0.0133	0.0152	0.0165	0.0243	0.0226	0.0182	0.0099	0.0092	0.009
P024.C	F024_CA011_VORT_Cell_79	BASE_NULL_VORT_PSI	-0.0061	-0.0057	-0.005	-0.0028	-0.0053	-0.0035	-0.003	-0.0006	-0.001	-0.0034	-0.0069	-0.0033	-0.0029	-0.0028	-0.0025	-0.0028	-0.0002	0.0063	0.0112	0.0115	0.0172	0.0166	0.0148	0.0106	0.0081	0.0083	0.0059	0.0036	0.0055	0.0077	0.0094	0.0063	0.0079	0.0044	0.0011	0.0002	-0.0013	-0.0051	-0.0053	-0.0042	-0.0036	-0.0056	-0.0048	-0.0022	0.0015	0.0007	-0.0034
P024.C	F024_CA011_VORT_Cell_8	BASE_NULL_VORT_PSI	-0.0134	-0.0116	-0.011	-0.01	-0.0097	-0.0028	0.0001	0.0014	0.0056	0.004	0.0071	0.0151	0.0298	0.0396	0.0653	0.0812	0.0904	0.082	0.0689	0.0553	0.0398	0.0261	0.0133	0.0031	-0.0047	-0.0128	-0.0176	-0.0218	-0.0238	-0.0257	-0.0231	-0.0253	-0.022	-0.0227	-0.0241	-0.0236	-0.0233	-0.027	-0.0271	-0.0276	-0.0254	-0.0272	-0.0267	-0.0278	-0.0262	-0.0242	-0.0233
P024.C	F024_CA011_VORT_Cell_80	BASE_NULL_VORT_PSI	-0.0024	-0.0026	-0.001	0	0.0016	0.004	0.0043	0.0074	0.0064	0.0057	0.0049	0.004	0.0027	0.0033	0.0025	-0.0005	0.0006	-0.0007	-0.003	-0.0015	-0.0013	-0.0041	-0.0041	-0.0057	-0.0017	-0.0031	-0.0044	-0.0057	-0.0065	-0.0045	0.0003	-0.0014	-0.0059	-0.0033	-0.0052	-0.0055	-0.0077	-0.0102	-0.0103	-0.0057	-0.0065	-0.0056	-0.0036	-0.0028	0.0005	0.0024	0.0048
P024.C	F024_CA011_VORT_Cell_81	BASE_NULL_VORT_PSI	-0.0029	-0.0011	-0.0047	-0.0062	-0.0079	-0.0074	-0.0067	-0.0098	-0.0085	-0.0107	-0.0086	-0.0081	-0.0075	-0.005	-0.0045	-0.0057	-0.0064	-0.004	-0.0053	-0.0058	-0.0059	-0.0028	-0.0048	-0.0036	-0.0041	-0.0055	-0.0025	0.0002	-0.002	-0.0054	-0.0049	-0.0007	0.0008	0.0019	0.0056	0.0054	0.0011	0.0015	0.0025	0.0031	0.0031	0.0033	0.0016	0.0024	0.0096	0.0083	0.0066
P024.C	F024_CA011_VORT_Cell_82	BASE_NULL_VORT_PSI	-0.0086	-0.0097	-0.0111	-0.0113	-0.0131	-0.0117	-0.01	-0.0102	-0.0115	-0.0092	-0.0063	-0.0032	-0.0022	-0.0021	-0.0031	-0.004	-0.003	-0.0044	-0.0052	-0.0053	-0.0044	-0.005	-0.003	-0.0022	-0.0035	-0.0023	0.0018	-0.0017	-0.003	-0.0038	-0.0053	-0.0052	-0.0056	-0.0046	-0.0068	-0.0043	-0.0043	-0.0047	-0.0016	-0.0006	0.0038	0.005	0.0078	0.0096	0.0203	0.0384	0.0414
P024.C	F024_CA011_VORT_Cell_89	BASE_NULL_VORT_PSI	-0.0144	-0.0128	-0.0115	-0.0121	-0.0066	-0.0042	0.0016	0.0009	0.0044	0.0097	0.0119	0.0119	0.0109	0.0099	0.0074	0.0057	0.0024	0.001	-0.0031	-0.0049	-0.0086	-0.0074	-0.0079	-0.0061	0.0053	0.0125	0.0146	0.0186	0.0227	0.0256	0.0244	0.0176	0.0141	0.0119	0.0046	-0.0006	-0.0034	-0.0062	-0.0082	-0.0074	-0.0057	-0.0032	0.0047	0.0051	0.0002	0.0058	0.0016
P024.C	F024_CA011_VORT_Cell_90	BASE_NULL_VORT_PSI	-0.0131	-0.0132	-0.0127	-0.0139	-0.0128	-0.0123	-0.0096	-0.0105	-0.0133	-0.0111	-0.0104	-0.0097	-0.0096	-0.0079	-0.0053	-0.0046	-0.0039	-0.0026	-0.0006	0.0026	0.0073	0.0079	0.0102	0.0183	0.0273	0.0312	0.0379	0.0364	0.036	0.0302	0.0237	0.0157	0.0094	0.0038	-0.0016	-0.0039	-0.0055	-0.0086	-0.0111	-0.0105	-0.013	-0.013	-0.0137	-0.0121	-0.0105	-0.0106	-0.0099
P024.C	F024_CA011_VORT_Cell_94	BASE_NULL_VORT_PSI	-0.0119	-0.0113	-0.0103	-0.0106	-0.0075	-0.0074	-0.0096	-0.0106	-0.0097	-0.0092	-0.0093	-0.0063	-0.0042	-0.0042	-0.0054	-0.0038	-0.005	-0.007	-0.0055	-0.0065	-0.0076	-0.0083	-0.0085	-0.0082	-0.0072	-0.0051	-0.004	-0.0052	-0.0058	0.0027	0.0254	0.0229	0.0173	0.0118	0.0096	0.0068	0.0086	0.0082	0.0093	0.0076	0.0054	0.0061	0.0053	0.0068	0.0037	0.0032	0.0013
P024.C	F024_CA011_VORT_Cell_96	BASE_NULL_VORT_PSI	-0.0052	-0.0071	-0.0053	-0.0066	-0.0064	-0.0056	-0.0061	-0.0064	-0.0058	-0.0047	-0.0038	-0.0027	-0.0019	-0.0019	-0.0028	-0.0036	-0.0039	-0.0021	-0.0003	0.0024	-0.0014	-0.0021	-0.004	-0.0028	-0.0014	-0.0028	-0.0007	-0.0021	0.0004	-0.0001	0.0006	0.0018	0.0018	0.0012	0.0028	0.0042	0.0021	0.0033	0.0016	0.0027	0.0016	-0.0009	0.0011	-0.0001	0.0021	0.002	0.0019
P024.C	F024_CA011_VORT_Cell_99	BASE_NULL_VORT_PSI	-0.0384	-0.0362	-0.0361	-0.0367	-0.0369	-0.0359	-0.0334	-0.0342	-0.0352	-0.0313	-0.0322	-0.0299	-0.0253	-0.0234	-0.0148	-0.0133	-0.0106	0.0092	0.0502	0.1055	0.1147	0.0832	0.0558	0.0291	0.0073	-0.0029	-0.0106	-0.0186	-0.0202	-0.0269	-0.0258	-0.0229	-0.0208	-0.0172	-0.0187	-0.0189	-0.0218	-0.0155	-0.0218	-0.0221	-0.0231	-0.014	-0.0153	-0.0123	-0.0098	-0.0159	-0.0116
P024.C	F024_CA012_VORT_Cell_10	BASE_NULL_VORT_PSI	-0.0071	-0.0063	-0.0057	-0.0048	-0.0001	0.0008	0.0061	0.0001	-0.0033	-0.003	-0.0038	-0.0047	-0.0074	-0.0027	0.0024	-0.0036	-0.0054	0.0032	0.0014	0.0005	0.0013	0.0019	-0.0035	-0.0069	-0.0089	-0.0091	-0.0057	-0.0042	-0.0018	-0.0033	-0.0048	-0.0052	0.0022	0.0107	0.0115	0.0143	0.0197	0.0186	0.0115	0.0073	0.004	0.0008	-0.0025	-0.0085	-0.0062	-0.0086	-0.0091
P024.C	F024_CA012_VORT_Cell_11	BASE_NULL_VORT_PSI	0.0038	0.0028	0.0025	0.0035	0.0026	0.0054	0.0055	0.009	0.0074	0.0041	0.0034	0.0031	0.0054	0.0019	0.0019	-0.0018	-0.0023	-0.0003	-0.0019	-0.002	0.0016	-0.0018	-0.0015	-0.0018	-0.0012	-0.0034	0.0004	0	-0.0017	-0.0004	-0.0021	-0.0068	-0.0022	0.0005	-0.0009	-0.0027	-0.0007	-0.0014	-0.0001	0.0029	0	0.0011	-0.0007	0.0012	0.0007	0.003	-0.0007
P024.C	F024_CA012_VORT_Cell_12	BASE_NULL_VORT_PSI	0.0084	0.0046	0.0033	-0.0073	-0.0093	-0.0121	-0.0079	-0.0036	0.0058	0.0101	0.0093	0.0027	0.0006	-0.0115	-0.018	-0.0233	-0.0228	-0.0225	-0.0183	-0.0148	-0.0044	-0.004	0.0005	0.0043	0.0085	0.0117	0.0102	0.0079	0.0015	-0.0029	-0.0083	-0.0031	-0.0059	-0.0041	0.0013	-0.0019	0.0043	0.0005	0.0013	0.0058	0.0006	0.001	-0.0075	-0.0076	-0.0062	-0.0043	-0.003
P024.C	F024_CA012_VORT_Cell_13	BASE_NULL_VORT_PSI	-0.0014	-0.0001	-0.0027	-0.0046	-0.0066	-0.0016	-0.0002	0.0014	0.0081	-0.0049	-0.0044	-0.0068	-0.0068	-0.0092	-0.0048	-0.0094	-0.0109	-0.0104	-0.0014	0.0043	0.0015	0.0015	0.0037	-0.0098	-0.0153	-0.0187	-0.0186	-0.0073	0.0072	0.0216	-0.0048	0.0026	-0.005	0.0004	0.0085	0.0165	-0.0014	-0.0132	-0.0119	-0.0109	0.0011	0.011	0.0018	0.0069	0.0024	0.0041	0.0087
P024.C	F024_CA012_VORT_Cell_15	BASE_NULL_VORT_PSI	-0.02	-0.0112	-0.0028	-0.0072	-0.0021	-0.001	0.0058	0.0019	-0.004	-0.004	-0.008	-0.0007	-0.003	-0.0064	-0.0085	-0.0106	-0.0135	-0.0144	-0.0113	-0.0016	-0.009	0.0001	-0.0021	0.0033	0.0016	-0.0082	-0.0048	-0.0041	-0.0024	0.005	0.0039	0.0158	0.0154	0.0084	0.0086	0.0062	0.0053	-0.0019	-0.0093	-0.0152	-0.0147	-0.0087	-0.0057	-0.0014	0.0016	0.0187	0.0249
P024.C	F024_CA012_VORT_Cell_16	BASE_NULL_VORT_PSI	0.0111	0.0082	0.0051	-0.0053	-0.0099	-0.0121	-0.0149	-0.0139	-0.0142	-0.0155	-0.013	-0.0042	-0.0009	-0.0002	-0.0048	0.0001	-0.0008	-0.001	0.0029	-0.0009	-0.0024	0.0065	0.0047	-0.0004	-0.0043	0	0.0032	-0.001	-0.005	0.0012	0.0007	0.0096	0.0018	-0.0045	0.0026	0.0011	0.005	-0.0048	-0.009	-0.0092	-0.0107	-0.0119	-0.0045	-0.0073	-0.0065	-0.0069	-0.0018
P024.C	F024_CA012_VORT_Cell_18	BASE_NULL_VORT_PSI	-0.0154	-0.0179	-0.0139	-0.0094	-0.0069	-0.0085	-0.0091	-0.0085	-0.0094	-0.0109	-0.0088	-0.0026	0.0011	0.0004	0.0017	-0.0064	-0.0008	-0.0064	0.0012	-0.0074	-0.0033	0.0014	0.0045	0.006	0.0051	0.0023	0	-0.0024	-0.0043	-0.006	-0.0044	-0.0189	-0.0129	-0.013	-0.0138	-0.0167	-0.0132	-0.0143	-0.0158	-0.0133	-0.0108	-0.0027	-0.0017	-0.0021	-0.0059	0.0029	0.016
P024.C	F024_CA012_VORT_Cell_19	BASE_NULL_VORT_PSI	0.0065	0.0167	0.0262	0.0342	0.0269	0.0176	-0.0009	-0.0134	-0.0157	-0.0112	-0.0074	-0.0129	-0.012	-0.0127	-0.0022	0.0009	0.0007	-0.0046	-0.0008	0.0012	-0.0012	-0.0092	-0.0077	-0.0129	-0.0129	-0.0181	-0.0176	-0.0231	-0.0192	-0.0151	-0.0098	-0.0114	-0.0073	0.0045	0.0026	0.0046	0.0122	0.0057	-0.0033	-0.0083	-0.0115	-0.0123	-0.0141	-0.0132	-0.0109	-0.0014	0.0136
P024.C	F024_CA012_VORT_Cell_31	BASE_NULL_VORT_PSI	-0.0226	-0.0068	-0.0167	-0.0192	-0.0113	-0.0068	-0.0075	-0.0156	-0.008	-0.009	-0.0045	-0.0087	-0.0101	-0.013	-0.0097	-0.0116	-0.0198	-0.0075	-0.0037	-0.0079	0.0019	-0.0131	0.0164	0.001	-0.0034	0.0042	0.0005	0.0037	0.0057	0.0105	0.0095	-0.0046	0.0025	0.0079	0.0072	-0.0052	0.0081	-0.0027	0.0089	0.0076	-0.0003	-0.0005	-0.0107	-0.0038	-0.0073	0.0031	-0.0009
P024.C	F024_CA012_VORT_Cell_37	BASE_NULL_VORT_PSI	0.0066	0.0066	0.0069	0.0025	0.0209	0.012	0.0115	0.0122	-0.0022	-0.0142	-0.019	-0.0204	-0.0115	-0.0184	-0.0186	-0.0083	-0.0053	-0.0004	0.0054	0.0086	0.0001	-0.0021	-0.0023	-0.0053	-0.0068	-0.0123	-0.01	-0.0127	-0.0073	-0.0069	-0.0075	0.004	0.0108	0.01	0.0133	0.014	0.0058	0.0042	-0.0003	0.0014	-0.004	-0.0029	0.0028	0.0004	-0.0036	-0.0001	-0.0057
P024.C	F024_CA012_VORT_Cell_42	BASE_NULL_VORT_PSI	-0.0064	-0.0028	-0.0071	-0.0067	-0.0082	-0.0098	-0.009	-0.0062	-0.0068	-0.0089	-0.0102	-0.0094	-0.0072	-0.0116	-0.0096	-0.0067	-0.0064	-0.0074	-0.0049	-0.0092	-0.0088	-0.0078	-0.0045	-0.0084	-0.0101	-0.0086	-0.0036	-0.0057	0	0.0004	0.0007	-0.0031	0.0002	0.002	0.0052	0.005	0.0057	0.0021	0.0036	0.0008	-0.0036	0.0034	-0.0018	0.0003	-0.002	-0.0024	-0.0011
P024.C	F024_CA012_VORT_Cell_44	BASE_NULL_VORT_PSI	-0.0098	-0.0088	-0.0034	-0.0018	-0.0024	-0.0032	0.0033	0.0091	0.0104	0.0151	0.0154	0.0121	0.0127	0.0078	0.0054	0.0003	-0.0018	-0.0052	-0.0094	-0.0097	-0.009	-0.0061	-0.0022	-0.0035	-0.0035	-0.0011	0.0012	0.0031	0.0075	0.0052	0.0042	0.0026	-0.0032	-0.0037	-0.0046	-0.0019	-0.0005	-0.0024	0.0009	-0.0022	-0.0016	-0.0044	-0.01	-0.014	-0.0088	-0.0087	-0.0127
P024.C	F024_CA012_VORT_Cell_49	BASE_NULL_VORT_PSI	0.0688	0.1372	0.1492	0.1253	0.0817	0.0412	0.0086	-0.0102	-0.0216	-0.0229	-0.022	-0.0232	-0.0244	-0.0261	-0.0244	-0.0263	-0.0272	-0.0269	-0.0276	-0.0261	-0.0247	-0.0209	-0.0188	-0.016	-0.0137	-0.0105	-0.0035	-0.0053	0.0022	-0.0005	0.0042	0.006	0.0031	0.0042	0.005	-0.0011	-0.0058	-0.0103	-0.0151	-0.0161	-0.017	-0.0199	-0.0213	-0.0213	-0.0208	-0.0186	-0.0199
P024.C	F024_CA012_VORT_Cell_50	BASE_NULL_VORT_PSI	-0.0042	-0.0013	0.0008	0.0046	0.0045	0.0013	-0.0044	-0.0025	-0.0052	-0.0024	-0.0017	-0.0059	-0.0024	-0.0036	-0.0024	-0.0026	-0.006	-0.0039	-0.0023	-0.0014	-0.0014	-0.0024	-0.003	-0.0007	-0.0012	-0.0025	-0.0074	-0.0056	-0.0064	-0.008	-0.0037	-0.0022	-0.0003	-0.0003	-0.0002	0.0017	-0.002	-0.0015	-0.0024	0.0038	0.0029	0.0054	0.0078	0.005	0.0039	0.003	0.0029
P024.C	F024_CA012_VORT_Cell_54	BASE_NULL_VORT_PSI	0.0008	-0.0007	-0.0014	-0.0024	-0.0029	-0.0049	-0.0005	0.0014	0.0002	-0.0008	0.0017	-0.0002	0	-0.0001	-0.0024	-0.0018	-0.0014	-0.0018	-0.0025	-0.0039	-0.0041	-0.0022	-0.0034	-0.0014	-0.0035	0.0002	0.002	0.0018	0.0022	0.001	-0.0002	-0.0048	-0.0013	0.0003	0.0032	0.0019	0.001	0.002	0	-0.0042	-0.0031	-0.0027	-0.0025	-0.0008	-0.0026	0.0006	-0.0013
P024.C	F024_CA012_VORT_Cell_55	BASE_NULL_VORT_PSI	-0.0019	-0.0016	-0.0021	-0.0003	-0.0013	-0.0021	-0.0008	-0.0001	-0.0007	-0.0021	-0.003	-0.0012	-0.0019	-0.0006	-0.0013	-0.0018	-0.003	-0.0018	-0.005	-0.003	-0.0039	-0.0028	-0.0025	0.0017	0.0009	0.0012	-0.0001	-0.0004	0.0006	-0.0005	-0.0019	-0.0069	0.0002	0.0005	0.001	-0.0006	-0.0015	0	-0.0001	-0.0003	0.0003	0.0023	-0.0014	0.0003	0.0056	0.0049	0.003
P024.C	F024_CA012_VORT_Cell_56	BASE_NULL_VORT_PSI	-0.0272	-0.0265	-0.0271	-0.0244	-0.0253	-0.017	-0.0052	0.0082	0.0083	0.0052	0.0013	0.0024	0.0008	-0.0083	0.0081	0.0047	0.0061	0.0004	0.0002	0.0005	-0.0054	-0.0055	-0.0081	0.0004	-0.0023	0	0.0027	0.0187	0.0278	0.0222	0.0116	-0.0033	-0.0068	-0.0058	-0.0024	0.005	-0.0025	-0.01	-0.0128	-0.0121	-0.0192	-0.0085	-0.0067	-0.003	-0.0033	0.0089	0.0129
P024.C	F024_CA012_VORT_Cell_57	BASE_NULL_VORT_PSI	-0.0152	-0.0126	-0.0081	-0.0097	-0.008	-0.0065	-0.0002	-0.0018	0.0022	-0.0043	-0.0073	-0.0091	-0.0064	-0.009	-0.0064	-0.0067	-0.007	-0.0083	-0.0044	-0.0106	-0.0096	-0.005	-0.0032	-0.0039	0.002	0.0017	-0.0009	-0.0039	-0.0006	0.0047	0.0025	0.0024	0.0035	0.0023	0.0021	0.0039	0.0058	-0.0002	-0.003	0.0003	-0.0012	-0.004	-0.0043	0.0002	0.0003	-0.0024	-0.0031
P024.C	F024_CA012_VORT_Cell_6	BASE_NULL_VORT_PSI	-0.0048	-0.0084	-0.0068	-0.0069	-0.0074	-0.008	-0.0093	-0.0129	-0.0115	-0.0051	-0.0007	-0.0004	0.0024	-0.0009	0.0041	0.0052	0	-0.0023	-0.0053	-0.0091	-0.0068	-0.0048	-0.0005	0.0054	0.01	0.0103	0.0119	0.0056	-0.0008	-0.0063	-0.0141	-0.0219	-0.0212	-0.0217	-0.0179	-0.0153	-0.0122	-0.0049	0.0023	0.0022	0.0062	0.0085	0.011	0.008	0.0084	0.0088	0.0013
P024.C	F024_CA012_VORT_Cell_63	BASE_NULL_VORT_PSI	-0.0032	-0.0056	-0.007	-0.0102	-0.0101	-0.0103	-0.0089	-0.0113	-0.0105	-0.01	-0.0105	-0.0082	-0.008	-0.0055	-0.0078	-0.0085	-0.0067	-0.0045	-0.0036	-0.0051	-0.0065	-0.0051	-0.0022	0.0005	0.0059	0.0107	0.0125	0.013	0.0234	0.0288	0.033	0.0308	0.0268	0.0279	0.0272	0.0216	0.0143	0.0102	0.0003	-0.0026	-0.0025	-0.006	-0.0053	-0.0073	-0.0109	-0.0096	-0.0104
P024.C	F024_CA012_VORT_Cell_64	BASE_NULL_VORT_PSI	0.0192	0.0125	0.0113	0.0058	-0.0013	-0.005	-0.0071	-0.0073	-0.0071	-0.011	-0.0112	-0.0132	-0.0136	-0.016	-0.0131	-0.0107	-0.007	-0.0005	0.0005	0.0055	0.0075	0.0104	0.0099	0.0111	0.0124	0.0161	0.0159	0.0132	0.016	0.0154	0.0155	0.0043	0.0089	0.0073	0.0031	0.0062	0.0066	0.0038	0.0042	0.002	0.0006	0.0018	-0.0019	-0.0047	-0.0074	-0.0087	-0.0073
P024.C	F024_CA012_VORT_Cell_65	BASE_NULL_VORT_PSI	-0.0027	-0.0047	-0.004	-0.0026	-0.0035	-0.0039	-0.0009	-0.0008	-0.0021	-0.002	-0.0028	-0.0029	-0.0034	-0.0029	-0.0047	-0.0048	-0.0033	-0.0041	-0.0046	-0.0037	-0.0066	-0.0053	-0.0049	-0.0054	-0.005	-0.0035	-0.0029	-0.0048	-0.003	-0.0015	-0.001	-0.0069	0.0001	-0.0002	-0.0014	-0.0013	-0.0017	-0.0028	-0.0016	0.0006	0.0008	0.0018	-0.0008	-0.0015	0.0015	0.002	0.0042
P024.C	F024_CA012_VORT_Cell_66	BASE_NULL_VORT_PSI	-0.0222	-0.0164	-0.0096	-0.0065	-0.0043	-0.003	-0.0019	-0.0024	0.0011	0.0014	-0.0015	-0.0021	0.0008	0.002	0.0004	0.0025	0.0035	0.0021	0.0043	0.003	0.0058	0.0033	0.0022	0.0085	0.0075	0.001	-0.0012	0.0011	0.0013	-0.0003	-0.0055	-0.009	-0.0008	0.0013	-0.0007	0.0005	0.0036	0.0046	0.0026	-0.0025	-0.0049	-0.0051	-0.0053	-0.0055	-0.0053	-0.0045	-0.0062
P024.C	F024_CA012_VORT_Cell_69	BASE_NULL_VORT_PSI	0.0003	-0.0053	-0.004	-0.0075	-0.0098	-0.0093	-0.0038	-0.0024	-0.0049	-0.0045	-0.007	-0.0024	0.0132	0.0054	0.0004	-0.0014	0.0034	0.0049	-0.001	0.0025	0.0068	0.0114	0.0035	-0.0019	-0.002	-0.0046	-0.0047	-0.0067	-0.0052	-0.0033	-0.0037	-0.0005	-0.0001	0.0107	0.0037	0.0044	0.0006	0.0005	-0.0046	-0.0063	-0.0088	-0.0045	-0.006	0	-0.0054	-0.0066	-0.0037
P024.C	F024_CA012_VORT_Cell_71	BASE_NULL_VORT_PSI	-0.0074	-0.0076	-0.0046	-0.0037	-0.003	-0.0007	-0.0022	-0.0038	0.0024	-0.0033	-0.0034	-0.0027	-0.0016	0.002	0.0006	0.0006	-0.0009	0.0015	0.0027	0	0.0043	0.0014	0.0013	0.0008	-0.0031	-0.0066	-0.0084	-0.0134	-0.0073	-0.01	-0.0074	-0.0066	-0.008	-0.0072	-0.0048	-0.003	0	-0.0009	0.0039	0.0023	0.0018	0.0008	0.0031	0.0087	0.0078	0.0078	0.0091
P024.C	F024_CA012_VORT_Cell_74	BASE_NULL_VORT_PSI	0.003	0.0082	0.0009	0.0092	0.0138	0.0269	0.0077	-0.001	0.0009	-0.007	-0.0121	-0.0102	0.0017	-0.0008	0.0011	-0.001	-0.0046	-0.008	-0.0078	-0.0062	-0.0048	-0.0032	0.0065	0.0003	-0.001	-0.0025	-0.0064	-0.0097	-0.0102	-0.0127	-0.0185	-0.0162	-0.0165	-0.0086	-0.0088	-0.0037	-0.0019	-0.0058	-0.0022	-0.0057	-0.0093	-0.0169	-0.0129	-0.003	0.0046	0.006	0.0082
P024.C	F024_CA012_VORT_Cell_75	BASE_NULL_VORT_PSI	-0.007	0.0113	0.0252	0.003	-0.0154	-0.0158	-0.0181	-0.0124	0.0158	0.0141	-0.003	-0.0059	-0.0104	0.0207	0.0241	-0.0143	-0.0204	-0.0291	-0.029	-0.0273	-0.0134	0.006	0.0123	-0.0148	-0.0101	0.0024	0.0084	0.0093	-0.0102	-0.0126	-0.0204	-0.0149	-0.0057	0.0014	-0.009	-0.0176	0.0054	0.0193	0.0026	-0.0177	-0.0165	-0.0114	-0.0127	0.0024	0.0163	0.0008	0.0169
P024.C	F024_CA012_VORT_Cell_77	BASE_NULL_VORT_PSI	0.0034	0.0024	0.0005	-0.0024	-0.0038	-0.0035	-0.0031	-0.0028	-0.0024	-0.0034	-0.0031	-0.0031	-0.0025	-0.0016	-0.0014	-0.0046	-0.0046	-0.0065	-0.0074	-0.0078	-0.0056	-0.006	-0.0008	-0.0013	0.0011	0.0035	0.0073	0.0047	0.008	0.0063	0.0034	-0.0077	-0.0024	-0.0011	0.0013	0.0032	0.0006	0.0007	0.0014	-0.0006	0.0014	-0.0004	-0.0046	-0.0045	-0.0021	-0.0025	-0.0019
P024.C	F024_CA012_VORT_Cell_8	BASE_NULL_VORT_PSI	0.0066	0.0057	-0.0004	-0.0026	-0.0081	-0.0075	-0.0095	-0.0111	-0.0083	-0.0109	-0.0107	-0.011	-0.0077	-0.0115	-0.012	-0.0119	-0.0106	-0.0093	-0.0054	-0.0038	0.0026	0.0051	0.0063	0.003	-0.0005	-0.0008	-0.0008	-0.0036	-0.0008	0.0006	0.0043	0.0028	0.006	0.0099	0.0132	0.0135	0.0176	0.0179	0.0308	0.0238	0.0188	0.0153	0.0097	0.001	-0.0027	-0.001	-0.0055
P024.C	F024_CA012_VORT_Cell_80	BASE_NULL_VORT_PSI	0.0158	0.0121	0.0082	0.0059	0.0016	-0.0007	-0.0026	-0.0048	-0.004	-0.0066	-0.0084	-0.0101	-0.0105	-0.0114	-0.0083	-0.0078	-0.0069	-0.0083	-0.0067	-0.008	-0.0068	-0.0051	-0.0063	-0.0062	-0.0043	-0.0027	-0.0017	-0.001	0.0005	0.0003	-0.0015	-0.002	-0.0018	0	0.0002	0.0005	-0.0009	-0.002	-0.002	-0.0031	-0.003	-0.0017	-0.0015	0.0004	0.0007	-0.0003	-0.0002
P024.C	F024_CA012_VORT_Cell_84	BASE_NULL_VORT_PSI	-0.0044	-0.003	-0.005	-0.003	-0.0049	-0.0034	-0.0015	-0.0036	-0.0022	-0.0032	-0.0035	-0.0032	-0.0023	-0.0011	-0.0052	-0.0039	-0.0032	0	-0.0019	0.0008	0.0014	-0.0007	-0.0023	-0.0057	-0.0039	-0.0003	0.0005	-0.0016	0.0053	0.0054	0.0054	0.0008	0.0085	0.0061	0.0032	0.0025	0.004	0.0051	0.0013	-0.0013	-0.0026	-0.006	-0.0061	-0.0069	-0.0061	-0.0046	-0.0035
P024.C	F024_CA012_VORT_Cell_85	BASE_NULL_VORT_PSI	-0.0035	-0.0077	-0.0119	-0.0141	-0.0134	-0.0144	-0.0142	-0.0133	-0.0135	-0.0107	-0.0103	-0.0125	-0.0099	-0.0114	-0.0082	-0.0015	0.0022	0.0004	-0.0011	-0.0053	-0.008	-0.0137	-0.0149	-0.0108	-0.0101	-0.0061	-0.0048	-0.0088	-0.0074	-0.0046	-0.0054	-0.0078	0.0045	0.0139	0.0145	0.0174	0.021	0.0189	0.0157	0.0201	0.027	0.034	0.0319	0.0249	0.0179	0.0104	0.0013
P024.C	F024_CA012_VORT_Cell_86	BASE_NULL_VORT_PSI	-0.025	-0.0259	-0.0236	-0.0247	-0.0229	-0.0184	-0.0099	0.001	0.0011	0.0024	0.0055	0.0064	0.0046	0.0021	0.0019	-0.0027	-0.0061	-0.0103	-0.0082	-0.0028	-0.003	-0.0017	0.0066	0.0083	0.0085	0.0067	0.0033	0.0048	0.01	0.0061	0.0009	0.0042	-0.0004	-0.0008	-0.0066	-0.0067	-0.0101	-0.0121	-0.0109	-0.0111	-0.0099	-0.0132	-0.0107	-0.0042	-0.0009	0.0014	0.0009
P024.C	F024_CA012_VORT_Cell_87	BASE_NULL_VORT_PSI	0.0023	0.003	-0.0004	0.0024	0.0035	-0.0017	0.0017	0.0001	0.0002	0.0072	0.0111	0.0042	0.0038	-0.0018	-0.0037	-0.0047	-0.0046	-0.0059	-0.0047	-0.0034	-0.0097	-0.0109	-0.0085	-0.0091	-0.0026	-0.0033	0.0016	-0.0033	0.0001	0.002	0.0072	0.0077	0.0123	0.0127	0.0139	0.0114	0.0089	0.0106	0.0087	-0.0012	-0.0068	-0.0092	-0.0113	-0.0137	-0.0156	-0.0158	-0.0169
P024.C	F024_CA012_VORT_Cell_88	BASE_NULL_VORT_PSI	-0.018	-0.0202	-0.0237	-0.0214	-0.0181	-0.0226	-0.014	0.0033	0.0095	0.0294	0.0427	0.0271	0.0141	0.0055	-0.0044	-0.0041	-0.0095	-0.0096	-0.0112	-0.0063	-0.0051	-0.0084	-0.0109	-0.0153	-0.0084	-0.0056	-0.0039	0.0057	0.0149	0.0193	0.046	0.0372	0.0297	0.015	0.0117	0.0002	-0.0025	-0.0116	-0.023	-0.0332	-0.029	-0.0274	-0.028	-0.0081	0.2164	0.182	0.105
P024.C	F024_CA012_VORT_Cell_89	BASE_NULL_VORT_PSI	-0.0206	-0.0191	-0.0268	-0.0294	-0.0232	-0.0116	-0.0023	-0.0078	-0.0087	-0.0186	-0.0096	-0.0101	-0.02	-0.0149	-0.0038	-0.0122	-0.0124	-0.0178	-0.0129	-0.0087	-0.0004	-0.0018	-0.0169	-0.0084	-0.0123	-0.0035	-0.0017	0.0116	0.0062	0.0179	0.0167	0.003	0.0105	0.0081	0.0074	0.0083	-0.0005	-0.0013	0.0102	0.0036	0.0015	0.0049	0.014	-0.0003	-0.0038	0.0007	0.0108
P024.C	F024_CA012_VORT_Cell_9	BASE_NULL_VORT_PSI	-0.0082	-0.0053	0.003	-0.0005	0.0024	-0.0086	-0.0006	0.0003	0.0052	-0.0042	-0.0043	-0.0078	-0.0074	-0.0154	-0.0104	-0.0097	-0.0022	0.0007	0.003	0.0031	0.0115	0.0088	-0.0043	-0.0144	-0.0099	-0.0142	-0.0036	-0.0105	-0.0044	-0.0035	0.0027	0.0099	0.011	0.0005	-0.0089	-0.0037	0.0038	0.0067	0.0085	-0.0005	-0.0053	-0.0093	0.0073	0.0017	-0.0023	0.0069	-0.0007
P024.C	F024_CA012_VORT_Cell_92	BASE_NULL_VORT_PSI	-0.0005	0.0048	0.014	0.0148	0.0106	0.0136	0.0136	0.0001	-0.0023	-0.0106	-0.0113	-0.0196	-0.0229	-0.029	-0.0329	-0.0332	-0.0267	-0.0186	-0.0069	0.0456	0.0412	0.0034	-0.0031	-0.0105	-0.0176	-0.0219	-0.0262	-0.0205	-0.0047	0.0206	0.0434	0.0423	0.0086	0.0025	-0.0076	-0.0121	-0.0047	0.0032	0.0064	0.0155	0.0213	0.0062	-0.0162	-0.0236	-0.016	0.0016	0.0162
P024.C	F024_CA012_VORT_Cell_94	BASE_NULL_VORT_PSI	-0.0019	0.0003	-0.0043	-0.0042	-0.0078	-0.0008	0.0049	0.0085	0.0176	0.0116	0.0149	0.0164	0.0099	0.0186	0.01	-0.0022	-0.0045	-0.0017	-0.0097	-0.0125	-0.0095	-0.0072	-0.0097	-0.013	-0.0048	-0.0062	0.0044	0.0006	0.004	0.0013	-0.01	-0.0059	-0.0062	-0.0039	-0.0017	-0.0058	-0.0049	-0.0054	-0.0031	-0.0049	-0.0065	-0.0052	-0.0011	-0.0057	-0.0082	-0.0057	-0.0109
P024.C	F024_CA012_VORT_Cell_95	BASE_NULL_VORT_PSI	-0.0084	-0.0069	-0.0035	0.005	0.0124	0.0128	0.0083	0.0027	0.0014	0.0029	-0.0001	-0.0092	-0.0112	-0.0062	-0.0097	-0.0009	0.0073	-0.0012	-0.0082	-0.0131	-0.0106	-0.0099	-0.0098	-0.0037	-0.0038	0.0036	0.007	0.0025	0.0006	-0.0141	-0.0172	-0.0114	-0.0112	-0.0091	-0.0002	0.0096	0.0185	0.0228	0.0264	0.0178	-0.0005	-0.0106	-0.0113	-0.0133	-0.0161	-0.0147	-0.0181
P024.C	F024_CA012_VORT_Cell_96	BASE_NULL_VORT_PSI	0.0092	0.0052	0.0003	-0.0013	-0.0055	-0.0071	-0.0075	-0.0024	-0.0053	-0.0101	-0.0075	-0.0061	0.0003	0.0021	0.0146	0.0209	0.016	0.0156	0.0147	0.009	0.0047	0.0041	-0.0012	-0.0039	-0.0036	-0.0074	-0.0023	-0.0029	0.0059	0.0024	0.0103	0.0077	0.0163	0.0174	0.0134	0.0053	0.0014	0.0008	-0.0058	-0.0007	-0.0024	0.0027	0.0064	0.007	0.0091	-0.0016	-0.0051
P024.C	F024_CA017_VORT_Cell_104	BASE_NULL_VORT_PSI	-0.0177	-0.0174	-0.0172	-0.0178	-0.015	-0.0142	-0.0138	-0.0152	-0.0149	-0.0143	-0.0135	-0.0136	-0.014	-0.0126	-0.0116	-0.0123	-0.0111	-0.0081	-0.01	-0.0089	-0.0057	-0.0037	-0.0039	-0.0028	-0.0064	-0.0026	0.0012	0.0083	0.0132	0.0148	0.0151	0.013	0.0158	0.015	0.0124	0.0082	0.0125	0.012	0.0099	0.006	0.0031	0.007	0.0051	0.0021	0.0046	0.0027	0.0008
P024.C	F024_CA017_VORT_Cell_106	BASE_NULL_VORT_PSI	0.021	0.0109	0.0026	-0.0051	-0.0118	-0.0176	-0.0179	-0.0191	-0.0138	-0.0132	-0.014	-0.0174	-0.014	-0.0165	-0.0109	-0.0093	-0.0109	-0.0156	-0.0115	-0.0101	-0.0036	0.0032	0.0048	0.0176	0.0344	0.062	0.0562	0.0485	0.0431	0.0344	0.0275	0.0187	0.0122	0.0044	-0.0001	-0.0065	-0.0064	-0.011	-0.0121	-0.011	-0.0142	-0.0125	-0.0133	-0.0168	-0.0164	-0.0165	-0.0173
P024.C	F024_CA017_VORT_Cell_107	BASE_NULL_VORT_PSI	-0.0187	-0.0194	-0.0172	-0.0179	-0.014	-0.0152	-0.0136	-0.0145	-0.0153	-0.0136	-0.0161	-0.014	-0.0153	-0.013	-0.0105	-0.0118	-0.011	-0.0108	-0.0108	-0.0115	-0.009	-0.0096	-0.0083	-0.0092	-0.0092	-0.0079	-0.002	0.0014	0.0022	0.005	0.0055	0.0072	0.0101	0.0078	0.0077	0.0029	0.0063	0.0046	0.0027	0.0033	0.0052	0.0054	0.0067	0.0051	0.0073	0.0062	0.0117
P024.C	F024_CA017_VORT_Cell_14	BASE_NULL_VORT_PSI	-0.0152	-0.0103	-0.0137	-0.014	-0.0115	-0.0084	-0.0045	-0.0049	-0.0037	-0.0054	-0.0039	-0.0036	-0.0027	-0.0036	-0.0024	-0.0038	-0.0044	-0.0041	-0.0039	-0.0025	0.0053	0.003	0.0075	0.003	0.0066	0.0009	0.0008	0.0009	0.0002	-0.0024	-0.0029	0.0045	0.0026	-0.0003	-0.0063	-0.0051	-0.0038	-0.0071	-0.006	-0.0021	0.0019	0.0098	0.0138	0.0204	0.0217	0.0233	0.0227
P024.C	F024_CA017_VORT_Cell_18	BASE_NULL_VORT_PSI	0.021	0.0252	0.0251	0.0203	0.0127	0.0039	0.0059	0.0026	-0.0014	-0.0044	-0.0061	-0.009	-0.0114	-0.0126	-0.015	-0.0119	-0.0104	-0.0089	-0.0069	-0.0029	0.0004	0.005	0.0052	0.0066	0.0106	0.0089	0.011	0.007	0.0048	0.0047	-0.0013	-0.004	-0.0023	-0.0003	0.0027	0.0041	0.0019	0.0009	-0.0032	-0.0079	-0.0087	-0.0063	-0.0058	-0.0071	-0.0039	-0.0048	-0.0028
P024.C	F024_CA017_VORT_Cell_21	BASE_NULL_VORT_PSI	0.104	0.0868	0.0612	0.0432	0.0265	0.013	0.0006	-0.0061	-0.0098	-0.0146	-0.0172	-0.0193	-0.0204	-0.0203	-0.0192	-0.0199	-0.0189	-0.0189	-0.0179	-0.018	-0.0178	-0.015	-0.0149	-0.0147	-0.0153	-0.0175	-0.0165	-0.0161	-0.0147	-0.0144	-0.0111	-0.0097	-0.0086	-0.0078	-0.0073	-0.007	-0.0045	-0.0035	-0.002	-0.0019	-0.0026	-0.0029	-0.0062	-0.0064	-0.0051	-0.0058	-0.0019
P024.C	F024_CA017_VORT_Cell_24	BASE_NULL_VORT_PSI	-0.0009	0.0077	0.0122	0.0121	0.0197	0.023	0.0171	0.0119	0.0133	0.0101	0.0112	0.0069	0.0039	0.0039	0.0003	-0.0003	-0.0013	-0.0009	-0.006	-0.0058	-0.0053	-0.003	0.0044	0.0054	0.0009	0.004	0.0074	0.006	0.0042	0.0055	0.0041	0.0013	-0.0012	-0.0065	-0.0015	0.0035	0.0038	0.0098	0.0065	0.0014	-0.0045	-0.001	-0.0023	-0.0018	-0.0064	-0.0083	-0.0133
P024.C	F024_CA017_VORT_Cell_34	BASE_NULL_VORT_PSI	0.0488	0.0435	0.0275	0.0126	0.0077	0.0036	-0.0043	-0.0121	-0.017	-0.0185	-0.0204	-0.0231	-0.0241	-0.0226	-0.0223	-0.0178	-0.0179	-0.0187	-0.0171	-0.0129	-0.0009	0.0013	0.0047	0.0016	0.0005	-0.0021	0.0004	0.003	-0.003	-0.0057	-0.0051	-0.0039	-0.0067	-0.008	-0.0056	-0.0042	0.0047	0.0059	0.0039	0.0028	0.0013	0.0061	0.0085	0.0109	0.0166	0.0191	0.024
P024.C	F024_CA017_VORT_Cell_41	BASE_NULL_VORT_PSI	-0.0103	-0.0083	-0.0064	-0.0064	-0.0058	-0.0062	-0.0055	-0.0045	-0.0028	-0.0037	-0.0029	-0.0027	-0.004	-0.0046	-0.0046	-0.0043	-0.0044	-0.0019	-0.0033	-0.0041	0.002	0.0016	0.0004	-0.0008	-0.0012	-0.0008	0.0015	0.0023	0.0014	0.0034	0.0016	0.0018	0.0017	0.0014	0.0016	-0.0009	-0.0036	-0.001	-0.0027	-0.0017	0.0001	-0.0014	-0.0006	0.0017	-0.0009	-0.0004	-0.001
P024.C	F024_CA017_VORT_Cell_42	BASE_NULL_VORT_PSI	0.0396	0.0283	0.0135	0.0002	-0.0099	-0.0185	-0.0233	-0.0227	-0.0237	-0.0241	-0.026	-0.0212	-0.0204	-0.0157	-0.0098	-0.0035	-0.0004	0.0039	0.0063	0.0049	0.0096	0.0127	0.0154	0.0233	0.0218	0.0181	0.0165	0.0129	0.0154	0.0133	0.0098	0.0058	-0.0025	-0.004	0.0019	-0.0022	-0.0038	0.0019	0.0037	-0.0034	-0.006	-0.0015	0.0016	-0.003	0.0008	0.0057	-0.0025
P024.C	F024_CA017_VORT_Cell_44	BASE_NULL_VORT_PSI	0.0901	0.0754	0.0527	0.0304	0.0114	0.0031	-0.0027	-0.0068	-0.0088	-0.0098	-0.0094	-0.0091	-0.0118	-0.0133	-0.0138	-0.0135	-0.0133	-0.014	-0.0136	-0.0133	-0.0147	-0.0147	-0.0145	-0.014	-0.0134	-0.0112	-0.0066	-0.0065	-0.0059	-0.0028	-0.001	0.0026	0.0129	0.0361	0.0795	0.0751	0.0397	0.0275	0.0158	0.0072	-0.003	-0.0107	-0.0157	-0.0175	-0.0179	-0.0178	-0.0197
P024.C	F024_CA017_VORT_Cell_45	BASE_NULL_VORT_PSI	0.0683	0.0628	0.0674	0.0514	0.0291	0.0144	-0.0001	-0.0122	-0.0172	-0.0216	-0.0236	-0.0238	-0.0252	-0.0265	-0.0258	-0.0237	-0.0242	-0.0217	-0.0221	-0.0219	-0.0216	-0.0218	-0.0225	-0.0173	-0.0162	-0.0165	-0.0147	-0.0134	-0.0071	-0.0072	-0.0076	-0.0049	-0.0087	-0.0067	-0.0028	-0.003	-0.0004	0.005	0.0059	0.0157	0.0218	0.027	0.0266	0.033	0.0344	0.0263	0.0345
P024.C	F024_CA017_VORT_Cell_57	BASE_NULL_VORT_PSI	0.1345	0.1033	0.0743	0.0546	0.0392	0.0197	-0.0025	-0.0174	-0.0279	-0.0299	-0.0288	-0.0294	-0.0292	-0.0223	-0.0235	-0.0244	-0.0254	-0.0256	-0.0264	-0.0253	-0.0254	-0.0251	-0.0244	-0.0233	-0.0188	-0.0137	-0.01	-0.0067	-0.0056	0.0049	0.0047	0.0121	0.0272	0.0399	0.0639	0.1045	0.1159	0.0821	0.0509	0.0224	-0.003	-0.0243	-0.0288	-0.0283	-0.0301	-0.0313	-0.0302
P024.C	F024_CA017_VORT_Cell_58	BASE_NULL_VORT_PSI	-0.0249	-0.0213	-0.0197	-0.02	-0.0199	-0.0178	-0.017	-0.0185	-0.0185	-0.017	-0.0164	-0.014	-0.011	-0.0102	-0.0072	-0.0035	-0.0016	-0.0007	-0.0013	0.0004	0.0009	0.0022	0.0002	-0.0017	-0.0028	-0.0017	-0.0038	-0.0015	-0.0014	0.003	-0.0011	0.0014	0.0009	0.0066	0.0087	0.0117	0.0152	0.0142	0.0222	0.0244	0.0245	0.0197	0.0161	0.0096	0.0054	0.0021	-0.0001
P024.C	F024_CA017_VORT_Cell_6	BASE_NULL_VORT_PSI	0.0002	-0.0002	-0.0013	-0.0022	-0.0004	0.0001	-0.0021	0.0001	0.0004	0.0009	0.0022	0.0023	0.0021	0.0029	0.0017	0.0035	0.0029	0.0011	0.001	0.0015	0.0002	0.0002	0.0005	-0.0009	-0.0004	0	0.0003	-0.0015	-0.0027	-0.0005	-0.0007	0	-0.0002	-0.0012	-0.0013	-0.0022	-0.0015	-0.001	-0.0002	-0.0006	-0.001	0.0005	-0.0005	0.0006	0.0005	0.0004	-0.0004
P024.C	F024_CA017_VORT_Cell_61	BASE_NULL_VORT_PSI	-0.0105	-0.0089	-0.0043	-0.0029	-0.0047	-0.0034	-0.0091	-0.0089	-0.0083	-0.0141	-0.0107	-0.0108	-0.0121	-0.014	-0.012	-0.0137	-0.013	-0.0151	-0.013	-0.0126	-0.0134	-0.0098	-0.0137	-0.0105	-0.0115	-0.0101	-0.0102	-0.0064	-0.0018	0.004	0.0006	0.0042	0.0102	0.0135	0.0093	0.0129	0.0059	0.0089	0.0101	0.0097	0.0096	0.0122	0.0132	0.0186	0.0118	0.0149	0.0129
P024.C	F024_CA017_VORT_Cell_66	BASE_NULL_VORT_PSI	0.0392	0.027	0.0167	0.0163	0.0112	0.011	0.0143	0.0221	0.0334	0.041	0.055	0.0688	0.0711	0.0646	0.0686	0.0745	0.0528	0.034	0.0301	0.0169	0.0074	-0.0044	-0.0116	-0.0159	-0.0272	-0.0341	-0.0359	-0.0403	-0.0421	-0.043	-0.0398	-0.0396	-0.0381	-0.038	-0.0365	-0.0339	-0.035	-0.0323	-0.0302	-0.0235	-0.0166	-0.0018	0.0408	0.1179	0.1086	0.0629	0.0372
P024.C	F024_CA017_VORT_Cell_67	BASE_NULL_VORT_PSI	0.042	0.0367	0.0232	0.0132	0.0075	0.0038	-0.0017	-0.0084	-0.0149	-0.0161	-0.0144	-0.012	-0.013	-0.0163	-0.0174	-0.0162	-0.015	-0.0183	-0.017	-0.015	-0.0153	-0.0171	-0.02	-0.0196	-0.0227	-0.0212	-0.0215	-0.0206	-0.0193	-0.0211	-0.0201	-0.0187	-0.0187	-0.014	-0.0074	-0.0096	-0.0109	-0.0121	-0.0108	-0.0055	-0.0083	-0.0078	-0.0075	-0.0051	-0.0066	-0.0085	-0.0087
P024.C	F024_CA017_VORT_Cell_71	BASE_NULL_VORT_PSI	-0.0058	-0.0074	-0.0062	-0.0076	-0.0067	-0.005	-0.0038	0.0072	0.0018	-0.0012	-0.0005	0.0018	-0.002	0	0.001	0.0015	0.0007	0.0012	0.0003	0.0011	0.0016	0.0062	0.0069	0.009	0.0088	0.0072	0.0044	0.0003	-0.0008	-0.002	-0.0007	0.0007	0.0016	0.001	0.0035	0.0004	-0.0009	0.0012	0	-0.0005	-0.0006	-0.0007	-0.003	-0.0045	-0.0037	0.0001	0.0001
P024.C	F024_CA017_VORT_Cell_82	BASE_NULL_VORT_PSI	-0.0075	-0.0051	-0.0057	-0.0063	-0.0082	-0.0081	-0.0062	-0.0072	-0.0077	-0.0089	-0.0072	-0.0055	-0.006	-0.0053	-0.0068	-0.007	-0.0057	-0.007	-0.0069	-0.0083	-0.0085	-0.0077	-0.0087	-0.0081	-0.0072	-0.0067	-0.0075	-0.0074	-0.0056	-0.0039	-0.003	-0.0011	-0.0006	-0.002	-0.0022	-0.0019	-0.0018	-0.0001	0.0026	0.0033	0.0031	0.0043	0.0049	0.0049	0.0036	0.0126	0.0145
P024.C	F024_CA017_VORT_Cell_83	BASE_NULL_VORT_PSI	-0.0018	-0.0005	-0.0019	-0.0004	-0.0009	0.001	-0.0004	-0.0014	0.0002	-0.0014	-0.0002	0.0006	-0.0006	0.0011	0.0005	0.0008	0.001	-0.0002	-0.0009	0.0019	0.0027	0.0011	-0.0009	0.0004	-0.0006	-0.0019	-0.0015	-0.0036	-0.0015	-0.0032	-0.0041	-0.0039	-0.0037	-0.0029	-0.0025	-0.0018	-0.0009	-0.0003	-0.0024	-0.0007	0.0002	-0.0003	-0.0009	-0.0024	-0.0015	0.0012	0.0013
P024.C	F024_CA017_VORT_Cell_85	BASE_NULL_VORT_PSI	-0.0203	-0.0215	-0.0203	-0.0196	-0.0207	-0.0209	-0.0186	-0.0174	-0.0176	-0.0154	-0.0146	-0.0152	-0.0151	-0.0158	-0.0133	-0.0136	-0.0144	-0.0099	-0.0109	-0.0088	-0.0032	-0.0035	-0.0057	-0.0058	-0.0035	-0.0052	-0.0013	0.0012	0.0018	0.0013	0.0086	0.0085	0.0074	0.0065	0.0063	0.0101	0.0154	0.0149	0.0196	0.0181	0.0203	0.0212	0.0187	0.0202	0.0169	0.0165	0.0109
P024.C	F024_CA017_VORT_Cell_97	BASE_NULL_VORT_PSI	0.0379	0.0751	0.0685	0.0637	0.0469	0.0341	0.0187	0.0054	-0.0068	-0.0124	-0.0185	-0.0226	-0.0241	-0.0228	-0.0265	-0.0254	-0.0231	-0.0237	-0.0217	-0.0199	-0.0208	-0.0135	-0.0109	-0.0089	-0.0043	0.0003	0.0014	0.0154	0.0299	0.0397	0.0374	0.0311	0.0275	0.0195	0.0017	-0.0082	-0.0152	-0.0185	-0.0254	-0.0212	-0.0254	-0.0302	-0.0261	-0.0231	-0.0247	-0.0278	-0.0263
P040.C	F040_CA001_VORT_Cell_100	BASE_NULL_VORT_PSI	-0.0185	-0.0177	-0.0179	-0.0162	-0.0147	-0.0159	-0.0175	-0.0138	-0.0156	-0.013	-0.0116	-0.0095	-0.0076	-0.0086	-0.0084	-0.0036	-0.0028	-0.0039	-0.0008	0.0003	0.0051	0.0006	-0.0007	0.0045	0.0002	-0.002	-0.0036	-0.0045	-0.0076	-0.0019	-0.0007	-0.0041	-0.0015	0.0003	-0.0005	-0.0047	0.0016	0.0096	0.0071	0.0029	0.0074	0.0027	0.0079	0.0145	0.0104	0.0148	0.0102
P040.C	F040_CA001_VORT_Cell_101	BASE_NULL_VORT_PSI	-0.0608	-0.0567	-0.0525	-0.0365	-0.044	-0.0316	-0.035	-0.0213	-0.0213	-0.0308	-0.0221	-0.0342	-0.026	-0.0268	-0.0335	-0.0266	-0.0251	-0.0231	-0.028	-0.022	-0.0228	-0.0157	-0.0088	-0.0086	-0.0069	0.0091	0.0007	0.0106	0.0082	0.0141	0.0169	0.0151	0.019	0.0177	0.003	0.0031	0.0044	0.0146	0.0101	0.0159	0.0178	-0.0019	0.0268	0.0114	0.0228	0.0399	0.0335
P040.C	F040_CA001_VORT_Cell_102	BASE_NULL_VORT_PSI	-0.0175	-0.0117	-0.0123	-0.0116	-0.0138	-0.0139	-0.0129	-0.0147	-0.0082	-0.0081	-0.0098	-0.0098	-0.0096	-0.0065	-0.0085	-0.0042	-0.0061	-0.0059	-0.0042	-0.0035	-0.0038	-0.0049	-0.003	-0.0035	-0.0048	-0.0012	-0.0031	-0.0038	0.002	0.0016	0.0024	-0.0001	0.0016	0.0024	-0.0005	0.0053	0.0047	0.0052	0.0063	0.0039	0.0055	0.004	0.0062	0.0061	0.0078	0.0058	0.0035
P040.C	F040_CA001_VORT_Cell_109	BASE_NULL_VORT_PSI	-0.0038	-0.0058	-0.0024	-0.0142	-0.0043	-0.0072	-0.0047	0.0012	0.0091	0.0077	0.0227	0.0248	0.0218	0.0218	0.0114	0.0099	0.006	-0.0008	-0.0024	-0.0007	-0.0004	0.005	0.0032	-0.0009	-0.0067	0.0036	-0.0058	-0.0067	-0.0034	-0.0105	-0.0067	-0.0086	-0.0032	0.0017	-0.0074	-0.0023	-0.0076	-0.0143	-0.0104	-0.0096	-0.0054	0	0.0017	0.0043	0.0086	0.015	0.017
P040.C	F040_CA001_VORT_Cell_11	BASE_NULL_VORT_PSI	-0.0121	-0.0043	-0.0086	-0.0116	-0.0101	-0.0082	-0.0081	-0.0089	-0.0105	-0.012	-0.0099	-0.0088	-0.0096	-0.0082	-0.002	-0.0073	-0.0076	-0.0075	-0.0007	-0.0049	-0.0054	-0.0008	0.0015	-0.0027	-0.0006	0.0036	0.0011	-0.0013	0.0004	-0.0009	-0.0018	0.0037	0.0012	0.0015	0.0019	-0.0011	-0.0009	0.003	0.0002	0.0007	0.0073	0.0004	0.0028	0.0064	0.004	0.0093	0.0052
P040.C	F040_CA001_VORT_Cell_115	BASE_NULL_VORT_PSI	0.0389	0.0102	-0.0037	-0.0166	-0.0219	-0.033	-0.025	-0.0284	-0.0268	-0.0319	-0.027	-0.0335	-0.0297	-0.0275	-0.0273	-0.0305	-0.0316	-0.0273	-0.0282	-0.0305	-0.026	-0.0305	-0.0273	-0.03	-0.0248	-0.0257	-0.0208	-0.0203	-0.0186	-0.0169	0.005	0.0216	0.0311	0.0379	0.0308	0.0148	0.0042	-0.0086	-0.0096	0.0017	0.0066	0.0989	0.1473	0.1258	0.0818	0.0921	0.0783
P040.C	F040_CA001_VORT_Cell_119	BASE_NULL_VORT_PSI	-0.0227	-0.0178	-0.0131	-0.0161	-0.0093	-0.0094	-0.0052	-0.0111	-0.0105	-0.0071	-0.0071	-0.0157	-0.0155	-0.0151	-0.0179	-0.0175	-0.0173	-0.0192	-0.0221	-0.0202	-0.0167	-0.0155	-0.0176	-0.0156	-0.0202	-0.0143	-0.0134	-0.0089	-0.0006	-0.0009	-0.0027	-0.0039	-0.003	-0.0008	-0.0018	-0.0048	0.0066	0.0072	0.0087	0.007	0.0086	0.0031	0.0131	0.0218	0.0221	0.0259	0.0241
P040.C	F040_CA001_VORT_Cell_12	BASE_NULL_VORT_PSI	-0.0061	-0.0059	-0.0045	-0.0034	-0.0038	-0.0031	-0.0021	-0.0022	-0.0028	-0.0046	-0.0024	-0.0027	-0.0047	-0.0053	-0.0024	-0.0031	-0.0045	-0.0041	-0.0016	-0.0006	-0.0019	-0.0008	-0.0027	-0.0005	-0.0018	-0.0021	-0.0005	0.0001	-0.0004	-0.0004	0.0004	0.004	0.0009	0.0025	0.0026	0.0001	-0.0005	0.0003	-0.001	0.0015	0.002	0.0013	0.0011	0.0021	-0.0002	0.0017	0.0031
P040.C	F040_CA001_VORT_Cell_120	BASE_NULL_VORT_PSI	-0.0067	-0.006	-0.0054	-0.0041	-0.0032	-0.0033	-0.0024	-0.0031	-0.0039	-0.0047	-0.0044	-0.0033	-0.0067	0.0001	0.0014	-0.0007	0.005	0.0031	0.0049	0.0015	-0.0015	-0.0022	-0.0031	-0.0028	-0.0046	-0.0023	-0.0052	-0.0045	-0.0035	-0.0051	-0.0038	0.0003	-0.0054	-0.0021	-0.0041	-0.0047	-0.0026	-0.0022	-0.0039	0.0003	0.0036	0.0015	0.0012	0.0021	0.0037	0.0011	0.0023
P040.C	F040_CA001_VORT_Cell_122	BASE_NULL_VORT_PSI	-0.0203	-0.0171	-0.019	-0.0206	-0.005	-0.0024	-0.0115	0.0015	-0.0022	-0.0071	-0.0157	-0.0139	-0.0003	-0.0157	-0.0169	-0.0073	0.0002	0.0066	-0.0039	0.0029	0.0168	0.0289	0.0122	0.011	0.0091	0.0031	0.0064	0.0016	0.0028	-0.015	-0.0249	-0.0081	0.007	-0.0041	0.0009	-0.0066	-0.0094	-0.0024	0.0036	0.0081	0.0018	-0.0076	0.0126	0.0244	0.0115	0.0143	0.01
P040.C	F040_CA001_VORT_Cell_125	BASE_NULL_VORT_PSI	-0.0085	-0.0004	-0.0005	0.0019	0.0136	0.0158	0.0247	0.0243	0.0206	0.0094	0.0017	-0.0002	-0.0048	0.0026	0.0025	-0.0052	-0.0051	-0.0122	-0.0139	-0.0125	0.0202	0.0215	0.0181	0.0107	0.0143	0.0167	0.0154	0.0161	0.0215	0.0403	0.0301	0.0318	0.031	0.0324	0.0264	0.0165	0.0049	0	-0.0065	-0.009	-0.0089	-0.0093	-0.0133	-0.024	-0.0158	-0.0163	-0.0247
P040.C	F040_CA001_VORT_Cell_130	BASE_NULL_VORT_PSI	-0.0243	-0.0312	-0.0405	-0.0441	-0.0437	-0.0229	-0.0243	-0.0238	-0.0245	-0.0211	-0.0175	-0.0163	0	-0.0022	-0.01	-0.0128	-0.0041	0.0008	-0.006	0.0072	0.0059	-0.0014	-0.0121	-0.008	-0.0105	-0.0063	-0.0006	0.0124	0.0101	0.0061	0.0032	-0.0086	-0.0102	-0.0078	-0.014	-0.0081	0.0034	0.0125	0.0167	0.0072	0.0097	0.0108	0.0053	0.0067	-0.0077	-0.0053	-0.002
P040.C	F040_CA001_VORT_Cell_131	BASE_NULL_VORT_PSI	-0.0341	-0.0367	-0.0408	-0.0424	-0.0413	-0.0426	-0.0383	-0.0365	-0.0358	-0.0344	-0.0348	-0.0316	-0.0233	-0.012	-0.0166	-0.0172	-0.017	-0.0195	-0.0197	-0.0214	-0.0234	-0.0205	-0.0216	-0.0191	-0.0182	-0.014	-0.0138	-0.0091	-0.0036	-0.0006	0.007	0.015	0.0181	0.0302	0.0192	0.0149	0.0129	0.0116	0.022	0.0294	0.0229	0.0275	0.0265	0.0225	0.0205	0.018	0.0188
P040.C	F040_CA001_VORT_Cell_132	BASE_NULL_VORT_PSI	-0.0387	-0.0357	-0.0336	-0.035	-0.035	-0.0331	-0.0317	-0.0313	-0.0314	-0.0279	-0.0219	-0.016	-0.0066	-0.0056	-0.0112	-0.0081	-0.0035	0.0055	0.0072	0.0073	0.0101	0.0147	0.0099	0.0104	0.0103	0.0039	0.0035	0.0025	0.0046	0.0048	0.0096	0.0083	0.0042	0.0091	0.0154	0.0201	0.0179	0.0284	0.0273	0.025	0.0263	0.0232	0.0155	0.0152	0.0129	0.0086	0.0183
P040.C	F040_CA001_VORT_Cell_134	BASE_NULL_VORT_PSI	-0.04	-0.0346	-0.0363	-0.0179	-0.0101	-0.0201	-0.0292	-0.0362	-0.0406	-0.0463	-0.0511	-0.0538	-0.052	-0.0483	-0.0442	-0.0459	-0.0436	-0.0424	-0.0422	-0.0392	-0.0325	-0.0287	-0.0234	-0.0237	-0.0167	-0.0018	0.0092	0.0145	0.0164	0.014	0.0153	0.0169	0.0131	0.0063	0.0116	0.0265	0.0216	0.0237	0.0229	0.0181	0.0295	0.0299	0.0265	0.0285	0.0297	0.0288	0.0248
P040.C	F040_CA001_VORT_Cell_135	BASE_NULL_VORT_PSI	-0.0115	-0.0106	-0.0104	-0.0095	-0.0085	-0.009	-0.0079	-0.0076	-0.0076	-0.0085	-0.0076	-0.0069	-0.0066	-0.006	-0.0058	-0.0051	-0.0042	-0.0048	-0.0034	-0.0026	-0.0029	-0.0035	-0.0027	-0.0019	-0.0022	-0.0009	0	-0.0006	-0.0006	-0.0006	0.0002	0.0016	-0.0005	0.0014	0.0011	0.0015	0.0029	0.0021	0.003	0.0039	0.0039	0.0056	0.0073	0.0067	0.0046	0.0066	0.0085
P040.C	F040_CA001_VORT_Cell_136	BASE_NULL_VORT_PSI	-0.065	-0.0571	-0.0558	-0.0611	-0.052	-0.0436	-0.0442	-0.0273	-0.0354	-0.0388	-0.0296	-0.0243	-0.0087	-0.0125	-0.0201	-0.0286	-0.0328	-0.0353	-0.0438	-0.0483	-0.0421	-0.0448	-0.0429	-0.0405	-0.0394	-0.0399	-0.0193	-0.0166	-0.0234	-0.0207	-0.0102	0.0005	-0.0035	0.0093	0.008	0.0099	0.0073	0.0174	0.021	0.0235	0.031	0.0364	0.0313	0.0456	0.04	0.0397	0.0405
P040.C	F040_CA001_VORT_Cell_137	BASE_NULL_VORT_PSI	-0.0169	-0.0105	-0.0091	0.002	-0.0004	-0.0036	-0.0034	-0.0066	-0.0014	0.0057	0.0083	0.0066	0.0038	0.0056	-0.0029	-0.0036	-0.0044	-0.001	0.0032	0.0004	0.0003	-0.0012	-0.0048	-0.0064	-0.0067	0.0004	-0.0058	0.0006	0.0007	-0.0093	-0.0056	-0.0043	-0.0093	0.0052	0.0107	0.0248	0.01	0.0203	0.0077	0.0084	0.0043	0.0031	0.0038	0.0019	-0.0041	0.0056	-0.002
P040.C	F040_CA001_VORT_Cell_14	BASE_NULL_VORT_PSI	-0.0108	-0.0099	-0.0074	-0.0052	-0.0072	-0.0048	-0.0008	-0.0037	-0.0029	-0.0014	-0.0005	-0.0022	-0.0057	-0.0043	-0.002	-0.0031	-0.0058	-0.0021	-0.0038	-0.0054	-0.0029	-0.0034	-0.0016	-0.0013	-0.0055	-0.0004	-0.0006	-0.0008	0.0015	0.004	0.0048	0.0058	0.0061	0.0056	0.0043	0.0036	0.004	0.0011	0.0016	0	0.0051	0.0085	0.0045	0.0014	0.0002	0.0019	0.001
P040.C	F040_CA001_VORT_Cell_140	BASE_NULL_VORT_PSI	-0.0253	-0.0264	-0.027	-0.0255	-0.0258	-0.0267	-0.0222	-0.0233	-0.0181	-0.0191	-0.0206	-0.0215	-0.0197	-0.0143	-0.0128	-0.0045	0.0003	-0.002	0.0146	0.0139	0.0064	0.0007	-0.0023	-0.0085	-0.011	-0.0161	-0.0087	0.0031	0.0105	0.0132	0.032	0.031	0.026	0.005	0.001	-0.0063	-0.0123	-0.0125	-0.0119	-0.0131	-0.0099	-0.0121	-0.0105	-0.0054	-0.0096	-0.0025	0.0015
P040.C	F040_CA001_VORT_Cell_143	BASE_NULL_VORT_PSI	-0.0152	-0.016	-0.0148	-0.0155	-0.0164	-0.0137	-0.015	-0.0136	-0.011	-0.0059	-0.0027	-0.0067	-0.0044	-0.0072	-0.003	-0.0039	-0.0034	-0.0045	0.0013	0.0001	-0.0051	-0.0054	-0.0056	0.0008	-0.0038	-0.0026	0.0029	-0.0015	-0.0003	-0.0009	0.012	0.0132	0.0155	0.008	-0.0016	-0.0021	0.0052	0.0025	0.0015	0.0024	0.0035	-0.002	0.0029	-0.0009	0.0079	0.0042	-0.0006
P040.C	F040_CA001_VORT_Cell_145	BASE_NULL_VORT_PSI	-0.0169	-0.0166	-0.0134	-0.0093	-0.0105	-0.0094	-0.012	-0.0123	-0.0148	-0.0143	-0.0129	-0.0126	-0.0116	-0.0123	-0.0104	-0.0095	-0.0115	-0.0107	-0.0092	-0.0107	-0.009	-0.0079	-0.0052	-0.0093	-0.0055	-0.0021	-0.0036	-0.0011	0.0006	0.0015	0.0012	0	-0.0025	-0.0003	-0.0009	0.0002	0.0018	0.0042	0.0033	0.0055	0.0038	0.0039	0.0089	0.0083	0.0085	0.0097	0.0067
P040.C	F040_CA001_VORT_Cell_146	BASE_NULL_VORT_PSI	-0.0059	-0.0036	-0.004	-0.0048	-0.005	-0.0069	-0.0062	-0.0069	-0.0061	-0.007	-0.0068	-0.005	-0.0057	-0.0046	-0.0052	-0.003	-0.0048	-0.0015	-0.0031	-0.0023	-0.0027	-0.0018	-0.0014	-0.0026	-0.0022	-0.0014	-0.0021	0.0009	0.0033	0.0028	0.003	-0.0001	0.0025	0.0012	0.0001	-0.0001	0.001	0.0002	0.0015	0.0031	0.0045	0.0034	0.0042	0.0014	0.0008	0.0044	0.004
P040.C	F040_CA001_VORT_Cell_147	BASE_NULL_VORT_PSI	-0.018	-0.017	-0.0187	-0.0155	-0.0161	-0.0167	-0.0146	-0.0137	-0.0134	-0.0125	-0.0131	-0.0137	-0.0105	-0.0075	-0.012	-0.01	-0.0099	-0.0082	-0.0053	-0.0057	-0.0034	-0.0035	-0.0037	-0.0044	-0.0039	-0.0038	-0.0034	-0.0016	-0.0006	0.0014	0.0009	-0.0005	-0.0014	0.0052	0.0019	0.0024	0.0031	0.0057	0.0087	0.0069	0.0092	0.0068	0.0063	0.0096	0.0082	0.0106	0.0079
P040.C	F040_CA001_VORT_Cell_148	BASE_NULL_VORT_PSI	-0.003	0.0013	0.0039	-0.0037	-0.0018	-0.0027	-0.0042	-0.0037	-0.0037	-0.0087	-0.0117	-0.0138	-0.0101	-0.0113	-0.0119	-0.0128	-0.0097	-0.0127	-0.0115	-0.0132	-0.0125	-0.0075	-0.0103	-0.0068	-0.0077	-0.0064	-0.0059	-0.0058	-0.0022	0.0012	0.0052	0.0105	0.0085	0.011	0.0054	0.005	0.0022	0.0042	0.0018	0.0031	0.0115	0.0118	0.0103	0.0092	0.0036	0.0049	0.0048
P040.C	F040_CA001_VORT_Cell_15	BASE_NULL_VORT_PSI	-0.0161	-0.0173	-0.0136	-0.0119	-0.0066	-0.0111	-0.0096	-0.012	-0.0147	-0.0124	-0.009	-0.0063	-0.0087	-0.0095	-0.01	-0.0074	-0.0081	-0.0071	-0.0094	-0.0123	-0.0016	-0.0065	-0.0041	0.0089	0.0064	0.0088	0.0066	0.0011	0.0046	-0.003	0.0011	0.003	0.002	0.0023	0.0008	0.001	0.0002	0.0006	-0.0003	-0.0017	0.0022	0.0014	0.001	0.0036	0.0091	0.0078	0.0072
P040.C	F040_CA001_VORT_Cell_150	BASE_NULL_VORT_PSI	-0.0155	-0.0119	-0.012	-0.0156	-0.0139	-0.0128	-0.0124	-0.01	-0.0151	-0.0132	-0.0105	-0.0122	-0.0065	-0.0022	-0.0058	-0.0038	-0.0011	-0.0016	-0.0035	-0.0029	-0.0091	-0.0057	-0.0057	-0.0088	-0.0063	-0.0068	-0.0056	-0.0053	-0.0053	-0.0063	0.0454	0.1128	0.1038	0.0671	0.0209	-0.0031	-0.0033	-0.0083	-0.0113	-0.009	-0.0075	-0.0093	-0.0075	-0.0059	-0.0069	-0.0063	-0.0081
P040.C	F040_CA001_VORT_Cell_151	BASE_NULL_VORT_PSI	-0.033	-0.0362	-0.0261	-0.0139	0.0018	0.0047	0.0024	0.0071	0.0149	0.0113	0.0034	0.0047	-0.0034	-0.0235	-0.0315	-0.0338	-0.0289	-0.0362	-0.0341	-0.0263	-0.0271	-0.0248	-0.0217	-0.0105	0.0047	0.0181	0.0153	0.0137	0.0312	0.0314	0.0372	0.0352	0.03	0.0056	-0.0081	-0.0114	-0.0165	-0.0182	-0.0195	-0.0219	-0.0236	-0.019	-0.0144	-0.0163	-0.0096	-0.0164	-0.0128
P040.C	F040_CA001_VORT_Cell_155	BASE_NULL_VORT_PSI	-0.0113	-0.0115	-0.0098	-0.0109	-0.0066	-0.0019	0.0012	0.002	0.0024	0.0001	0.0001	-0.0016	-0.0054	-0.003	-0.0113	-0.0102	-0.0102	-0.0125	-0.0106	-0.0104	-0.0102	-0.0103	-0.008	-0.0098	-0.0087	-0.0069	-0.0051	-0.0068	-0.0035	-0.0035	-0.0041	-0.0017	0.0002	0.0004	0.0006	-0.0004	-0.0017	-0.0004	-0.0003	0.0011	0.0054	0.0081	0.0103	0.0063	0.0076	0.0102	0.0149
P040.C	F040_CA001_VORT_Cell_156	BASE_NULL_VORT_PSI	-0.0048	-0.0103	-0.009	-0.009	-0.0114	-0.0137	-0.0065	-0.0138	-0.0264	-0.0196	-0.0174	-0.0166	-0.0226	-0.0165	-0.0198	-0.0187	-0.0153	-0.0128	-0.0119	-0.0083	-0.0084	-0.009	-0.0052	-0.0064	0.0028	0.0039	-0.0048	-0.004	-0.0043	0.0005	-0.0005	-0.0059	-0.0028	0.0024	-0.0016	0.0063	0.0163	0.0131	0.0139	0.0119	0.0215	0.0128	0.0154	0.0147	0.0148	0.0112	0.0075
P040.C	F040_CA001_VORT_Cell_157	BASE_NULL_VORT_PSI	-0.0186	-0.0196	-0.0166	-0.0096	0.005	0.0098	0.0199	0.0288	0.0423	0.0414	0.0282	0.0116	0.0051	-0.0026	-0.0118	-0.0156	-0.0116	-0.0133	-0.0144	-0.0133	-0.0157	-0.0114	-0.0102	-0.0121	-0.0075	-0.0044	-0.0095	-0.0082	-0.0055	-0.0081	-0.0067	-0.0087	-0.0078	-0.0012	-0.0046	-0.001	0.0101	0.0243	0.0607	0.0478	0.0287	0.015	-0.0007	-0.0087	-0.0091	-0.0145	-0.0142
P040.C	F040_CA001_VORT_Cell_16	BASE_NULL_VORT_PSI	-0.0321	-0.0292	-0.0265	-0.0266	-0.0239	-0.0238	-0.0235	-0.0216	-0.0205	-0.0205	-0.0196	-0.0206	-0.0165	-0.0125	-0.0126	-0.0133	-0.0121	-0.0145	-0.0141	-0.0101	-0.012	-0.0095	-0.0092	-0.011	-0.0073	-0.005	0.0066	0.007	0.0087	0.005	0.0104	0.009	0.0069	0.0105	0.0077	0.0105	0.0073	0.0101	0.0091	0.0125	0.0096	0.0107	0.0139	0.0118	0.0139	0.0162	0.0186
P040.C	F040_CA001_VORT_Cell_160	BASE_NULL_VORT_PSI	-0.0008	-0.0031	-0.0038	-0.0001	-0.0019	-0.0037	-0.0002	-0.0053	-0.0075	-0.0016	0.0033	-0.0005	-0.0023	-0.0058	-0.0055	-0.0044	-0.0073	-0.0119	-0.0105	-0.0077	-0.0056	-0.0051	-0.0064	-0.002	-0.0005	-0.0006	0.0003	0.0019	0.0066	0.0105	0.0102	0.007	0.0074	0.008	0.0086	0.0076	0.0106	0.0095	0.0083	0.0069	0.0055	0.0042	0.0031	0.0058	-0.0017	-0.003	-0.0013
P040.C	F040_CA001_VORT_Cell_17	BASE_NULL_VORT_PSI	-0.0195	-0.0171	-0.0205	-0.0171	-0.0153	-0.0237	-0.012	-0.0144	-0.004	-0.0022	-0.0077	-0.0062	-0.0076	-0.0136	-0.0078	-0.0098	-0.0078	-0.0124	-0.0122	-0.0095	-0.01	-0.0112	-0.0145	-0.007	-0.0139	-0.0043	-0.0054	-0.0065	0	-0.0019	0.0012	-0.0038	0.0017	0.006	0.0058	0	0.0068	0.0047	0.0046	0.0074	0.0029	0.0062	0.0066	0.0097	0.0018	0.0101	0.0043
P040.C	F040_CA001_VORT_Cell_20	BASE_NULL_VORT_PSI	-0.0033	-0.0034	-0.0012	-0.0023	-0.0027	-0.0041	-0.0012	-0.0014	-0.0027	-0.0022	-0.0019	0.0008	0.002	0.0017	0.0008	-0.0002	0.0017	-0.0011	0.0012	0.0018	0.001	0.0013	0.0029	-0.0004	-0.001	0.0014	0.0013	-0.0005	0.0015	0.0009	0.0042	0.0019	0.0021	0.004	0.0023	0.0023	0.001	0.0016	0.0034	0.0023	0.0044	0.0021	0.0037	0.0032	0.0021	0.0044	0.0011
P040.C	F040_CA001_VORT_Cell_21	BASE_NULL_VORT_PSI	-0.0118	-0.0121	-0.0105	-0.011	-0.012	-0.01	-0.011	-0.0114	-0.0089	-0.0094	-0.01	-0.0101	-0.0102	-0.0114	-0.0095	-0.0091	-0.0083	-0.0064	-0.008	-0.0085	-0.0085	-0.0086	-0.0066	-0.0046	-0.0074	-0.0044	-0.0027	-0.0061	-0.0019	-0.0029	0.0013	0.0011	-0.0009	0.0027	0.0024	0.0052	0.003	0.0075	0.0072	0.0093	0.0079	0.006	0.0088	0.0089	0.0104	0.0097	0.0095
P040.C	F040_CA001_VORT_Cell_23	BASE_NULL_VORT_PSI	0.0329	0.0245	0.016	0.0004	-0.0093	-0.0153	-0.0184	-0.0203	-0.0204	-0.021	-0.0179	-0.0179	-0.0179	-0.017	-0.0104	-0.0138	-0.012	-0.0145	-0.0136	-0.0121	-0.0088	-0.0078	-0.0081	-0.0065	-0.0104	-0.0085	-0.0123	-0.0109	-0.0156	-0.0147	-0.015	-0.0164	-0.0065	-0.009	-0.008	-0.0096	-0.0104	-0.0088	-0.0092	-0.0084	-0.0072	-0.0096	-0.0101	-0.0071	-0.0033	-0.0054	0.0015
P040.C	F040_CA001_VORT_Cell_27	BASE_NULL_VORT_PSI	-0.0113	-0.0054	0.0035	0.0194	0.0348	0.039	0.0396	0.0398	0.033	0.0229	0.0151	0.007	-0.0001	-0.0134	-0.0168	-0.0184	-0.0198	-0.0236	-0.0199	-0.023	-0.0209	-0.0188	-0.0187	-0.0157	-0.0213	-0.0179	-0.0196	-0.0229	-0.0202	-0.0203	-0.0187	-0.02	-0.0155	-0.0147	-0.0143	-0.0147	-0.0163	-0.0159	-0.0071	-0.0065	0.0033	0.0062	0.009	0.0273	0.0492	0.0643	0.062
P040.C	F040_CA001_VORT_Cell_28	BASE_NULL_VORT_PSI	-0.0455	-0.0387	-0.0358	-0.0366	-0.0362	-0.0336	-0.0294	-0.0256	-0.0287	-0.0267	-0.0212	-0.0279	-0.0221	-0.0231	-0.02	-0.0225	-0.0171	-0.0167	-0.0172	-0.011	-0.0115	-0.0062	0.0087	0.0192	0.0128	0.0204	0.0305	0.0204	0.0216	0.0242	0.0186	0.0238	0.0141	0.0179	0.0186	0.0188	0.0196	0.017	0.0075	0.0075	0.0025	0.0099	0.0103	0.0122	0.0109	0.0124	0.0146
P040.C	F040_CA001_VORT_Cell_29	BASE_NULL_VORT_PSI	-0.0062	-0.0003	-0.0052	0.0013	-0.0032	-0.0091	0.0012	-0.0051	-0.0141	-0.0175	-0.0054	0.0076	-0.0014	-0.007	-0.0035	-0.0057	0.0082	0.0063	-0.0018	-0.0078	-0.0102	-0.0096	-0.0111	-0.0106	-0.0087	0.002	0.0096	-0.0052	-0.0096	-0.0068	-0.0144	-0.0123	-0.0112	-0.001	0.0014	0.0138	0.0162	0.0148	0.006	-0.0002	-0.0089	0.0054	0.0037	0.0112	0.0064	0.0028	0.0104
P040.C	F040_CA001_VORT_Cell_30	BASE_NULL_VORT_PSI	-0.0266	-0.0258	-0.0284	-0.0349	-0.0384	-0.0428	-0.0389	-0.042	-0.0436	-0.045	-0.0462	-0.053	-0.0471	-0.0388	-0.0432	-0.0459	-0.0425	-0.0484	-0.0487	-0.05	-0.0411	-0.0296	-0.0253	-0.017	-0.0155	-0.0042	0.0128	0.0475	0.0637	0.0687	0.025	0.007	-0.0066	0.0098	0.0094	0.0083	0.0169	0.0122	0.0229	0.0331	0.0335	0.0152	0.0026	0.0025	-0.0022	0.0206	0.0381
P040.C	F040_CA001_VORT_Cell_32	BASE_NULL_VORT_PSI	-0.0157	-0.017	-0.0169	-0.017	-0.0114	-0.0154	-0.0132	-0.0121	-0.0121	-0.006	-0.0089	-0.0119	-0.0096	-0.0066	-0.0072	-0.0071	-0.0089	-0.0077	-0.0052	-0.0097	-0.0034	-0.0028	-0.0051	-0.0044	-0.0029	-0.0017	-0.0029	-0.0009	0.0001	0.0022	0.0053	0.0054	-0.0002	0.0046	0.0028	0.0041	0.0008	0.0023	0.0036	0.0036	0.0061	0.0059	0.0089	0.0125	0.0141	0.0357	0.0393
P040.C	F040_CA001_VORT_Cell_33	BASE_NULL_VORT_PSI	-0.0154	-0.0153	-0.0148	-0.0153	-0.0138	-0.0155	-0.0167	-0.0146	-0.018	-0.019	-0.0167	-0.0179	-0.0146	-0.0121	-0.0123	-0.0103	-0.0083	-0.0096	-0.0094	-0.0091	-0.0087	-0.0079	-0.0068	-0.0081	-0.0022	-0.0016	-0.0011	-0.0029	0.0004	0.002	0.0229	0.0319	0.0313	0.0239	0.0204	0.0159	0.0113	0.0112	0.007	0.0042	0.0035	-0.003	0.0002	0.0031	0.0031	0.0015	0.004
P040.C	F040_CA001_VORT_Cell_34	BASE_NULL_VORT_PSI	-0.0027	0.0095	0.0113	0.0038	0.0033	-0.0001	-0.0048	-0.006	-0.0079	-0.0126	-0.0094	-0.0064	-0.002	-0.0046	-0.0056	-0.0099	-0.0091	-0.0126	-0.0104	-0.0108	-0.0121	-0.009	-0.011	-0.0098	-0.011	-0.0054	-0.0104	-0.0093	-0.0018	-0.0046	-0.006	0.0047	0.003	0.0051	0.0081	0.0055	0.0016	0.0053	0.0028	0.0012	0.006	0.002	0.0029	0.0011	0.001	0.0021	0.0018
P040.C	F040_CA001_VORT_Cell_35	BASE_NULL_VORT_PSI	-0.0058	0.0073	-0.0052	0.0092	-0.005	-0.0015	0.0094	-0.0052	-0.0089	-0.0059	-0.0031	-0.0021	-0.0018	-0.0063	0.001	-0.0018	-0.0015	0.0038	0.0091	0.0122	0.0101	0.0007	-0.0005	-0.0148	-0.0059	0.0033	-0.006	-0.0165	-0.0059	-0.0074	0.002	0.0044	-0.0007	0.0127	0.0079	0.005	-0.0077	-0.0094	-0.0129	0.0078	0.0065	-0.0054	-0.0021	-0.0025	0.0002	-0.0018	0.0049
P040.C	F040_CA001_VORT_Cell_36	BASE_NULL_VORT_PSI	0.035	0.0214	0.0057	-0.0049	-0.0148	-0.0203	-0.0221	-0.0214	-0.0207	-0.0231	-0.0202	-0.0223	-0.0235	-0.021	-0.0178	-0.0176	-0.0174	-0.0154	-0.0142	-0.0152	-0.0165	-0.0123	-0.0145	-0.0106	-0.0102	-0.0068	0.004	0.0042	0.047	0.0868	0.092	0.0728	0.0497	0.0411	0.027	0.0154	0.0022	-0.0054	-0.0089	-0.0159	-0.0106	-0.0133	-0.013	-0.0125	-0.0133	-0.011	-0.0107
P040.C	F040_CA001_VORT_Cell_41	BASE_NULL_VORT_PSI	-0.0096	-0.0046	-0.006	-0.0067	-0.0057	-0.001	-0.0064	-0.005	-0.0047	-0.0069	-0.0079	-0.0082	-0.0085	-0.0069	-0.0072	-0.0067	-0.0049	-0.007	-0.0101	-0.0067	-0.0066	-0.0046	-0.0031	-0.0054	-0.0034	-0.0001	-0.0013	-0.001	0.0021	-0.0015	-0.0005	0.0001	-0.002	0.0002	0.0004	0.0027	0.0022	0.0006	0.0015	-0.0001	0.0012	0.0038	0.0038	0.0073	0.0046	0.0034	0.0076
P040.C	F040_CA001_VORT_Cell_47	BASE_NULL_VORT_PSI	-0.027	-0.0221	-0.0253	-0.0233	-0.0229	-0.0224	-0.0219	-0.0208	-0.0173	-0.0212	-0.0153	-0.0182	-0.0151	-0.0201	-0.0195	-0.0173	-0.0098	-0.0135	-0.0119	-0.0138	-0.0141	-0.0117	-0.0097	-0.0103	-0.0096	-0.0046	-0.0058	-0.0036	-0.0057	-0.0047	0.0022	-0.0008	-0.0046	0.0016	0.0039	-0.0015	-0.0004	0.0003	0.0053	0.0023	0.0077	0.0102	0.0237	0.0544	0.0767	0.0744	0.0597
P040.C	F040_CA001_VORT_Cell_54	BASE_NULL_VORT_PSI	-0.0403	-0.0395	-0.0353	-0.0338	-0.0348	-0.032	-0.0289	-0.0262	-0.0297	-0.0301	-0.032	-0.0269	-0.0225	-0.0234	-0.0224	-0.0219	-0.0239	-0.0188	-0.0143	-0.0119	-0.0139	-0.0087	-0.0151	-0.0087	-0.0064	0.003	0.0001	-0.0063	-0.0022	-0.0077	-0.0015	0	-0.0011	0.0004	0.0067	0.0056	0.008	0.0082	0.0202	0.0188	0.0315	0.0325	0.026	0.027	0.0283	0.0172	0.0201
P040.C	F040_CA001_VORT_Cell_55	BASE_NULL_VORT_PSI	-0.0187	-0.0094	-0.0144	-0.0138	-0.0124	-0.0048	-0.0089	-0.0089	-0.0095	-0.0117	-0.012	-0.0041	-0.0075	-0.0065	-0.0057	-0.005	-0.0022	-0.0057	-0.0057	-0.0075	-0.0069	-0.0037	-0.0019	-0.0013	-0.0015	-0.0059	-0.0068	-0.0009	-0.0007	-0.0026	-0.0037	-0.0022	-0.0009	0.002	-0.0012	0.0063	0.005	0.0033	0.003	0.0059	0.0073	0.0111	0.0096	0.011	0.0111	0.0109	0.0077
P040.C	F040_CA001_VORT_Cell_56	BASE_NULL_VORT_PSI	-0.0116	-0.0117	-0.0098	-0.0103	-0.0097	-0.0067	-0.0083	-0.008	-0.0076	-0.0064	-0.006	-0.0058	-0.008	-0.0051	-0.0024	-0.0049	-0.0041	-0.0034	-0.0007	-0.0054	-0.0011	-0.0026	-0.0015	-0.0032	-0.0038	0.0056	0.0024	-0.0012	-0.0007	0.0016	0	-0.0013	0.0015	0.0026	0.0022	0	0.0014	-0.0006	0.0017	0.0048	0.0034	0.0018	0.0052	0.0055	0.0042	0.0053	0.0051
P040.C	F040_CA001_VORT_Cell_57	BASE_NULL_VORT_PSI	-0.0093	-0.0086	-0.0103	-0.0107	-0.0086	-0.0088	-0.0093	-0.0074	-0.0081	-0.0099	-0.0039	-0.0062	-0.0085	-0.0054	-0.006	-0.0061	-0.0012	-0.0037	-0.0043	-0.0029	-0.0058	-0.0036	-0.0052	-0.0013	-0.0023	0	-0.0006	0.0011	0.0036	0.0015	0.0024	0.0075	0.0025	0.0002	0.0032	0.0019	0.0024	0.003	0.0062	0.0058	0.0084	0.0018	0.0113	0.007	0.0075	0.0069	0.0077
P040.C	F040_CA001_VORT_Cell_58	BASE_NULL_VORT_PSI	-0.0153	-0.0081	-0.0003	0.0072	0.0021	-0.0001	-0.0061	-0.0043	-0.0056	-0.009	-0.0093	-0.0008	-0.004	-0.0165	-0.0097	-0.0039	-0.0012	-0.0024	0.0243	0.0234	0.02	0.0116	-0.0009	-0.0004	-0.0034	-0.0003	-0.0013	0.007	-0.001	-0.006	-0.0005	0.0117	0.0043	0.0061	0.0075	0.009	0.0047	0.0021	0.0062	0.0016	-0.0024	-0.0087	-0.0105	-0.0147	-0.0143	-0.0121	-0.0086
P040.C	F040_CA001_VORT_Cell_59	BASE_NULL_VORT_PSI	-0.0133	-0.0096	-0.0069	-0.0059	-0.0039	0.0018	0.0156	0.0247	0.0264	0.0233	0.0221	0.019	0.0098	0.0033	-0.0035	-0.0085	-0.0094	-0.0118	-0.0111	-0.0117	-0.013	-0.011	-0.0116	-0.0114	-0.0119	-0.0066	-0.0075	-0.0089	-0.0087	-0.0066	-0.0104	-0.0095	-0.0117	-0.009	-0.0073	-0.0111	-0.0079	-0.0077	-0.0074	-0.0046	-0.005	-0.0045	-0.0048	-0.005	-0.0029	0.0017	-0.0026
P040.C	F040_CA001_VORT_Cell_60	BASE_NULL_VORT_PSI	-0.0107	-0.0171	-0.0209	-0.0215	-0.0237	-0.0275	-0.0258	-0.0268	-0.028	-0.0303	-0.0269	-0.0247	-0.0194	-0.0201	-0.0192	-0.0165	-0.011	-0.0113	-0.0067	-0.0008	0.0242	0.0351	0.0445	0.0499	0.0553	0.0471	0.0419	0.0289	0.0253	0.0159	0.0286	0.0253	0.0213	0.0138	-0.0044	-0.0142	-0.0208	-0.0204	-0.0259	-0.028	-0.0265	-0.0256	-0.0242	-0.0218	-0.0244	-0.0217	-0.023
P040.C	F040_CA001_VORT_Cell_61	BASE_NULL_VORT_PSI	0.0069	0.0008	0.0111	0.008	0.0057	0.0026	0.0021	-0.0004	-0.0035	-0.0085	-0.012	-0.0145	-0.0145	-0.017	-0.0152	-0.01	-0.0081	-0.0125	-0.0124	-0.0113	-0.0128	-0.0101	-0.0075	-0.0048	-0.0012	0.004	0.001	-0.0057	-0.0049	-0.005	-0.0044	-0.0046	-0.0066	-0.0019	-0.0024	-0.0039	0.0005	-0.005	-0.0052	-0.0088	-0.0056	-0.0065	-0.0086	0.0024	-0.0016	0.0032	0.0069
P040.C	F040_CA001_VORT_Cell_63	BASE_NULL_VORT_PSI	-0.0208	-0.021	-0.0208	-0.0218	-0.0202	-0.0197	-0.0208	-0.0141	-0.0207	-0.0149	-0.0181	-0.0143	-0.0145	-0.0138	-0.0143	-0.0104	-0.0152	-0.0112	-0.0093	-0.0099	-0.0064	-0.005	-0.0082	-0.004	-0.0006	-0.0006	-0.0029	-0.0029	-0.0016	-0.0047	0.0037	0.0031	0.0009	0.0052	-0.0018	0.0019	0.0083	0.0021	0.0094	0.0043	0.011	0.0079	0.0138	0.0134	0.0108	0.0083	0.0059
P040.C	F040_CA001_VORT_Cell_65	BASE_NULL_VORT_PSI	-0.0128	-0.0116	-0.0094	-0.0061	-0.0059	-0.0003	-0.001	-0.0023	-0.0023	-0.0055	0.0038	-0.0005	-0.0015	0.0003	-0.0046	-0.0004	0.0035	-0.004	-0.0079	-0.0098	-0.0079	-0.0055	-0.0066	-0.0036	-0.0044	-0.0009	-0.0002	-0.0018	0.005	0.0015	0.0003	0.0022	0.0029	0.0008	-0.0021	0.0026	0.0048	0.0034	0.0075	0.0053	0.0051	0.0078	0.0032	0.0064	0.0056	0	-0.0049
P040.C	F040_CA001_VORT_Cell_66	BASE_NULL_VORT_PSI	-0.0204	-0.0203	-0.0195	-0.0199	-0.0167	-0.0172	-0.014	-0.0154	-0.0133	-0.0122	-0.0119	-0.0078	-0.0042	0.0039	0.0106	0.0196	0.0315	0.058	0.0631	0.0695	0.0634	0.0581	0.0437	0.0329	0.013	0.004	-0.0037	-0.0086	-0.0091	-0.0098	-0.0115	-0.012	-0.0142	-0.0121	-0.0132	-0.0122	-0.0121	-0.0137	-0.0102	-0.012	-0.0107	-0.0118	-0.0129	-0.0114	-0.012	-0.0137	-0.0124
P040.C	F040_CA001_VORT_Cell_70	BASE_NULL_VORT_PSI	-0.0139	-0.0121	-0.0106	-0.013	-0.0089	-0.0098	-0.0106	-0.0076	-0.0091	-0.0082	-0.007	-0.0046	-0.0021	0.0021	-0.0002	-0.0016	-0.0031	-0.0029	-0.003	-0.001	-0.0029	-0.0078	-0.0046	-0.0032	-0.0032	-0.0015	-0.0043	-0.0051	-0.0014	-0.0013	0.0029	0.0024	-0.0001	0.0035	0.0015	0.0006	0.0029	-0.0003	0.0025	0.0012	0.0038	0.0022	-0.0013	0.003	-0.0004	0.0034	0.0046
P040.C	F040_CA001_VORT_Cell_72	BASE_NULL_VORT_PSI	0.0078	0.0069	0.011	0.0103	0.0129	0.0108	0.0126	0.01	0.0109	0.0111	0.0048	0.0047	0.0033	0.0021	-0.0068	-0.0052	-0.0072	-0.0058	-0.0073	-0.0069	0.0039	0.0017	-0.0002	-0.0038	-0.0049	-0.0072	-0.0035	-0.0039	-0.0078	-0.0115	-0.0112	-0.0126	-0.0124	-0.0025	-0.009	-0.0049	-0.0015	-0.007	-0.0073	-0.0032	-0.0023	-0.0005	0.0039	0.0052	0.0006	0.0003	0.0003
P040.C	F040_CA001_VORT_Cell_77	BASE_NULL_VORT_PSI	0.0492	0.0426	0.0366	0.0262	0.0135	0.0069	-0.0007	-0.0126	-0.0123	-0.0185	-0.0186	-0.0208	-0.0188	-0.0184	-0.0214	-0.0179	-0.0179	-0.0206	-0.0174	-0.0185	-0.0188	-0.0156	-0.016	-0.0137	-0.019	-0.0124	-0.0168	-0.0147	-0.014	-0.0152	-0.0113	-0.0115	-0.0096	-0.0045	-0.002	0.0016	-0.0003	-0.0004	0.0027	0.0011	0.0088	0.0138	0.0318	0.054	0.0555	0.0466	0.0406
P040.C	F040_CA001_VORT_Cell_78	BASE_NULL_VORT_PSI	-0.0213	-0.0138	-0.0147	-0.0161	-0.0133	-0.0129	-0.0135	-0.0129	-0.0146	-0.0126	-0.009	-0.0088	-0.0096	-0.0097	-0.0099	-0.0066	-0.007	-0.0092	-0.0044	-0.0039	-0.0062	-0.0021	-0.0036	-0.0017	-0.0067	-0.0008	-0.0027	-0.0017	0.0035	-0.0004	0.002	0.0011	0.0028	0.0061	0.0038	0.0039	0.0061	0.0041	0.0039	0.0056	0.0076	0.0046	0.0071	0.0067	0.0081	0.0088	0.0083
P040.C	F040_CA001_VORT_Cell_81	BASE_NULL_VORT_PSI	-0.0181	-0.0149	-0.0174	-0.0174	-0.0167	-0.0181	-0.0169	-0.0019	-0.0058	-0.0122	-0.0112	-0.0132	-0.0165	-0.0092	-0.0112	-0.0122	-0.0114	-0.0118	-0.0096	-0.0099	-0.0084	-0.0044	-0.0045	-0.0073	-0.0069	-0.0043	0.0003	-0.0071	-0.0058	-0.0033	-0.0006	0.0018	-0.0007	-0.0003	0.0012	-0.0035	-0.0001	0.0044	0.0033	0.0025	0.003	0.0091	0.0047	0.0113	0.0131	0.0126	0.0074
P040.C	F040_CA001_VORT_Cell_82	BASE_NULL_VORT_PSI	0.0095	0.0157	0.0136	0.0041	-0.0031	-0.009	-0.0084	-0.0045	-0.0087	-0.01	-0.0031	-0.0038	-0.0068	-0.0069	-0.0093	-0.0105	-0.0097	-0.0076	-0.0047	-0.0036	-0.0015	0.0066	0.0063	0.0064	0.0038	-0.0011	-0.0041	-0.0064	-0.008	-0.0088	-0.0062	-0.0074	-0.0084	-0.0076	-0.0078	-0.007	-0.0057	-0.0054	-0.0061	-0.0005	-0.0031	0.0006	-0.0011	0.0029	0.0049	0.0037	0.0084
P040.C	F040_CA001_VORT_Cell_85	BASE_NULL_VORT_PSI	-0.0111	-0.0106	-0.006	-0.008	-0.0079	-0.0124	-0.0064	-0.0047	-0.0074	-0.0112	-0.007	-0.0093	-0.0116	-0.0136	-0.014	-0.0096	-0.0101	-0.0085	-0.0113	-0.0105	-0.0096	-0.0044	-0.0073	-0.0088	-0.0109	-0.0081	-0.0046	-0.0031	0.0024	0.0006	-0.0011	0.0054	0.0056	0.0082	0.0047	0.007	0.0089	0.0081	0.0069	0.004	0.0078	0.0097	0.0037	0.0051	0.0093	0.0096	0.0112
P040.C	F040_CA001_VORT_Cell_86	BASE_NULL_VORT_PSI	0.0954	0.0433	0.0107	-0.0102	-0.0143	-0.0217	-0.0184	-0.0121	-0.0164	-0.0136	-0.0089	-0.0064	-0.0059	-0.0048	0.0016	0.0028	0.0072	0.0035	0.0062	0.0101	0.0096	0.0125	0.012	0.0091	0.0046	0.002	-0.002	-0.0037	-0.0076	-0.0102	-0.0134	-0.0033	-0.0084	-0.0108	-0.0129	-0.0106	-0.0088	-0.0103	-0.0121	-0.0138	-0.0068	-0.0079	-0.0014	0.0008	0.0117	0.0095	0.009
P040.C	F040_CA001_VORT_Cell_88	BASE_NULL_VORT_PSI	-0.0091	-0.0065	-0.0041	-0.0047	-0.0041	0.002	-0.0027	-0.0053	-0.0041	-0.0046	-0.0046	-0.0057	-0.0061	-0.0045	-0.0081	-0.0065	-0.0035	-0.0072	-0.0046	-0.0088	-0.0066	-0.0058	-0.0034	-0.0004	-0.0029	-0.0009	-0.0038	-0.0051	-0.0036	-0.0011	-0.0015	-0.0039	-0.002	0.0012	-0.0017	0.0008	0.0019	0.0014	0.001	0.0006	0.0007	0.0025	0.0001	0.0066	0.0045	0.0058	0.0059
P040.C	F040_CA001_VORT_Cell_89	BASE_NULL_VORT_PSI	-0.0113	-0.0131	-0.0096	-0.0085	-0.0061	-0.0093	-0.0112	-0.0119	-0.0108	-0.0101	-0.0107	-0.0099	-0.0121	-0.0088	-0.0091	-0.0065	-0.0065	-0.0088	-0.0052	-0.0026	0.0039	0.0032	0.0041	0.0023	0.0019	-0.0009	-0.0028	-0.0035	0.001	0.0005	-0.0014	0.0028	-0.0003	0.0012	0.0033	0.002	0.0021	0.0041	0.0097	0.0085	0.0034	0.0042	0.0045	0.0055	0.0066	0.0075	0.0058
P040.C	F040_CA001_VORT_Cell_93	BASE_NULL_VORT_PSI	-0.0038	0.0051	-0.0147	0.0053	0.0094	0.009	-0.0032	0.0115	0.002	0.0013	0.0059	0.0157	0.0181	0.0076	0.006	0.0087	0.0036	0	-0.0049	0.0028	0.0087	-0.0012	0.0071	-0.0067	0.0001	0.0075	0.0042	0.001	-0.0066	0.0004	-0.0049	-0.0161	-0.0129	-0.0128	-0.0017	-0.0094	-0.0044	0.0017	-0.0085	0.0015	0.0038	0.0079	0.0025	0.0128	0.0069	0.0019	0.0025
P040.C	F040_CA001_VORT_Cell_96	BASE_NULL_VORT_PSI	-0.0332	-0.0334	-0.0325	-0.0314	-0.0274	-0.0283	-0.0239	-0.021	-0.0234	-0.0244	-0.0196	-0.0211	-0.0208	-0.0183	-0.0148	-0.0131	-0.0095	-0.0081	-0.0127	-0.011	-0.0093	-0.006	-0.006	-0.0062	-0.0073	-0.0051	-0.004	-0.0091	-0.007	-0.0026	-0.0007	-0.0028	0.001	0.0055	0.0036	0.005	0.0022	0.005	0.0107	0.0144	0.009	0.0079	0.0138	0.018	0.0118	0.0142	0.0155
P040.C	F040_CA001_VORT_Cell_98	BASE_NULL_VORT_PSI	-0.0065	-0.0032	-0.0017	-0.0012	0.0019	-0.0006	0.0045	0.0036	-0.0015	-0.0026	-0.0043	0.0011	0.0158	0.0343	0.0411	0.0402	0.0434	0.0373	0.037	0.0319	0.026	0.0262	0.0158	0.0086	0.0031	0.0005	-0.0091	-0.0072	-0.0095	-0.0104	-0.008	-0.0077	-0.0077	-0.0049	-0.0034	-0.0103	-0.0066	-0.0092	-0.0097	-0.0106	-0.0137	-0.015	-0.0122	-0.0149	-0.0151	-0.013	-0.0124
P040.C	F040_CA001_VORT_Cell_99	BASE_NULL_VORT_PSI	-0.01	-0.0011	-0.0038	-0.0075	-0.0099	-0.0084	-0.0105	-0.0085	-0.0031	-0.004	-0.0062	-0.0032	-0.0037	-0.0056	0.0032	0.001	0.0019	0.0045	0.0052	0.0094	0.0087	0.0051	0.0113	0.0119	0.0084	0.0122	0.0051	0.0004	-0.0032	0.0002	-0.0058	-0.0008	-0.0002	0.0013	0.0042	0.0042	0.0008	0.0012	-0.0027	0.0009	0.0054	-0.0011	-0.0026	0.0005	-0.0018	0.0022	0.0026
P040.C	F040_CA002_VORT_Cell_14	BASE_NULL_VORT_PSI	-0.0147	-0.0132	-0.0124	-0.0134	-0.0138	-0.0137	-0.0128	-0.0134	-0.0121	-0.0126	-0.0121	-0.0121	-0.0097	-0.0087	-0.0079	-0.0024	-0.0012	0.0008	0.0015	0.0025	0.0033	0.0033	0.0005	0.0022	0.0074	0.0083	0.0076	0.0075	0.0072	0.0059	0.0036	0.0018	-0.0002	-0.0007	-0.0001	0.0003	0.0024	0.0024	0.0051	0.0065	0.0089	0.0071	0.0079	0.0076	0.0067	0.0091	0.0109
P040.C	F040_CA002_VORT_Cell_15	BASE_NULL_VORT_PSI	-0.0073	-0.0068	-0.0052	-0.0058	-0.0055	-0.0042	-0.0043	-0.0054	-0.0041	-0.0047	-0.0061	-0.0043	-0.0044	-0.004	-0.0046	-0.004	-0.0042	-0.0023	-0.0019	-0.0023	-0.0035	-0.0024	-0.0031	-0.0044	-0.0032	-0.0027	-0.0014	-0.0011	-0.0007	-0.0011	-0.0013	0.0006	-0.0012	-0.0004	0.0002	-0.0003	0.001	0.0017	0.0013	0.0029	0.0024	0.0011	0.0017	0.0006	0.0029	0.0042	0.002
P040.C	F040_CA002_VORT_Cell_16	BASE_NULL_VORT_PSI	-0.0096	-0.0085	-0.007	-0.0075	-0.0063	-0.0057	-0.0053	-0.0069	-0.0059	-0.0072	-0.0066	-0.0042	-0.0058	-0.0047	-0.0036	-0.0044	-0.0033	-0.003	-0.0034	-0.0051	-0.002	0.0026	-0.0009	-0.0021	-0.0015	-0.0017	-0.0016	-0.0015	-0.0002	-0.0022	-0.0015	-0.0015	-0.0011	0.0008	0	-0.0005	0.0024	0.0011	0.0017	0.0055	0.0041	0.0045	0.0039	0.0024	0.0035	0.0032	0.0045
P040.C	F040_CA002_VORT_Cell_17	BASE_NULL_VORT_PSI	0.0253	0.0241	0.0129	0.0067	0.0053	0.0038	0.0158	0.0207	0.0207	0.0138	0.0144	0.0136	0.0147	0.0165	0.0076	0.0034	0.0087	0.013	0.0092	0.0045	0.0045	0.0054	0.0103	0.009	0.0032	0.0027	0.0001	-0.0049	-0.0082	-0.003	0.0036	-0.0011	-0.0023	0.0022	-0.0009	-0.0051	-0.013	-0.02	-0.0243	-0.026	-0.0292	-0.0262	-0.0252	-0.0241	-0.0221	-0.0183	-0.0103
P040.C	F040_CA002_VORT_Cell_18	BASE_NULL_VORT_PSI	-0.0016	-0.0002	-0.0003	-0.0003	-0.0007	-0.0007	0.0005	0.0007	0.0003	-0.0014	-0.002	-0.002	-0.0021	-0.0022	-0.0014	-0.0019	-0.0033	-0.0027	-0.002	-0.0021	-0.0039	0.0015	0.0014	0.0005	0	0	-0.0001	-0.0014	0.0003	-0.0014	-0.0001	0.0008	0.0059	0.0117	0.011	0.0132	0.0159	0.015	0.0098	0.0044	0.0014	-0.0017	-0.0021	-0.003	-0.0015	-0.0043	-0.0043
P040.C	F040_CA002_VORT_Cell_19	BASE_NULL_VORT_PSI	-0.0201	-0.0189	-0.0185	-0.0193	-0.0186	-0.0182	-0.0186	-0.0157	-0.0142	-0.015	-0.012	-0.008	-0.0062	-0.0039	0.0035	0.0113	0.0207	0.03	0.038	0.0377	0.0353	0.0313	0.0163	0.0059	-0.0013	-0.0064	-0.0075	-0.0081	-0.0095	-0.0091	-0.0081	-0.0066	-0.0067	-0.0076	-0.0068	-0.0068	-0.007	-0.0044	-0.0046	-0.0037	-0.0028	-0.0019	0.0018	0.0025	0.005	0.0057	0.0093
P040.C	F040_CA002_VORT_Cell_20	BASE_NULL_VORT_PSI	-0.0052	-0.005	-0.004	-0.0045	-0.0047	-0.0043	-0.003	-0.0006	0.002	0.0057	0.0091	0.0109	0.0097	0.0103	0.0082	0.0091	0.0091	0.0082	0.0051	0.002	-0.0001	-0.0039	-0.0063	-0.0082	-0.0085	-0.0094	-0.0097	-0.0097	-0.0086	-0.0104	-0.0094	-0.0092	-0.0091	-0.0069	-0.0062	-0.005	-0.0028	-0.0005	0.0011	0.0046	0.0055	0.0087	0.0115	0.0119	0.0128	0.0165	0.0159
P040.C	F040_CA002_VORT_Cell_21	BASE_NULL_VORT_PSI	-0.0122	-0.011	-0.0097	-0.0103	-0.0095	-0.0074	-0.0066	-0.0067	-0.006	-0.0037	-0.0038	-0.0054	-0.0072	-0.0062	-0.0055	-0.0059	-0.0074	-0.006	-0.0061	-0.0059	-0.0055	-0.0034	-0.0044	-0.0048	-0.0035	-0.0018	-0.0011	-0.0018	-0.0009	-0.0024	-0.0015	0.0003	0.0025	0.0023	0.0002	0.0051	0.0013	0.0021	0.003	0.0044	0.0011	0.0016	0.0031	0.0032	0.0018	0.0032	0.0053
P040.C	F040_CA002_VORT_Cell_22	BASE_NULL_VORT_PSI	-0.0456	-0.0428	-0.0417	-0.0411	-0.039	-0.0382	-0.0391	-0.0403	-0.0388	-0.0367	-0.0367	-0.0347	-0.0364	-0.0356	-0.0342	-0.0324	-0.0317	-0.0238	-0.0165	-0.0037	0.0003	0.0027	0.001	0.0005	0.0043	0.0101	0.014	0.0176	0.019	0.0141	0.0149	0.02	0.0194	0.0165	0.0129	0.0111	0.0081	0.0054	0.0044	0.0097	0.0226	0.0489	0.0732	0.0725	0.0691	0.0655	0.0563
P040.C	F040_CA002_VORT_Cell_23	BASE_NULL_VORT_PSI	-0.0076	-0.0076	-0.0066	-0.0075	-0.0077	-0.0072	-0.0071	-0.0078	-0.0071	-0.007	-0.0063	-0.0063	-0.0061	-0.0047	-0.0051	-0.0043	-0.0045	-0.0031	-0.0045	-0.0035	-0.0041	-0.0025	-0.0034	-0.0029	-0.0019	0.0002	-0.0014	-0.0018	-0.001	-0.001	-0.0011	0.0004	0.0001	0.0004	0.0002	0.0017	0.0014	0.0012	0.0019	0.0027	0.003	0.0026	0.0037	0.0037	0.0042	0.005	0.0058
P040.C	F040_CA002_VORT_Cell_24	BASE_NULL_VORT_PSI	-0.0299	-0.0297	-0.0297	-0.0297	-0.0314	-0.0309	-0.0319	-0.0311	-0.0303	-0.0302	-0.0302	-0.0288	-0.0293	-0.0284	-0.0292	-0.0285	-0.0273	-0.0267	-0.0238	-0.0164	-0.0124	-0.0107	-0.013	-0.0097	-0.0039	0.0121	0.0183	0.0172	0.0122	0.0135	0.0176	0.0163	0.0125	0.0189	0.0162	0.0133	0.0104	0.0134	0.0235	0.0246	0.0211	0.0195	0.0251	0.0199	0.0152	0.0139	0.0126
P040.C	F040_CA002_VORT_Cell_25	BASE_NULL_VORT_PSI	-0.0211	-0.0119	-0.0058	-0.0047	-0.0031	0.0033	0.0053	0.0032	0.0005	0.0024	0.0072	0.0092	0.0111	0.0121	0.009	0.003	0.0043	0.0092	0.0029	0.003	0.0051	0.0031	0.001	-0.0001	-0.0015	-0.001	-0.0003	-0.0047	-0.004	-0.0061	-0.001	-0.0038	-0.0044	0.0024	-0.0006	-0.0049	-0.0071	-0.0083	-0.0075	-0.0038	0.0035	0.0007	-0.002	-0.009	-0.0106	-0.0008	0.0118
P040.C	F040_CA002_VORT_Cell_30	BASE_NULL_VORT_PSI	-0.0027	0.0147	0.0192	0.0094	-0.002	-0.0026	0.0014	0.0004	0.0075	0.0062	0.0083	0.0038	0.0027	-0.0001	0.004	0.0084	0.01	0.0128	0.0108	0.0043	0.0042	0.0148	0.0179	0.0122	0.0042	0.0072	0.0066	0.0063	0.0075	0.008	0.0073	0.0061	0.0068	0.0109	0.0055	0.0037	0.0004	-0.0029	-0.0049	-0.0041	-0.004	-0.0065	-0.0066	-0.0065	-0.0084	-0.0086	-0.0119
P040.C	F040_CA002_VORT_Cell_31	BASE_NULL_VORT_PSI	0.0157	0.014	0.0129	0.0105	0.0099	0.0083	0.0071	0.0068	0.0061	0.0061	0.0059	0.0048	0.0031	0.0011	0.0014	0.0009	0.0002	0.0006	-0.0001	-0.0006	-0.0007	-0.001	-0.001	-0.0011	-0.001	-0.001	-0.0009	-0.0021	-0.0025	-0.004	-0.0043	-0.0041	-0.0028	-0.003	-0.0027	-0.0027	-0.0025	-0.003	-0.0032	-0.0024	-0.0019	-0.0018	-0.0013	-0.0011	-0.0023	-0.0021	-0.0031
P040.C	F040_CA002_VORT_Cell_34	BASE_NULL_VORT_PSI	-0.0053	-0.0031	-0.0041	-0.0043	-0.0047	-0.005	-0.0052	-0.0059	-0.0042	-0.0048	-0.0047	-0.005	-0.005	-0.0045	-0.0056	-0.0043	-0.0041	-0.0035	-0.0037	-0.0055	-0.0048	-0.0043	-0.0052	-0.0065	-0.0055	-0.0046	-0.0043	-0.0036	-0.0011	-0.0027	-0.0022	-0.0031	-0.003	-0.0009	-0.0023	0.0047	0.0118	0.0074	0.0066	0.0047	0.0032	0.0037	0.0032	0.0023	0.0018	0.0035	0.0042
P040.C	F040_CA002_VORT_Cell_36	BASE_NULL_VORT_PSI	0.0087	0.0093	0.0082	0.0079	0.0077	0.0078	0.0062	0.0063	0.0055	0.0049	0.003	0.0035	0.0015	0.0007	-0.0007	-0.0006	-0.0009	-0.0025	-0.0032	-0.0035	-0.0028	-0.0028	-0.0037	-0.0045	-0.005	-0.005	-0.0046	-0.0046	-0.0035	-0.0054	-0.0045	-0.0045	-0.0049	-0.005	-0.0046	-0.0038	-0.0037	-0.0044	-0.0051	-0.0043	-0.0052	-0.004	-0.0033	-0.0028	-0.0024	-0.0006	-0.0019
P040.C	F040_CA002_VORT_Cell_38	BASE_NULL_VORT_PSI	-0.0142	-0.0124	-0.0113	-0.0127	-0.0129	-0.0132	-0.0138	-0.0132	-0.0124	-0.013	-0.011	-0.0112	-0.0115	-0.0104	-0.012	-0.0121	-0.0091	-0.0084	-0.0083	-0.0098	-0.0097	-0.0087	-0.0088	-0.0108	-0.0069	-0.0084	-0.0055	-0.0057	-0.0025	-0.0022	-0.0013	-0.0015	0.0013	0.0021	0.0023	0.0032	0.0041	0.0051	0.0035	0.0049	0.0048	0.0062	0.0074	0.0053	0.0055	0.0086	0.0087
P040.C	F040_CA002_VORT_Cell_39	BASE_NULL_VORT_PSI	-0.0342	-0.0409	-0.0432	-0.0375	-0.0174	-0.0262	-0.015	-0.018	-0.0127	0.0001	0.0003	0.0034	-0.0041	0.0094	-0.012	-0.0034	0.0059	0.0158	0.0125	-0.0004	0.0123	0.0207	0.0062	0.0108	0.0183	0.0043	-0.0081	0.0219	0.0178	-0.009	0.0001	0.0177	0.01	-0.0015	0.0221	0.0269	0.0002	0.0062	-0.0092	0.0016	0.0029	-0.0095	0.0117	-0.0012	-0.0043	0.0059	0.0168
P040.C	F040_CA002_VORT_Cell_40	BASE_NULL_VORT_PSI	0.0286	0.0286	0.0275	0.0271	0.0194	0.0131	0.0086	0.006	0.0072	0.0099	0.0123	0.0105	0.0067	0.005	0.0023	-0.0016	-0.0024	-0.003	-0.006	-0.0075	-0.0091	-0.0106	-0.0157	-0.0148	-0.0135	-0.0114	-0.0077	-0.0012	0.0031	0.0071	0.0109	0.0154	0.021	0.0173	0.0144	0.0129	0.0144	0.0127	0.0113	0.0137	0.0146	0.0098	0.0069	-0.0008	-0.0067	-0.0095	-0.0162
P040.C	F040_CA002_VORT_Cell_41	BASE_NULL_VORT_PSI	-0.0145	-0.0123	-0.0131	-0.012	-0.0129	-0.0117	-0.01	-0.011	-0.0083	-0.0076	-0.0065	-0.0047	-0.0061	-0.0057	-0.0043	-0.0032	-0.0047	-0.0021	-0.0018	-0.004	-0.0035	-0.0034	-0.0014	-0.0018	-0.0023	-0.0016	-0.0004	-0.0024	0.0007	-0.0004	-0.0014	0.0021	0.001	0.0016	0.001	0.0015	0.0043	0.0037	0.0026	0.0048	0.0056	0.0061	0.006	0.0054	0.0076	0.0085	0.0078
P040.C	F040_CA002_VORT_Cell_43	BASE_NULL_VORT_PSI	-0.0323	-0.0308	-0.0298	-0.029	-0.0271	-0.0242	-0.0254	-0.0209	-0.0184	-0.0171	-0.0168	-0.0122	-0.0126	-0.0123	-0.0116	-0.0111	-0.0066	-0.0083	-0.0086	-0.0105	-0.008	-0.0059	-0.0044	-0.0034	-0.0024	-0.002	-0.0002	0.0013	0.0032	0.0074	0.0094	0.0108	0.0129	0.0106	0.0114	0.0114	0.0108	0.0114	0.0097	0.0108	0.0107	0.0105	0.0116	0.0139	0.0127	0.0153	0.0152
P040.C	F040_CA002_VORT_Cell_44	BASE_NULL_VORT_PSI	-0.0213	-0.0202	-0.0191	-0.0187	-0.0164	-0.0162	-0.0154	-0.0139	-0.0107	-0.0114	-0.0081	-0.0027	0.0035	0.0082	0.0062	0.0011	-0.0012	-0.0026	-0.0034	-0.0019	-0.0027	0.0007	0.0014	0.0033	0.0014	-0.0017	-0.0018	-0.0031	-0.0026	-0.0022	-0.0009	0.0017	0.0046	0.0071	0.0052	0.0067	0.0141	0.0124	0.0106	0.007	0.0038	0.0014	0.0001	0.0068	0.0269	0.0361	0.0275
P040.C	F040_CA002_VORT_Cell_45	BASE_NULL_VORT_PSI	-0.0125	-0.0119	-0.0107	-0.0118	-0.0097	-0.01	-0.0093	-0.0107	-0.0097	-0.0105	-0.0092	-0.0084	-0.0074	-0.0086	-0.0084	-0.0087	-0.0069	-0.006	-0.0066	-0.0068	-0.0065	-0.0057	-0.0064	-0.0052	-0.0048	-0.0035	-0.0019	-0.0025	-0.001	-0.0019	-0.0022	-0.0014	-0.0014	-0.0011	0.0007	0.001	0.0017	0.002	0.0017	0.002	0.0019	0.0024	0.0042	0.0043	0.006	0.0066	0.0067
P040.C	F040_CA002_VORT_Cell_46	BASE_NULL_VORT_PSI	-0.0275	-0.0246	-0.0235	-0.0219	-0.0208	-0.0205	-0.0145	-0.011	-0.0012	0.0361	0.0776	0.0842	0.0893	0.0882	0.0835	0.0717	0.0546	0.0392	0.0027	-0.0233	-0.0291	-0.0309	-0.0331	-0.031	-0.0296	-0.0315	-0.0303	-0.0298	-0.0273	-0.0291	-0.0271	-0.0272	-0.0271	-0.025	-0.0259	-0.0253	-0.0235	-0.0232	-0.021	-0.0187	-0.018	-0.0165	-0.0108	0.048	0.0934	0.0924	0.0793
P040.C	F040_CA002_VORT_Cell_47	BASE_NULL_VORT_PSI	-0.0111	-0.0093	-0.0091	-0.0062	-0.0058	-0.0062	-0.0027	-0.0022	-0.0013	0.0051	0.0102	0.0306	0.0545	0.0703	0.0721	0.076	0.0749	0.0721	0.0726	0.069	0.0606	0.034	0.0013	-0.0165	-0.0207	-0.0233	-0.0217	-0.022	-0.0225	-0.0231	-0.0195	-0.0216	-0.0231	-0.0226	-0.0214	-0.0219	-0.0224	-0.0203	-0.0213	-0.0201	-0.0206	-0.0176	-0.0148	-0.0139	-0.0152	-0.0136	-0.0175
P040.C	F040_CA002_VORT_Cell_48	BASE_NULL_VORT_PSI	-0.0212	-0.0171	-0.0136	-0.0103	-0.008	-0.006	-0.004	-0.0052	-0.004	-0.002	0.0025	0.0219	0.0306	0.0373	0.0408	0.0394	0.0374	0.0319	0.0246	0.0117	0.0012	-0.0062	-0.0162	-0.0199	-0.0243	-0.0247	-0.0248	-0.0264	-0.025	-0.0259	-0.0254	-0.0239	-0.0244	-0.0232	-0.0224	-0.0198	-0.0176	-0.0186	-0.016	-0.0124	-0.014	-0.01	-0.0033	0.0001	0.0153	0.0585	0.0847
P040.C	F040_CA002_VORT_Cell_50	BASE_NULL_VORT_PSI	-0.0208	-0.0196	-0.0201	-0.0183	-0.0189	-0.0179	-0.0172	-0.0161	-0.0153	-0.0145	-0.0129	-0.0125	-0.0098	-0.0115	-0.0066	-0.0025	0	-0.0025	0.0025	0.0098	0.0153	0.0183	0.021	0.0448	0.0515	0.0376	0.0282	0.0275	0.0212	0.0155	0.0107	0.0049	-0.0026	-0.0051	-0.0065	-0.0081	-0.0088	-0.0121	-0.0105	-0.0093	-0.0112	-0.0086	-0.0038	-0.0045	-0.0026	-0.0042	-0.0055
P040.C	F040_CA002_VORT_Cell_51	BASE_NULL_VORT_PSI	-0.0092	-0.0082	-0.0067	-0.0087	-0.0107	-0.0122	-0.0115	-0.0126	-0.0123	-0.0121	-0.0123	-0.0127	-0.0119	-0.0105	-0.0093	-0.011	-0.0095	-0.009	-0.0079	-0.0075	-0.0042	-0.005	-0.0073	-0.0072	-0.0051	-0.0057	-0.0045	-0.0035	-0.0009	-0.0026	-0.0031	-0.0019	-0.0005	-0.0014	-0.0007	0.0027	0.0035	0.001	0.0055	0.0057	0.0025	0.0021	0.005	0.0048	0.0061	0.0057	0.0077
P040.C	F040_CA002_VORT_Cell_52	BASE_NULL_VORT_PSI	-0.0291	-0.0292	-0.0281	-0.0277	-0.0274	-0.0279	-0.0278	-0.0268	-0.0253	-0.0243	-0.0252	-0.0252	-0.0242	-0.0251	-0.0223	-0.0201	-0.022	-0.0194	-0.0196	-0.018	-0.0189	-0.0173	-0.0176	-0.0179	-0.0162	-0.0125	-0.0116	-0.0135	-0.0096	-0.0117	-0.0096	-0.008	-0.0062	-0.008	-0.0071	-0.0042	-0.0018	-0.0044	0	0.0044	0.0107	0.0268	0.0441	0.0399	0.0367	0.0381	0.0381
P040.C	F040_CA002_VORT_Cell_53	BASE_NULL_VORT_PSI	-0.0058	-0.0051	-0.0046	-0.0062	-0.005	-0.0049	-0.0056	-0.0058	-0.0053	-0.006	-0.0053	-0.0051	-0.0055	-0.0047	-0.0057	-0.0047	-0.0024	-0.0009	-0.0017	-0.0031	-0.0044	-0.0033	-0.0036	-0.0041	-0.0027	-0.0035	-0.0031	-0.0021	-0.0019	-0.0019	-0.001	-0.0012	-0.0006	-0.0001	-0.0009	-0.0002	0.0011	0.0005	0.0006	0.0021	0.0031	0.0027	0.0028	0.0029	0.0032	0.0038	0.004
P040.C	F040_CA002_VORT_Cell_57	BASE_NULL_VORT_PSI	-0.0049	-0.0041	-0.0038	-0.0029	-0.003	-0.0011	-0.0037	-0.0037	-0.0028	-0.0023	-0.0024	0.0001	-0.0013	0.0015	0.0011	-0.0004	0.0029	0.0023	0.0014	-0.0002	0.0004	0.0001	-0.0002	-0.0006	-0.0003	0.0005	-0.0008	-0.0008	-0.0001	-0.0014	-0.0018	-0.0013	-0.0029	-0.0022	-0.001	-0.0016	-0.001	-0.0024	-0.0009	0.0002	-0.0004	-0.001	-0.0016	-0.0012	0.0005	0.0008	0.0014
P040.C	F040_CA002_VORT_Cell_58	BASE_NULL_VORT_PSI	0.0408	0.0391	0.0487	0.0506	0.0485	0.0447	0.0442	0.0427	0.0424	0.0502	0.0569	0.0515	0.0472	0.0443	0.0379	0.0375	0.0379	0.0345	0.0218	0.009	0.001	-0.0039	-0.0128	-0.0168	-0.0202	-0.0266	-0.031	-0.0312	-0.031	-0.0329	-0.0327	-0.0337	-0.0326	-0.0362	-0.035	-0.0349	-0.0346	-0.0327	-0.0333	-0.0287	-0.0302	-0.0284	-0.0242	-0.0143	-0.0115	-0.0098	-0.0105
P040.C	F040_CA002_VORT_Cell_59	BASE_NULL_VORT_PSI	0.008	0.0086	0.0068	0.0051	0.0054	0.0072	0.0056	0.0061	0.0026	-0.002	-0.007	-0.008	-0.0106	-0.0119	-0.013	-0.0122	-0.0132	-0.0127	-0.0135	-0.0134	-0.0135	-0.0121	-0.0119	-0.012	-0.0105	-0.0101	-0.0095	-0.0088	-0.009	-0.0101	-0.009	-0.0087	-0.0084	-0.0066	-0.0066	-0.0056	-0.0027	0.0084	0.012	0.0182	0.0215	0.0266	0.028	0.0262	0.0212	0.0141	0.0081
P040.C	F040_CA002_VORT_Cell_6	BASE_NULL_VORT_PSI	-0.0073	-0.0063	-0.0072	-0.0068	-0.007	-0.0068	-0.0073	-0.0071	-0.0075	-0.0064	-0.0067	-0.0066	-0.0075	-0.0068	-0.0062	-0.0068	-0.0056	-0.0038	-0.0049	-0.0036	-0.0035	-0.003	-0.0019	-0.0024	-0.0026	-0.0026	-0.0021	-0.0012	-0.0004	-0.0015	0.0005	-0.0003	-0.0013	-0.0004	0.0017	0.0016	0.0017	0.0016	0.0021	0.0041	0.0043	0.0049	0.0057	0.0056	0.0046	0.0051	0.0059
P040.C	F040_CA002_VORT_Cell_61	BASE_NULL_VORT_PSI	-0.0669	-0.047	-0.0381	-0.0338	-0.0388	-0.0427	-0.0396	-0.0423	-0.04	-0.038	-0.0321	-0.0301	-0.0285	-0.017	-0.0192	-0.0261	-0.0199	-0.0185	-0.0128	-0.0141	-0.0226	-0.0178	-0.0204	-0.0077	-0.0016	-0.0137	-0.0046	-0.0043	-0.0026	0.0028	-0.0015	0.0086	0.0001	0.0129	0.0288	0.0352	0.0163	0.0265	0.0255	0.0163	0.0314	0.0165	0.0214	0.0332	0.0221	0.0192	0.032
P040.C	F040_CA002_VORT_Cell_63	BASE_NULL_VORT_PSI	-0.0164	-0.0144	-0.013	-0.0155	-0.0136	-0.0146	-0.0114	-0.0141	-0.0123	-0.0101	-0.0103	-0.0102	-0.013	-0.0117	-0.0123	-0.0108	-0.0089	-0.009	-0.0086	-0.0076	-0.007	-0.0067	-0.0074	-0.0059	-0.0061	-0.0065	-0.0062	-0.0021	-0.0032	-0.0036	-0.0011	0.0001	0.0012	0.0032	0.0039	0.0054	0.007	0.0079	0.0087	0.0081	0.0087	0.0082	0.0106	0.0108	0.0114	0.0113	0.0104
P040.C	F040_CA002_VORT_Cell_64	BASE_NULL_VORT_PSI	-0.0208	-0.0242	-0.0286	-0.0306	-0.021	-0.021	-0.021	-0.0238	-0.0267	-0.0163	-0.0177	-0.0329	-0.0303	-0.0257	-0.0293	-0.0255	-0.0118	-0.0071	-0.0085	-0.0231	-0.0393	-0.0418	-0.0448	-0.0375	-0.029	-0.0355	-0.0474	-0.0449	-0.0455	-0.0346	-0.0446	-0.052	-0.0317	-0.0279	-0.0199	-0.0144	-0.0234	-0.0388	-0.0378	-0.0254	-0.0118	0.03	0.0964	0.1799	0.2338	0.2395	0.2124
P040.C	F040_CA002_VORT_Cell_66	BASE_NULL_VORT_PSI	-0.0096	-0.0087	-0.0085	-0.0084	-0.0087	-0.0095	-0.0093	-0.0099	-0.0092	-0.0086	-0.0087	-0.0087	-0.0083	-0.0081	-0.0082	-0.0095	-0.0082	-0.0081	-0.0073	-0.0077	-0.0082	-0.006	-0.0073	-0.0068	-0.0062	-0.0066	-0.0068	-0.0069	-0.0055	-0.0065	-0.0053	-0.0048	-0.0042	-0.0028	-0.0011	0.0038	0.0008	0.0042	0.0062	0.0045	0.0075	0.0074	0.0075	0.006	0.0053	0.0079	0.0089
P040.C	F040_CA002_VORT_Cell_68	BASE_NULL_VORT_PSI	-0.0054	-0.0027	-0.001	-0.004	-0.0032	-0.0045	-0.0049	-0.003	-0.0024	0.0004	0.0026	0.0028	0.0004	-0.0015	-0.0001	-0.0013	0.0011	0.0001	0.0002	-0.0011	0.0022	0.0055	0.0014	-0.0015	-0.0011	0.0006	0.0063	0.0042	0.0013	-0.0035	-0.0021	-0.0082	-0.0059	-0.0031	-0.0023	-0.0007	-0.0028	0.0004	0.0011	0.0007	-0.0038	-0.0028	0.0009	0.0039	0.0039	0.0042	0.0047
P040.C	F040_CA002_VORT_Cell_7	BASE_NULL_VORT_PSI	-0.0259	-0.0248	-0.0241	-0.0235	-0.0234	-0.0238	-0.0236	-0.024	-0.0218	-0.0206	-0.019	-0.0182	-0.0183	-0.018	-0.0187	-0.0176	-0.0173	-0.0182	-0.0198	-0.0192	-0.0177	-0.0183	-0.0189	-0.0187	-0.0185	-0.0186	-0.0184	-0.0186	-0.0179	-0.0169	-0.0155	-0.0142	-0.0132	-0.0123	-0.0116	-0.0115	-0.0095	-0.0088	-0.0075	-0.0076	-0.0073	-0.0052	0.0032	0.0157	0.0227	0.0287	0.031
P040.C	F040_CA002_VORT_Cell_71	BASE_NULL_VORT_PSI	-0.0155	-0.0142	-0.0134	-0.0142	-0.0129	-0.0121	-0.0119	-0.0114	-0.0103	-0.0108	-0.0112	-0.0095	-0.0086	-0.0084	-0.0085	-0.0075	-0.0074	-0.0061	-0.0058	-0.0061	-0.0049	-0.0039	-0.0043	-0.0038	-0.0034	-0.0015	-0.0011	-0.0017	-0.0001	-0.0001	0.0003	0.0012	0.0024	0.0024	0.0024	0.0034	0.0038	0.0042	0.0053	0.0059	0.0058	0.0075	0.007	0.0065	0.0073	0.0071	0.006
P040.C	F040_CA002_VORT_Cell_74	BASE_NULL_VORT_PSI	-0.0121	-0.0107	-0.0078	-0.0056	0.0003	0.0059	0.0113	0.0142	0.0143	0.0106	0.0095	0.0101	0.0069	0.0065	0.0104	0.0123	0.0099	0.0052	0.0012	-0.0029	-0.0055	-0.0082	-0.0085	-0.0084	-0.0074	-0.0084	-0.0075	-0.0094	-0.0099	-0.0112	-0.0105	-0.0106	-0.0101	-0.0103	-0.0079	-0.0073	-0.0086	-0.0104	-0.0084	-0.0071	-0.007	-0.0083	-0.0073	-0.008	-0.0069	0.0491	0.0478
P040.C	F040_CA002_VORT_Cell_75	BASE_NULL_VORT_PSI	-0.0056	-0.0047	-0.0037	-0.0042	-0.004	-0.0036	-0.0043	-0.0046	-0.0032	-0.0037	-0.0043	-0.0031	-0.0025	-0.0027	-0.0028	-0.0037	-0.0042	-0.0025	0.0001	0.001	0.0011	0.0005	0.0017	0.0037	0.0084	0.017	0.0254	0.0342	0.0347	0.0285	0.0225	0.0223	0.0179	0.016	0.0116	0.009	0.0062	0.0024	-0.001	-0.0036	-0.0077	-0.0091	-0.0085	-0.0102	-0.0143	-0.0187	-0.0184
P040.C	F040_CA002_VORT_Cell_76	BASE_NULL_VORT_PSI	0.0046	0.0058	0.0039	0.0234	0.0303	0.0177	0.0069	0.0001	-0.0067	-0.0133	-0.0175	-0.0204	-0.0204	-0.0202	-0.0216	-0.0226	-0.0212	-0.0205	-0.0202	-0.0123	-0.0091	-0.0026	-0.0059	-0.0008	0.0039	0.0037	0.0123	0.0087	0.0134	0.0116	0.0058	0.0055	0.006	0.0043	0.0052	0.0044	-0.0007	0.0001	-0.0018	-0.0037	-0.0096	-0.009	-0.0056	-0.0126	-0.008	-0.0076	-0.0055
P040.C	F040_CA002_VORT_Cell_77	BASE_NULL_VORT_PSI	-0.0155	-0.0163	-0.0147	-0.0154	-0.015	-0.0147	-0.0145	-0.0126	-0.0127	-0.0123	-0.0111	-0.0103	-0.0107	-0.0089	-0.0086	-0.0096	-0.0091	-0.0072	-0.0061	-0.0065	-0.005	-0.0051	-0.0049	-0.0048	-0.0027	-0.0031	-0.002	-0.0032	-0.0024	-0.0015	0	-0.001	0.0003	0.0007	-0.0007	0.0019	0.0024	0.0029	0.0052	0.0068	0.0055	0.0084	0.0099	0.0099	0.0114	0.0118	0.0126
P040.C	F040_CA002_VORT_Cell_82	BASE_NULL_VORT_PSI	0.028	0.0232	0.0173	0.0111	0.0022	-0.0002	-0.0071	-0.0111	-0.0148	-0.0166	-0.0186	-0.0168	-0.0192	-0.02	-0.0197	-0.0197	-0.0177	-0.0145	-0.0125	-0.0106	-0.0128	-0.0122	-0.0072	-0.0052	0.0026	0.0065	0.0102	0.012	0.0144	0.0179	0.0184	0.016	0.0148	0.0131	0.0053	0.0002	-0.0072	-0.0124	-0.0135	-0.0136	-0.0149	-0.017	-0.0134	-0.0144	-0.0151	-0.0146	-0.0143
P040.C	F040_CA002_VORT_Cell_83	BASE_NULL_VORT_PSI	-0.0395	-0.0382	-0.0352	-0.0342	-0.0331	-0.0305	-0.0265	-0.0247	-0.0254	-0.0239	-0.0204	-0.0212	-0.0234	-0.0212	-0.0182	-0.0185	-0.0151	-0.0117	-0.0099	-0.0089	-0.0044	0.001	0.0021	0.0053	0.0095	0.0114	0.0174	0.0168	0.0131	0.0139	0.0178	0.0207	0.0145	0.0166	0.012	0.0126	0.0118	0.0129	0.0142	0.0132	0.011	0.0107	0.016	0.0147	0.0158	0.0129	0.0125
P040.C	F040_CA002_VORT_Cell_9	BASE_NULL_VORT_PSI	-0.018	-0.0172	-0.0148	-0.0144	-0.0124	-0.0116	-0.0084	-0.0064	-0.0017	0.0005	0.0048	0.007	0.0069	0.0058	0.006	0.006	0.0043	0.0046	0.0031	0.0033	0.0011	-0.0002	-0.0011	-0.0027	0.0003	-0.0002	0.0002	0.0008	0.0014	0.0015	0.0027	0.0047	0.0068	0.0049	0.0036	0.0026	0.0016	0.0026	0.0019	0.0002	0.0016	0.0015	0.0031	0.0017	0.0031	0.0027	0.0021
P040.C	F040_CA003_VORT_Cell_102	BASE_NULL_VORT_PSI	-0.0367	-0.0319	-0.0298	-0.0301	-0.028	-0.0284	-0.0241	-0.0251	-0.0222	-0.0259	-0.023	-0.0181	-0.0129	-0.0117	-0.0092	-0.0121	-0.0094	-0.0072	-0.0045	-0.0069	-0.001	-0.0022	-0.0056	-0.0029	-0.0016	-0.0003	0.0063	0.0038	0.0008	0.0083	0.0047	0.0072	0.005	0.0071	0.0022	0.006	0.0046	0.0043	0.0074	0.0112	0.0078	0.0116	0.0112	0.0111	0.0092	0.0167	0.0136
P040.C	F040_CA003_VORT_Cell_103	BASE_NULL_VORT_PSI	-0.0219	-0.0215	-0.0187	-0.0139	-0.0131	-0.0168	-0.0139	-0.0155	-0.0125	-0.0113	-0.0117	-0.0097	-0.0094	-0.01	-0.0079	-0.0094	-0.0067	-0.0067	-0.0032	-0.0069	-0.004	-0.0031	-0.0028	-0.0034	-0.0007	-0.0012	-0.0009	-0.0011	-0.0037	0.002	-0.0018	-0.0004	-0.0026	0.0043	0.0018	0.0057	0.0014	0.0019	0.002	0.0056	0.0066	0.0068	0.0108	0.0061	0.0051	0.0048	0.0093
P040.C	F040_CA003_VORT_Cell_104	BASE_NULL_VORT_PSI	-0.0221	-0.0219	-0.0209	-0.0206	-0.0203	-0.0184	-0.0172	-0.0169	-0.0169	-0.0156	-0.0155	-0.0141	-0.0133	-0.0121	-0.0111	-0.0108	-0.0119	-0.0097	-0.0105	-0.0105	-0.0074	-0.0071	-0.0058	-0.0056	-0.0041	-0.0015	-0.0029	-0.0003	0.0003	-0.0024	-0.0015	0.0023	0.0038	0.0052	0.0038	0.0039	0.0055	0.0061	0.0088	0.0074	0.0104	0.0106	0.0113	0.0121	0.014	0.0127	0.0109
P040.C	F040_CA003_VORT_Cell_108	BASE_NULL_VORT_PSI	-0.0085	-0.0093	-0.0076	-0.0093	-0.0067	-0.0067	-0.0064	-0.0081	-0.0052	-0.0072	-0.0068	-0.0071	-0.0064	-0.0036	-0.0063	-0.006	-0.0044	-0.0065	-0.0053	-0.004	-0.0056	-0.0055	-0.0046	-0.0044	-0.003	0.0002	-0.0035	-0.001	-0.001	-0.0004	-0.0007	-0.001	-0.0017	-0.0003	0.0041	0.0035	0.001	0.0009	0.0029	0.0006	0.0041	0.0032	0.0034	0.0051	0.0106	0.005	0.0085
P040.C	F040_CA003_VORT_Cell_11	BASE_NULL_VORT_PSI	-0.0236	-0.0225	-0.0214	-0.0218	-0.0194	-0.0193	-0.0185	-0.0189	-0.0173	-0.0159	-0.0178	-0.0149	-0.0133	-0.014	-0.011	-0.0117	-0.0094	-0.0091	-0.0094	-0.0101	-0.0092	-0.009	-0.007	-0.0063	-0.0051	-0.0051	-0.0044	-0.0026	-0.0015	-0.0002	0.0006	0.0034	0.0034	0.0045	0.0053	0.006	0.008	0.0086	0.0093	0.007	0.0104	0.0095	0.0132	0.0115	0.0116	0.0097	0.0111
P040.C	F040_CA003_VORT_Cell_110	BASE_NULL_VORT_PSI	-0.0202	-0.0205	-0.0208	-0.0228	-0.0198	-0.0176	-0.0167	-0.0173	-0.0157	-0.0148	-0.0103	-0.0094	-0.0115	-0.008	-0.0052	-0.0028	-0.0058	-0.0017	-0.0065	-0.0013	-0.0025	-0.0042	-0.0005	-0.0025	-0.0027	-0.0021	-0.0008	0.0026	-0.0009	0.0007	-0.0027	0.0006	0.002	-0.0006	0.0034	0.0076	0.0037	0.0056	0.007	0.0083	0.0062	0.0044	0.0043	0.0073	0.01	0.0102	0.0095
P040.C	F040_CA003_VORT_Cell_111	BASE_NULL_VORT_PSI	-0.0337	-0.0303	-0.0286	-0.0292	-0.0282	-0.0272	-0.0229	-0.0287	-0.0242	-0.0245	-0.0287	-0.0206	-0.0269	-0.0235	-0.0288	-0.0251	-0.0293	-0.029	-0.03	-0.0285	-0.0224	-0.0179	-0.0114	-0.0114	-0.0138	-0.0096	-0.0058	-0.0037	-0.0026	-0.0078	-0.0073	-0.0037	-0.0103	-0.0099	-0.0015	-0.0053	-0.0068	-0.0068	-0.0071	-0.0129	-0.0157	-0.0092	-0.0086	-0.0057	0.001	0.0009	0.0197
P040.C	F040_CA003_VORT_Cell_113	BASE_NULL_VORT_PSI	0.0009	0.0019	0.0003	0.001	0.0028	0.0005	-0.0021	-0.0012	-0.0012	-0.0027	-0.0029	-0.002	-0.0028	-0.0024	-0.0034	-0.0034	-0.0023	-0.0011	-0.001	0	0.0008	-0.0026	-0.0029	-0.0031	-0.0033	-0.0042	-0.0024	0.0044	0.0047	0.0056	0.0063	0.0037	0.0033	0.0027	0.0028	0.0035	0.0025	0.0018	0.0006	-0.0023	-0.0007	-0.0004	-0.0006	-0.001	-0.0019	-0.0031	-0.0016
P040.C	F040_CA003_VORT_Cell_12	BASE_NULL_VORT_PSI	-0.0151	-0.0151	-0.0142	-0.0139	-0.0139	-0.0125	-0.01	-0.009	-0.0115	-0.0125	-0.0104	-0.0092	-0.0109	-0.0116	-0.0101	-0.0109	-0.0075	-0.0069	-0.0081	-0.0072	-0.0043	-0.0038	-0.0017	-0.0024	-0.0013	0.0003	0.0012	0.0008	0.0014	0.0017	0.0009	0.0025	0.0029	0.0038	0.0059	0.0035	0.0015	0.0018	0.0019	0.0038	0.0041	0.0047	0.0047	0.0045	0.0084	0.0075	0.0099
P040.C	F040_CA003_VORT_Cell_121	BASE_NULL_VORT_PSI	-0.0143	-0.013	-0.0115	-0.0112	-0.0127	-0.0135	-0.0121	-0.0098	-0.0104	-0.0097	-0.0125	-0.0091	-0.0068	-0.004	-0.0078	-0.0039	-0.0065	-0.0063	-0.0056	0.0004	0.0008	-0.0025	-0.0071	-0.0097	-0.0013	-0.0012	-0.0049	-0.0019	-0.0054	-0.0008	-0.001	0.0057	0.0055	0.0027	0.0004	0.0027	0.0021	0.0053	0.0046	0.0011	0.0026	0.0041	0.0003	0.0036	0.0004	0.0057	0.0057
P040.C	F040_CA003_VORT_Cell_13	BASE_NULL_VORT_PSI	0.0371	0.0214	0.011	0.0067	0.0006	-0.0057	-0.0096	-0.0109	-0.0105	-0.0106	-0.0113	-0.0094	-0.0082	-0.0094	-0.0123	-0.0124	-0.0098	-0.0103	-0.0077	-0.0088	-0.0059	-0.0055	-0.0064	-0.0071	-0.0062	-0.0068	-0.0069	-0.0043	-0.0054	-0.0045	-0.0041	-0.0026	-0.0008	-0.004	-0.001	0.0051	0.003	0.0042	0.0036	0.0025	0.0002	0.0014	-0.0015	-0.0027	-0.0016	0	-0.0018
P040.C	F040_CA003_VORT_Cell_15	BASE_NULL_VORT_PSI	0.0479	0.0332	0.0199	0.0178	0.0132	0.0099	0.0036	0.0025	0.0027	0.0014	-0.0027	-0.006	-0.0059	-0.0058	-0.0051	-0.0048	-0.0074	-0.0126	-0.01	-0.0119	-0.0055	-0.0038	0.0018	0.0062	0.0105	0.0076	0.006	0.008	0.005	0	0.0113	0.0485	0.0752	0.0803	0.0765	0.0601	0.04	0.0137	-0.0072	-0.0152	-0.0202	-0.0261	-0.0266	-0.0287	-0.0274	-0.0276	-0.0278
P040.C	F040_CA003_VORT_Cell_16	BASE_NULL_VORT_PSI	0.0206	0.0215	0.0249	0.0182	0.0124	0.006	0.0033	0.0012	0.0018	-0.0028	-0.004	-0.0047	-0.0063	-0.0086	-0.0079	-0.0078	-0.0082	-0.0088	-0.0085	-0.0093	-0.0085	-0.0106	-0.0089	-0.01	-0.0091	-0.01	-0.0092	-0.0095	-0.009	-0.0101	-0.0099	-0.0071	-0.007	-0.0048	-0.0014	-0.003	-0.0018	-0.0025	-0.0012	0.0017	-0.0003	-0.0007	0.0037	0.0053	0.0058	0.0112	0.0135
P040.C	F040_CA003_VORT_Cell_17	BASE_NULL_VORT_PSI	-0.0156	-0.0145	-0.014	-0.0134	-0.0129	-0.0122	-0.0114	-0.0101	-0.0089	-0.0095	-0.0083	-0.0085	-0.0079	-0.0064	-0.0058	-0.0087	-0.0066	-0.0084	-0.0079	-0.0079	-0.0064	-0.006	-0.0067	-0.0064	-0.0065	-0.0055	-0.0026	-0.0019	-0.0015	0.0011	0.0002	0.0018	0.0013	0.001	-0.0007	-0.001	-0.0035	-0.0026	-0.002	-0.0027	-0.002	-0.001	-0.0019	-0.002	-0.0032	-0.0021	-0.0022
P040.C	F040_CA003_VORT_Cell_20	BASE_NULL_VORT_PSI	-0.0081	-0.0061	-0.0068	-0.0068	-0.0064	-0.0055	-0.0064	-0.0064	-0.005	-0.0056	-0.0056	-0.0043	-0.0053	-0.0051	-0.0045	-0.0034	-0.0013	-0.003	-0.0049	-0.0048	-0.0024	-0.0017	-0.0025	-0.0025	-0.0021	-0.0016	-0.0023	-0.0024	-0.0023	-0.0028	-0.0035	-0.0012	-0.003	0.0001	-0.001	0.0002	0.0002	0.0033	0.0031	0.0016	0.0008	0.0014	0.0019	0.0026	0.0016	0.0038	0.0032
P040.C	F040_CA003_VORT_Cell_21	BASE_NULL_VORT_PSI	-0.0009	0.0006	-0.0011	-0.0017	-0.0029	-0.0025	-0.0014	-0.0031	-0.002	0.0004	-0.0015	-0.0018	-0.003	-0.0022	-0.0021	-0.0015	-0.0024	-0.001	-0.0015	-0.0037	-0.0022	-0.0024	-0.0018	-0.0004	-0.001	-0.0006	-0.0007	-0.0017	-0.0027	-0.0028	-0.0023	-0.0002	-0.0014	-0.0018	-0.0006	0.0004	-0.0003	0.0005	0.0004	0.0005	-0.0012	0.0006	0.0008	-0.0005	0.0003	0.0009	0.0018
P040.C	F040_CA003_VORT_Cell_23	BASE_NULL_VORT_PSI	0.0075	0.0093	0.0108	0.0111	0.0061	0.0062	0.008	0.0063	0.0029	-0.001	-0.0021	-0.003	-0.0048	-0.0066	-0.0071	-0.0079	-0.0076	-0.0082	-0.0073	-0.0073	-0.0059	-0.0072	-0.0062	-0.0048	-0.003	-0.0011	-0.0017	0.0004	-0.0022	-0.0013	-0.0009	0.0004	0.0002	0.0014	0.0011	0.0017	-0.0011	-0.0016	-0.0021	-0.0026	-0.003	-0.0014	0.0011	-0.0003	-0.001	-0.0019	-0.0028
P040.C	F040_CA003_VORT_Cell_24	BASE_NULL_VORT_PSI	0.0261	0.0174	0.0133	0.0039	-0.0015	-0.0045	-0.009	-0.0127	-0.0136	-0.0143	-0.0135	-0.0102	-0.0088	-0.0093	-0.011	-0.0108	-0.013	-0.0126	-0.0108	-0.0082	0.0028	0.0042	0.0058	0.008	0.0116	0.0132	0.0142	0.0124	0.0065	0.005	0.0026	0.0029	0.0013	-0.0023	-0.0026	-0.0046	-0.0067	-0.0063	-0.0083	-0.0089	-0.0089	-0.0086	-0.0092	-0.0067	-0.0034	-0.0029	-0.0044
P040.C	F040_CA003_VORT_Cell_25	BASE_NULL_VORT_PSI	-0.0228	-0.0231	-0.024	-0.0204	-0.0215	-0.0227	-0.0235	-0.0204	-0.0203	-0.0206	-0.016	-0.018	-0.0169	-0.0125	-0.014	-0.0111	-0.0107	-0.0116	-0.0128	-0.0122	-0.0075	0.0012	-0.0008	-0.0058	0.0004	-0.0002	0.0093	0.0059	0.0049	0.0062	0.0078	0.0146	0.02	0.0267	0.0399	0.0509	0.0501	0.054	0.0476	0.0416	0.0379	0.0267	0.0144	0.0032	0.0047	-0.0006	-0.0041
P040.C	F040_CA003_VORT_Cell_30	BASE_NULL_VORT_PSI	-0.0212	-0.0217	-0.0246	-0.0174	-0.0122	-0.011	-0.0047	-0.0055	-0.008	-0.0045	-0.0026	-0.0033	-0.002	0.0002	0.0069	0.0141	0.0135	0.0116	0.0155	0.0153	0.0178	0.0201	0.0156	0.0151	0.0154	0.0097	-0.0054	-0.0041	-0.0072	-0.0129	-0.0093	-0.0093	-0.0087	-0.007	-0.011	-0.0088	-0.0063	-0.0073	-0.0058	-0.0062	-0.0049	-0.0026	-0.003	-0.0044	-0.005	-0.0035	-0.0053
P040.C	F040_CA003_VORT_Cell_31	BASE_NULL_VORT_PSI	-0.0145	-0.015	-0.0169	-0.0146	-0.0132	-0.0124	-0.0082	-0.0114	-0.0117	-0.0101	-0.0095	-0.0029	-0.0053	-0.009	-0.0076	-0.0084	-0.0049	-0.0055	-0.005	-0.0046	0.0004	0.0012	-0.0029	-0.0041	-0.007	-0.005	-0.0044	-0.0002	0.0025	-0.0011	-0.001	-0.0004	-0.0037	0.0002	0.0076	0.0062	-0.0002	0.0052	0.0039	0.0046	0.0023	0.0031	0.0008	0.0034	0.0042	0.0031	0.008
P040.C	F040_CA003_VORT_Cell_33	BASE_NULL_VORT_PSI	-0.01	-0.0106	-0.0088	-0.011	-0.0084	-0.0084	-0.0095	-0.009	-0.0059	-0.0069	-0.0074	-0.0058	-0.0092	-0.0078	-0.0052	-0.0056	-0.0046	-0.0041	-0.0034	-0.0008	0.0031	-0.0026	-0.0054	-0.0048	-0.003	-0.0036	-0.0039	-0.0024	-0.0049	-0.0025	-0.0038	-0.0048	-0.0022	-0.0012	-0.0015	-0.0012	0.0002	-0.0028	-0.0013	-0.0014	0.0005	-0.0013	0.001	-0.0004	0.0039	0.0033	0.0043
P040.C	F040_CA003_VORT_Cell_34	BASE_NULL_VORT_PSI	-0.0116	-0.0098	-0.0094	-0.0106	-0.0144	-0.015	-0.0123	-0.0118	-0.0137	-0.0158	-0.0097	-0.0069	-0.0091	-0.0096	-0.0095	-0.0131	-0.0164	-0.0175	-0.0197	-0.0177	-0.017	-0.0154	-0.0154	-0.0152	-0.0108	-0.0065	-0.0089	-0.0055	-0.0052	-0.0022	-0.0019	0	0.0002	-0.0042	-0.0047	-0.0033	-0.0005	-0.0007	0.0032	0.0016	0.0088	0.0068	0.0049	0.006	0.0073	0.0062	0.0097
P040.C	F040_CA003_VORT_Cell_35	BASE_NULL_VORT_PSI	-0.0458	-0.0442	-0.0443	-0.041	-0.0401	-0.0365	-0.0349	-0.0332	-0.0327	-0.0292	-0.0297	-0.0244	-0.024	-0.0203	-0.0194	-0.0175	-0.015	-0.013	-0.0114	-0.0097	-0.0095	-0.0081	-0.0067	-0.0054	-0.0038	-0.0036	-0.0006	0.001	0.0019	0.002	0.005	0.0059	0.0065	0.0068	0.0088	0.0124	0.0095	0.013	0.0143	0.0136	0.0166	0.0189	0.0197	0.0179	0.0161	0.0167	0.0223
P040.C	F040_CA003_VORT_Cell_36	BASE_NULL_VORT_PSI	-0.0155	-0.0142	-0.0129	-0.0122	-0.0144	-0.014	-0.0151	-0.0132	-0.0141	-0.0148	-0.0143	-0.0116	-0.0107	-0.006	-0.0045	-0.0036	-0.002	-0.0015	-0.0005	0.0023	0.0015	0.0003	-0.0024	0.0004	0.0005	0.0048	0.0079	0.0097	0.0065	0.0078	0.0074	0.0083	0.0075	0.0078	0.0037	0.0038	0.0038	0.0055	0.0033	0.0044	0.0088	0.0053	0.0062	0.0011	-0.0007	-0.0041	-0.0026
P040.C	F040_CA003_VORT_Cell_37	BASE_NULL_VORT_PSI	-0.0107	-0.0085	-0.0084	-0.0079	-0.007	-0.0063	-0.0058	-0.0062	-0.008	-0.0106	-0.0112	-0.0118	-0.011	-0.0122	-0.0123	-0.0109	-0.0102	-0.0085	-0.0101	-0.0098	-0.0094	-0.0104	-0.0058	-0.0076	-0.0069	-0.0077	-0.0074	-0.0072	-0.0064	-0.0023	-0.0025	-0.0016	-0.0013	-0.0029	-0.0009	0.0018	0.0024	0.0055	0.0065	0.0068	0.0072	0.0057	0.0061	0.005	0.0051	0.0053	0.0063
P040.C	F040_CA003_VORT_Cell_41	BASE_NULL_VORT_PSI	-0.0163	-0.0161	-0.0147	-0.0158	-0.0145	-0.0137	-0.013	-0.0144	-0.0117	-0.0121	-0.0121	-0.012	-0.01	-0.0091	-0.0073	-0.0071	-0.0064	-0.0048	-0.0037	-0.0011	-0.0013	-0.001	-0.0024	0.0005	-0.0007	0.0017	0.0008	0.0042	0.0041	0.0036	0.0066	0.0054	0.0036	0.0038	0.0037	0.0026	0.0014	0.0007	-0.0002	0.0002	0.0021	0.0043	0.0064	0.0048	0.0052	0.0057	0.0063
P040.C	F040_CA003_VORT_Cell_47	BASE_NULL_VORT_PSI	-0.0137	-0.0103	-0.011	-0.0028	0.0018	0.007	0.0075	0.0087	0.0142	0.0175	0.0176	0.0205	0.0204	0.0212	0.0202	0.0167	0.0116	0.008	0.0023	-0.0035	-0.0039	-0.0061	-0.0104	-0.0099	-0.0108	-0.0101	-0.0131	-0.0106	-0.0114	-0.0111	-0.0098	-0.0069	-0.008	-0.0071	-0.0068	-0.0062	-0.0078	-0.0059	-0.0045	-0.0038	-0.0061	-0.0058	-0.0049	-0.0038	-0.0022	-0.004	-0.0027
P040.C	F040_CA003_VORT_Cell_48	BASE_NULL_VORT_PSI	-0.0413	-0.0393	-0.0367	-0.039	-0.0387	-0.0387	-0.0371	-0.036	-0.0322	-0.0295	-0.0188	0.0282	0.0606	0.0528	0.0443	0.0409	0.0403	0.0353	0.033	0.0272	0.0239	0.0216	0.0232	0.0201	0.009	-0.0019	-0.0092	-0.0173	-0.0231	-0.0262	-0.0263	-0.0269	-0.0289	-0.0307	-0.0282	-0.0288	-0.0309	-0.0279	-0.0282	-0.0295	-0.028	-0.0269	-0.0259	-0.0247	-0.0222	-0.0226	-0.0205
P040.C	F040_CA003_VORT_Cell_49	BASE_NULL_VORT_PSI	-0.0459	-0.0382	-0.0365	-0.0344	-0.036	-0.0355	-0.0333	-0.0342	-0.0321	-0.0322	-0.0272	-0.0245	-0.0234	-0.0249	-0.0219	-0.0201	-0.0184	-0.0136	-0.0124	-0.0073	-0.0016	0.0046	0.0114	0.0103	0.0159	0.0196	0.0158	0.0236	0.0204	0.0257	0.0233	0.0214	0.0168	0.0167	0.0105	0.0121	0.0121	0.0129	0.0142	0.0164	0.0151	0.0173	0.0151	0.0203	0.021	0.0227	0.0217
P040.C	F040_CA003_VORT_Cell_51	BASE_NULL_VORT_PSI	-0.0183	-0.0195	-0.0186	-0.0185	-0.0176	-0.0156	-0.0135	-0.0134	-0.0099	-0.0068	-0.0025	0.0038	0.0162	0.0234	0.0285	0.0303	0.0314	0.0351	0.0338	0.0355	0.04	0.0347	0.0264	0.0156	0.0108	0.0032	-0.0033	-0.0047	-0.0071	-0.0055	-0.0102	-0.0114	-0.0128	-0.0112	-0.0118	-0.0128	-0.0099	-0.0105	-0.0091	-0.009	-0.0093	-0.0089	-0.0083	-0.0104	-0.0073	-0.0058	-0.0068
P040.C	F040_CA003_VORT_Cell_52	BASE_NULL_VORT_PSI	-0.0068	-0.0066	-0.0055	-0.0053	-0.0072	-0.0071	-0.0053	-0.0064	-0.0061	-0.0045	-0.0037	-0.0029	-0.0044	-0.0033	-0.0042	-0.0033	-0.0025	-0.0031	-0.0021	-0.0015	-0.0023	-0.0008	-0.0007	0.0003	-0.0015	-0.0008	-0.001	0.0003	0.0009	-0.0005	0.0008	0.0017	-0.0005	0.0005	0.0017	0.0002	0.0007	0.0005	0.0022	0.0015	0.0014	0.0027	0.0017	0.0033	0.0029	0.0013	0.0019
P040.C	F040_CA003_VORT_Cell_54	BASE_NULL_VORT_PSI	-0.0143	-0.0142	-0.0135	-0.0119	-0.0117	-0.0116	-0.01	-0.0079	-0.0064	-0.008	-0.0095	-0.0076	-0.0089	-0.0084	-0.0055	-0.0056	-0.0062	-0.0051	-0.0054	-0.0028	-0.0046	-0.0048	-0.0047	-0.0033	-0.0022	-0.0025	-0.0011	0.0002	-0.0001	-0.0005	0.0009	0.0019	0.0003	0.0017	0.001	0.0023	0.0035	0.0041	0.0043	0.004	0.0037	0.0045	0.0062	0.0052	0.0053	0.0055	0.009
P040.C	F040_CA003_VORT_Cell_56	BASE_NULL_VORT_PSI	0.0013	0.0003	-0.001	-0.0032	-0.0034	-0.005	-0.0055	-0.0032	-0.0044	-0.0039	-0.0069	-0.0036	-0.0045	-0.0048	-0.0024	-0.0035	-0.004	-0.0029	-0.0036	-0.002	-0.0014	-0.0013	-0.002	-0.0025	-0.0025	-0.0021	-0.0031	-0.0036	-0.0035	-0.0023	-0.0006	-0.0011	0.0003	-0.0003	0.0012	0.0005	0.0004	0.0005	0.0003	0.0003	0.0002	0.0017	0.0024	0.0027	0.0024	0.0031	0.0041
P040.C	F040_CA003_VORT_Cell_57	BASE_NULL_VORT_PSI	-0.0086	-0.0065	-0.0102	-0.0084	-0.0089	-0.0098	-0.0097	-0.0102	-0.0089	-0.0106	-0.0095	-0.0087	-0.0089	-0.0086	-0.0099	-0.0078	-0.0063	-0.0076	-0.0083	-0.0068	-0.004	-0.0036	-0.0028	-0.0033	0.0017	-0.0015	0.0011	-0.0004	0.0007	0.0004	0.0033	-0.0008	-0.0003	-0.0006	-0.0005	-0.0005	-0.0022	-0.0017	-0.0018	-0.0037	-0.0013	-0.0033	0.0034	0.003	0.0042	0.002	0.003
P040.C	F040_CA003_VORT_Cell_6	BASE_NULL_VORT_PSI	0.0559	0.0575	0.0535	0.0446	0.0333	0.0234	0.0122	0.0066	0.0054	-0.0044	-0.0138	-0.0189	-0.0211	-0.0234	-0.0245	-0.0222	-0.0207	-0.0154	-0.0127	0.0019	0.0319	0.0586	0.0605	0.0471	0.0404	0.0337	0.0278	0.0111	0.0003	-0.0124	-0.0188	-0.0246	-0.0297	-0.0303	-0.033	-0.0309	-0.0308	-0.0272	-0.0283	-0.0241	-0.0273	-0.0245	-0.023	-0.019	-0.0147	-0.007	0.0189
P040.C	F040_CA003_VORT_Cell_60	BASE_NULL_VORT_PSI	-0.0206	-0.0177	-0.0204	-0.0196	-0.0205	-0.0201	-0.0191	-0.0179	-0.0182	-0.0153	-0.0163	-0.0139	-0.0129	-0.0129	-0.0117	-0.0114	-0.013	-0.0147	-0.0156	-0.0145	-0.0132	-0.0144	-0.0097	-0.0096	-0.0071	-0.0036	0.0035	0.0074	0.0056	0.0022	0.0062	0.0069	0.0048	0.0082	0.0082	0.0163	0.016	0.0134	0.0156	0.0138	0.011	0.0104	0.0123	0.0122	0.0147	0.016	0.0141
P040.C	F040_CA003_VORT_Cell_61	BASE_NULL_VORT_PSI	-0.0198	-0.0191	-0.0168	-0.0167	-0.0155	-0.0165	-0.012	-0.0145	-0.014	-0.0138	-0.013	-0.0109	-0.0119	-0.0112	-0.0117	-0.0111	-0.0104	-0.01	-0.007	-0.007	-0.007	-0.0053	-0.0039	-0.0052	-0.0043	-0.0022	-0.0031	-0.0028	-0.0036	-0.0055	-0.0015	-0.0002	0.0003	0.0028	0.0023	0.0026	0.0024	0.0008	0.0013	0.0029	0.0022	0.005	0.0053	0.0051	0.0091	0.0086	0.0074
P040.C	F040_CA003_VORT_Cell_63	BASE_NULL_VORT_PSI	-0.0367	-0.0346	-0.0352	-0.0324	-0.0323	-0.0309	-0.03	-0.0241	-0.0195	-0.0182	-0.02	-0.0187	-0.0179	-0.0167	-0.0145	-0.0143	-0.0143	-0.0061	-0.0074	-0.003	-0.001	-0.0007	0.0015	0.0033	0.0032	0.0054	0.0059	0.0073	0.0068	0.0066	0.0063	0.0085	0.0079	0.0067	0.009	0.012	0.0149	0.0141	0.0174	0.0178	0.0185	0.0186	0.0176	0.0176	0.0145	0.0109	0.0105
P040.C	F040_CA003_VORT_Cell_64	BASE_NULL_VORT_PSI	-0.0187	-0.0151	-0.0121	-0.0103	-0.0082	-0.0081	-0.0091	-0.0076	-0.0072	-0.0011	0.0022	0.0015	0.0007	-0.0021	-0.0017	-0.0031	-0.0045	-0.0063	-0.0066	-0.0083	-0.0083	-0.0086	-0.0081	-0.0111	-0.009	-0.0071	-0.008	-0.0038	-0.0025	-0.0022	-0.0004	0.001	-0.0004	-0.0021	-0.0011	0.0023	0.0009	0.0061	0.0062	0.0045	0.0049	0.0052	0.0085	0.0076	0.0087	0.0083	0.0069
P040.C	F040_CA003_VORT_Cell_68	BASE_NULL_VORT_PSI	-0.0028	-0.0027	-0.0028	-0.005	-0.0041	-0.0039	-0.0051	-0.0052	-0.0062	-0.0065	-0.0069	-0.005	-0.0062	-0.0057	-0.0044	-0.0044	-0.0047	-0.0049	-0.0059	-0.0064	-0.0048	-0.0043	-0.0039	-0.0039	-0.0029	-0.0033	-0.0014	0.0006	0.0011	0.0016	0.0014	0.0008	0.0022	0.0009	0.0004	0.0025	0.0029	0.0029	0.0024	0.0023	0.0029	0.0016	0.0012	-0.0003	0.0014	0.0028	0.0027
P040.C	F040_CA003_VORT_Cell_69	BASE_NULL_VORT_PSI	0.0137	0.0117	0.0104	0.0062	0.0045	0.0067	0.0044	0.0044	0.0069	0.0066	0.0016	0.0017	-0.0018	0.0023	-0.0005	0.0036	0.0032	-0.0054	-0.0022	-0.0036	-0.0116	-0.0059	-0.0083	-0.0009	-0.0032	-0.0097	0.0092	-0.0037	-0.0104	-0.0128	-0.0159	-0.0172	-0.0054	-0.0087	-0.0165	-0.0153	0.0001	0.0082	0.0011	-0.0001	0.0039	-0.0122	-0.0066	-0.0105	-0.0081	0.0007	-0.0026
P040.C	F040_CA003_VORT_Cell_73	BASE_NULL_VORT_PSI	-0.0146	-0.014	-0.0131	-0.0134	-0.0134	-0.0129	-0.0131	-0.0139	-0.0136	-0.0116	-0.0132	-0.0122	-0.014	-0.0139	-0.0124	-0.0116	-0.0103	-0.0124	-0.0133	-0.0139	-0.0104	-0.0116	-0.0107	-0.0087	-0.0079	-0.0097	-0.0077	-0.0071	-0.007	-0.0074	-0.0053	-0.005	-0.0033	-0.0044	-0.0019	-0.0019	-0.0009	-0.0003	-0.0008	0.0026	0.0034	0.0086	0.008	0.0112	0.0156	0.0161	0.0171
P040.C	F040_CA003_VORT_Cell_76	BASE_NULL_VORT_PSI	0.0153	0.0265	0.0322	0.0318	0.0407	0.0401	0.1204	0.0774	0.0407	0.0169	0.0077	0.0034	0.0014	0.0026	-0.0014	-0.0079	-0.0116	-0.0172	-0.0175	-0.0168	-0.0191	-0.0181	-0.017	-0.0161	-0.0164	-0.0153	-0.009	-0.0072	-0.0077	-0.0066	-0.0065	-0.0012	-0.0013	-0.0015	-0.0039	-0.0018	-0.0047	-0.006	-0.0086	-0.0098	-0.0123	-0.0136	-0.0147	-0.0146	-0.0109	-0.0126	-0.0096
P040.C	F040_CA003_VORT_Cell_79	BASE_NULL_VORT_PSI	-0.0218	-0.0209	-0.0161	-0.0141	-0.0166	-0.0091	-0.0091	-0.0088	-0.0108	-0.0089	-0.0126	-0.0118	-0.01	-0.0002	-0.0055	-0.0056	-0.0048	-0.0021	-0.0034	-0.0006	0.0047	0.0067	0.0047	-0.0014	-0.0033	-0.0033	-0.0009	0.0024	-0.001	-0.0002	-0.0026	-0.0003	0.0026	0.0037	0.0041	0.0021	0.0025	0.001	0.0069	0.0014	0.0008	0.0075	0.0057	0.0064	0.0082	0.0055	0.009
P040.C	F040_CA003_VORT_Cell_80	BASE_NULL_VORT_PSI	-0.0041	0.004	0.007	0.0038	-0.0007	-0.0012	-0.0027	-0.0079	-0.0048	-0.0102	-0.0095	-0.009	-0.0034	-0.0071	-0.0058	-0.0034	-0.0063	-0.0058	-0.0037	-0.0033	-0.005	-0.005	-0.0044	-0.0033	-0.0027	0.0043	0.004	0.0048	0.0012	0.0003	0.001	0.004	-0.0008	-0.0012	0.0046	-0.0007	0.0022	0.0024	0.0039	0.0052	0.0025	0.0018	0.0025	0.005	0.0065	0.0009	0.0034
P040.C	F040_CA003_VORT_Cell_81	BASE_NULL_VORT_PSI	-0.007	-0.0085	-0.0121	-0.0152	-0.0118	-0.0106	-0.0073	-0.0086	-0.0098	-0.0141	-0.013	-0.0109	-0.0121	-0.0091	-0.0085	-0.0067	-0.0092	-0.0086	-0.0083	-0.0113	-0.0077	-0.0063	-0.0004	-0.0031	-0.0036	-0.0053	-0.0049	-0.0054	-0.0038	-0.0068	-0.0041	-0.003	-0.0036	-0.0032	-0.0023	0.0012	0.0003	0.0002	-0.0008	-0.0016	-0.0041	-0.0017	-0.0045	-0.0006	-0.0017	-0.0023	-0.0003
P040.C	F040_CA003_VORT_Cell_82	BASE_NULL_VORT_PSI	-0.0138	-0.0134	-0.0107	-0.0099	-0.0095	-0.0098	-0.0104	-0.0092	-0.0078	-0.007	-0.0065	-0.0005	-0.0046	-0.0054	-0.0054	-0.005	-0.0015	-0.0016	-0.0004	-0.0022	0.0001	0	-0.0011	-0.0008	-0.0017	-0.0024	-0.0002	-0.0005	0.0008	-0.0007	0.0006	0.0013	0.0017	0.0049	0.0023	0.0042	0.0032	0.0009	0.0028	0.0025	0.0017	0.0018	0.0023	0.0015	0.0032	0.0035	0.0008
P040.C	F040_CA003_VORT_Cell_85	BASE_NULL_VORT_PSI	-0.0138	-0.013	-0.012	-0.0096	-0.0103	-0.0079	-0.0083	-0.0056	-0.005	-0.0055	-0.0029	-0.0063	-0.0082	-0.0061	-0.0082	-0.0094	-0.004	-0.0032	0	-0.0017	-0.0009	0.0028	0.0023	-0.0005	0.0017	-0.0033	-0.0026	-0.0056	-0.0046	-0.0043	-0.005	-0.0033	-0.0029	-0.0024	-0.0029	-0.0027	-0.0013	-0.0014	-0.003	-0.0011	-0.001	0.0025	0.0068	0.0079	0.0158	0.0187	0.0176
P040.C	F040_CA003_VORT_Cell_87	BASE_NULL_VORT_PSI	-0.0201	-0.0182	-0.0189	-0.0183	-0.0155	-0.0155	-0.0148	-0.0141	-0.0132	-0.0136	-0.0127	-0.0106	-0.0102	-0.0098	-0.0102	-0.0083	-0.0066	-0.004	-0.0049	-0.0051	-0.0024	-0.001	-0.0001	-0.0006	0.0015	-0.0003	-0.0003	0	0.0006	0.0006	0.0038	0.0063	0.0053	0.0056	0.007	0.0051	0.0023	0.0021	-0.0002	-0.0008	0.0007	0.0008	0.002	0.0016	0.003	0.004	0.005
P040.C	F040_CA003_VORT_Cell_88	BASE_NULL_VORT_PSI	-0.0239	-0.0215	-0.0224	-0.0199	-0.0164	-0.0164	-0.0141	-0.0145	-0.0139	-0.0156	-0.0131	-0.0134	-0.0119	-0.0104	-0.0094	-0.0091	-0.008	-0.0042	-0.0039	-0.0054	-0.0055	-0.0063	-0.0047	-0.0038	-0.0005	-0.0009	0.0002	0.0003	0.0005	0.0003	0	0.0008	-0.0008	0.0002	0.0003	0.0019	0.002	0.0031	0.0078	0.0054	0.0077	0.0084	0.0083	0.0103	0.0096	0.0118	0.0113
P040.C	F040_CA003_VORT_Cell_91	BASE_NULL_VORT_PSI	0.0058	0.007	0.0115	0.0116	0.0124	0.0148	0.0117	0.0082	0.0099	0.0053	0.0027	0.0048	0.0028	0	-0.0012	-0.005	-0.0057	-0.0083	-0.0052	-0.0022	0.0041	0.0015	-0.0009	-0.0001	0.0017	0.0012	-0.0037	-0.006	-0.0096	-0.0096	-0.0088	-0.007	-0.0042	-0.0051	-0.0052	-0.0073	-0.0106	-0.006	-0.0102	-0.0065	-0.0063	-0.0069	-0.001	-0.0043	-0.0016	-0.0069	-0.0072
P040.C	F040_CA003_VORT_Cell_93	BASE_NULL_VORT_PSI	-0.04	-0.039	-0.0373	-0.0356	-0.0334	-0.0284	-0.0289	-0.0235	-0.0175	-0.0094	-0.0146	-0.0161	-0.0151	-0.0159	-0.0101	-0.0101	-0.0127	-0.0133	-0.0154	-0.018	-0.0178	-0.0212	-0.0188	-0.0182	-0.0154	-0.0123	-0.0116	-0.011	-0.0099	-0.0127	-0.0091	-0.0092	-0.0072	-0.0079	-0.0046	-0.0032	0.0013	0.0011	0.0005	0.006	0.0089	0.0099	0.0118	0.0167	0.0185	0.0226	0.0277
P040.C	F040_CA003_VORT_Cell_94	BASE_NULL_VORT_PSI	-0.0127	-0.0101	-0.0085	-0.01	-0.0101	-0.0082	-0.0064	-0.0064	-0.0045	-0.0046	-0.0045	-0.0032	-0.0053	-0.0068	-0.0054	-0.006	-0.0086	-0.0053	-0.0043	-0.006	-0.0064	-0.0072	-0.0063	-0.0034	-0.0013	-0.003	-0.0032	-0.0036	-0.0061	-0.0017	-0.0026	0.0029	0.0045	0.0052	0.0047	0.0056	0.004	0.0037	0.0047	0.005	0.0047	0.0053	0.0027	0.0019	0.0035	0.0032	0.0015
P040.C	F040_CA003_VORT_Cell_95	BASE_NULL_VORT_PSI	-0.023	-0.022	-0.0217	-0.0226	-0.0199	-0.0223	-0.0192	-0.0211	-0.021	-0.0207	-0.0199	-0.0204	-0.0197	-0.0192	-0.0182	-0.0164	-0.0179	-0.017	-0.0168	-0.0165	-0.0137	-0.0153	-0.0151	-0.0139	-0.0145	-0.0103	-0.0102	-0.0094	-0.0094	-0.0091	-0.0052	-0.005	-0.0044	0.0002	0.004	0.0157	0.039	0.0609	0.0691	0.0692	0.0636	0.0625	0.0535	0.0443	0.0258	0.0121	0.006
P040.C	F040_CA003_VORT_Cell_96	BASE_NULL_VORT_PSI	-0.0069	-0.0064	-0.0107	-0.0089	-0.0117	-0.0102	-0.0118	-0.0125	-0.0116	-0.0153	-0.0145	-0.0103	-0.0104	-0.0047	-0.0072	-0.0041	0.0009	0.0013	0.0004	0.0049	0.0041	0.001	0.0006	-0.0009	0.0035	-0.0016	-0.0042	-0.0052	-0.003	-0.002	-0.0017	-0.0008	0.0019	-0.0006	-0.0034	0.002	0.0003	0.0015	0.0023	0.0059	0.0027	0.0023	0.0043	-0.0003	-0.0002	-0.0024	0.0012
P040.C	F040_CA003_VORT_Cell_98	BASE_NULL_VORT_PSI	-0.0049	-0.0046	-0.0093	-0.0113	-0.0117	-0.0143	-0.0162	-0.0181	-0.0174	-0.0195	-0.0194	-0.0171	-0.0165	-0.0161	-0.0151	-0.015	-0.0144	-0.0138	-0.013	-0.0127	-0.0123	-0.0138	-0.0104	-0.0081	-0.0092	-0.0116	-0.0104	-0.0092	-0.0099	-0.0076	-0.0051	-0.0051	-0.0034	-0.0033	-0.0026	0.0016	0.0002	0.0033	0.0037	0.0061	0.0076	0.008	0.0176	0.0142	0.0147	0.0135	0.0116
P040.C	F040_CA003_VORT_Cell_99	BASE_NULL_VORT_PSI	-0.0075	-0.0079	-0.0077	-0.0079	-0.0044	-0.0059	-0.0053	-0.0068	-0.0036	-0.0047	-0.0047	-0.0046	-0.0053	-0.0045	-0.0037	-0.0038	-0.0029	-0.0024	-0.0032	-0.0032	-0.0023	-0.0024	-0.0021	-0.0025	-0.0008	-0.0025	-0.0024	-0.0012	-0.0021	-0.0027	0.0013	0.0016	0.0005	-0.0001	0.0012	0.0003	0.0013	0.0013	0.0003	-0.0001	0	0.0018	0.0026	0.0037	0.0024	0.0036	0.0026
P040.C	F040_CA006_VORT_Cell_10	BASE_NULL_VORT_PSI	-0.016	-0.0142	-0.0137	-0.0133	-0.0139	-0.0124	-0.0122	-0.0105	-0.0117	-0.0106	-0.0102	-0.01	-0.0104	-0.0082	-0.0084	-0.0067	-0.0061	-0.0044	-0.0033	-0.0032	-0.0034	-0.001	-0.002	-0.0011	-0.0022	-0.0022	0.001	0.0004	0.0021	0.0022	0.0023	0.0008	0.0038	0.0023	0.0046	0.0051	0.0053	0.0059	0.0038	0.0035	0.0032	0.0051	0.007	0.0068	0.0055	0.0069	0.0061
P040.C	F040_CA006_VORT_Cell_11	BASE_NULL_VORT_PSI	-0.0289	-0.0268	-0.0245	-0.0229	-0.022	-0.0217	-0.0211	-0.0191	-0.0162	-0.0181	-0.0163	-0.0162	-0.0151	-0.0123	-0.0138	-0.0117	-0.0105	-0.0093	-0.0095	-0.006	-0.006	-0.0065	-0.0064	-0.0056	-0.0028	-0.003	-0.0001	-0.002	-0.002	0.0005	0.002	0.002	0.0023	0.0048	0.0059	0.0057	0.0049	0.0054	0.0064	0.0038	0.0075	0.0083	0.0095	0.0105	0.0095	0.0125	0.0155
P040.C	F040_CA006_VORT_Cell_12	BASE_NULL_VORT_PSI	-0.0364	-0.0337	-0.0315	-0.029	-0.0277	-0.0239	-0.016	-0.0086	-0.0012	0.0043	0.0174	0.0186	0.0173	0.0138	0.0112	0.0042	0.0016	-0.0028	-0.0031	-0.0047	-0.0053	-0.0087	-0.0101	-0.0098	-0.0085	-0.0114	-0.0041	0.0014	0.0063	0.0049	0.0042	0.0015	0.0022	-0.0004	-0.0011	0.0053	0.0023	0.0013	0.0005	0.003	0.0069	0.0079	0.0106	0.0101	0.005	0.0044	0.0054
P040.C	F040_CA006_VORT_Cell_13	BASE_NULL_VORT_PSI	-0.046	-0.0454	-0.0438	-0.0412	-0.0342	-0.037	-0.0383	-0.0357	-0.0354	-0.0346	-0.0317	-0.031	-0.0283	-0.0253	-0.0263	-0.0226	-0.0252	-0.0214	-0.0176	-0.0177	-0.0147	-0.011	-0.0087	-0.006	-0.0045	-0.0035	0.0004	-0.0061	-0.0056	-0.0025	-0.0015	0.0013	0.0055	0.0018	0.0052	0.0051	0.0065	0.0121	0.0062	0.0061	0.0113	0.0106	0.0137	0.0108	0.0166	0.0186	0.0177
P040.C	F040_CA006_VORT_Cell_14	BASE_NULL_VORT_PSI	-0.0093	-0.0126	-0.0163	-0.023	-0.0187	-0.002	0.0005	-0.0037	-0.0073	-0.0094	0.0005	-0.0007	0.0114	0.0005	-0.0058	-0.0035	0.0024	0.0061	0.0027	-0.01	-0.0195	-0.0218	-0.0302	-0.0151	-0.0005	0.0079	0.0099	0.0043	0.0101	0.0077	0.0126	0.0175	0.0123	0.0031	0.0129	0.0001	-0.0104	-0.0061	-0.0044	-0.0195	-0.0101	0.0041	0.0234	0.0217	0.0101	-0.008	0.0006
P040.C	F040_CA006_VORT_Cell_16	BASE_NULL_VORT_PSI	-0.0312	-0.0266	-0.0245	-0.0239	-0.0228	-0.0236	-0.022	-0.0204	-0.0221	-0.0166	-0.0133	-0.0134	-0.0139	-0.0144	-0.0122	-0.0118	-0.0112	-0.0094	-0.0099	-0.0079	-0.0089	-0.0061	-0.0043	-0.0032	-0.0045	-0.0059	-0.0042	-0.004	-0.0013	-0.0006	0.0024	0.0019	-0.0008	-0.0011	0.0022	0.0038	0.0053	0.0088	0.0055	0.0063	0.0074	0.0059	0.0075	0.0094	0.0081	0.0139	0.011
P040.C	F040_CA006_VORT_Cell_17	BASE_NULL_VORT_PSI	-0.0032	-0.0038	-0.0039	-0.0029	-0.0025	-0.003	-0.0036	-0.0025	-0.0032	-0.0035	-0.0028	-0.004	-0.0033	-0.0029	-0.003	-0.0027	-0.0037	-0.0034	-0.0035	-0.0024	-0.0027	-0.003	-0.0016	-0.0021	-0.0019	-0.0016	-0.0002	-0.0017	-0.0007	-0.0013	-0.001	-0.0006	-0.0009	0	0.0007	0.0004	0.0004	0.0018	0.0005	0.0015	0.0023	0.002	0.0025	0.0015	0.0024	0.0026	0.0025
P040.C	F040_CA006_VORT_Cell_18	BASE_NULL_VORT_PSI	-0.0288	-0.0263	-0.0256	-0.0259	-0.0201	-0.0184	-0.022	-0.0186	-0.0202	-0.0201	-0.0202	-0.0191	-0.0139	-0.0177	-0.014	-0.013	-0.0136	-0.0148	-0.0088	-0.0087	-0.0107	-0.0078	-0.0053	-0.0025	-0.0023	-0.0002	-0.001	-0.0022	0.0014	0.0008	-0.0003	-0.0011	0.0012	0.0031	0.0006	0.0023	0.0025	0.0077	0.0084	0.0051	0.008	0.0065	0.0105	0.0104	0.015	0.0119	0.015
P040.C	F040_CA006_VORT_Cell_20	BASE_NULL_VORT_PSI	-0.0206	-0.0205	-0.019	-0.0178	-0.0181	-0.0185	-0.0157	-0.0137	-0.0126	-0.013	-0.0111	-0.0115	-0.0103	-0.0094	-0.0074	-0.0049	-0.0068	-0.0051	-0.006	-0.0063	-0.0034	-0.0023	-0.0027	-0.002	-0.0025	-0.0008	0.0011	0.0018	0.0011	0.0013	0.0029	0.0012	0.0005	0.0033	0.0039	0.0034	0.0048	0.0036	0.0037	0.0052	0.0055	0.0051	0.007	0.0093	0.0096	0.0092	0.01
P040.C	F040_CA006_VORT_Cell_21	BASE_NULL_VORT_PSI	-0.0011	-0.0004	-0.0006	-0.002	-0.0026	-0.0035	-0.0032	-0.0039	-0.0036	-0.0042	-0.0034	-0.0028	-0.0033	-0.0024	-0.0022	-0.0025	-0.0018	-0.0021	-0.0021	-0.0008	-0.0014	-0.0012	-0.0007	-0.0013	-0.0026	-0.0014	-0.001	-0.0008	0.0003	-0.0003	-0.0008	0.0001	0.001	-0.0004	-0.0008	-0.0002	0.0003	0.0007	-0.0005	-0.0002	0.001	0.0021	0.001	0.0015	0.0013	0.0013	0.0024
P040.C	F040_CA006_VORT_Cell_23	BASE_NULL_VORT_PSI	-0.0262	-0.0233	-0.0222	-0.0202	-0.0214	-0.021	-0.0201	-0.0206	-0.0206	-0.0196	-0.0178	-0.0176	-0.0152	-0.013	-0.0134	-0.013	-0.0094	-0.0115	-0.0119	-0.0092	-0.0062	-0.0075	-0.007	-0.0052	-0.0056	-0.0061	-0.005	-0.0021	-0.0024	0.0008	0.0019	-0.0019	-0.0004	0.001	0.001	0.0062	0.0035	0.005	0.0048	0.0058	0.0064	0.0057	0.0098	0.0088	0.0136	0.0183	0.0203
P040.C	F040_CA006_VORT_Cell_24	BASE_NULL_VORT_PSI	-0.0168	-0.0166	-0.0143	-0.0118	-0.0131	-0.0112	-0.0116	-0.0094	-0.0098	-0.0085	-0.008	-0.0073	-0.007	-0.007	-0.0068	-0.0044	-0.0038	-0.0023	-0.0026	-0.0034	-0.0027	-0.0022	-0.0012	-0.0006	-0.0017	-0.0011	0.0007	0.0011	0	0.0029	0.0008	0.0005	0.0018	0.002	0.0029	0.0028	0.002	0.0018	0.0033	0.0043	0.004	0.0023	0.0044	0.0061	0.0063	0.0063	0.0056
P040.C	F040_CA006_VORT_Cell_25	BASE_NULL_VORT_PSI	-0.0061	-0.0056	-0.0047	-0.0044	-0.0045	-0.0053	-0.0042	-0.0043	-0.0056	-0.005	-0.0066	-0.0047	-0.0038	-0.0028	-0.0019	-0.0009	-0.0015	-0.0016	-0.0031	-0.0023	-0.0011	0.0005	0.0011	0.0023	0.0026	0.0024	-0.0009	-0.0008	0.0001	0	0.0018	0.002	0.0018	0.0011	0.0032	0.0026	0.0035	0.0045	0.0048	0.0051	0.0043	0.0033	0.0019	0.0026	0.0012	-0.0002	0.0008
P040.C	F040_CA006_VORT_Cell_27	BASE_NULL_VORT_PSI	-0.0118	-0.0115	-0.0104	-0.0098	-0.0089	-0.0109	-0.0109	-0.01	-0.0106	-0.009	-0.0098	-0.009	-0.0086	-0.007	-0.0066	-0.0059	-0.0063	-0.006	-0.0073	-0.006	-0.0061	-0.0056	-0.0048	-0.002	-0.0032	-0.0026	-0.0033	0	-0.0005	-0.001	0.0001	0.0009	0.0024	0.0002	0.0025	0.004	0.002	0.0031	0.002	0.0031	0.0025	0.0036	0.0025	0.0024	0.0051	0.0047	0.0067
P040.C	F040_CA006_VORT_Cell_28	BASE_NULL_VORT_PSI	0.007	0.0079	0.0033	0.001	-0.0005	0.0084	0.0118	0.0108	0.0065	0.0032	0.0009	-0.0023	-0.0048	-0.0046	-0.0058	-0.0082	-0.0062	0.0008	0.0028	0.0002	-0.0018	-0.0015	-0.0019	-0.003	-0.0052	-0.0037	-0.0028	-0.0073	-0.009	-0.0096	-0.0123	-0.0141	-0.0117	-0.0099	-0.0089	-0.0032	-0.0034	-0.0046	-0.005	-0.0021	-0.0009	-0.0028	-0.0046	-0.0075	-0.0006	0.0041	-0.0009
P040.C	F040_CA006_VORT_Cell_29	BASE_NULL_VORT_PSI	-0.017	-0.0015	0.0193	0.0193	0.017	0.0149	0.0111	0.0113	0.0125	0.0068	0.0051	-0.0049	-0.0085	-0.0048	-0.0021	0.0004	0.0062	0.0051	0.005	0.003	0.0104	0.0077	0.0043	0.0145	0.0172	0.0083	-0.0038	-0.0036	-0.0014	0.0018	-0.001	-0.0013	-0.0038	-0.0107	-0.0153	-0.0222	-0.0219	-0.0043	0.0113	0.0108	0.003	-0.004	0.0066	0.0213	0.0138	0.0047	-0.0085
P040.C	F040_CA006_VORT_Cell_30	BASE_NULL_VORT_PSI	-0.0173	-0.0168	-0.0146	-0.0138	-0.0152	-0.0121	-0.011	-0.0101	-0.0096	-0.0113	-0.0104	-0.0093	-0.0088	-0.0083	-0.0089	-0.0068	-0.0067	-0.0063	-0.004	-0.0029	-0.0045	-0.0028	-0.0015	-0.0019	-0.0014	-0.002	0.0004	0.0015	0.0018	0.003	0.0012	0.0011	0.0014	0.0036	0.0044	0.004	0.0045	0.0047	0.0037	0.0027	0.0028	0.0064	0.0043	0.006	0.0053	0.0075	0.0084
P040.C	F040_CA006_VORT_Cell_32	BASE_NULL_VORT_PSI	-0.0038	-0.0038	-0.0015	-0.0044	-0.0007	-0.0006	0.0007	0.0044	0.0121	0.0007	-0.0083	-0.0068	-0.0146	-0.0132	-0.0148	-0.0108	-0.0106	-0.0113	-0.0076	-0.0132	-0.0111	-0.0139	-0.0097	-0.0142	-0.0122	-0.013	-0.0091	-0.0039	-0.0019	-0.003	-0.008	-0.0041	-0.0014	-0.0034	0.0024	0.0091	0.009	0.0139	0.0013	-0.008	-0.0079	-0.0075	-0.007	-0.005	0.0114	-0.0062	0.0013
P040.C	F040_CA006_VORT_Cell_33	BASE_NULL_VORT_PSI	-0.0273	-0.0234	-0.0256	-0.0235	-0.0228	-0.0204	-0.0189	-0.0182	-0.0201	-0.0177	-0.0168	-0.0157	-0.0134	-0.0139	-0.0132	-0.0105	-0.0107	-0.01	-0.0067	-0.0022	-0.0042	-0.0005	-0.0022	-0.0023	-0.0008	-0.0022	-0.0012	-0.0004	0.0004	0.002	0.0018	-0.0004	0.0036	0.0036	0.0037	0.0038	0.0086	0.0071	0.0042	0.0057	0.0082	0.0098	0.009	0.0095	0.0085	0.0101	0.0094
P040.C	F040_CA006_VORT_Cell_34	BASE_NULL_VORT_PSI	-0.0054	-0.0054	-0.0059	-0.0075	-0.0084	-0.0073	-0.0083	-0.0049	-0.0009	-0.0002	-0.0003	0.0115	0.0072	0.0028	0.0001	-0.0007	0.0033	0.0049	-0.0012	0.0111	0.0138	0.0133	0.0095	0.003	0.0016	0.0013	0.004	0.0006	0.0006	0.0025	0.0003	-0.0004	-0.0034	-0.0024	-0.0052	-0.0049	-0.0035	-0.001	-0.0047	-0.0039	-0.0018	-0.0058	0	0.0009	-0.0007	0.0018	-0.0038
P040.C	F040_CA006_VORT_Cell_35	BASE_NULL_VORT_PSI	-0.0102	-0.0101	-0.0102	-0.0092	-0.0087	-0.0068	-0.009	-0.0063	-0.0077	-0.0055	-0.0066	-0.0066	-0.0047	-0.0044	-0.003	-0.0051	-0.0027	-0.0008	-0.0006	-0.002	-0.0024	-0.0023	-0.001	0.0002	-0.0013	-0.0038	-0.0012	-0.0011	-0.0007	-0.002	-0.0016	-0.0016	-0.0038	-0.0016	-0.0014	0.0006	0.0002	0.0025	0.0018	0.0033	0.0008	0.0061	0.005	0.0039	0.0061	0.006	0.0042
P040.C	F040_CA006_VORT_Cell_36	BASE_NULL_VORT_PSI	-0.031	-0.0278	-0.0278	-0.0236	-0.0236	-0.0231	-0.0215	-0.019	-0.0156	-0.02	-0.0151	-0.0159	-0.0152	-0.0114	-0.0102	-0.0086	-0.0107	-0.0069	-0.0071	-0.0063	-0.0067	-0.0061	-0.0046	-0.0011	-0.0058	-0.0029	-0.0017	-0.0009	0.0009	0.0017	0.0016	0.0006	0.002	0.0037	0.0041	0.0064	0.0046	0.0058	0.007	0.0077	0.0084	0.0105	0.0124	0.0111	0.0118	0.0148	0.0146
P040.C	F040_CA006_VORT_Cell_37	BASE_NULL_VORT_PSI	0.0588	0.0461	0.0242	0.0075	-0.0041	-0.0099	-0.0148	-0.0162	-0.0192	-0.0206	-0.0182	-0.0182	-0.0185	-0.0185	-0.019	-0.0171	-0.0159	-0.0161	-0.0167	-0.0127	-0.0143	-0.0138	-0.0096	-0.0086	-0.011	-0.0094	-0.0074	-0.0061	-0.0046	-0.0045	-0.0044	-0.0059	-0.0029	-0.0005	-0.0016	0.0015	-0.0004	-0.0003	-0.0015	0.0003	0.0001	0.0011	0.002	0.0034	0.0039	0.0069	0.0098
P040.C	F040_CA006_VORT_Cell_40	BASE_NULL_VORT_PSI	-0.0116	-0.0162	-0.0169	-0.0167	-0.0186	-0.0187	-0.0188	-0.015	-0.0143	-0.0154	-0.0115	-0.0105	-0.0124	-0.0114	-0.0135	-0.0095	-0.0051	0.0029	0.003	0.006	0.0083	0.0177	0.0255	0.0366	0.0406	0.0391	0.0439	0.0262	0.0102	0.0013	-0.0011	-0.003	-0.0046	-0.0074	-0.004	-0.0047	-0.0029	-0.0017	-0.0021	-0.0019	-0.0019	-0.0023	-0.0041	-0.0031	-0.0024	-0.0027	-0.0034
P040.C	F040_CA006_VORT_Cell_41	BASE_NULL_VORT_PSI	-0.0124	-0.0114	-0.009	-0.0095	-0.0072	-0.0092	-0.0095	-0.0077	-0.006	-0.0062	-0.0065	-0.0071	-0.0054	-0.0051	-0.0043	-0.0067	-0.0062	-0.0061	-0.0049	-0.0041	-0.004	-0.0045	-0.0031	-0.0034	-0.0032	-0.0027	-0.0016	-0.0012	0.0001	-0.0005	-0.0003	0.0005	0.0004	0.001	0.0004	0.0006	0.0035	0.0029	0.0008	0.0024	0.0035	0.0056	0.0056	0.0045	0.0062	0.0068	0.0063
P040.C	F040_CA006_VORT_Cell_42	BASE_NULL_VORT_PSI	-0.0036	-0.0013	-0.0029	-0.0007	-0.0014	-0.0008	-0.0019	-0.0004	-0.0008	-0.0009	-0.0009	-0.0018	-0.0019	-0.0009	-0.0004	-0.0008	-0.0009	-0.002	-0.0001	-0.0019	-0.0007	0	0.0032	0.0021	0.0004	-0.0001	0	-0.0011	-0.0018	-0.0007	-0.0007	-0.0007	-0.0017	-0.0017	-0.002	-0.0021	-0.0003	-0.0014	0.0002	-0.0014	-0.0025	-0.002	-0.0014	-0.0011	-0.0002	0.0012	0.0029
P040.C	F040_CA006_VORT_Cell_44	BASE_NULL_VORT_PSI	-0.004	-0.0031	-0.0029	-0.0031	-0.0033	-0.0036	-0.0033	-0.0035	-0.0033	-0.0029	-0.0034	-0.0033	-0.0022	-0.0025	-0.0031	-0.0007	-0.003	-0.0014	-0.0026	-0.0029	-0.0018	-0.002	-0.0017	-0.0016	-0.002	-0.0014	-0.0005	-0.0004	-0.0004	-0.0004	0.0008	0.0004	0.0006	0.0003	-0.0011	0.0006	0.0002	0.0005	0	0.0015	0.0002	0.0002	0.0012	0.0013	0.002	0.0022	0.0025
P040.C	F040_CA006_VORT_Cell_45	BASE_NULL_VORT_PSI	0.0011	0.0026	0.0008	-0.0008	-0.0011	-0.0035	-0.0071	-0.0071	-0.0092	-0.0107	-0.0081	-0.0103	-0.0116	-0.0113	-0.0107	-0.0113	-0.0123	-0.0143	-0.0157	-0.0154	-0.0129	-0.0127	-0.0135	-0.0116	-0.0127	-0.015	-0.012	-0.0126	-0.0122	-0.0105	-0.0119	-0.0098	-0.0083	-0.0089	-0.007	-0.0074	-0.0083	-0.0073	-0.009	-0.01	-0.0088	-0.0103	-0.0095	-0.0091	-0.0091	-0.0111	-0.0119
P040.C	F040_CA006_VORT_Cell_46	BASE_NULL_VORT_PSI	0.0247	0.0231	0.0218	0.0278	0.0272	0.0219	0.0117	0.0146	0.0133	0.0156	0.0136	0.0099	0.0127	0.0181	0.0215	0.0211	0.0157	0.0153	0.0119	0.0015	-0.0016	-0.0034	-0.0061	-0.008	-0.0108	-0.0117	-0.0098	-0.0113	-0.0105	-0.0175	-0.0203	-0.0198	-0.019	-0.018	-0.0199	-0.0138	-0.007	-0.0043	-0.0021	-0.0013	-0.0048	-0.0072	-0.0108	-0.0148	-0.0133	-0.0083	-0.0006
P040.C	F040_CA006_VORT_Cell_47	BASE_NULL_VORT_PSI	-0.0065	-0.0061	-0.0054	-0.0043	-0.0067	-0.0057	-0.0058	-0.0039	-0.0044	-0.0054	-0.0054	-0.0046	-0.0047	-0.0042	-0.005	-0.0044	-0.0038	-0.003	-0.0035	-0.0032	-0.0026	-0.0024	-0.0001	-0.0007	-0.0014	-0.0012	-0.0013	-0.0007	-0.0005	-0.0008	-0.0005	-0.0001	-0.0003	0.0001	0.0016	0.0016	0.0024	0.0013	0.0008	0.0015	0.0003	0.0012	0.0021	0.0027	0.003	0.003	0.0038
P040.C	F040_CA006_VORT_Cell_48	BASE_NULL_VORT_PSI	0.0292	0.0294	0.0252	0.0202	0.0165	0.0141	0.0139	0.01	0.0058	-0.0022	-0.0059	-0.008	-0.0037	0.001	0.0061	0.0038	0.0004	0.0007	0.0016	0.0003	0.0019	0.0106	0.0043	-0.0011	-0.0068	-0.0135	-0.0153	-0.0186	-0.0214	-0.0171	-0.015	-0.0153	-0.0124	-0.0077	-0.0086	-0.0084	-0.0102	-0.0109	-0.0097	-0.0069	-0.005	-0.0028	-0.0016	0.0027	0.0042	0.0018	0.003
P040.C	F040_CA006_VORT_Cell_49	BASE_NULL_VORT_PSI	-0.0157	-0.0176	-0.0172	-0.0165	-0.0152	-0.0146	-0.0167	-0.0141	-0.0138	-0.0156	-0.0149	-0.0129	-0.0127	-0.0109	-0.0085	-0.0116	-0.0102	-0.0099	-0.0106	-0.0072	-0.0081	0.1751	0.186	0.137	0.0803	0.0415	0.016	0.0019	-0.0033	-0.0099	-0.0116	-0.0124	-0.0149	-0.0165	-0.0133	-0.0135	-0.0151	-0.0132	-0.0156	-0.0138	-0.014	-0.0133	-0.0136	-0.0144	-0.0122	-0.0109	-0.0116
P040.C	F040_CA006_VORT_Cell_50	BASE_NULL_VORT_PSI	0.0296	0.0178	0.0114	0.0139	0.0126	0.0152	0.0141	0.0172	0.0236	0.0259	0.0173	0.0132	0.007	0.0096	0.0171	0.0111	0.0115	0.0104	0.0065	-0.0034	-0.0034	-0.0074	-0.0116	-0.013	-0.0142	-0.0162	-0.0144	-0.0196	-0.0185	-0.0204	-0.0233	-0.0227	-0.0176	-0.015	-0.0138	-0.0178	-0.0178	-0.0132	0.0006	0.0119	0.014	0.0162	0.0234	0.0249	0.0245	0.021	0.0146
P040.C	F040_CA006_VORT_Cell_51	BASE_NULL_VORT_PSI	-0.0034	-0.0034	-0.0018	-0.0018	-0.0025	-0.0011	-0.0015	-0.0021	-0.0013	-0.0017	-0.001	-0.0013	-0.0024	-0.0005	-0.0007	-0.002	-0.0017	-0.002	0.001	-0.0004	-0.0009	-0.0007	-0.0004	0.0008	0.001	0.0017	-0.0001	0.0003	0.0002	-0.0005	-0.0001	0.0012	-0.001	-0.0012	-0.0024	0.0001	-0.0014	-0.0009	-0.0011	-0.0012	-0.0014	-0.0001	-0.001	-0.0007	0.0009	0.002	0.0007
P040.C	F040_CA006_VORT_Cell_52	BASE_NULL_VORT_PSI	0	0	-0.0043	-0.0025	-0.0052	-0.004	-0.004	-0.0061	-0.0077	-0.0113	-0.0066	-0.0008	-0.005	-0.0052	-0.0021	-0.0022	-0.0037	-0.0002	0.0046	0.0097	0.0089	0.0055	0.0155	0.0114	0.0102	0.0106	0.0095	0.0044	0.0028	0.0029	-0.0034	-0.0017	-0.0019	-0.0042	-0.0032	-0.0004	-0.0031	-0.004	-0.0044	-0.005	-0.0044	-0.005	-0.0036	-0.0018	0.0006	0.0015	0.0008
P040.C	F040_CA006_VORT_Cell_53	BASE_NULL_VORT_PSI	-0.022	-0.0226	-0.0224	-0.0192	-0.02	-0.0219	-0.0225	-0.0213	-0.0212	-0.0218	-0.0218	-0.0223	-0.0214	-0.0203	-0.0202	-0.0197	-0.0196	-0.0191	-0.0186	-0.0189	-0.0184	-0.0155	-0.017	-0.0141	-0.0155	-0.0154	-0.0151	-0.0146	-0.0133	-0.0131	-0.01	-0.0085	-0.0038	-0.0019	0.008	0.0135	0.0259	0.0447	0.0647	0.0588	0.0507	0.0393	0.0291	0.0258	0.0256	0.0291	0.0279
P040.C	F040_CA006_VORT_Cell_54	BASE_NULL_VORT_PSI	0.0319	0.0229	0.0196	0.0112	0.0047	0.0012	-0.002	-0.0051	-0.0105	-0.011	-0.0123	-0.0138	-0.0097	-0.007	-0.0041	-0.0018	-0.0047	-0.0049	-0.0033	0.0001	-0.0032	0.0003	-0.0015	0.0008	0.0046	0.0102	0.0135	0.0166	0.0175	0.014	0.011	0.0068	0.0033	0.0009	0.0053	0.0078	0.01	0.0165	0.0139	0.0092	0.0111	0.0097	0.0124	0.0034	0.0004	-0.0021	-0.0109
P040.C	F040_CA006_VORT_Cell_55	BASE_NULL_VORT_PSI	-0.0181	-0.0148	-0.0136	-0.0142	-0.015	-0.0129	-0.0149	-0.0141	-0.0139	-0.0114	-0.0141	-0.0137	-0.0103	-0.0122	-0.0108	-0.0105	-0.0097	-0.0082	-0.008	-0.0097	-0.0078	-0.0084	-0.0032	-0.0051	-0.0065	-0.0046	-0.0044	-0.005	-0.0011	-0.0031	-0.0012	-0.0018	0.001	0.0011	0.0033	0.0033	0.0018	0.0039	0.0034	0.0044	0.0069	0.01	0.0112	0.0129	0.0135	0.0124	0.0102
P040.C	F040_CA006_VORT_Cell_56	BASE_NULL_VORT_PSI	-0.0543	-0.0524	-0.0469	-0.0493	-0.0436	-0.0412	-0.0384	-0.0327	-0.0298	-0.0284	-0.0233	-0.0231	-0.0245	-0.0212	-0.0182	-0.0172	-0.0144	-0.0145	-0.0118	-0.0107	-0.0069	-0.0073	-0.0071	0.0019	-0.0022	-0.0012	-0.0006	0.0014	0.0041	0.0064	0.0063	0.008	0.0063	0.0082	0.0077	0.0113	0.0112	0.0136	0.0163	0.0145	0.0199	0.019	0.0196	0.0215	0.0205	0.0214	0.0227
P040.C	F040_CA006_VORT_Cell_57	BASE_NULL_VORT_PSI	0.0052	0.0064	0.0038	0.0004	-0.0013	-0.0054	-0.0078	-0.0091	-0.0091	-0.0107	-0.0116	-0.015	-0.0156	-0.0125	-0.013	-0.0125	-0.0109	-0.0086	-0.0085	-0.0096	-0.0105	-0.0102	-0.0077	-0.0056	0.0013	0.0044	0.0076	0.0114	0.0108	0.0084	0.007	0.0096	0.0114	0.0154	0.0114	0.0113	0.0095	0.0094	0.008	0.0066	0.0049	0.0051	0.0023	0.0026	0.0032	0.0059	0.0036
P040.C	F040_CA006_VORT_Cell_58	BASE_NULL_VORT_PSI	-0.028	-0.0244	-0.024	-0.0201	-0.0162	-0.0159	-0.0108	-0.0009	-0.0083	-0.0102	-0.0093	-0.0097	-0.0076	-0.0071	-0.0078	-0.0051	-0.0012	-0.0029	-0.0076	-0.0115	-0.0089	-0.0117	-0.0154	-0.0076	-0.0053	-0.0022	-0.0012	0.0002	-0.0014	-0.0034	-0.0034	-0.0069	-0.002	-0.0054	-0.009	-0.0073	-0.0049	-0.0016	0.0017	0.0066	0.0656	0.0595	0.0375	0.02	0.0081	0.0048	0.0006
P040.C	F040_CA006_VORT_Cell_59	BASE_NULL_VORT_PSI	-0.0274	-0.0299	-0.0218	-0.0224	-0.0249	-0.0226	-0.0177	-0.0231	-0.0179	-0.0104	-0.0203	-0.0138	-0.0051	-0.0038	-0.0084	-0.0058	0.0004	0.0091	0.0005	-0.0097	-0.0065	-0.0095	-0.015	-0.0101	-0.0155	-0.0018	0.0009	-0.003	0.0019	0.0088	-0.0015	-0.0001	-0.0047	-0.0116	-0.0199	-0.0228	-0.018	-0.0114	-0.0009	-0.0022	0.0025	0.0106	0.0159	0.021	0.0216	0.0266	0.0362
P040.C	F040_CA006_VORT_Cell_6	BASE_NULL_VORT_PSI	-0.0052	-0.0001	0.0018	0.0006	-0.0004	0.0006	-0.0007	0.0009	0.001	-0.0002	-0.0014	-0.0037	-0.0002	0.0026	0.0021	0.0014	-0.0003	-0.0011	-0.0017	-0.0028	-0.0014	-0.0044	-0.0037	-0.0002	-0.0026	-0.0006	-0.0023	-0.0014	-0.0033	0.0022	0.0038	-0.0012	-0.0032	-0.0032	-0.0005	0.0005	0.0037	0.0045	0.004	0.0042	0.0028	0.0027	0.0028	0.0046	0.0063	0.0038	0.0027
P040.C	F040_CA006_VORT_Cell_60	BASE_NULL_VORT_PSI	-0.0295	-0.0281	-0.0253	-0.0221	-0.0225	-0.0233	-0.0215	-0.0227	-0.0184	-0.0189	-0.02	-0.0177	-0.0162	-0.0154	-0.0112	-0.0119	-0.0132	-0.009	-0.008	-0.0064	-0.0072	-0.009	-0.0043	-0.0066	-0.0036	-0.0049	-0.0018	-0.0018	0.0009	-0.0042	-0.0028	0.0017	0.0013	0.0002	0.0031	0.0061	0.0046	0.0102	0.0075	0.0084	0.0059	0.007	0.013	0.0174	0.0144	0.0151	0.0128
P040.C	F040_CA006_VORT_Cell_61	BASE_NULL_VORT_PSI	-0.0267	-0.0255	-0.0244	-0.0223	-0.0215	-0.0213	-0.0197	-0.0191	-0.0181	-0.0193	-0.0184	-0.0179	-0.0177	-0.0155	-0.0164	-0.0143	-0.0152	-0.0127	-0.0133	-0.0113	-0.0103	-0.0097	-0.0072	-0.0059	-0.0074	-0.0057	-0.0058	-0.0034	-0.0018	-0.0014	0	-0.0007	0.0006	-0.0005	-0.0004	0.0009	0.0003	0.0037	0.0051	0.008	0.0065	0.0087	0.0114	0.0119	0.0136	0.0143	0.0131
P040.C	F040_CA006_VORT_Cell_63	BASE_NULL_VORT_PSI	-0.016	-0.0155	-0.0117	-0.0132	-0.0115	-0.0118	-0.0129	-0.0112	-0.01	-0.0096	-0.0098	-0.0072	-0.0088	-0.0085	-0.0091	-0.0083	-0.0081	-0.007	-0.0059	-0.0057	-0.005	-0.0043	-0.0052	-0.0061	-0.0037	-0.0026	-0.0005	-0.0013	-0.0003	0.0007	-0.0004	0.0019	0.0018	0.0023	0.0022	0.0033	0.0028	0.004	0.0035	0.0024	0.0041	0.0044	0.0061	0.0058	0.0061	0.0069	0.0068
P040.C	F040_CA006_VORT_Cell_64	BASE_NULL_VORT_PSI	-0.0227	-0.0172	-0.0134	-0.0096	-0.0052	-0.01	-0.01	-0.015	-0.0184	-0.022	-0.026	-0.0245	-0.0252	-0.0245	-0.0253	-0.0209	-0.0211	-0.0186	-0.0156	-0.015	-0.0129	-0.0103	-0.0073	-0.0026	-0.002	0.0024	-0.0012	-0.0034	-0.0017	-0.0024	-0.006	-0.0042	-0.0048	-0.0049	-0.0043	-0.0037	-0.0086	-0.0102	-0.0071	-0.0098	-0.0133	-0.0079	-0.0045	0.0016	0.0015	0.0098	0.0141
P040.C	F040_CA006_VORT_Cell_65	BASE_NULL_VORT_PSI	-0.0082	-0.0069	-0.0058	-0.0071	-0.0073	-0.007	-0.0072	-0.0059	-0.0062	-0.0068	-0.0058	-0.0065	-0.0057	-0.004	-0.0021	-0.0026	-0.0032	-0.0022	-0.0006	-0.0021	-0.0019	-0.002	-0.0001	-0.0008	-0.0008	0.0008	0.0008	0.0014	0.001	0.003	0.0013	0.0022	0.0033	0.0022	0.0026	0.0051	0.004	0.004	0.0026	0.0046	0.0046	0.003	0.002	0.0026	0.0029	0.0015	0.0033
P040.C	F040_CA006_VORT_Cell_66	BASE_NULL_VORT_PSI	-0.0043	0	0.0106	0.0084	0.0096	0.0091	0.0037	-0.0022	-0.0051	0.0011	0.0047	0.0103	0.0052	0.0007	-0.0001	0.0006	-0.0012	0.005	0.0028	0.0094	0.0037	-0.0002	0.004	0.003	-0.0009	-0.004	-0.001	-0.0106	-0.006	-0.0044	0.0021	-0.0119	-0.0094	-0.0017	0	0.0012	0.0021	-0.0009	-0.0002	-0.0006	0.004	-0.0009	-0.0013	-0.0011	-0.0038	-0.0062	-0.0029
P040.C	F040_CA006_VORT_Cell_67	BASE_NULL_VORT_PSI	0.0434	0.0397	0.0215	0.0035	-0.005	-0.0101	-0.0114	-0.0136	-0.014	-0.0138	-0.0152	-0.0172	-0.0193	-0.0173	-0.0198	-0.0203	-0.0184	-0.018	-0.0166	-0.0164	-0.0159	-0.0147	-0.0112	-0.0104	-0.0067	-0.0068	-0.0074	-0.0099	-0.0074	-0.0053	-0.0019	0.0013	0.0059	0.0105	0.0245	0.0347	0.0328	0.0196	0.01	0.0085	0.0085	0.0076	0.0057	0.0027	0	0.0013	0.0003
P040.C	F040_CA006_VORT_Cell_68	BASE_NULL_VORT_PSI	-0.0192	-0.0163	-0.0167	-0.0169	-0.0166	-0.0158	-0.0144	-0.0121	-0.0149	-0.0141	-0.0132	-0.0108	-0.0125	-0.0117	-0.0107	-0.0081	-0.0093	-0.0086	-0.0056	-0.0057	-0.0062	-0.0051	-0.0021	0.0003	-0.0019	-0.0007	0.0019	-0.0013	-0.0001	0.0019	0.0022	0.0047	0.0038	0.0043	0.0034	0.0046	0.0051	0.0055	0.0065	0.0066	0.0031	0.0064	0.0042	0.0073	0.0102	0.008	0.0097
P040.C	F040_CA006_VORT_Cell_69	BASE_NULL_VORT_PSI	-0.0149	-0.0143	-0.0125	-0.013	-0.012	-0.0126	-0.0119	-0.0116	-0.011	-0.0094	-0.0077	-0.0088	-0.008	-0.0066	-0.0056	-0.0048	-0.0061	-0.0043	-0.0028	-0.0033	-0.0027	-0.0011	-0.0009	-0.0002	-0.0001	0.0003	0.0011	-0.0001	0.0015	0.0009	0.0015	0.0002	0.0016	0.0004	0.0027	0.0041	0.0016	0.0026	0.0023	0.0029	0.0033	0.0031	0.0052	0.0051	0.0051	0.0054	0.0049
P040.C	F040_CA006_VORT_Cell_70	BASE_NULL_VORT_PSI	0.0223	0.0171	0.0183	0.0177	0.0126	0.0117	0.0131	0.0129	0.0097	0.0072	-0.0008	-0.0057	-0.0078	-0.0094	-0.0126	-0.011	-0.0046	0.0057	0.0052	0.0034	0.0133	0.0223	0.0152	0.0059	0.0019	-0.0009	-0.0023	-0.0021	0.0035	-0.0011	-0.0035	-0.0022	-0.0008	-0.0009	-0.002	-0.0052	-0.0091	-0.014	-0.0121	-0.0094	-0.0022	0.0001	-0.003	-0.0052	-0.0084	-0.0119	-0.0067
P040.C	F040_CA006_VORT_Cell_72	BASE_NULL_VORT_PSI	-0.0162	-0.0151	-0.0138	-0.0108	-0.0094	-0.0101	-0.0123	-0.0085	-0.0094	-0.0094	-0.0079	-0.0089	-0.0069	-0.0072	-0.0061	-0.0067	-0.0054	-0.0037	-0.004	-0.0034	-0.0038	-0.0036	-0.0032	-0.0023	-0.0018	-0.0022	-0.0028	-0.0017	-0.0002	0.0003	0.0004	0.0011	0.003	0.0012	0.0017	0.0032	0.0028	0.0031	0.0027	0.0046	0.0036	0.0035	0.007	0.0058	0.0078	0.0061	0.0075
P040.C	F040_CA006_VORT_Cell_73	BASE_NULL_VORT_PSI	-0.0212	-0.0204	-0.0165	-0.0192	-0.0159	-0.0161	-0.0165	-0.0145	-0.0123	-0.0111	-0.0114	-0.0123	-0.0092	-0.0064	-0.0059	-0.0072	-0.0069	-0.0061	-0.0068	-0.0063	-0.0059	0	0.0034	-0.0005	0.0023	-0.0005	-0.0003	0.0001	0.001	0.0031	0.0048	0.0051	0.0031	0.004	0.0017	0.0031	0.0054	0.0022	0.0001	0.0042	0.0038	0.0049	0.0083	0.0063	0.0089	0.0072	0.0079
P040.C	F040_CA006_VORT_Cell_76	BASE_NULL_VORT_PSI	-0.0138	-0.0153	-0.0186	-0.015	-0.0133	-0.0147	-0.0135	-0.013	-0.0111	-0.0102	-0.0127	-0.0117	-0.0074	-0.0015	-0.0032	-0.0036	-0.0047	-0.0045	-0.0029	-0.0041	-0.0035	-0.0018	0.001	0.0009	0.004	0.0079	0.0069	0.0029	0.0056	0.0009	0.0046	-0.0002	0.0044	0.0052	0.0037	0.0044	0.0042	0.0026	0.0022	0.0016	0.0021	0.0024	0.0023	0.0004	0.0023	0.0019	0.0063
P040.C	F040_CA006_VORT_Cell_78	BASE_NULL_VORT_PSI	-0.021	-0.0201	-0.0197	-0.0181	-0.0178	-0.0177	-0.0177	-0.0148	-0.0139	-0.0137	-0.0135	-0.0112	-0.0123	-0.0105	-0.0115	-0.0096	-0.0087	-0.0093	-0.0073	-0.0079	-0.0055	-0.0042	-0.0044	-0.0019	-0.0037	-0.0006	-0.0009	0.0014	0.0007	0.0015	0.0011	0.0024	0.0015	0.0019	0.0031	0.0044	0.004	0.0058	0.0054	0.0036	0.0082	0.0071	0.008	0.0078	0.0074	0.0068	0.0081
P040.C	F040_CA006_VORT_Cell_79	BASE_NULL_VORT_PSI	-0.0181	-0.0174	-0.0177	-0.018	-0.0173	-0.0179	-0.0176	-0.0157	-0.0162	-0.0155	-0.0159	-0.0137	-0.0147	-0.0133	-0.0132	-0.0129	-0.0128	-0.0115	-0.0112	-0.0123	-0.0109	-0.0095	-0.0085	-0.0083	-0.01	-0.008	-0.0078	-0.008	-0.0057	-0.0045	-0.004	-0.0034	0.0048	0.0433	0.105	0.1113	0.0984	0.0815	0.0522	0.0207	0.0008	-0.0044	-0.0059	-0.003	-0.0045	-0.0082	-0.008
P040.C	F040_CA006_VORT_Cell_8	BASE_NULL_VORT_PSI	0.1042	0.0869	0.0666	0.059	0.0441	0.0222	0.0049	-0.0039	-0.0108	-0.0133	-0.0141	-0.0144	-0.015	-0.014	-0.015	-0.0126	-0.0126	-0.0134	-0.0136	-0.0113	-0.011	-0.0098	-0.0106	-0.0121	-0.0122	-0.0118	-0.0106	-0.0099	-0.0102	-0.0084	-0.0099	-0.011	-0.0113	-0.0097	-0.0086	-0.01	-0.0105	-0.0087	-0.0075	-0.006	-0.0083	-0.0073	-0.0068	-0.006	-0.0049	-0.0044	-0.0032
P040.C	F040_CA006_VORT_Cell_80	BASE_NULL_VORT_PSI	-0.0344	-0.0316	-0.0289	-0.0282	-0.0279	-0.0277	-0.0247	-0.0234	-0.0225	-0.0218	-0.0207	-0.0187	-0.0175	-0.0165	-0.0172	-0.0144	-0.0131	-0.0134	-0.0134	-0.0098	-0.0069	-0.0063	-0.0031	-0.0029	-0.0035	0.0007	0.0016	0.0025	0.0032	0.0054	0.01	0.0095	0.0086	0.0075	0.0073	0.011	0.0108	0.0126	0.0106	0.0154	0.013	0.0115	0.0149	0.0154	0.0142	0.0162	0.0168
P040.C	F040_CA006_VORT_Cell_82	BASE_NULL_VORT_PSI	-0.0326	-0.0281	-0.0261	-0.0251	-0.0226	-0.0244	-0.0227	-0.0199	-0.0205	-0.0215	-0.0182	-0.0164	-0.0153	-0.017	-0.0162	-0.0125	-0.0108	-0.0104	-0.009	-0.0097	-0.0073	-0.0047	-0.0037	-0.0053	-0.0052	-0.0046	-0.0046	-0.0048	-0.0004	-0.0014	-0.0037	0.0027	0.0062	0.0082	0.0288	0.0312	0.0276	0.0222	0.0128	0.0095	0.0069	0.0047	0.0074	0.0068	0.011	0.0143	0.0121
P040.C	F040_CA006_VORT_Cell_83	BASE_NULL_VORT_PSI	-0.0038	-0.0082	-0.0088	-0.0125	-0.0128	-0.0158	-0.0198	-0.0171	-0.0133	-0.016	-0.0153	-0.0116	-0.0136	-0.0124	-0.0117	-0.0111	-0.0084	-0.0079	-0.0075	-0.0059	-0.0024	-0.0051	-0.0074	-0.0033	-0.0011	-0.0036	-0.0022	0.0003	-0.0015	0.0017	0.0054	0.0079	0.0027	0.0003	0.0043	0.004	0.0072	0.0094	0.0081	0.0095	0.0095	0.0128	0.0126	0.0108	0.0107	0.0087	0.0076
P040.C	F040_CA006_VORT_Cell_84	BASE_NULL_VORT_PSI	-0.0234	-0.0214	-0.0203	-0.0202	-0.018	-0.0183	-0.017	-0.015	-0.0139	-0.0151	-0.0094	-0.0109	-0.0126	-0.0115	-0.0098	-0.0106	-0.0092	-0.0083	-0.0062	-0.0012	-0.0042	-0.0038	-0.0021	-0.0012	0.0005	0.0018	0.0001	-0.0005	0.0017	0.0016	0.0042	0.0057	0.0032	0.0045	0.0061	0.0049	0.0075	0.0069	0.0048	0.009	0.0065	0.0085	0.0091	0.0068	0.0086	0.0087	0.0071
P040.C	F040_CA006_VORT_Cell_86	BASE_NULL_VORT_PSI	-0.0074	-0.0071	-0.0057	-0.0048	-0.0061	-0.0048	-0.0051	-0.0047	-0.0039	-0.0037	-0.0027	-0.0019	-0.0036	-0.002	-0.0026	-0.0011	-0.0009	-0.0015	0.0002	0.0002	-0.0002	0	0.0002	0.0007	-0.0001	-0.0004	-0.0007	-0.0019	-0.0003	0.0001	0.0006	-0.0009	-0.0005	0.0003	0.0004	0.0011	0.0012	0.0003	-0.0001	0.0004	0.0003	-0.0001	0.0004	0.0009	0.0013	0.0024	0.0013
P040.C	F040_CA006_VORT_Cell_87	BASE_NULL_VORT_PSI	-0.0269	-0.0255	-0.0233	-0.022	-0.0215	-0.0194	-0.0194	-0.0174	-0.0154	-0.0157	-0.0138	-0.0147	-0.0142	-0.0107	-0.011	-0.0107	-0.0115	-0.0112	-0.0068	-0.008	-0.0074	-0.0077	-0.0061	-0.0049	-0.0071	-0.0043	-0.0043	-0.0042	-0.0027	-0.0018	-0.0005	-0.0001	0.0011	0.0016	-0.0019	0.0037	0.0025	0.0047	0.0045	0.0083	0.009	0.0083	0.0086	0.0104	0.013	0.0137	0.0154
P040.C	F040_CA006_VORT_Cell_88	BASE_NULL_VORT_PSI	0.0009	0.0019	-0.0001	-0.0009	-0.0028	-0.0043	-0.0061	-0.0083	-0.0086	-0.009	-0.0079	-0.0064	-0.0047	-0.0037	-0.0051	-0.0034	-0.0001	0.0016	0.0024	0.0014	0.0007	-0.0004	0.0006	0.0032	0.0042	0.0026	0.0032	0.003	0.0023	-0.0018	-0.0004	0.0008	-0.0027	-0.0048	-0.0048	-0.0041	-0.0027	-0.0015	-0.0021	-0.0028	-0.0015	0.0012	0.0015	0.0004	0.0011	0.0008	0.0005
P040.C	F040_CA006_VORT_Cell_89	BASE_NULL_VORT_PSI	-0.0426	-0.0416	-0.0342	-0.0331	-0.0309	-0.0275	-0.0304	-0.0305	-0.0267	-0.0225	-0.0231	-0.0212	-0.0205	-0.0181	-0.0158	-0.0178	-0.0121	-0.0156	-0.0142	-0.0079	-0.0079	-0.0131	-0.0047	-0.009	-0.0021	0	-0.0052	-0.0046	0.0023	0.0057	0.0078	0.0031	0.0112	0.0031	0.0073	0.009	0.0085	0.0112	0.0113	0.0173	0.0166	0.0162	0.0156	0.0129	0.0169	0.0156	0.018
P040.C	F040_CA006_VORT_Cell_9	BASE_NULL_VORT_PSI	0.0168	0.0174	0.0163	0.0117	0.0104	0.0119	0.0106	0.0123	0.0121	0.0126	0.0119	0.0083	0.0098	0.0087	0.004	0.0065	0.0048	-0.0008	0.0015	0.0029	0.0036	0.006	0.0032	-0.0016	-0.0045	-0.009	-0.0118	-0.0142	-0.012	-0.0138	-0.0156	-0.0175	-0.0182	-0.0188	-0.0205	-0.0204	-0.0228	-0.0224	-0.0221	-0.0217	-0.0105	-0.0136	-0.011	-0.0111	-0.0094	-0.0066	-0.006
P040.C	F040_CA006_VORT_Cell_90	BASE_NULL_VORT_PSI	-0.0198	-0.0206	-0.0232	-0.0198	-0.0187	-0.02	-0.0196	-0.014	-0.0143	-0.0171	-0.0115	-0.0115	-0.0142	-0.0084	-0.0132	-0.0097	-0.0075	-0.0061	-0.0058	-0.0075	-0.0052	-0.0046	0.0002	0.0017	0.0043	-0.003	-0.0019	0.0003	0.0003	0.0003	0.0039	0.0035	0.0046	0.0058	0.0039	0.0077	0.0063	0.007	0.005	0.0061	0.0106	0.0094	0.0045	0.0041	0.0111	0.0073	0.0108
P040.C	F040_CA006_VORT_Cell_91	BASE_NULL_VORT_PSI	-0.01	-0.0084	-0.0051	-0.0032	-0.003	-0.0007	-0.0003	-0.0013	-0.0009	-0.0033	-0.0016	-0.004	-0.0049	-0.0062	-0.0049	-0.0048	-0.0053	-0.0052	-0.0032	-0.003	-0.0045	-0.0036	-0.0042	-0.0039	-0.0034	-0.0019	-0.0019	0.002	0.0021	0.0011	-0.0014	-0.0002	-0.0003	0.0002	-0.0005	0.0006	-0.0001	0.0007	0.0006	0.0004	0.0007	0.0014	0.0026	0.0024	0.0012	0.0025	0.0031
P040.C	F040_CA006_VORT_Cell_92	BASE_NULL_VORT_PSI	-0.0079	-0.0078	-0.0109	-0.0132	-0.0133	-0.0151	-0.0129	-0.0134	-0.0128	-0.0122	-0.0087	-0.0088	-0.0072	-0.0057	-0.0044	-0.0069	-0.0032	-0.0045	-0.0022	-0.0015	-0.0018	-0.001	-0.0032	-0.0025	-0.0054	-0.0034	-0.0031	-0.0032	-0.0056	-0.0032	-0.0025	0.0001	-0.0019	-0.0024	-0.0019	0.0021	0.0045	0.0062	0.0054	0.0048	0.0012	0.0061	0.0094	0.0104	0.0214	0.0239	0.018
P040.C	F040_CA006_VORT_Cell_93	BASE_NULL_VORT_PSI	-0.002	-0.001	-0.0017	-0.0063	-0.0085	-0.0098	-0.0104	-0.0122	-0.0122	-0.009	-0.0107	-0.0102	-0.0075	-0.0086	-0.0089	-0.0094	-0.0069	-0.0065	-0.006	-0.0027	-0.0002	0.0018	0.0004	-0.0007	-0.002	-0.0003	0.0034	0.0028	0.0035	0.0059	0.0027	0.0034	-0.0011	-0.0011	-0.0011	-0.0014	-0.0008	-0.0021	-0.0048	0.0002	0.0026	0.0089	0.0077	0.012	0.0109	0.0095	0.0106
P040.C	F040_CA006_VORT_Cell_94	BASE_NULL_VORT_PSI	-0.0108	-0.0111	-0.0099	-0.0068	-0.0069	-0.0079	-0.0088	-0.0026	-0.0047	-0.0057	-0.0051	-0.0059	-0.0032	-0.0009	-0.0015	-0.0039	-0.0005	-0.0041	-0.0045	-0.0042	-0.0046	-0.0034	-0.0018	-0.0022	-0.003	-0.0041	-0.0031	-0.0027	-0.0013	-0.0004	0.0009	0.002	-0.0006	0.0018	0.0025	0.0037	0.0018	0.007	0.0054	0.0032	0.0023	0.008	0.004	0.0046	0.0059	0.0035	0.0072
P040.C	F040_CA006_VORT_Cell_97	BASE_NULL_VORT_PSI	0.0103	0.0301	0.0104	-0.0119	-0.0215	0.0013	0.0166	0.005	-0.0143	-0.0079	0.0053	0.0108	0.0151	0.0042	-0.021	-0.0277	-0.017	-0.0055	0.0198	0.015	0.0014	-0.0069	-0.0062	-0.0071	0.0035	0.0056	-0.0084	-0.0057	-0.0065	0.0077	0.0259	0.0196	0.0044	0.0156	0.0058	-0.0161	-0.0179	-0.0107	-0.0074	-0.0047	-0.0011	0.0073	0.0021	0.0168	0.0062	-0.0077	-0.0191
P040.C	F040_CA006_VORT_Cell_98	BASE_NULL_VORT_PSI	-0.0194	-0.0178	-0.0163	-0.0163	-0.0153	-0.0155	-0.0129	-0.0133	-0.0144	-0.0112	-0.012	-0.0096	-0.0075	-0.0083	-0.0078	-0.0072	-0.0069	-0.0039	-0.0032	-0.0056	-0.0036	-0.0031	-0.0029	-0.0012	-0.004	-0.0036	-0.0019	-0.0032	-0.0009	0.0024	0.0011	0.0026	0.002	0.002	0.0058	0.0028	0.0047	0.0058	0.0036	0.005	0.0039	0.0058	0.0092	0.0075	0.0067	0.006	0.0077
P040.C	F040_CA007_VORT_Cell_11	BASE_NULL_VORT_PSI	-0.0005	-0.0008	-0.0011	-0.0023	-0.0038	-0.0025	-0.0016	-0.0036	-0.005	-0.0048	-0.004	-0.0054	-0.0057	-0.0043	-0.0047	-0.0053	-0.0063	-0.0041	-0.0041	-0.0033	-0.0039	-0.0051	-0.0028	-0.0036	-0.0028	-0.0028	-0.0024	-0.0018	-0.0003	-0.0018	0.0004	-0.0018	-0.001	-0.0023	-0.0011	0.0005	0.0001	0.002	0.0027	0.0012	0.0011	0.0034	0.0029	0.0043	0.0051	0.004	0.0049
P040.C	F040_CA007_VORT_Cell_12	BASE_NULL_VORT_PSI	-0.0076	-0.0075	-0.0075	-0.0074	-0.0067	-0.0069	-0.0064	-0.0066	-0.0056	-0.0056	-0.0051	-0.0053	-0.0053	-0.0048	-0.0044	-0.0042	-0.0042	-0.0037	-0.0029	-0.0033	-0.0023	-0.0024	-0.0014	-0.0017	-0.0011	-0.0009	-0.001	-0.0006	0	0.0006	-0.0001	0.0004	0.0007	0.001	0.0009	0.0007	0.0015	0.0017	0.002	0.002	0.003	0.0028	0.0028	0.0034	0.0037	0.004	0.0042
P040.C	F040_CA007_VORT_Cell_13	BASE_NULL_VORT_PSI	-0.0086	-0.0076	-0.0045	-0.004	-0.0038	-0.0037	-0.0034	-0.006	-0.0045	-0.0026	-0.0003	-0.0013	-0.0031	-0.0042	-0.0024	-0.0012	-0.003	-0.0019	0.0042	-0.0003	0.0053	0.0009	0.0005	0.0043	0.0044	0.0056	0.005	0.0043	0.0008	-0.0034	-0.0068	-0.0114	-0.0142	-0.0139	-0.014	-0.017	-0.018	-0.0167	-0.0163	-0.015	-0.0093	-0.0064	-0.0023	0.0015	0.0009	-0.0006	0.0031
P040.C	F040_CA007_VORT_Cell_16	BASE_NULL_VORT_PSI	0.0118	0.019	0.0265	0.0264	0.0346	0.0393	0.0382	0.0154	-0.0024	-0.0149	-0.0206	-0.0231	-0.0283	-0.0297	-0.0325	-0.0346	-0.0314	-0.0309	-0.0286	-0.0325	-0.0329	-0.036	-0.0353	-0.0351	-0.0331	-0.0324	-0.029	-0.0298	-0.0274	-0.0221	-0.0138	-0.0066	0.0012	-0.0011	0.0034	0.0084	0.0078	0.0093	0.0176	0.0399	0.0487	0.0537	0.0494	0.0485	0.0383	0.0328	0.027
P040.C	F040_CA007_VORT_Cell_18	BASE_NULL_VORT_PSI	-0.0087	-0.0092	-0.0059	-0.0099	-0.0082	-0.0081	-0.0071	-0.0056	-0.0086	-0.0075	-0.0077	-0.0058	-0.0066	-0.0068	-0.0067	-0.0027	-0.0051	-0.0035	-0.0048	-0.0055	-0.0032	-0.0044	-0.0033	-0.0033	-0.003	-0.0017	0	-0.004	-0.001	-0.001	0.0012	-0.0018	-0.0023	0.0004	0.0008	-0.0014	0.0014	-0.0003	0.0024	0.0018	0.0025	0.0065	0.0072	0.0053	0.0068	0.0033	0.0084
P040.C	F040_CA007_VORT_Cell_19	BASE_NULL_VORT_PSI	-0.0238	-0.0231	-0.0213	-0.0204	-0.021	-0.0194	-0.0165	-0.0172	-0.017	-0.0174	-0.0133	-0.0141	-0.0154	-0.0117	-0.0112	-0.0115	-0.0081	-0.0096	-0.0072	-0.0078	-0.0088	-0.0069	-0.0061	-0.0061	-0.0055	-0.003	-0.0027	-0.0012	0.0009	-0.0001	0.0043	0.0053	0.0024	0.0045	0.0067	0.0057	0.0058	0.0061	0.01	0.0086	0.0077	0.0097	0.0064	0.0071	0.0097	0.012	0.0099
P040.C	F040_CA007_VORT_Cell_20	BASE_NULL_VORT_PSI	-0.032	-0.03	-0.0309	-0.0285	-0.0297	-0.0288	-0.0267	-0.0254	-0.0231	-0.0226	-0.0245	-0.0224	-0.0202	-0.0176	-0.0156	-0.0169	-0.0152	-0.0153	-0.0128	-0.0132	-0.009	-0.0047	-0.0038	-0.0045	-0.0069	-0.0033	-0.0031	-0.0002	0.002	0	0.0014	0.004	0.003	0.0074	0.0122	0.0089	0.0102	0.0126	0.01	0.0147	0.0196	0.0188	0.0197	0.0176	0.0204	0.0193	0.0206
P040.C	F040_CA007_VORT_Cell_21	BASE_NULL_VORT_PSI	-0.0161	-0.0151	-0.0148	-0.0162	-0.016	-0.0168	-0.0104	-0.0114	-0.0121	-0.0132	-0.0103	-0.0101	-0.0106	-0.0095	-0.0098	-0.0091	-0.0083	-0.0061	-0.0059	-0.0068	-0.0046	-0.0004	-0.0036	-0.0013	-0.0033	-0.0021	-0.0008	0.0004	0.0016	-0.0014	0.0023	0.0018	0.0009	0.0004	0.0021	0.003	0.0022	0.0031	0.0027	0.0044	0.0026	0.0048	0.0076	0.0073	0.0062	0.0071	0.0092
P040.C	F040_CA007_VORT_Cell_22	BASE_NULL_VORT_PSI	-0.0192	-0.0177	-0.0178	-0.0167	-0.0161	-0.0159	-0.0142	-0.0136	-0.0133	-0.0125	-0.0116	-0.0106	-0.0107	-0.0091	-0.0085	-0.0072	-0.0074	-0.0067	-0.0072	-0.0059	-0.0053	-0.0042	-0.0048	-0.0031	-0.002	-0.0016	-0.0015	-0.0011	0.0017	0.0009	0.0021	0.0014	0.0017	0.0019	0.0022	0.0027	0.0024	0.0031	0.0039	0.0042	0.0044	0.0049	0.0057	0.0061	0.0071	0.0085	0.0095
P040.C	F040_CA007_VORT_Cell_23	BASE_NULL_VORT_PSI	-0.0027	-0.0001	-0.0018	-0.0022	-0.0025	-0.0053	-0.0041	-0.0044	-0.004	-0.0012	-0.0018	-0.0031	-0.002	-0.002	-0.0021	-0.0022	-0.0046	-0.0042	-0.0038	-0.0054	-0.005	-0.0039	-0.0055	-0.0049	-0.0032	-0.0035	-0.0046	-0.0045	-0.0031	-0.0035	-0.0032	-0.0019	-0.0013	-0.0005	-0.0022	-0.0019	-0.0017	-0.0008	-0.0016	-0.0008	0.0007	0.0011	0.0007	0.0036	0.0025	0.0041	0.0043
P040.C	F040_CA007_VORT_Cell_25	BASE_NULL_VORT_PSI	0.0067	0.0102	0.0054	0.0037	-0.0006	-0.0054	-0.0043	-0.0037	0.005	0.0091	0.0141	0.0142	0.0087	0.0118	0.0128	0.0141	0.0155	0.0137	0.0077	0.0033	0.0012	-0.0025	-0.0026	-0.0024	0.0008	0.0008	0.0016	0.0001	-0.0008	-0.001	-0.0036	-0.0047	-0.0056	-0.0084	-0.0082	-0.0082	-0.011	-0.0098	-0.0107	-0.0097	-0.0089	-0.0107	-0.0102	-0.0108	-0.0111	-0.008	-0.0074
P040.C	F040_CA007_VORT_Cell_26	BASE_NULL_VORT_PSI	0.0239	0.0275	0.0312	0.0259	0.017	0.0104	0.0008	-0.0015	-0.0022	-0.0033	-0.0031	-0.0039	-0.0076	-0.0073	-0.0114	-0.0099	-0.0108	-0.0103	-0.005	-0.0012	0.0123	0.0188	0.0251	0.0197	0.0216	0.0199	0.0208	0.0193	0.0112	0.0088	0.0024	-0.0004	-0.0053	-0.0016	0.0012	-0.0043	-0.0073	-0.0038	-0.0075	-0.0072	-0.008	-0.0116	-0.0107	-0.012	-0.0116	-0.0114	-0.0123
P040.C	F040_CA007_VORT_Cell_27	BASE_NULL_VORT_PSI	-0.0148	-0.0091	-0.0038	-0.0015	0.0003	0.0065	0.0099	0.0123	0.0128	0.0097	0.009	0.0101	0.0093	0.0067	0.002	-0.0022	-0.0049	-0.0038	-0.0045	-0.0049	-0.0043	-0.006	-0.0059	-0.0047	-0.0064	-0.0053	-0.0069	-0.0053	-0.0032	-0.0034	-0.0019	0.0008	0.0032	0.0048	0.0028	0.0009	-0.0015	-0.0032	-0.0039	-0.0026	-0.0042	-0.0034	-0.0018	-0.0018	-0.003	-0.0021	-0.0006
P040.C	F040_CA007_VORT_Cell_29	BASE_NULL_VORT_PSI	-0.0166	-0.014	-0.0154	-0.0121	-0.0123	-0.0127	-0.0126	-0.0106	-0.0101	-0.0095	-0.0102	-0.0086	-0.0078	-0.0068	-0.0058	-0.0053	-0.0035	-0.0056	-0.0029	-0.0025	-0.004	-0.0045	-0.0022	-0.0039	-0.0052	-0.0017	-0.0018	-0.0015	0.0005	0.0006	0.0008	0.0033	0.0029	0.0039	0.0042	0.004	0.0033	0.005	0.0045	0.0044	0.005	0.0049	0.0054	0.0051	0.0073	0.0049	0.0059
P040.C	F040_CA007_VORT_Cell_30	BASE_NULL_VORT_PSI	-0.0212	-0.0184	-0.0184	-0.0171	-0.0158	-0.0159	-0.0127	-0.0124	-0.013	-0.0108	-0.0122	-0.0089	-0.0098	-0.0082	-0.0093	-0.0091	-0.0059	-0.0073	-0.0046	-0.0048	-0.0064	-0.0044	-0.0048	-0.0056	-0.0052	-0.004	-0.0013	0.0019	0.0059	0.002	0.0037	0.0052	0.0067	0.0078	0.0063	0.007	0.004	0.0051	0.0043	0.0025	0.0041	0.0056	0.0078	0.0119	0.009	0.0067	0.0074
P040.C	F040_CA007_VORT_Cell_31	BASE_NULL_VORT_PSI	-0.0169	-0.0161	-0.0166	-0.0166	-0.0165	-0.0172	-0.0171	-0.0179	-0.0168	-0.0153	-0.0154	-0.015	-0.0147	-0.0137	-0.0116	-0.0102	-0.0124	-0.0113	-0.011	-0.011	-0.0092	-0.0085	-0.0089	-0.0075	-0.008	-0.0075	-0.0075	-0.0074	-0.008	-0.0057	-0.0062	-0.005	-0.0052	-0.0037	-0.0041	-0.0037	-0.0035	-0.0023	-0.002	-0.0029	-0.0018	-0.0012	-0.0014	-0.0008	0.0035	0.0032	0.0018
P040.C	F040_CA007_VORT_Cell_32	BASE_NULL_VORT_PSI	-0.0081	-0.0058	-0.0078	-0.0046	-0.0049	-0.0065	-0.0043	-0.0044	-0.0056	-0.0041	-0.0054	-0.0035	-0.0038	-0.0029	-0.0035	-0.0026	-0.0038	-0.0041	-0.0041	0.0037	-0.0032	0.0004	-0.0041	0.0024	0.0063	0.0008	0.0046	-0.0007	-0.0015	-0.0017	-0.0031	0.0036	0.0006	0.0022	-0.0003	0.0014	-0.0022	-0.0002	0.0004	-0.0011	0.0037	0.0026	0.0065	0.0033	0.0029	0.0006	0.0043
P040.C	F040_CA007_VORT_Cell_33	BASE_NULL_VORT_PSI	-0.0133	-0.0165	-0.0164	-0.0182	-0.0195	-0.0214	-0.0198	-0.02	-0.0185	-0.0158	-0.0185	-0.0172	-0.0112	-0.0118	-0.0117	-0.0103	-0.0041	-0.0035	-0.0042	-0.0054	-0.0002	-0.0028	0.0047	0.0055	0.0051	0.0044	0.0085	0.0102	0.0077	0.0084	0.0069	0.0092	0.0148	0.0195	0.0205	0.0204	0.0159	0.0149	0.0072	0.0067	0.0049	0.0042	0.0083	0.0116	0.012	0.0102	0.0082
P040.C	F040_CA007_VORT_Cell_34	BASE_NULL_VORT_PSI	-0.0166	-0.0141	-0.0127	-0.0135	-0.0156	-0.0153	-0.012	-0.0134	-0.0104	-0.0132	-0.0093	-0.0134	-0.0128	-0.0102	-0.0104	-0.0066	-0.0059	-0.0052	-0.0054	-0.0054	-0.0057	-0.0062	-0.0069	-0.0068	-0.0036	-0.0039	-0.0023	-0.0013	-0.001	0	-0.0003	0.0024	0.0038	0.0051	0.0075	0.0135	0.0109	0.0071	0.0053	0.0073	0.0075	0.008	0.0076	0.0079	0.0055	0.0064	0.0062
P040.C	F040_CA007_VORT_Cell_35	BASE_NULL_VORT_PSI	0.0193	0.0139	0.0092	0.0045	0.0046	0.0022	-0.0022	-0.005	0.0006	-0.0019	-0.0033	-0.0026	-0.0027	-0.0017	0.0006	0.0022	0.0039	0.0046	0.0008	-0.0036	-0.0032	-0.0006	-0.0009	-0.0019	-0.0021	-0.0027	-0.0032	-0.0022	-0.0003	-0.0027	0.0045	0.0061	0.0083	0.0102	0.0094	0.014	0.0164	0.0176	0.0201	0.0217	0.0214	0.0175	0.0119	0.0073	0.0038	-0.002	-0.0075
P040.C	F040_CA007_VORT_Cell_36	BASE_NULL_VORT_PSI	-0.009	-0.0081	-0.0071	-0.0078	-0.0078	-0.0073	-0.0062	-0.0069	-0.0063	-0.0064	-0.0059	-0.0042	-0.0055	-0.0036	-0.0032	-0.003	-0.0041	-0.0041	-0.0036	-0.0038	-0.0017	-0.0023	-0.0006	-0.0006	-0.0007	-0.001	-0.001	-0.0009	-0.0012	-0.0008	0.0006	0.0002	0.0009	0.0016	0.0022	0.0023	0.0012	0.0031	0.0014	0.0025	0.0037	0.0018	0.0031	0.0025	0.0038	0.0034	0.0033
P040.C	F040_CA007_VORT_Cell_40	BASE_NULL_VORT_PSI	-0.0044	-0.0049	-0.0058	-0.0053	-0.0045	-0.0042	-0.0054	-0.0061	-0.0065	-0.0047	-0.005	-0.0058	-0.0051	-0.0049	-0.0054	-0.005	-0.0015	-0.004	-0.0026	-0.0039	-0.0026	-0.0041	-0.0033	-0.0038	-0.0029	-0.0003	-0.0012	-0.001	-0.0001	-0.0002	-0.0001	0.0001	-0.0006	-0.0005	-0.0012	0	0	0.0004	0.0001	0.0005	0.0028	0.0027	0.0015	0.0014	0.0028	0.0048	0.0035
P040.C	F040_CA007_VORT_Cell_41	BASE_NULL_VORT_PSI	-0.0129	-0.0108	-0.0106	-0.0098	-0.0093	-0.01	-0.0076	-0.008	-0.0069	-0.0091	-0.0067	-0.0082	-0.0097	-0.0068	-0.0069	-0.0039	-0.0066	-0.0057	-0.0048	-0.0065	-0.005	-0.0036	-0.0007	-0.0038	-0.0034	-0.0021	-0.0025	-0.0002	0.0011	-0.0007	0.0014	0.0025	0.0022	0.0002	0.0003	0.0014	0.0013	0.0049	0.004	0.0026	0.0035	0.006	0.0054	0.004	0.0052	0.0052	0.0058
P040.C	F040_CA007_VORT_Cell_42	BASE_NULL_VORT_PSI	-0.0226	-0.021	-0.0208	-0.0192	-0.0193	-0.0201	-0.0195	-0.0197	-0.018	-0.016	-0.0135	-0.0094	-0.0088	-0.0084	-0.0084	-0.0094	-0.0099	-0.0084	-0.0079	-0.0065	-0.0043	-0.0015	-0.0009	-0.0003	-0.0018	-0.0015	-0.001	-0.0003	0.0026	0.0011	0.0024	0.0026	0.0018	0.0022	0.0054	0.0049	0.0047	0.0088	0.0095	0.0122	0.013	0.0106	0.0083	0.0083	0.0081	0.0093	0.0108
P040.C	F040_CA007_VORT_Cell_43	BASE_NULL_VORT_PSI	-0.0217	-0.0188	-0.0173	-0.0161	-0.0164	-0.0172	-0.0161	-0.0147	-0.0142	-0.0135	-0.0122	-0.0124	-0.0125	-0.0115	-0.0107	-0.0106	-0.0097	-0.0089	-0.0077	-0.0086	-0.0077	-0.005	-0.0047	-0.0044	-0.0034	-0.0032	-0.0029	-0.0028	-0.0025	-0.002	-0.0013	-0.0001	0.0006	0.0012	0.0029	0.0024	0.0035	0.0042	0.0044	0.0058	0.0067	0.0071	0.0069	0.0088	0.0096	0.0113	0.0133
P040.C	F040_CA007_VORT_Cell_45	BASE_NULL_VORT_PSI	-0.0159	-0.0139	-0.0146	-0.0148	-0.0129	-0.0115	-0.0115	-0.0115	-0.0105	-0.0108	-0.0084	-0.0081	-0.0048	-0.0053	-0.0064	-0.0046	-0.0064	-0.0048	-0.0037	-0.0043	-0.0017	0.0016	-0.0016	-0.0033	0.0024	0.0017	0.0006	0.0003	-0.003	-0.002	-0.0023	0.0003	-0.0007	0.0016	0.0005	0.0013	0.004	0.0028	0.0034	0.0032	0.0053	0.0048	0.005	0.0048	0.0051	0.0057	0.0081
P040.C	F040_CA007_VORT_Cell_46	BASE_NULL_VORT_PSI	-0.0145	-0.0115	-0.012	-0.0116	-0.0126	-0.011	-0.0102	-0.0123	-0.0105	-0.0098	-0.0097	-0.0055	-0.0077	-0.009	-0.0092	-0.0073	-0.0087	-0.0086	-0.0075	-0.0084	-0.0078	-0.0081	-0.0061	-0.0048	-0.0062	-0.0057	-0.0051	-0.0034	-0.0029	-0.0022	-0.0017	0.0016	-0.0003	0.001	0.0025	0.0034	0.0032	0.0026	0.0031	0.0054	0.0054	0.0056	0.0061	0.0075	0.0062	0.0083	0.0084
P040.C	F040_CA007_VORT_Cell_47	BASE_NULL_VORT_PSI	-0.0187	-0.0173	-0.0196	-0.0202	-0.0165	-0.0163	-0.013	-0.0095	-0.0096	-0.0116	-0.0109	-0.0082	-0.0083	-0.0038	0.0014	-0.0003	0.0022	0.0026	0.0053	0.0042	0.0026	0.0015	-0.0006	0.0002	0.0006	0.0022	0.0031	-0.0014	-0.0001	0.001	0.0003	-0.0015	-0.0013	-0.0037	-0.0021	-0.001	0.0011	0.002	0.0042	0.0001	-0.0017	-0.0024	0.0034	0.0039	0.0033	0.0042	0.0029
P040.C	F040_CA007_VORT_Cell_48	BASE_NULL_VORT_PSI	-0.0088	-0.0079	-0.0078	-0.0076	-0.0072	-0.0085	-0.0088	-0.009	-0.0078	-0.0061	-0.0057	-0.0053	-0.0046	-0.0045	-0.0049	-0.0059	-0.0061	-0.0058	-0.0049	-0.0054	-0.0034	-0.0025	-0.0019	-0.0039	-0.002	-0.0029	-0.0013	-0.0005	-0.0014	-0.0016	-0.0004	-0.0008	-0.0001	0	-0.0008	0.0007	0.0008	0.0007	0.0011	0.0026	0.003	0.0025	0.0024	0.0042	0.0052	0.0063	0.0074
P040.C	F040_CA007_VORT_Cell_51	BASE_NULL_VORT_PSI	-0.0008	0.0005	-0.0001	-0.0009	-0.0005	-0.0025	-0.0009	-0.0007	-0.0004	0.0001	0	-0.0006	-0.0008	0.0002	-0.0006	-0.0018	-0.0001	-0.0003	-0.0006	-0.0017	-0.0004	0.0003	-0.0001	-0.0021	-0.0003	-0.0001	0.002	0.0008	0.0002	-0.0003	0.0012	0.0003	0.0009	-0.0011	-0.0003	-0.0017	-0.0004	-0.0008	0.0004	0.0008	-0.0005	-0.0015	-0.0014	-0.0003	-0.0001	-0.0004	0.0007
P040.C	F040_CA007_VORT_Cell_54	BASE_NULL_VORT_PSI	0.0113	0.0107	0.0088	0.0087	0.0083	0.0088	0.0072	0.005	0.0018	0.0002	-0.0002	-0.0028	-0.0034	-0.005	-0.0037	-0.0051	-0.0058	-0.0067	-0.0056	-0.0062	-0.0056	-0.0051	-0.0053	-0.0055	-0.005	-0.0056	-0.0044	-0.004	-0.0025	-0.0026	-0.0032	-0.0031	-0.0022	-0.0016	-0.0026	-0.0023	-0.0024	-0.002	-0.002	-0.0014	-0.0007	-0.0019	-0.0015	-0.0012	-0.0005	0.0005	0.0012
P040.C	F040_CA007_VORT_Cell_55	BASE_NULL_VORT_PSI	-0.0198	-0.0194	-0.018	-0.0156	-0.0138	-0.0148	-0.0154	-0.0143	-0.0131	-0.0128	-0.0113	-0.0096	-0.0114	-0.0105	-0.0089	-0.009	-0.0078	-0.0071	-0.0056	-0.0058	-0.0046	-0.0054	-0.0035	-0.0047	-0.002	-0.001	-0.0009	0.0005	-0.0002	0.0016	0.0014	0.0018	0.0026	0.0044	0.0035	0.0041	0.0044	0.0062	0.0064	0.005	0.0083	0.0065	0.0093	0.0105	0.0115	0.0104	0.0116
P040.C	F040_CA007_VORT_Cell_56	BASE_NULL_VORT_PSI	-0.0092	-0.0085	-0.009	-0.0079	-0.0064	-0.0078	-0.007	-0.0075	-0.0073	-0.0064	-0.0062	-0.0057	-0.0051	-0.0043	-0.0039	-0.0035	-0.0049	-0.0039	-0.0037	-0.0046	-0.0037	-0.0029	-0.0034	-0.0021	-0.0018	-0.002	-0.0013	-0.0009	0	0.0001	0	-0.0007	0.0002	0.001	0.0024	0.001	0.0017	0.0023	0.0032	0.0038	0.0041	0.0036	0.0028	0.0037	0.0046	0.005	0.0048
P040.C	F040_CA007_VORT_Cell_57	BASE_NULL_VORT_PSI	-0.0216	-0.0212	-0.0212	-0.022	-0.0207	-0.0199	-0.0192	-0.0199	-0.0224	-0.0209	-0.0211	-0.0205	-0.0202	-0.0204	-0.0196	-0.0164	-0.0192	-0.0189	-0.0192	-0.0163	-0.0172	-0.0203	-0.0184	-0.0175	-0.0165	-0.0103	-0.0135	-0.0129	-0.0151	-0.0155	-0.0148	-0.0143	-0.0141	-0.012	-0.0114	-0.0081	-0.005	-0.007	-0.0059	-0.0057	-0.0053	-0.0055	-0.0019	0.0022	0.0162	0.0137	0.0149
P040.C	F040_CA007_VORT_Cell_58	BASE_NULL_VORT_PSI	0.041	0.0379	0.0272	0.0177	0.0108	-0.0001	-0.0032	-0.0082	-0.013	-0.0119	-0.0116	-0.0121	-0.0121	-0.0085	-0.0083	-0.01	-0.0083	-0.0078	-0.0079	-0.0107	-0.0081	-0.0083	-0.0072	-0.0088	-0.0047	-0.006	-0.0087	-0.0093	-0.0062	-0.0031	-0.0035	-0.0003	-0.0017	-0.0028	-0.0031	-0.0051	-0.0047	-0.0011	-0.001	0.0013	0.0002	0.0004	0.0038	0.0016	0.0025	0.0017	0.0044
P040.C	F040_CA007_VORT_Cell_59	BASE_NULL_VORT_PSI	-0.0074	-0.0061	-0.0087	-0.0097	-0.0092	-0.0078	-0.0082	-0.0115	-0.0086	-0.0083	-0.0088	-0.0105	-0.0118	-0.0095	-0.0056	-0.0074	-0.0081	-0.0059	-0.004	-0.0045	-0.0021	-0.0039	-0.0033	-0.005	-0.0023	-0.0008	-0.001	-0.0008	-0.0005	-0.0011	0.0007	-0.0003	0.0007	0.0026	0.0037	0.0017	0.0025	0.0033	0.0016	0.0048	0.0024	0.0035	0.005	0.0044	0.0094	0.0088	0.0061
P040.C	F040_CA007_VORT_Cell_60	BASE_NULL_VORT_PSI	-0.0066	-0.0095	-0.0086	-0.0071	-0.0085	-0.0084	-0.0065	-0.0071	-0.0071	-0.0071	-0.0062	-0.0071	-0.0077	-0.0062	-0.0057	-0.0049	-0.0041	0.0002	0.0009	0.0003	0.0031	0.0034	0.0087	0.0118	0.0114	0.0119	0.0129	0.0121	0.0112	0.0082	0.0021	0.0015	0.0001	0.0019	0.0004	-0.0023	-0.0036	-0.0034	-0.0026	-0.0035	-0.0025	-0.0018	-0.0023	-0.0009	-0.0012	-0.0007	-0.0013
P040.C	F040_CA007_VORT_Cell_62	BASE_NULL_VORT_PSI	-0.0179	-0.0163	-0.0164	-0.0157	-0.0135	-0.0145	-0.0129	-0.0104	-0.0102	-0.0089	-0.0083	-0.0087	-0.0075	-0.0078	-0.0079	-0.0063	-0.0072	-0.0037	-0.0041	-0.005	-0.0019	-0.0024	-0.005	-0.0032	-0.0028	-0.001	-0.0018	-0.0018	0.0003	-0.0005	-0.0005	0.0028	-0.0012	0.0018	0.0084	0.0035	0.0051	0.0066	0.009	0.0079	0.0045	0.0048	0.0048	0.0051	0.0051	0.0067	0.0065
P040.C	F040_CA007_VORT_Cell_63	BASE_NULL_VORT_PSI	-0.0981	-0.0988	-0.097	-0.096	-0.097	-0.0924	-0.0913	-0.0876	-0.0892	-0.0887	-0.0877	-0.0835	-0.0771	-0.0667	-0.0568	-0.0399	-0.0289	-0.0187	-0.0158	-0.0181	-0.0235	-0.0166	-0.0096	-0.0117	-0.0003	0.0068	0.0179	0.0268	0.0275	0.0329	0.0336	0.0414	0.0276	0.0264	0.031	0.0308	0.0431	0.046	0.046	0.0417	0.0414	0.0545	0.0403	0.0297	0.0448	0.0491	0.0573
P040.C	F040_CA007_VORT_Cell_64	BASE_NULL_VORT_PSI	-0.0072	-0.0103	-0.0165	-0.0163	-0.012	-0.0089	-0.0117	-0.0115	-0.0146	-0.0096	-0.007	0.0032	-0.0039	-0.0077	-0.0026	-0.0017	-0.0012	-0.0003	-0.0024	-0.0014	0.0015	-0.0012	0.002	-0.0041	-0.0065	-0.0041	-0.0008	-0.0041	-0.0005	-0.0009	-0.0013	-0.0003	-0.001	0.0004	-0.0027	0.0003	-0.0024	-0.0002	-0.002	0.0057	0.0039	0.0047	0.0011	0.0003	0.0029	0.0059	0.0082
P040.C	F040_CA007_VORT_Cell_65	BASE_NULL_VORT_PSI	-0.008	-0.008	-0.0082	-0.0086	-0.0094	-0.0118	-0.0119	-0.0117	-0.0122	-0.0111	-0.0102	-0.0116	-0.0103	-0.0071	-0.0061	-0.0067	-0.003	-0.0003	-0.0001	-0.003	-0.0038	-0.0037	-0.0028	-0.0025	-0.0015	-0.0014	-0.001	-0.0009	-0.0006	-0.001	0.0014	-0.001	-0.0008	0.0008	0.001	0.002	0.0018	0.0026	0.0041	0.0021	0.0018	0.0011	0.0016	0.0028	0.0045	0.0055	0.0071
P040.C	F040_CA007_VORT_Cell_66	BASE_NULL_VORT_PSI	-0.0162	-0.0136	-0.0129	-0.0149	-0.0148	-0.0137	-0.0126	-0.0128	-0.0105	-0.0104	-0.0077	-0.0087	-0.0077	-0.0074	-0.0059	-0.0068	-0.0064	-0.0075	-0.0068	-0.0075	-0.0053	-0.0045	-0.003	-0.0029	-0.001	-0.0013	-0.0002	0.0006	-0.0002	0.0018	0.0029	0.0028	0.0013	0.0036	0.0017	0.0029	0.0014	0.006	0.004	0.0055	0.0059	0.004	0.0053	0.005	0.0062	0.0052	0.0048
P040.C	F040_CA007_VORT_Cell_68	BASE_NULL_VORT_PSI	-0.0129	-0.0124	-0.0145	-0.0128	-0.0158	-0.0125	-0.0162	-0.019	-0.0209	-0.0207	-0.0266	-0.0224	-0.0201	-0.0222	-0.0185	-0.0147	-0.0147	-0.0146	-0.0128	-0.0105	-0.0129	-0.0091	-0.0025	-0.0011	0.0012	-0.0017	0.0356	0.0469	0.0412	0.0312	0.0178	0.0131	0.007	0.0054	-0.0015	0.0004	-0.0043	-0.0063	-0.0046	-0.0073	-0.006	-0.0035	0.0009	-0.0026	-0.0009	-0.0055	-0.0008
P040.C	F040_CA007_VORT_Cell_69	BASE_NULL_VORT_PSI	-0.0155	-0.0144	-0.0154	-0.0131	-0.0089	-0.0092	-0.0092	-0.0109	-0.0105	-0.011	-0.0083	-0.0098	-0.0095	-0.0088	-0.0066	-0.004	-0.0055	-0.0045	-0.0034	-0.0048	-0.0021	-0.0032	-0.0034	-0.0022	-0.0024	-0.0008	0.0006	0.0027	0.0029	0.0024	0.0033	0.0028	0.004	0.0043	0.0074	0.0041	0.0032	0.0078	0.0049	0.0057	0.0064	0.0035	0.0029	0.0016	0.005	0.0048	0.0058
P040.C	F040_CA007_VORT_Cell_7	BASE_NULL_VORT_PSI	-0.0012	0.0006	-0.0018	-0.0013	-0.0017	-0.003	-0.0031	-0.0021	-0.0025	-0.0017	-0.0021	-0.0024	-0.0016	-0.0026	-0.0007	0.0001	-0.0009	-0.0019	-0.0001	-0.0026	-0.0007	-0.0022	-0.002	-0.0023	-0.0003	-0.0012	-0.0029	-0.0003	0.0009	-0.0016	0.0002	0.0021	0.0042	0	-0.0006	-0.0007	0.0008	0.0027	0.0005	-0.0003	0.001	0.0018	0.002	0.0014	-0.0006	0.0015	0.0026
P040.C	F040_CA007_VORT_Cell_70	BASE_NULL_VORT_PSI	-0.0235	-0.024	-0.0222	-0.0231	-0.0239	-0.021	-0.0183	-0.0166	-0.014	-0.0139	-0.0128	-0.0108	-0.0114	-0.0102	-0.0094	-0.0067	-0.0078	-0.006	-0.0058	-0.0051	-0.0045	-0.006	-0.004	-0.0034	-0.0031	-0.0025	-0.0001	0.0002	0.0015	-0.0013	0.0005	0.0024	0.0039	0.0054	0.004	0.0048	0.0037	0.0067	0.0075	0.0075	0.0078	0.0091	0.0088	0.0093	0.0103	0.0114	0.0135
P040.C	F040_CA007_VORT_Cell_71	BASE_NULL_VORT_PSI	-0.0148	-0.0179	-0.0168	-0.0231	-0.0233	-0.0233	-0.022	-0.0239	-0.0241	-0.0207	-0.0167	-0.0147	-0.0116	-0.0116	-0.01	-0.0056	-0.0058	-0.011	-0.014	-0.015	-0.0111	-0.0124	-0.0113	-0.0089	-0.0138	-0.0124	-0.0114	-0.0114	-0.0114	-0.0104	-0.0073	-0.003	-0.0026	-0.0018	-0.0009	-0.0001	-0.0003	0.0014	0.0009	0.0055	0.0074	0.0089	0.0136	0.0106	0.0137	0.0108	0.015
P040.C	F040_CA007_VORT_Cell_72	BASE_NULL_VORT_PSI	-0.0043	-0.0038	-0.004	-0.0035	0.0004	-0.0028	-0.0058	-0.0052	-0.0063	-0.005	-0.006	-0.0051	-0.0064	-0.0044	-0.0056	-0.006	-0.0067	-0.0061	-0.0067	-0.008	-0.0047	-0.0056	-0.0051	-0.007	-0.0055	-0.0039	-0.0046	-0.0026	-0.0009	-0.0007	-0.0022	0.0007	0.0024	0.0053	0.0038	0.0024	0.003	0.0017	0.0039	0.0025	0.0028	0.0043	0.0017	0.0037	0.0021	0.0029	0.0038
P040.C	F040_CA007_VORT_Cell_73	BASE_NULL_VORT_PSI	-0.0144	-0.0127	-0.0141	-0.0125	-0.0116	-0.0116	-0.0099	-0.0106	-0.0101	-0.0089	-0.0086	-0.0085	-0.0089	-0.0073	-0.0081	-0.0053	-0.0069	-0.0051	-0.0049	-0.0046	-0.0035	-0.0025	-0.0022	-0.0026	-0.0018	-0.0027	-0.0023	-0.0006	-0.001	0.0009	0.0017	0.0029	0.002	0.0038	0.0033	0.0034	0.0043	0.003	0.0042	0.0035	0.0042	0.0036	0.0045	0.0055	0.0057	0.0066	0.0057
P040.C	F040_CA007_VORT_Cell_8	BASE_NULL_VORT_PSI	-0.019	-0.0176	-0.0187	-0.0169	-0.0191	-0.0132	-0.015	-0.0146	-0.0138	-0.0152	-0.0141	-0.0092	-0.0099	-0.0072	-0.0082	-0.0102	-0.0088	-0.0083	-0.0064	-0.0082	-0.005	-0.0047	-0.0047	-0.0023	-0.0014	-0.0039	-0.0008	-0.0017	0.0003	-0.0008	0.0014	0.0009	0.0017	0.0039	0.0013	0.0036	0.0042	0.0056	0.0046	0.0049	0.0075	0.0071	0.0069	0.0085	0.0087	0.0097	0.0107
P040.C	F040_CA007_VORT_Cell_9	BASE_NULL_VORT_PSI	-0.02	-0.0203	-0.0179	-0.0188	-0.0159	-0.0186	-0.0171	-0.0149	-0.0147	-0.0162	-0.0138	-0.013	-0.0131	-0.0119	-0.0123	-0.0111	-0.0112	-0.0114	-0.0086	-0.0101	-0.0071	-0.0026	-0.0001	-0.0035	-0.0001	-0.0005	-0.0041	-0.0038	-0.0039	-0.0037	-0.0037	-0.0015	-0.0021	-0.0005	-0.0004	0.0003	0.0021	0.0049	0.0061	0.0146	0.0126	0.0151	0.014	0.0098	0.0092	0.0091	0.009
P040.C	F040_CA008_VORT_Cell_10	BASE_NULL_VORT_PSI	-0.0201	-0.0186	-0.0162	-0.0147	-0.0146	-0.011	-0.0129	-0.0134	-0.0086	-0.0073	-0.0084	-0.0097	-0.012	-0.0096	-0.0113	-0.0119	-0.0126	-0.0093	-0.0121	-0.008	-0.0027	-0.002	-0.009	-0.003	-0.0041	-0.006	-0.0067	0.0047	-0.0021	0.0038	-0.0005	-0.0014	0.0018	0.0053	0.0047	0.0028	0.0032	-0.0009	0.0047	0.0036	0.0049	0.0023	0.003	0.0093	0.0106	0.0096	0.0172
P040.C	F040_CA008_VORT_Cell_19	BASE_NULL_VORT_PSI	-0.0256	-0.0242	-0.0208	-0.0206	-0.0217	-0.021	-0.0185	-0.0173	-0.0177	-0.015	-0.0146	-0.0141	-0.0137	-0.0173	-0.0155	-0.0127	-0.0121	-0.0119	-0.0121	-0.0126	-0.0073	-0.0101	-0.0079	-0.0111	-0.01	-0.0092	-0.0116	-0.0127	-0.0062	-0.0075	-0.0074	-0.005	-0.0035	-0.0052	-0.0015	-0.0001	0.004	0.0074	0.0072	0.0062	0.0095	0.015	0.0158	0.0119	0.0181	0.0146	0.0146
P040.C	F040_CA008_VORT_Cell_20	BASE_NULL_VORT_PSI	-0.013	-0.013	-0.0142	-0.0102	-0.0121	-0.012	-0.0105	-0.0077	-0.0109	-0.0081	-0.0119	-0.0088	-0.0054	-0.0053	-0.0054	-0.0056	-0.0078	-0.0058	-0.0037	-0.0068	-0.0068	-0.008	-0.006	-0.0043	-0.0023	0.0016	0.0016	0.002	-0.0064	-0.0004	-0.0004	-0.0002	-0.0005	0.003	0.0015	0.0026	0.0067	0.0052	0.0096	0.0046	0.01	0.0112	0.0126	0.0059	0.0118	0.0116	0.0059
P040.C	F040_CA008_VORT_Cell_21	BASE_NULL_VORT_PSI	0.0002	0.0046	-0.0056	-0.0059	-0.0096	-0.007	-0.0049	-0.0142	-0.0085	-0.0042	-0.0005	-0.0028	-0.0024	-0.0035	-0.0051	-0.0008	0.0041	0.0051	0.0007	-0.0022	0.003	-0.0022	-0.0001	-0.0018	0.002	0.0003	-0.0014	0.0069	0.005	0.0027	-0.0018	-0.0023	0.0083	-0.0027	0.0022	0.002	0.0004	0.0038	0.0052	0.0019	0.0042	0.0046	-0.0025	0.0002	0.0017	-0.0015	-0.005
P040.C	F040_CA008_VORT_Cell_22	BASE_NULL_VORT_PSI	-0.01	-0.0091	-0.0057	-0.0073	-0.0095	-0.0068	-0.0051	-0.0096	-0.0067	-0.0086	-0.0062	-0.009	-0.0061	-0.0005	-0.0055	-0.0064	-0.0023	-0.003	-0.0008	-0.0062	-0.0022	-0.0059	-0.0027	-0.0015	0.0009	0.0004	0.0031	-0.0031	-0.0012	0.0011	0.0022	-0.0012	-0.0002	0.0026	-0.0003	-0.0005	0.0016	0.0049	0.0019	-0.0019	0.0051	0.0047	0.0026	0.0058	0.0035	0.0016	0.0015
P040.C	F040_CA008_VORT_Cell_23	BASE_NULL_VORT_PSI	-0.0083	-0.0096	-0.0113	-0.0115	-0.0111	-0.0108	-0.0106	-0.0082	-0.0089	-0.0082	-0.0027	-0.0074	-0.0088	-0.0083	-0.0078	-0.0042	-0.0057	-0.0051	-0.0031	-0.0058	-0.002	-0.004	-0.0019	-0.0014	-0.0037	-0.0009	-0.0038	-0.0008	-0.0021	-0.0007	0.0011	-0.0026	0.0011	0.0009	0.0021	0.0015	-0.0017	0.0057	0.0041	-0.0013	0.0031	0.0045	0.0051	0.0041	0.0053	0.0028	0.0044
P040.C	F040_CA008_VORT_Cell_25	BASE_NULL_VORT_PSI	-0.021	-0.0194	-0.0172	-0.0186	-0.0176	-0.0153	-0.0155	-0.0119	-0.0126	-0.0115	-0.0117	-0.0072	-0.0084	-0.0094	-0.006	-0.0053	-0.0071	-0.0046	-0.0042	-0.0024	-0.0018	0.0023	-0.005	-0.0014	-0.0014	0.0002	0.0035	-0.0022	0.002	0	0.0021	0.0014	0.0031	0.0012	0.0053	0.007	0.0063	0.0061	0.0077	0.002	0.0101	0.0065	0.0093	0.0054	0.0062	0.005	0.0048
P040.C	F040_CA008_VORT_Cell_26	BASE_NULL_VORT_PSI	-0.0219	-0.0206	-0.0189	-0.0189	-0.0201	-0.0181	-0.0175	-0.0177	-0.0138	-0.0146	-0.0131	-0.0123	-0.0103	-0.0082	-0.0046	-0.0097	-0.0022	-0.0064	-0.0013	-0.0089	0.0027	0.002	0.0018	0.001	-0.0037	0.0006	0.0019	-0.0033	-0.0037	0.0011	-0.0007	-0.0008	0.0031	0.0015	0.0014	0.0053	0.008	0.0107	0.0064	0.0033	0.0028	0.0043	0.0013	0.0055	0.0012	0.0077	0.0051
P040.C	F040_CA008_VORT_Cell_27	BASE_NULL_VORT_PSI	-0.0281	-0.0254	-0.0291	-0.0254	-0.024	-0.0215	-0.0208	-0.0209	-0.0165	-0.0119	-0.0123	-0.0119	-0.0122	-0.0129	-0.0056	-0.0031	-0.0091	-0.01	-0.0032	-0.0062	-0.0078	-0.0058	-0.0072	-0.0093	-0.0062	0.0027	0.0003	-0.001	0.0006	0.0053	0.0002	-0.0021	0.0008	0.0016	0.0052	0.0111	0.0005	0.0017	-0.0021	-0.0014	-0.0015	0.0025	-0.0003	0.0062	0.004	0.0124	0.0085
P040.C	F040_CA008_VORT_Cell_28	BASE_NULL_VORT_PSI	-0.0318	-0.0311	-0.0275	-0.0264	-0.0208	-0.0224	-0.0237	-0.0183	-0.0188	-0.018	-0.0165	-0.0094	-0.005	-0.005	-0.0112	-0.0066	-0.0084	-0.0061	-0.0034	-0.01	-0.004	-0.0054	-0.0076	-0.0029	-0.0038	0.0034	-0.0013	0.0033	0.0009	0.0004	-0.0018	0.006	0.0053	0.0098	0.0099	0.0077	0.0073	0.0048	0.0067	0.003	0.0088	0.008	0.0009	0.0041	0.009	0.0178	0.0215
P040.C	F040_CA008_VORT_Cell_31	BASE_NULL_VORT_PSI	-0.026	-0.0191	-0.0251	-0.0213	-0.0156	-0.0084	-0.0115	-0.0118	-0.0173	-0.0188	-0.0119	-0.0155	-0.0175	-0.0147	-0.0178	-0.0155	-0.0153	-0.0083	-0.0083	-0.0122	-0.01	-0.0079	-0.0056	-0.0007	0.0006	-0.0022	-0.0006	-0.002	-0.0001	-0.0004	0.0081	0.004	-0.0019	-0.0018	0.0008	0.0006	0.0055	0.0012	-0.0001	0.0021	0.0072	0.0074	0.0094	0.0105	0.0128	0.0115	0.0113
P040.C	F040_CA008_VORT_Cell_32	BASE_NULL_VORT_PSI	-0.0132	-0.0142	-0.0132	-0.0154	-0.0138	-0.0162	-0.0134	-0.0137	-0.013	-0.0125	-0.0089	-0.0055	-0.0063	-0.0072	-0.0064	-0.0086	-0.0072	-0.0091	-0.0053	-0.0049	-0.003	-0.0057	-0.0048	-0.0045	-0.0025	-0.0028	-0.0033	-0.0022	-0.0012	0.0008	0.0003	0.004	0.0069	0.0076	0.0054	0.0081	0.0065	0.0065	0.0046	0.0043	0.0067	0.0045	0.0065	0.0076	0.0072	0.0062	0.0058
P040.C	F040_CA008_VORT_Cell_33	BASE_NULL_VORT_PSI	-0.0293	-0.0275	-0.0283	-0.0277	-0.0262	-0.0243	-0.0236	-0.0266	-0.0239	-0.0218	-0.0211	-0.02	-0.0204	-0.0227	-0.0223	-0.0255	-0.0233	-0.0231	-0.02	-0.0221	-0.0226	-0.0179	-0.0187	-0.0177	-0.0168	-0.015	-0.0125	-0.0083	-0.0057	-0.004	-0.0037	-0.0044	-0.0017	0.0011	0.0004	0.0014	0.0042	0.0112	0.0105	0.0113	0.0118	0.012	0.0183	0.0198	0.0225	0.0182	0.0211
P040.C	F040_CA008_VORT_Cell_34	BASE_NULL_VORT_PSI	-0.0225	-0.0186	-0.0192	-0.0189	-0.0173	-0.0194	-0.0168	-0.0153	-0.0145	-0.0109	-0.0105	-0.013	-0.0111	-0.0108	-0.0106	-0.0118	-0.0122	-0.0088	-0.0086	-0.0115	-0.008	-0.0085	-0.009	-0.0049	-0.0041	-0.0035	-0.002	-0.0006	-0.0016	0.001	-0.0038	0.0007	-0.0001	0.004	0.0079	0.004	0.0033	0.0022	0.0033	0.0082	0.0085	0.0091	0.0102	0.0097	0.0076	0.0112	0.0119
P040.C	F040_CA008_VORT_Cell_38	BASE_NULL_VORT_PSI	-0.029	-0.0271	-0.0281	-0.0235	-0.0264	-0.0207	-0.0206	-0.0191	-0.0203	-0.0159	-0.018	-0.0167	-0.0158	-0.0152	-0.0155	-0.0124	-0.0103	-0.0074	-0.0069	-0.0073	-0.0045	-0.0064	-0.0064	-0.0075	-0.0069	-0.0028	-0.0025	0.0014	-0.0012	0.0003	-0.0012	-0.0043	0.0017	-0.0006	0.0061	0.006	0.009	0.0106	0.0116	0.0114	0.0124	0.012	0.0102	0.0088	0.0077	0.0132	0.0159
P040.C	F040_CA008_VORT_Cell_39	BASE_NULL_VORT_PSI	-0.0209	-0.0221	-0.0203	-0.0224	-0.019	-0.0193	-0.0171	-0.0177	-0.0177	-0.0156	-0.0142	-0.0142	-0.0128	-0.0113	-0.0118	-0.0094	-0.0109	-0.0083	-0.0086	-0.0097	-0.0096	-0.0067	-0.0058	-0.0046	-0.0051	-0.0042	-0.0031	-0.0017	-0.0022	-0.0022	-0.0006	0.0009	-0.0002	-0.0001	0.0012	0.0029	0.006	0.0043	0.0067	0.0057	0.0092	0.0089	0.0072	0.0113	0.0108	0.0127	0.0113
P040.C	F040_CA008_VORT_Cell_40	BASE_NULL_VORT_PSI	-0.0219	-0.0219	-0.0179	-0.0199	-0.0166	-0.0154	-0.0138	-0.0141	-0.0139	-0.0147	-0.0112	-0.012	-0.0118	-0.0121	-0.01	-0.008	-0.0094	-0.0069	-0.0053	-0.0093	-0.0063	-0.0051	-0.0051	-0.0046	-0.003	-0.0023	-0.0011	-0.001	-0.0024	-0.0033	0.0019	0.0006	-0.0008	-0.001	0.0024	0.0051	0.0044	0.0052	0.0038	0.0049	0.0071	0.0079	0.0085	0.0075	0.0116	0.008	0.0094
P040.C	F040_CA008_VORT_Cell_41	BASE_NULL_VORT_PSI	-0.0154	-0.0143	-0.0148	-0.0106	-0.0117	-0.0122	-0.0087	-0.0084	-0.0054	-0.0057	-0.0029	-0.0078	-0.0072	-0.0045	-0.0054	-0.0028	-0.0048	-0.0047	-0.0025	-0.0035	-0.0005	-0.0015	-0.0028	-0.0026	0.0018	0.0021	0.0006	-0.0017	0.0009	-0.002	0.0022	0.0018	0.0018	0.0018	-0.0006	0.0029	0.0023	0.0015	0.0028	0.0031	0.003	0.0043	0.0001	0.0021	0.0058	0.0052	0.0081
P040.C	F040_CA008_VORT_Cell_43	BASE_NULL_VORT_PSI	0.011	0.015	0.0139	0.0185	0.0185	0.0192	0.0096	0.0077	0.0125	0.0037	0.0001	-0.0084	-0.0059	-0.0099	-0.0085	-0.0092	-0.0046	-0.008	-0.0067	-0.0115	0.0008	0.0024	-0.0088	-0.0096	-0.0072	-0.0055	-0.0105	-0.0087	-0.0086	-0.0082	-0.0036	-0.0031	-0.0058	-0.0064	-0.0015	-0.0082	-0.0017	-0.0084	-0.0036	-0.0024	-0.0023	-0.0026	-0.0099	-0.0044	-0.0012	-0.0058	-0.0049
P040.C	F040_CA008_VORT_Cell_45	BASE_NULL_VORT_PSI	-0.0246	-0.0154	-0.0148	-0.0165	-0.0144	-0.0148	-0.0142	-0.0125	-0.011	-0.0126	-0.0077	-0.0076	-0.0079	-0.0095	-0.0112	-0.0059	-0.0095	-0.0079	-0.0037	-0.008	-0.0051	-0.0067	-0.0077	-0.0033	-0.004	-0.0045	0.001	0.0045	-0.0005	-0.0041	0.0016	0.0098	-0.002	-0.0003	-0.0019	0.0033	0.0005	0.0016	0.0047	0.0021	0.0024	0.0037	0.0038	0.0038	0.0057	0.0057	0.0096
P040.C	F040_CA008_VORT_Cell_47	BASE_NULL_VORT_PSI	-0.0101	-0.013	-0.0066	-0.0081	-0.0112	-0.0132	-0.0103	-0.0113	-0.0082	-0.0072	-0.0061	-0.0044	-0.0061	-0.0043	-0.0053	-0.0028	-0.0024	-0.0009	-0.0007	-0.0052	-0.0024	-0.0013	-0.0005	0.0029	0.0008	0.0043	0.0028	0.0002	0	-0.0004	-0.0004	0.0013	0.0001	0.0056	0.0057	0.0035	0.0037	0.0002	0.0027	0.0062	0.0076	-0.0017	0.0035	-0.0009	0.0018	0.0012	0.0021
P040.C	F040_CA008_VORT_Cell_50	BASE_NULL_VORT_PSI	-0.0269	-0.031	-0.0296	-0.0132	-0.0102	-0.0157	-0.0232	-0.0219	-0.0152	-0.017	-0.012	-0.0176	-0.0145	-0.0095	-0.008	-0.0126	-0.0138	-0.0072	-0.0048	-0.0084	-0.0105	-0.0091	-0.011	-0.0013	-0.003	-0.0062	-0.0076	0.0028	-0.004	0.0025	-0.0024	-0.0011	0.0088	0.002	0.0065	0.0007	0.0139	0.0166	0.0086	0.0088	0.0125	0.0167	0.0129	0.0161	0.0081	0.0087	0.009
P040.C	F040_CA008_VORT_Cell_51	BASE_NULL_VORT_PSI	-0.0223	-0.0181	-0.0153	-0.0168	-0.0118	-0.0131	-0.0108	-0.01	-0.0088	-0.0069	-0.0062	-0.0037	-0.0082	-0.0063	-0.009	-0.0033	-0.0039	-0.0041	-0.0037	-0.0057	-0.0009	-0.0036	-0.0051	-0.0011	-0.0029	-0.001	0.0006	-0.0018	-0.0011	0.0017	0.0004	0.0021	-0.0009	0.0017	0.0011	0.003	0.0025	0.0024	0.0032	0.0037	0.0038	0.0069	0.0014	0.0055	0.0066	0.0088	0.0087
P040.C	F040_CA008_VORT_Cell_52	BASE_NULL_VORT_PSI	-0.0198	-0.018	-0.0181	-0.0179	-0.0174	-0.0181	-0.0163	-0.0171	-0.0145	-0.0133	-0.0119	-0.0116	-0.013	-0.0103	-0.0101	-0.0095	-0.0084	-0.0089	-0.0086	-0.0075	-0.0066	-0.0055	-0.0044	-0.0062	-0.0034	-0.0012	-0.0054	-0.0028	-0.0029	-0.003	-0.004	-0.0028	-0.0031	0.0007	-0.0009	0.0006	0.0004	0.0096	0.0084	0.0048	0.0067	0.007	0.0041	0.0038	0.0039	0.0077	0.0174
P040.C	F040_CA008_VORT_Cell_53	BASE_NULL_VORT_PSI	-0.0177	-0.0199	-0.0172	-0.0173	-0.0162	-0.0179	-0.0127	-0.0154	-0.0131	-0.0146	-0.0102	-0.0123	-0.0113	-0.0105	-0.0099	-0.0085	-0.0079	-0.0044	-0.008	-0.013	-0.009	-0.0074	-0.0098	-0.0042	-0.0048	-0.0076	-0.0051	-0.0007	-0.0011	0.0003	-0.001	0.0004	-0.0007	0.0097	0.0031	0.0042	0.0041	0.01	0.0047	0.0076	0.012	0.0112	0.0074	0.0086	0.0132	0.0148	0.0111
P040.C	F040_CA008_VORT_Cell_54	BASE_NULL_VORT_PSI	-0.0248	-0.0253	-0.0215	-0.0208	-0.0205	-0.0226	-0.0192	-0.0198	-0.0201	-0.0148	-0.0144	-0.0155	-0.0116	-0.0124	-0.0092	-0.0079	-0.0067	-0.0059	0.0024	-0.0026	-0.0032	0	0.0007	0.0016	0.0058	0.0028	0.009	0.0069	0.0083	0.0089	0.0102	0.0095	0.008	0.0065	0.0046	0.0019	0.0002	0.0018	0.0007	-0.001	-0.0019	-0.0004	-0.0042	-0.0013	-0.0031	0.003	0.0039
P040.C	F040_CA008_VORT_Cell_56	BASE_NULL_VORT_PSI	-0.009	-0.0081	-0.0045	-0.0028	-0.0023	-0.0053	-0.0052	-0.0084	-0.0088	-0.0079	-0.0002	0.0072	0.0137	0.0032	0.0025	0.0002	-0.0059	-0.006	-0.0083	-0.0066	-0.0049	-0.0023	-0.0096	-0.0076	-0.0129	-0.012	-0.0129	-0.0148	-0.0137	-0.0102	-0.0138	-0.0083	-0.0051	-0.0055	-0.0075	-0.0102	-0.0088	-0.0016	0.0033	-0.0061	-0.0079	-0.0032	0.004	0.0071	0.0106	0.0121	0.0172
P040.C	F040_CA008_VORT_Cell_57	BASE_NULL_VORT_PSI	-0.0317	-0.0302	-0.0298	-0.0288	-0.0281	-0.0243	-0.0255	-0.0243	-0.0248	-0.0224	-0.0222	-0.025	-0.0217	-0.0233	-0.0178	-0.0136	-0.013	-0.0131	-0.008	-0.0103	-0.0082	-0.0069	-0.0028	-0.0035	-0.0051	-0.0032	-0.0028	-0.0023	0.0043	0.0014	0.0048	0.0006	0.007	0.0061	0.006	0.009	0.0106	0.0157	0.0132	0.0199	0.0175	0.0131	0.0154	0.0182	0.0191	0.0127	0.0128
P040.C	F040_CA008_VORT_Cell_58	BASE_NULL_VORT_PSI	-0.0216	-0.0199	-0.0156	-0.0131	-0.0129	-0.0157	-0.0119	-0.0146	-0.0123	-0.0148	-0.0115	-0.0092	-0.0096	-0.0053	-0.0068	-0.0043	-0.0047	-0.0079	-0.0017	-0.0064	-0.0043	-0.0037	-0.006	-0.0008	-0.003	-0.0002	-0.0023	-0.0002	-0.0002	-0.0033	0.0032	0.0068	0.0099	0.0099	0.0064	0.0055	0.0048	0.0027	0.0098	0.0042	0.0078	0.0059	0.0055	0.0036	0.0025	0.0054	0.0067
P040.C	F040_CA008_VORT_Cell_59	BASE_NULL_VORT_PSI	-0.0292	-0.0283	-0.0254	-0.0265	-0.0229	-0.0251	-0.0225	-0.0209	-0.0199	-0.0205	-0.0102	-0.0144	-0.0112	-0.0193	-0.0168	-0.0136	-0.0102	-0.0081	-0.0116	-0.01	-0.0082	-0.0092	-0.0103	-0.0072	-0.0054	-0.0047	-0.0031	-0.0015	-0.0047	-0.0026	0.0042	0.0003	0.0018	0.0029	0.003	0.0068	0.0097	0.0069	0.0068	0.0062	0.0109	0.0102	0.0104	0.0155	0.0127	0.0147	0.0147
P040.C	F040_CA008_VORT_Cell_60	BASE_NULL_VORT_PSI	-0.0183	-0.0132	-0.0184	-0.0148	-0.0132	-0.0124	-0.0121	-0.0089	-0.0101	-0.0107	-0.007	-0.0091	-0.0067	-0.0055	-0.0123	-0.005	-0.0066	-0.0036	-0.0041	-0.0049	-0.0029	-0.0053	-0.002	-0.0013	-0.0033	-0.0014	-0.0027	-0.0014	-0.0007	-0.0054	0.0021	-0.0008	-0.0051	-0.0002	0.0018	0.0039	0.0016	0.0037	0.0045	-0.001	0.004	0.0044	0.0062	0.0034	0.0042	0.0077	0.0082
P040.C	F040_CA008_VORT_Cell_61	BASE_NULL_VORT_PSI	-0.0072	-0.0049	-0.0057	-0.0074	-0.0094	-0.0072	-0.007	-0.0068	-0.0094	-0.0063	-0.0046	-0.0039	-0.0042	-0.006	-0.0033	-0.0007	-0.0017	-0.001	0.0013	-0.0008	0.0037	0.0028	0.0047	0.0056	0.0047	0.0059	0.0059	0.0042	0.0002	0.0042	0.0059	0.0028	0.0017	0.0023	0.0006	0.0008	0.0019	0.0015	0.0001	-0.0021	-0.0017	-0.0009	-0.0026	-0.0027	-0.0015	0.0004	0.0012
P040.C	F040_CA008_VORT_Cell_63	BASE_NULL_VORT_PSI	0.0033	0.0076	0.0068	0.0084	0.0061	0.0035	0.0023	0.0012	0.0002	-0.0032	-0.0052	-0.0079	-0.0074	-0.0087	-0.0109	-0.0085	-0.0083	-0.0108	-0.0084	-0.0099	-0.0086	-0.0111	-0.0096	-0.0076	-0.0086	-0.007	-0.0073	-0.0044	-0.0046	-0.0034	-0.0044	-0.0047	-0.0024	-0.0021	-0.0006	-0.0008	-0.0024	0	0.0021	0.0022	0.0028	0.0028	0.0061	0.0042	0.0052	0.0067	0.0057
P040.C	F040_CA008_VORT_Cell_64	BASE_NULL_VORT_PSI	0.0015	0.0122	0.0166	0.0186	0.0227	0.0235	0.0203	0.0146	0.0076	-0.0021	-0.0058	-0.0084	-0.0135	-0.0147	-0.0158	-0.0164	-0.0162	-0.0143	-0.0149	-0.017	-0.0162	-0.0148	-0.0139	-0.0143	-0.0125	-0.0103	-0.0117	-0.0107	-0.0093	-0.009	-0.0106	-0.0103	-0.008	-0.0085	-0.0073	-0.0081	-0.0064	-0.0066	-0.0059	-0.0064	-0.0044	-0.0048	-0.0041	-0.0028	0.0006	0.0015	0.0023
P040.C	F040_CA008_VORT_Cell_65	BASE_NULL_VORT_PSI	-0.0236	-0.0215	-0.0203	-0.0185	-0.0179	-0.0199	-0.0166	-0.0151	-0.012	-0.012	-0.0119	-0.0107	-0.009	-0.0071	-0.0093	-0.0079	-0.0089	-0.0079	-0.005	-0.0021	-0.0033	-0.002	-0.0011	-0.0024	0	-0.0012	0.0004	0.0015	0.0018	0.0007	0.0025	0.0032	0.0028	0.0062	0.0055	0.0034	0.0071	0.0071	0.008	0.008	0.0056	0.0105	0.0093	0.0087	0.0056	0.0046	0.0064
P040.C	F040_CA008_VORT_Cell_66	BASE_NULL_VORT_PSI	0.0105	0.0091	0.0057	-0.0034	-0.0031	-0.0031	-0.006	-0.0046	-0.0081	-0.0055	-0.0068	-0.0078	-0.0094	-0.0074	-0.0069	-0.0075	-0.0044	-0.001	-0.0035	-0.0064	-0.004	-0.003	-0.0046	-0.0027	-0.0012	-0.002	0.0035	-0.001	0.0017	0.0067	0.0083	0.0093	0.0074	0.0111	0.0067	0.0039	0.0014	0.0012	-0.0013	-0.001	-0.0012	0.0008	0.0021	-0.0002	0.0009	0.0037	0.0007
P040.C	F040_CA008_VORT_Cell_67	BASE_NULL_VORT_PSI	-0.0257	-0.027	-0.0236	-0.0251	-0.0234	-0.0239	-0.0242	-0.0194	-0.0187	-0.0175	-0.0189	-0.0158	-0.0154	-0.0143	-0.0142	-0.0119	-0.0132	-0.0112	-0.0067	-0.0105	-0.0054	-0.0039	-0.0098	-0.009	-0.0041	-0.0045	0.0016	0.0003	0.0019	0.0041	0.0052	0.0066	-0.0015	0.0046	0.0067	0.0113	0.0049	0.0053	0.0075	0.0082	0.0077	0.0054	0.0093	0.0136	0.0092	0.0097	0.0119
P040.C	F040_CA008_VORT_Cell_68	BASE_NULL_VORT_PSI	-0.0092	-0.0129	-0.0083	-0.0021	-0.0136	-0.0075	-0.003	-0.003	-0.0062	0.0021	-0.0059	-0.0073	-0.0042	0.0029	0.0025	-0.0021	-0.0018	-0.0036	-0.0044	-0.0044	-0.0041	-0.0017	-0.0055	-0.0017	-0.0003	0.0017	-0.0012	0.0068	0.0035	-0.0049	0.0046	0.0041	0.0031	0.0056	-0.0007	0.0047	0.006	0.0068	0.0038	0.0068	-0.0004	0.0024	0.0024	-0.0038	0.0003	0.0047	0.0014
P040.C	F040_CA008_VORT_Cell_7	BASE_NULL_VORT_PSI	-0.0081	-0.0082	-0.0085	-0.0067	-0.007	-0.0065	-0.0066	-0.0078	-0.0034	-0.0041	-0.005	-0.0038	-0.004	-0.0045	-0.0031	-0.0052	-0.0003	-0.0015	-0.0004	-0.0021	-0.0005	0.0004	-0.0019	-0.0008	-0.0002	0.0019	0.0005	0.0007	0.0021	-0.0013	0.0009	0.0025	-0.0014	-0.0001	0.0017	0.0056	0.0033	0.0028	0.0009	0.0013	0.0011	0.0038	0.0022	0.0028	0.0038	0.0045	0.0024
P040.C	F040_CA008_VORT_Cell_77	BASE_NULL_VORT_PSI	-0.0012	-0.0027	-0.0023	-0.001	-0.0005	0.0015	-0.0016	-0.0018	-0.002	0.0006	-0.0024	-0.0011	0.0001	-0.0036	-0.0011	-0.0007	0.0004	-0.0004	-0.0018	0.0004	-0.001	0.0015	-0.0001	0.0006	-0.0015	-0.001	0.001	0.0007	-0.0005	-0.0002	-0.0016	0.0003	-0.0031	0.0017	-0.0018	0.0005	0.0028	0.0044	0.0012	0.0003	0.0012	0.0021	0.0004	-0.0038	0.0003	-0.0037	-0.002
P040.C	F040_CA008_VORT_Cell_78	BASE_NULL_VORT_PSI	-0.0024	-0.0043	-0.0021	-0.0032	-0.0043	-0.0039	-0.0013	-0.0007	-0.0057	-0.0021	-0.0015	-0.0028	-0.004	-0.0048	-0.0023	-0.001	-0.0006	-0.0025	0.0004	-0.0011	-0.0008	0.0015	-0.0015	0	0.0004	0.0004	-0.0011	0.001	-0.0008	0.0011	-0.0011	0.0022	-0.0003	0.0001	0.0023	-0.0009	0.0049	0.0025	0.0008	0.0027	-0.0006	0.0016	0.0027	0.0035	0.0013	0.0044	-0.0006
P040.C	F040_CA008_VORT_Cell_79	BASE_NULL_VORT_PSI	-0.0103	-0.0108	-0.0096	-0.01	-0.0105	-0.0101	-0.0082	-0.0085	-0.0086	-0.0068	-0.0067	-0.0053	-0.0059	-0.0062	-0.0061	-0.0072	-0.0051	-0.0039	-0.003	-0.0042	-0.0013	-0.0014	-0.0031	-0.0004	-0.0018	-0.0005	-0.0025	-0.0007	-0.0008	-0.0015	0.001	0.0002	0.0008	0.0035	0.0032	0.0025	0.0036	0.0054	0.0032	0.0035	0.0026	0.0044	0.004	0.0042	0.0052	0.0042	0.0053
P040.C	F040_CA008_VORT_Cell_82	BASE_NULL_VORT_PSI	-0.0181	-0.0131	-0.0096	-0.015	-0.0168	-0.0141	-0.0134	-0.0159	-0.015	-0.0128	-0.0153	-0.0125	-0.0147	-0.0166	-0.0138	-0.0144	-0.0123	-0.0099	-0.0112	-0.0103	-0.0085	-0.005	-0.0023	-0.007	-0.0041	-0.0018	-0.0028	-0.0017	-0.0011	0.0011	0.0019	-0.0019	0.0003	0.0035	0.0022	0.0015	0.0059	0.0055	0.009	0.0065	0.016	0.0109	0.008	0.0074	0.0064	0.0079	0.0059
P040.C	F040_CA008_VORT_Cell_83	BASE_NULL_VORT_PSI	-0.014	-0.0169	-0.0144	-0.0138	-0.0111	-0.0133	-0.0126	-0.0152	-0.0116	-0.0106	-0.0073	-0.0074	-0.0059	-0.0051	-0.0052	-0.0042	-0.0033	-0.0013	-0.0038	-0.0064	-0.0015	0	-0.0034	0.0007	-0.0004	-0.0017	-0.0027	-0.0033	-0.0005	0.0036	0.002	0.0002	-0.0012	0.0043	0	0.0032	0.0053	0.0041	0.0048	0.0039	0.0068	0.0048	0.0024	0.0054	0.0013	0.0018	0.0029
P040.C	F040_CA008_VORT_Cell_86	BASE_NULL_VORT_PSI	-0.0152	-0.0147	-0.0139	-0.0145	-0.0116	-0.01	-0.009	-0.0082	-0.0079	-0.0065	-0.0069	-0.0083	-0.008	-0.0097	-0.0084	-0.01	-0.0088	-0.0077	-0.0068	-0.01	-0.0072	-0.0044	-0.0071	-0.0015	-0.0026	0.0011	-0.001	-0.0002	-0.0028	0.0005	-0.0009	-0.0011	-0.002	-0.0019	-0.0007	0.0003	0.002	0.0046	0.0039	0.0002	0.0029	0.0051	0.0031	0.0066	0.0063	0.0091	0.0057
P040.C	F040_CA008_VORT_Cell_87	BASE_NULL_VORT_PSI	0.0111	0.0129	0.017	0.0263	0.0172	0.0198	0.0134	0.0168	0.0161	0.0187	0.0171	0.0067	0.0049	-0.0069	-0.011	-0.0086	-0.0154	-0.0126	-0.0121	-0.0166	-0.015	-0.0141	-0.015	-0.0075	-0.0045	-0.0046	-0.0069	-0.0134	-0.0077	-0.0052	-0.0116	-0.0134	-0.0087	-0.0095	-0.0074	-0.0039	0.0041	0.0016	-0.0072	-0.0108	-0.0067	-0.009	-0.0049	-0.0005	0.003	0.0014	-0.0008
P040.C	F040_CA008_VORT_Cell_89	BASE_NULL_VORT_PSI	-0.0063	-0.0064	-0.0077	-0.0154	-0.0133	-0.0158	-0.0153	-0.0164	-0.0171	-0.0166	-0.0124	-0.0142	-0.0086	-0.0124	-0.0089	-0.012	-0.0057	-0.0045	-0.0046	-0.015	-0.0075	-0.0116	-0.0132	-0.0112	-0.0084	-0.0066	-0.0094	-0.0101	-0.0069	-0.0107	-0.0082	-0.0107	-0.0102	-0.0065	-0.0045	0.0063	0.0071	0.0148	0.0137	0.0145	0.0195	0.0299	0.0319	0.033	0.0335	0.0284	0.0243
P040.C	F040_CA008_VORT_Cell_9	BASE_NULL_VORT_PSI	0.0991	0.0899	0.0809	0.0589	0.0428	0.034	0.0169	0.007	-0.0056	-0.0078	-0.0079	-0.0126	-0.014	-0.0187	-0.0201	-0.0188	-0.016	-0.0172	-0.0158	-0.0207	-0.016	-0.0203	-0.0209	-0.0186	-0.0181	-0.0165	-0.018	-0.019	-0.015	-0.0151	-0.006	-0.0125	-0.0094	-0.0111	-0.0132	-0.0098	-0.0096	-0.0082	-0.0072	-0.0076	-0.0016	-0.0055	-0.0044	-0.0032	0.0007	-0.0057	0.0009
P040.C	F040_CA008_VORT_Cell_90	BASE_NULL_VORT_PSI	-0.0029	-0.0067	0	-0.0075	-0.0013	-0.005	-0.0011	-0.0065	-0.0046	-0.0037	-0.0012	-0.0014	-0.0021	-0.0025	0.004	0	0.0022	0.0025	-0.0007	-0.0053	0.0029	0.0025	-0.0045	0.001	0.0009	0.0031	-0.0015	0.0017	0.0048	0.0009	-0.0038	-0.0028	-0.0035	-0.0024	0.0005	-0.0001	0.0015	0.002	-0.0052	-0.0018	-0.0053	0.0039	-0.0043	0.0026	-0.0009	0.0031	-0.0079
P040.C	F040_CA008_VORT_Cell_91	BASE_NULL_VORT_PSI	-0.0003	-0.0009	-0.0002	-0.0004	0.0004	0.0008	0.0009	-0.0032	-0.0019	-0.0043	0.003	0.0016	-0.0005	-0.0034	-0.0004	-0.0011	0.0054	0.0081	0.0073	0.0054	0.0018	0.0019	0.0037	-0.0001	0.0032	0.0005	0.0008	-0.002	0.0002	-0.0013	-0.0017	-0.004	-0.0065	-0.0028	-0.0017	-0.0046	-0.0029	-0.0034	0	-0.003	-0.0047	-0.0017	-0.0041	-0.0007	0.0025	0.0015	0.0015
P040.C	F040_CA008_VORT_Cell_92	BASE_NULL_VORT_PSI	-0.0179	-0.0171	-0.0134	-0.0157	-0.0128	-0.014	-0.0128	-0.0134	-0.0124	-0.0118	-0.0094	-0.0105	-0.0097	-0.008	-0.0068	-0.006	-0.0073	-0.0062	-0.0067	-0.0076	-0.0058	-0.0086	-0.0097	-0.0041	-0.0021	-0.0032	0.0011	-0.0009	0.0011	0.0021	0.0008	0.0016	-0.0016	0.0006	0.0014	0.001	0.0032	0.0036	0.0037	0.0071	0.0051	0.0045	0.0088	0.0061	0.0085	0.0101	0.0088
P040.C	F040_CA008_VORT_Cell_93	BASE_NULL_VORT_PSI	-0.0112	-0.0095	-0.0107	-0.0061	-0.0075	-0.0074	-0.008	-0.0082	-0.0066	-0.007	-0.0072	-0.007	-0.0048	-0.0074	-0.0077	-0.0084	-0.0071	-0.0039	-0.0026	0.0032	0.0052	0.0024	-0.0021	-0.0014	-0.0029	-0.0029	-0.0044	-0.003	-0.0044	-0.0028	-0.0027	-0.0032	-0.0034	-0.0022	0.0002	0.0027	0.0006	0.0005	0.0015	0.0001	0.0026	0.0028	0.0041	0.0042	0.0058	0.0048	0.0053
P040.C	F040_CA008_VORT_Cell_94	BASE_NULL_VORT_PSI	-0.0067	-0.0086	-0.0047	-0.0036	-0.004	-0.005	-0.0052	-0.0074	-0.0058	-0.0065	-0.0052	-0.0027	-0.0022	-0.0051	-0.0036	-0.0039	-0.0042	-0.0013	0.0002	-0.0013	-0.002	-0.0022	0.0002	0.003	0.0036	0.0033	0.0005	-0.0005	0.0008	-0.0018	-0.0014	-0.0013	-0.001	-0.0011	0.0033	0.0084	0.0094	0.0026	0.0001	-0.0006	0.0024	0.0037	0.0037	0.0004	0.0023	0.0022	0.0037
P040.C	F040_CA008_VORT_Cell_95	BASE_NULL_VORT_PSI	-0.0068	-0.0025	-0.0005	-0.0016	-0.003	-0.0075	-0.0058	-0.0031	0.0009	0.0016	0.0011	-0.0031	-0.0006	0.0009	0.0025	-0.0052	0.0008	-0.0055	0.0022	-0.0051	-0.0053	-0.0016	-0.0049	-0.0022	-0.0026	-0.003	-0.0009	-0.0015	0.0021	-0.0005	0.0037	0.0005	-0.002	0.0005	0.0019	-0.0038	-0.0044	-0.0016	0.0009	-0.0003	0.0033	0.001	-0.0008	-0.0022	-0.0013	-0.0018	0.0027
P040.C	F040_CA008_VORT_Cell_97	BASE_NULL_VORT_PSI	0.0086	-0.0018	-0.0121	-0.0172	-0.0226	-0.0137	-0.0177	-0.0128	-0.0168	-0.0134	-0.0282	-0.0239	-0.0211	-0.0268	-0.0282	-0.0363	-0.0314	-0.0267	-0.0245	-0.0247	-0.0237	-0.0202	-0.0207	-0.0277	-0.0187	-0.024	-0.0119	0.0014	-0.007	-0.0079	-0.0138	-0.0178	-0.0114	-0.0112	-0.0165	-0.0148	-0.0204	-0.0148	-0.0072	-0.0154	-0.0009	-0.003	0.0022	0.0003	-0.0031	0.001	0.0086
P040.C	F040_CA008_VORT_Cell_98	BASE_NULL_VORT_PSI	-0.0246	-0.031	-0.0293	-0.0313	-0.022	-0.0285	-0.0207	-0.0293	-0.024	-0.0186	-0.0224	-0.0212	-0.0221	-0.0239	-0.0183	-0.0147	-0.0161	-0.0109	-0.0108	-0.0102	0.0033	-0.0056	-0.0063	-0.0009	-0.007	-0.0096	-0.0021	-0.0031	-0.0011	-0.0003	0.0015	0.0047	-0.0049	0.0037	-0.0017	0.0025	-0.0013	0.0022	0.0119	0.007	0.0062	0.0133	0.0071	0.0068	-0.0047	0.0131	0.0116
P049.C	F049_CA001_VORT_Cell_10	BASE_NULL_VORT_PSI	0.002	0.0024	0.0023	0.0011	-0.0006	-0.0009	-0.0007	-0.0015	-0.0016	-0.0013	-0.0018	-0.0026	-0.0026	-0.003	-0.0016	-0.0025	-0.0021	-0.0017	-0.0019	-0.0023	-0.0004	-0.0024	-0.0018	-0.0006	-0.0012	-0.001	-0.0011	-0.0001	-0.0004	-0.0005	-0.0016	-0.0006	-0.0009	-0.0004	-0.0011	0.0002	-0.0001	-0.0004	-0.0002	-0.0003	-0.0005	0.002	0.0004	0.0009	0.0004	0.0003	-0.0004
P049.C	F049_CA001_VORT_Cell_12	BASE_NULL_VORT_PSI	-0.0064	-0.004	-0.0042	-0.0029	-0.0016	-0.0021	-0.0003	-0.0011	0.0007	0.0007	0.0025	0.0017	0.0022	0.0025	0.0046	0.0051	0.0038	0.0058	0.0049	0.0062	0.0042	0.0063	0.0049	0.0073	0.0064	0.0081	0.0095	0.0071	0.0047	0.0079	0.0039	0.0014	0.0031	-0.0006	-0.0006	-0.002	-0.0032	-0.0037	-0.0044	-0.0054	-0.0037	-0.0051	-0.0054	-0.004	-0.004	-0.0053	-0.0059
P049.C	F049_CA001_VORT_Cell_15	BASE_NULL_VORT_PSI	-0.0096	-0.0083	-0.0067	-0.0065	-0.0066	-0.0049	-0.0042	-0.004	-0.0033	-0.0022	-0.0012	-0.0012	0.0006	0.0006	0	0.0004	-0.0003	0.0027	0.0032	0.0029	0.0038	0.0022	0.0012	0.0009	0.0021	0.0023	0.0015	0.0054	0.0146	0.0089	0.0061	0.0044	0.003	0.0027	0.001	-0.001	0.0004	0.0001	0.0003	-0.0023	-0.0006	0.0001	0.0013	0.0003	-0.0003	-0.002	-0.0017
P049.C	F049_CA001_VORT_Cell_17	BASE_NULL_VORT_PSI	-0.0139	-0.0096	-0.01	-0.0083	-0.0034	-0.0045	-0.0039	-0.0045	-0.0089	-0.0065	-0.0017	-0.0031	-0.0074	-0.0114	-0.0125	-0.0117	-0.0106	-0.0131	-0.0122	-0.0116	-0.0128	-0.0115	-0.0102	-0.0084	-0.0099	-0.0088	-0.0088	-0.0072	-0.0081	-0.0089	-0.0064	-0.0081	-0.0051	-0.0078	-0.0047	0.0043	0.0028	0.0011	0.0034	-0.0007	0.0018	0.001	-0.0024	0.0057	0.0052	0.002	0.0086
P049.C	F049_CA001_VORT_Cell_18	BASE_NULL_VORT_PSI	0.0373	0.0206	0.0045	-0.0068	-0.011	-0.0166	-0.0179	-0.0202	-0.0227	-0.0219	-0.0208	-0.021	-0.0216	-0.0198	-0.0193	-0.0204	-0.0192	-0.0168	-0.0127	-0.0114	-0.0076	-0.0077	-0.0053	-0.0088	-0.0116	-0.0114	-0.0117	-0.0066	-0.0061	-0.0099	-0.012	-0.0125	-0.0116	-0.0095	-0.0115	-0.012	-0.0106	-0.0119	-0.0131	-0.0104	-0.0077	-0.0037	-0.0073	-0.0022	-0.0016	-0.0006	0.0019
P049.C	F049_CA001_VORT_Cell_19	BASE_NULL_VORT_PSI	-0.0129	-0.0123	-0.0112	-0.0114	-0.0113	-0.009	-0.0101	-0.01	-0.0082	-0.0096	-0.0093	-0.0065	-0.0008	-0.0037	-0.0036	-0.0021	0.002	-0.0027	-0.0022	-0.0026	-0.0024	-0.0011	-0.0012	-0.0021	-0.0024	-0.0011	-0.0018	-0.0017	0	0.0012	-0.0003	0.0012	0.0022	0.0019	0.0011	0.0009	-0.0012	0.0005	0.0027	0.0021	0.0041	0.0028	0.0018	0.0046	0.0049	0.0072	0.0059
P049.C	F049_CA001_VORT_Cell_20	BASE_NULL_VORT_PSI	-0.0179	-0.0163	-0.015	-0.0154	-0.0158	-0.0139	-0.0129	-0.0137	-0.0121	-0.0117	-0.0124	-0.0112	-0.0097	-0.0101	-0.0086	-0.0107	-0.0081	-0.0079	-0.0089	-0.0068	-0.0061	-0.0069	-0.0051	-0.0044	-0.0035	-0.0024	-0.003	-0.0021	-0.0012	-0.0012	0.0002	0.0009	0.0022	0.0019	0.0013	0.0064	0.0071	0.0073	0.0071	0.0067	0.007	0.0064	0.0071	0.0086	0.0083	0.0092	0.0077
P049.C	F049_CA001_VORT_Cell_21	BASE_NULL_VORT_PSI	-0.0131	-0.0129	-0.007	0.0078	0.0035	0.0019	0.0017	0.0071	0.0039	0.0109	0.0125	0.0098	0.015	0.0097	0.0059	0.0059	0.007	0.0142	0.0111	0.0141	0.0228	0.0304	0.0292	0.0179	0.0088	0.0024	-0.0005	-0.004	0.0009	0.0058	0.0041	0.0078	-0.0002	-0.0065	-0.0069	-0.0095	-0.0134	-0.0116	-0.0103	-0.0031	-0.0123	-0.0158	-0.0174	-0.0187	-0.0188	-0.018	-0.0169
P049.C	F049_CA001_VORT_Cell_22	BASE_NULL_VORT_PSI	-0.0047	-0.0041	-0.0031	-0.0019	-0.0019	-0.0021	-0.001	-0.0026	-0.0012	-0.0001	0.0004	-0.0007	0	0.0002	-0.0009	-0.0015	-0.0008	-0.0002	0.0015	0.0012	0.0009	-0.0008	0.0001	-0.0014	-0.0024	-0.0028	-0.0019	-0.0022	-0.0002	0.0006	0.0018	0.0016	0.0018	0.0016	0.0016	0.0024	0.0004	0.0003	-0.0009	0.0002	0.0023	-0.0001	-0.0003	-0.0004	-0.0005	-0.0001	0.0003
P049.C	F049_CA001_VORT_Cell_23	BASE_NULL_VORT_PSI	-0.0126	-0.0112	-0.0106	-0.0092	-0.0085	-0.0088	-0.0072	-0.007	-0.0079	-0.0089	-0.0078	-0.0065	-0.0063	-0.0076	-0.0066	-0.0044	-0.0071	-0.0044	-0.0042	-0.0044	-0.0047	-0.007	-0.0045	-0.0042	-0.0047	-0.003	-0.0026	-0.0004	0.0007	-0.0007	0.0002	0.0005	0.0006	0.0011	0.001	0.0025	0.0025	0.0025	0.0047	0.0025	0.004	0.0049	0.003	0.0024	0.0045	0.0051	0.0043
P049.C	F049_CA001_VORT_Cell_25	BASE_NULL_VORT_PSI	0.043	0.0446	0.0505	0.0552	0.0529	0.0407	0.0358	0.0268	0.0177	0.0052	-0.003	-0.0077	-0.0093	-0.0133	-0.0132	-0.0136	-0.011	-0.0133	-0.014	-0.0146	-0.015	-0.0145	-0.0149	-0.0112	-0.0138	-0.0122	-0.0124	-0.013	-0.0114	-0.0103	-0.0105	-0.0103	-0.0105	-0.01	-0.0106	-0.0119	-0.009	-0.0081	-0.007	-0.0087	-0.0063	-0.0058	-0.0062	-0.0069	-0.0044	-0.0043	-0.0021
P049.C	F049_CA001_VORT_Cell_27	BASE_NULL_VORT_PSI	-0.0045	-0.0039	-0.0043	-0.0031	-0.0027	-0.0022	-0.0014	0	0.0006	-0.0013	-0.0021	-0.0017	-0.0029	-0.0021	-0.0027	-0.0025	-0.0016	-0.0008	-0.0014	-0.0015	-0.0016	-0.0011	0.0003	0.0004	-0.0011	0	0.0003	0.0004	-0.0006	-0.0002	-0.0014	0	-0.0017	-0.0006	-0.0003	0.0017	0.0001	-0.0008	0.0013	-0.0001	0.0021	0.0029	0.0025	0.0047	0.0043	0.0026	0.0023
P049.C	F049_CA001_VORT_Cell_28	BASE_NULL_VORT_PSI	-0.0164	-0.0158	-0.0093	-0.0078	-0.0053	-0.0015	0.0032	0.0105	0.0184	0.0303	0.0408	0.0679	0.0798	0.0789	0.0627	0.0425	0.0266	0.0146	0.0003	-0.0052	-0.0077	-0.0112	-0.0134	-0.0161	-0.0178	-0.0174	-0.0182	-0.0172	-0.0173	-0.0165	-0.0164	-0.0145	-0.0141	-0.0126	-0.0124	-0.014	-0.015	-0.0155	-0.0129	-0.0128	-0.0089	-0.0101	-0.0127	-0.0097	-0.0097	-0.0097	-0.0082
P049.C	F049_CA001_VORT_Cell_29	BASE_NULL_VORT_PSI	-0.0102	-0.0094	-0.009	-0.0092	-0.0099	-0.0129	-0.0124	-0.0149	-0.0141	-0.0157	-0.0151	-0.0157	-0.0161	-0.0154	-0.0146	-0.0138	-0.0118	-0.0117	-0.0114	-0.0114	-0.0097	-0.0092	-0.0046	-0.0029	-0.0004	0.0027	0.0082	0.0241	0.1342	0.1451	0.1004	0.0783	0.0594	0.0303	0.0069	-0.0068	-0.0081	-0.0118	-0.0096	-0.0058	-0.0076	-0.0108	-0.0114	-0.0044	-0.0079	-0.013	-0.0155
P049.C	F049_CA001_VORT_Cell_30	BASE_NULL_VORT_PSI	0.1577	0.1272	0.0882	0.0684	0.0365	0.0113	-0.0095	-0.0233	-0.0299	-0.0346	-0.0364	-0.0375	-0.0375	-0.0379	-0.0369	-0.0373	-0.036	-0.0361	-0.0352	-0.0345	-0.0342	-0.0355	-0.0352	-0.0338	-0.0347	-0.0338	-0.0336	-0.0326	-0.0308	-0.0297	-0.0322	-0.0302	-0.0288	-0.0291	-0.0274	-0.027	-0.0253	-0.0254	-0.0231	-0.0232	-0.0195	-0.017	-0.0131	-0.0072	-0.0086	-0.0004	0.0138
P049.C	F049_CA001_VORT_Cell_31	BASE_NULL_VORT_PSI	0.0058	0.0095	0.0151	0.0239	0.038	0.0703	0.1127	0.1448	0.1411	0.1199	0.0932	0.0557	0.0183	-0.0051	-0.0149	-0.0192	-0.0209	-0.021	-0.0232	-0.0218	-0.0224	-0.0236	-0.0233	-0.023	-0.0238	-0.0237	-0.0231	-0.0198	-0.0213	-0.0214	-0.0212	-0.0201	-0.0207	-0.021	-0.0215	-0.0209	-0.0216	-0.0197	-0.0193	-0.0194	-0.0188	-0.0178	-0.0186	-0.0158	-0.0166	-0.0177	-0.0169
P049.C	F049_CA001_VORT_Cell_32	BASE_NULL_VORT_PSI	0.0942	0.0873	0.0709	0.0463	0.0329	0.0214	0.0101	0.0041	-0.0017	-0.0063	-0.0099	-0.0129	-0.0143	-0.0142	-0.0157	-0.0177	-0.0143	-0.0132	-0.0153	-0.0134	-0.0149	-0.0167	-0.0126	-0.0153	-0.0142	-0.0147	-0.0118	-0.0147	-0.0117	-0.0128	-0.0109	-0.0106	-0.0105	-0.0074	-0.0054	-0.0009	0.0026	0.0049	0.0093	0.0144	0.0196	0.0157	0.0191	0.0138	0.0147	0.0033	-0.0031
P049.C	F049_CA001_VORT_Cell_33	BASE_NULL_VORT_PSI	-0.0165	-0.017	-0.016	-0.0132	-0.0155	-0.0134	-0.0122	-0.0129	-0.0111	-0.0108	-0.0086	-0.0084	-0.0049	-0.0047	-0.0042	-0.0066	-0.0061	-0.0067	-0.0084	-0.0073	-0.0082	-0.0077	-0.004	-0.0021	-0.0023	-0.004	-0.0057	0.0009	0.0088	0.0026	-0.0017	-0.0023	-0.0026	0.0001	-0.0009	-0.0045	-0.0067	-0.0057	-0.005	-0.0075	-0.0082	-0.0063	-0.0076	0.0025	0.0046	0.006	0.002
P049.C	F049_CA001_VORT_Cell_35	BASE_NULL_VORT_PSI	-0.0198	-0.0163	-0.0133	-0.0082	0.0007	0.0164	0.046	0.0873	0.105	0.0909	0.0756	0.0587	0.0387	0.0223	0.0072	-0.0021	-0.007	-0.0017	-0.0082	-0.0088	-0.0081	-0.0136	-0.0168	-0.0188	-0.0213	-0.0199	-0.0188	-0.0207	-0.0203	-0.0197	-0.0189	-0.0179	-0.0184	-0.0189	-0.0171	-0.0165	-0.019	-0.017	-0.0147	-0.0154	-0.0124	-0.0106	-0.0088	-0.0053	0.0009	-0.0011	-0.0006
P049.C	F049_CA001_VORT_Cell_38	BASE_NULL_VORT_PSI	0.0031	0.004	0.0018	-0.0003	-0.0022	-0.0022	-0.0035	-0.0038	-0.002	-0.0044	-0.0039	-0.0016	-0.0023	-0.0035	-0.0034	-0.0045	-0.0051	-0.0043	-0.0026	-0.0015	-0.0027	-0.0025	-0.0019	-0.0007	-0.0017	-0.0023	-0.0015	-0.0018	-0.0012	0.0006	0	-0.0011	-0.0016	-0.0009	-0.0016	0.0015	0.0007	-0.0013	0.0005	-0.0012	0.0055	0.0024	0.0016	0.001	0.0006	0.0014	0.0017
P049.C	F049_CA001_VORT_Cell_39	BASE_NULL_VORT_PSI	0.0428	0.04	0.0419	0.0351	0.0281	0.0238	0.0192	0.0092	0.002	-0.0048	-0.0109	-0.0107	-0.0113	-0.0098	-0.0135	-0.0154	-0.014	-0.0168	-0.0164	-0.0157	-0.0148	-0.0162	-0.0134	-0.0116	-0.0077	-0.0052	-0.0033	-0.0036	-0.0041	-0.0071	-0.0082	-0.0096	-0.0081	-0.0076	-0.0042	-0.0018	0.0002	-0.0012	0.0028	-0.0013	-0.0009	0.0003	-0.0059	-0.0066	-0.0076	-0.0087	-0.0091
P049.C	F049_CA001_VORT_Cell_41	BASE_NULL_VORT_PSI	-0.0158	-0.0109	-0.0061	0.0054	0.0366	0.0663	0.0754	0.0849	0.0757	0.0642	0.0488	0.0318	0.0066	-0.0034	-0.0106	-0.0152	-0.0176	-0.0141	-0.0158	-0.0148	-0.0156	-0.0167	-0.0171	-0.013	-0.0164	-0.0124	-0.0113	-0.0152	-0.0117	-0.0116	-0.0109	-0.0132	-0.0099	-0.0102	-0.0081	-0.0111	-0.0102	-0.0123	-0.0099	-0.0098	-0.008	-0.0091	-0.0087	-0.0075	-0.0075	-0.0047	-0.011
P049.C	F049_CA001_VORT_Cell_42	BASE_NULL_VORT_PSI	-0.0171	-0.0183	-0.0162	-0.0139	-0.0142	-0.013	-0.0099	-0.0123	-0.01	-0.0095	-0.0099	-0.0083	-0.0102	-0.0084	-0.0078	-0.0062	-0.0074	-0.0075	-0.0082	-0.0062	-0.0055	-0.0065	-0.004	-0.0062	-0.005	-0.0049	-0.0017	-0.0054	-0.0019	-0.0012	0	-0.0004	0.0001	0.0009	-0.0004	0.0036	0.0018	0.0009	0.0024	0.0025	0.0042	0.0029	0.0043	0.0049	0.0062	0.0058	0.0064
P049.C	F049_CA001_VORT_Cell_43	BASE_NULL_VORT_PSI	0.0079	0.0155	0.0178	0.0224	0.0352	0.0506	0.0604	0.068	0.0615	0.0478	0.0302	0.011	-0.0003	-0.0058	-0.0145	-0.0165	-0.0178	-0.0162	-0.0163	-0.0191	-0.0208	-0.0204	-0.0181	-0.0207	-0.0182	-0.0134	-0.0066	-0.0039	-0.0054	-0.009	-0.0109	-0.0058	-0.0028	0.0042	0.01	0.0067	0.0088	0.0062	0.0087	0.0069	0.0105	0.0035	-0.0061	-0.0087	-0.0119	-0.0113	-0.0142
P049.C	F049_CA001_VORT_Cell_46	BASE_NULL_VORT_PSI	-0.0144	-0.0133	-0.0129	-0.0119	-0.0102	-0.0107	-0.0086	-0.0081	-0.0071	-0.0083	-0.0114	-0.0093	-0.0085	-0.0094	-0.0084	-0.0081	-0.0054	-0.0048	-0.007	-0.0068	-0.0041	-0.0053	-0.0053	-0.0066	-0.0058	-0.0044	-0.0014	-0.0011	-0.0014	-0.0003	-0.0005	-0.001	-0.0005	-0.0004	-0.0005	0.0007	-0.0006	0.0026	0.0004	0.0022	0.0034	0.0035	0.0021	0.0046	0.0054	0.0093	0.0112
P049.C	F049_CA001_VORT_Cell_47	BASE_NULL_VORT_PSI	-0.0273	-0.0261	-0.0228	-0.0186	-0.0163	-0.0151	-0.0105	-0.0112	-0.0047	-0.0004	0.006	0.0128	0.0173	0.0291	0.0463	0.0458	0.0469	0.0459	0.0411	0.0478	0.0632	0.0616	0.0519	0.0382	0.0202	0.0119	0.0027	-0.0076	-0.0147	-0.0176	-0.019	-0.0196	-0.0216	-0.017	-0.0173	-0.0156	-0.0156	-0.0138	-0.013	-0.0118	-0.0096	-0.0109	-0.0156	-0.0184	-0.0176	-0.0188	-0.0178
P049.C	F049_CA001_VORT_Cell_48	BASE_NULL_VORT_PSI	-0.0076	-0.0064	-0.0024	-0.0026	-0.0024	-0.0016	-0.0024	-0.0016	-0.0031	-0.0017	-0.0027	-0.0025	-0.0034	-0.0033	-0.0022	-0.0028	-0.0011	-0.0013	0.0004	-0.0007	-0.001	-0.0011	0.0003	-0.0018	-0.001	-0.0013	0.0018	-0.0002	-0.0008	-0.0016	-0.0006	0.0005	-0.0002	-0.0008	0.0011	0	-0.0001	-0.0015	0.0004	-0.0003	0.0008	0.0019	0.002	0.0015	0.0012	0.002	0.0022
P049.C	F049_CA001_VORT_Cell_49	BASE_NULL_VORT_PSI	-0.0064	-0.0046	-0.0037	-0.0032	-0.0028	-0.0018	0.0072	0.011	0.0084	0.0073	0.0015	0.0004	-0.0014	-0.0028	-0.0032	-0.0011	-0.0028	-0.0029	-0.0032	-0.0051	-0.0058	-0.0041	-0.0065	-0.0028	-0.0035	-0.0036	-0.0008	-0.0025	-0.002	-0.0007	-0.0002	0	0.0014	0.0026	0.0012	0.0017	0.0032	0.0053	0.0032	0	0.0032	0.004	-0.0002	0.001	0.0009	-0.0027	-0.0011
P049.C	F049_CA001_VORT_Cell_50	BASE_NULL_VORT_PSI	0.088	0.0621	0.0402	0.0167	-0.0011	-0.0088	-0.0124	-0.0168	-0.0142	-0.0178	-0.0195	-0.0189	-0.0213	-0.0172	-0.0196	-0.0182	-0.0193	-0.017	-0.0148	-0.0166	-0.0145	-0.0137	-0.0171	-0.0125	-0.0109	-0.0066	-0.0048	-0.0048	-0.0012	-0.0036	-0.0051	-0.008	-0.0069	-0.0028	-0.0036	-0.0007	-0.0018	0.0039	0.0049	0.0142	0.0149	0.0155	0.0182	0.0234	0.0305	0.0432	0.0459
P049.C	F049_CA001_VORT_Cell_51	BASE_NULL_VORT_PSI	-0.0221	-0.0193	-0.0166	-0.0158	-0.0105	-0.0074	-0.0051	-0.0009	-0.0055	-0.0032	-0.0016	-0.0031	-0.0026	-0.0038	-0.0013	-0.0055	-0.0076	-0.0073	-0.008	-0.0059	-0.0055	-0.0056	-0.0025	-0.003	-0.0067	-0.0049	-0.0047	-0.0056	-0.0031	-0.0012	0.0005	0.0078	0.0004	0.0046	0.0071	0.0057	0.0052	0.0025	0.0079	0.0063	0.003	0.0049	0.0108	0.0148	0.0118	0.0065	0.0069
P049.C	F049_CA001_VORT_Cell_53	BASE_NULL_VORT_PSI	-0.0183	-0.0184	-0.017	-0.0156	-0.0165	-0.0174	-0.0161	-0.0155	-0.0171	-0.0175	-0.0181	-0.0106	-0.0151	-0.0128	-0.011	-0.0088	-0.0098	-0.0109	-0.0134	-0.0126	-0.0104	-0.0106	-0.0112	-0.0112	-0.0117	-0.0113	-0.0107	-0.0102	-0.0103	-0.0068	-0.0026	-0.003	-0.0065	-0.0088	-0.0052	0.0018	0.024	0.0456	0.0584	0.0817	0.0938	0.059	0.017	-0.0007	0.002	-0.0027	-0.0011
P049.C	F049_CA001_VORT_Cell_54	BASE_NULL_VORT_PSI	-0.012	-0.0099	-0.0089	-0.0084	-0.0079	-0.0085	-0.0063	-0.0092	-0.0074	-0.0067	-0.0051	-0.0061	-0.0081	-0.0076	-0.0062	-0.0061	-0.0067	-0.0046	-0.0051	-0.006	-0.0056	-0.0038	-0.0057	-0.0046	-0.0039	-0.0038	-0.0018	-0.0014	-0.002	0.0002	-0.0017	0.0022	0.0032	0.0051	0.0015	-0.0016	0.0016	0.0033	0.0022	0.004	0.0057	0.005	0.0024	0.0045	0.0034	0.0059	0.0017
P049.C	F049_CA001_VORT_Cell_55	BASE_NULL_VORT_PSI	-0.009	-0.0086	-0.0089	-0.0086	-0.0089	-0.007	-0.0087	-0.0082	-0.0069	-0.0067	-0.007	-0.0058	-0.0059	-0.0066	-0.0059	-0.0043	-0.0043	-0.005	-0.0037	-0.004	-0.0038	-0.0044	-0.0017	-0.0027	-0.0035	-0.0018	-0.0004	-0.0014	-0.0005	-0.0001	-0.0001	-0.0005	-0.0007	0	0.0001	0.001	0	0.0003	0.0039	0.0022	0.0042	0.004	0.0071	0.0044	0.0041	0.0039	0.0023
P049.C	F049_CA001_VORT_Cell_56	BASE_NULL_VORT_PSI	-0.0091	-0.0066	-0.0064	-0.0059	-0.0063	-0.007	-0.0068	-0.0067	-0.0038	-0.0051	-0.0043	-0.0018	-0.0023	-0.0018	-0.0022	-0.002	-0.0011	-0.0013	0.0004	-0.0026	-0.0019	-0.0015	0.0012	0.0001	0.0022	0.0001	0.0018	0.0012	0.0013	0.0011	-0.0024	0.0016	-0.0025	0.0011	0.0012	-0.0005	0	0.0007	0.0005	-0.0014	0.0017	0.0006	0.0005	0.0015	0.0035	0.0007	0.0012
P049.C	F049_CA001_VORT_Cell_57	BASE_NULL_VORT_PSI	-0.0105	-0.01	-0.0078	-0.0087	-0.0081	-0.0076	-0.0081	-0.0094	-0.0066	-0.0092	-0.01	-0.0092	-0.0094	-0.0097	-0.0088	-0.0091	-0.009	-0.0096	-0.0101	-0.0087	-0.0082	-0.0066	-0.0067	-0.0069	-0.0067	-0.0033	-0.0025	-0.0038	-0.0021	-0.0016	-0.0023	-0.002	-0.0009	0.0007	0.0002	0.0006	-0.0013	0.0013	0.0001	0.0013	0.0044	0.0035	0.0053	0.0057	0.0077	0.0061	0.0083
P049.C	F049_CA001_VORT_Cell_58	BASE_NULL_VORT_PSI	-0.0111	-0.0074	-0.0082	-0.0083	-0.01	-0.0097	-0.0101	-0.0091	-0.0088	-0.007	-0.0078	-0.0085	-0.0107	-0.0091	-0.0081	-0.005	-0.006	-0.0039	-0.0065	-0.0048	-0.0041	-0.0041	-0.0063	-0.0053	-0.0057	-0.0054	-0.0056	-0.0044	-0.0026	-0.0022	-0.002	-0.0008	-0.0015	0.0011	0.0032	0.0005	0.0027	0.0037	0.0032	0.0043	0.0034	0.0047	0.0041	0.0032	0.0071	0.0072	0.0081
P049.C	F049_CA001_VORT_Cell_6	BASE_NULL_VORT_PSI	-0.0218	-0.0217	-0.021	-0.0195	-0.02	-0.0211	-0.0181	-0.0135	-0.0091	-0.0116	-0.0089	-0.0107	-0.0085	-0.013	-0.0099	-0.0069	-0.0079	-0.0078	-0.0101	-0.0101	-0.0118	-0.0105	-0.0088	-0.0094	-0.0082	-0.0048	-0.0042	-0.0032	-0.0012	0.0016	-0.0005	0.008	0.0088	0.0125	0.0196	0.0263	0.0433	0.0606	0.076	0.0836	0.0689	0.0462	0.0267	0.0124	-0.0002	-0.007	-0.0098
P049.C	F049_CA001_VORT_Cell_60	BASE_NULL_VORT_PSI	-0.0204	-0.0185	-0.0189	-0.0153	-0.0091	-0.0034	0.0089	0.0066	0.0066	0.0009	-0.0029	-0.006	-0.0105	-0.0117	-0.0098	-0.0092	-0.0085	-0.0072	-0.0064	-0.0071	-0.0076	-0.0072	-0.0062	-0.0066	-0.0051	-0.0052	-0.005	-0.0043	-0.0023	0.0006	-0.0011	0.0004	-0.0007	-0.0015	-0.0018	0.002	0.0005	-0.0002	-0.0004	0.0015	0.0037	0.0041	0.0037	0.0038	0.0052	0.006	0.0055
P049.C	F049_CA001_VORT_Cell_61	BASE_NULL_VORT_PSI	-0.0079	-0.0072	-0.0065	-0.0076	-0.0081	-0.007	-0.0087	-0.0106	-0.0088	-0.0084	-0.0079	-0.0052	-0.0047	-0.005	-0.004	-0.0034	-0.0046	0	0.0058	0.0017	-0.0013	-0.0029	-0.0053	-0.0036	-0.0057	-0.0055	-0.0066	-0.0063	-0.0008	-0.0039	-0.0044	-0.0058	-0.0058	-0.0066	-0.0082	-0.007	-0.0061	-0.0052	-0.0043	-0.0006	0.0048	0.0067	0.0085	0.0094	0.0074	0.0076	0.0079
P049.C	F049_CA001_VORT_Cell_63	BASE_NULL_VORT_PSI	-0.0159	-0.0163	-0.0145	-0.0145	-0.0131	-0.0108	-0.0099	-0.0049	-0.0042	-0.008	-0.0069	-0.0062	-0.0064	-0.0057	-0.0073	-0.0069	-0.0051	-0.0052	-0.0067	-0.0091	-0.0078	-0.0058	-0.0046	-0.002	-0.0067	-0.0052	-0.0043	-0.0043	-0.0032	-0.0048	-0.0033	-0.0024	-0.0033	-0.0031	-0.0038	-0.0025	-0.0015	-0.0009	-0.0004	0.001	0.0038	0.0037	0.0065	0.0103	0.0088	0.0107	0.0114
P049.C	F049_CA001_VORT_Cell_64	BASE_NULL_VORT_PSI	-0.0114	-0.011	-0.0114	-0.009	-0.011	-0.0074	-0.0094	-0.0054	-0.0063	-0.0048	-0.0048	-0.003	-0.0025	-0.0044	-0.0063	-0.0066	-0.0021	-0.0041	-0.0053	-0.0029	-0.0019	-0.004	-0.0016	-0.004	-0.0041	-0.0038	-0.0013	-0.0023	0.0002	0.002	-0.0022	-0.0022	-0.0026	-0.0002	0.0011	-0.002	-0.0006	0.001	-0.0002	-0.0002	0.0006	0.0003	0.0007	0.0102	0.0065	0.0205	0.0063
P049.C	F049_CA001_VORT_Cell_65	BASE_NULL_VORT_PSI	-0.0159	-0.0127	-0.014	-0.0121	-0.0128	-0.0112	-0.0099	-0.0078	-0.0006	-0.001	-0.003	-0.0076	-0.0098	-0.0109	-0.0097	-0.0104	-0.0088	-0.008	-0.0085	-0.0088	-0.0079	-0.0068	-0.0077	-0.0065	-0.0048	-0.0004	-0.0043	-0.0027	-0.0029	-0.0016	0	-0.0021	-0.0013	-0.0012	0.0002	0.0004	0.0036	0.0053	0.0054	0.0096	0.0119	0.0103	0.0153	0.01	0.006	0.0109	0.007
P049.C	F049_CA001_VORT_Cell_66	BASE_NULL_VORT_PSI	0.1467	0.1302	0.1001	0.067	0.0473	0.0257	0.0022	-0.012	-0.0195	-0.027	-0.0321	-0.0362	-0.0379	-0.0321	-0.0369	-0.0363	-0.0315	-0.0276	-0.0294	-0.0306	-0.028	-0.0314	-0.0261	-0.0237	-0.0171	-0.0135	-0.0142	-0.0178	-0.0144	-0.0172	-0.0139	-0.0051	0.0066	0.0369	0.0723	0.1202	0.1319	0.1237	0.0872	0.0398	0.0079	-0.0087	-0.0187	-0.0247	-0.0267	-0.0278	-0.0309
P049.C	F049_CA001_VORT_Cell_67	BASE_NULL_VORT_PSI	-0.0126	-0.0128	-0.0099	-0.0116	-0.0127	-0.012	-0.0092	-0.0074	-0.0082	-0.0086	-0.0099	-0.0051	-0.0089	-0.0095	-0.0084	-0.0053	-0.0073	-0.0051	-0.0067	-0.0068	-0.0059	-0.0049	-0.0042	-0.003	-0.0047	-0.0031	-0.0031	-0.0044	-0.0034	0.0002	0.002	-0.0015	0.001	-0.0002	0.0047	0.004	0.002	0.0035	0.0064	0.0026	0.0064	0.0062	0.0078	0.0097	0.0114	0.0067	0.0081
P049.C	F049_CA001_VORT_Cell_68	BASE_NULL_VORT_PSI	0.0028	0.0017	0.0018	0.0008	0.0001	0.0011	0.0006	0	0.0008	0.0013	-0.0002	-0.0002	0.0002	-0.0001	-0.0004	-0.0001	-0.0005	-0.0009	-0.001	-0.0003	-0.0006	-0.0014	-0.0002	0	-0.0005	0.0002	-0.0006	-0.0004	0	0.0006	-0.001	0.0006	-0.0005	-0.0002	0.0001	0	-0.0008	-0.0009	-0.0007	-0.0004	-0.0007	-0.0001	-0.0006	-0.0003	0	-0.0009	-0.0011
P049.C	F049_CA001_VORT_Cell_7	BASE_NULL_VORT_PSI	-0.0295	-0.029	-0.0278	-0.0239	-0.02	-0.0187	-0.0135	-0.0124	-0.0102	-0.006	-0.0064	-0.0088	-0.0044	0.0083	0.0141	0.0171	0.0149	0.0139	0.0103	0.0068	-0.0001	-0.0025	0.0065	-0.0014	0.0006	-0.0043	-0.0054	-0.007	-0.0043	-0.0096	-0.0094	-0.0071	-0.0093	-0.007	-0.0061	0.0006	0.0013	-0.0002	0.0022	0.0061	0.007	0.0059	0.004	0.0061	0.0025	0.0102	0.0143
P049.C	F049_CA001_VORT_Cell_70	BASE_NULL_VORT_PSI	-0.0016	-0.0027	-0.004	-0.001	-0.0035	-0.0025	-0.0022	-0.0023	-0.002	-0.0028	-0.0028	-0.0036	-0.0003	-0.0011	-0.0005	-0.0014	-0.001	-0.0022	-0.0006	-0.0001	-0.0021	-0.0023	-0.0015	-0.0017	-0.0023	-0.0015	-0.0015	0.0025	-0.0003	-0.0007	-0.0017	-0.0015	-0.0008	-0.002	-0.0003	-0.0004	-0.0016	0	0.0002	-0.0015	-0.0002	0.0005	0.0002	0.0005	0.0028	0.0038	0.0005
P049.C	F049_CA001_VORT_Cell_71	BASE_NULL_VORT_PSI	-0.0047	-0.0062	-0.0032	-0.005	-0.0049	-0.0041	-0.0055	-0.0066	-0.0058	-0.0073	-0.0066	-0.0056	-0.0007	-0.0044	-0.0061	-0.0024	-0.0023	-0.0017	-0.0036	-0.0038	-0.004	-0.0043	-0.0045	-0.0018	-0.0042	-0.0019	-0.0021	-0.0019	0.0006	-0.0001	-0.0004	-0.0032	-0.0042	-0.0014	-0.0023	-0.0041	-0.0033	-0.0043	-0.0011	-0.0038	-0.0016	-0.0025	-0.0014	-0.0014	0.0019	0.0028	-0.0001
P049.C	F049_CA001_VORT_Cell_72	BASE_NULL_VORT_PSI	-0.0078	-0.0032	-0.005	-0.0082	-0.0087	-0.0087	-0.0106	-0.0101	-0.0086	-0.0094	-0.009	-0.0062	-0.0075	-0.0086	-0.007	-0.0052	-0.0076	-0.0068	-0.007	-0.0064	-0.0069	-0.0046	-0.0052	-0.0046	-0.0048	-0.0027	-0.0019	-0.0027	-0.0016	-0.0012	-0.0023	-0.0025	0.0052	0.0011	-0.0003	0.001	0.0015	-0.0009	0.0002	0.0021	0.0035	0.0054	0.0034	0.0039	0.0061	0.005	0.0066
P049.C	F049_CA001_VORT_Cell_75	BASE_NULL_VORT_PSI	-0.0074	-0.0089	-0.0079	-0.0082	-0.0085	-0.009	-0.0079	-0.0085	-0.0084	-0.0081	-0.0087	-0.0055	-0.005	-0.0057	-0.0045	-0.0036	-0.0036	-0.0066	-0.0064	-0.0061	-0.0064	-0.0023	-0.0005	-0.0025	-0.0022	-0.0027	-0.0012	-0.0026	-0.0009	-0.0029	-0.0011	-0.0008	0.002	0.0046	0.0047	0.0051	0.0048	0.0062	0.0059	0.0101	0.0031	0.0028	0.0024	0.0006	0.0003	0.0011	0.0015
P049.C	F049_CA001_VORT_Cell_76	BASE_NULL_VORT_PSI	0.0875	0.0529	0.0234	0.0009	-0.0117	-0.0201	-0.0251	-0.0276	-0.0275	-0.0279	-0.0284	-0.028	-0.0281	-0.0286	-0.0284	-0.0293	-0.0272	-0.0266	-0.0249	-0.0234	-0.0241	-0.0256	-0.0219	-0.0235	-0.0217	-0.0197	-0.0203	-0.0192	-0.0186	-0.0166	-0.0142	-0.0148	-0.013	-0.0105	-0.0098	-0.0077	-0.0061	-0.0055	-0.0015	0.0024	0.0076	0.0125	0.0212	0.0291	0.0406	0.0489	0.0794
P049.C	F049_CA001_VORT_Cell_77	BASE_NULL_VORT_PSI	-0.0054	-0.005	-0.005	-0.005	-0.0039	-0.0049	-0.0027	-0.0019	-0.0026	-0.0035	-0.0023	-0.0014	0.0002	-0.0014	-0.0011	-0.0003	-0.0023	-0.0025	-0.0028	-0.0034	-0.0031	-0.0041	-0.0035	-0.0031	-0.0031	-0.003	-0.0056	-0.0046	-0.0046	-0.0024	-0.0024	-0.002	-0.003	-0.0021	-0.0008	-0.001	-0.0033	-0.0019	-0.0027	-0.0035	-0.0028	-0.0003	-0.0002	0.0022	0.001	0.0024	0.001
P049.C	F049_CA001_VORT_Cell_78	BASE_NULL_VORT_PSI	-0.0138	-0.0114	-0.0102	-0.0094	-0.0084	-0.0105	-0.0087	-0.008	-0.0075	-0.0027	-0.0074	-0.0074	-0.0072	-0.0073	-0.0065	-0.008	-0.0056	-0.006	-0.0059	-0.006	-0.0052	-0.0047	-0.0048	-0.002	0.0009	0.0013	0.0016	0.0005	-0.0002	0.001	-0.0005	0.0016	0.0005	0.008	0.005	0.0046	0.0057	0.0054	0.0058	0.0054	0.0076	0.0054	0.0061	0.0042	0.0051	0.006	0.0081
P049.C	F049_CA001_VORT_Cell_79	BASE_NULL_VORT_PSI	-0.0103	-0.0086	-0.0092	-0.0092	-0.0089	-0.0095	-0.0075	-0.0076	-0.0064	-0.006	-0.0061	-0.0049	-0.0077	-0.0063	-0.0067	-0.0075	-0.0049	-0.0031	-0.0061	-0.0054	-0.0038	-0.0044	-0.0042	-0.003	-0.0014	-0.003	-0.0018	-0.0011	-0.0016	-0.0012	-0.0021	-0.0002	0.0009	-0.0013	0.0012	0.0035	0.0035	0.0047	0.0034	0.0027	0.0041	0.0037	0.0033	0.0032	0.002	0.004	0.0035
P049.C	F049_CA001_VORT_Cell_8	BASE_NULL_VORT_PSI	-0.0036	-0.0029	-0.0024	-0.0019	-0.0015	-0.0002	-0.0023	-0.0053	-0.0036	-0.0026	-0.0041	-0.0006	-0.0015	-0.0015	-0.0021	-0.0018	-0.0006	-0.0025	-0.0007	-0.0015	-0.0017	-0.0014	-0.0011	-0.0019	-0.0014	-0.0022	-0.0029	-0.0032	-0.002	-0.0009	-0.0023	-0.0037	-0.0041	-0.0023	-0.0028	-0.0029	-0.004	-0.0009	0.0013	-0.0021	-0.0013	-0.0002	-0.0017	0.0002	0.0018	-0.0001	0.0001
P049.C	F049_CA001_VORT_Cell_80	BASE_NULL_VORT_PSI	-0.0058	-0.0034	0.0015	0.0014	0.0001	-0.0015	0.0033	0.0028	0.0001	-0.0021	-0.0022	0.0002	0.0016	-0.0016	-0.0014	-0.0027	-0.0018	-0.0013	-0.0024	-0.0024	-0.0024	-0.003	-0.0032	-0.0027	-0.0006	-0.0019	0	-0.0008	0.0009	0	-0.0002	-0.0019	-0.0011	-0.0013	-0.0012	-0.0005	-0.0008	-0.0002	0.0074	0.0021	0.0011	0.0002	-0.0007	-0.0013	-0.0019	-0.0022	-0.0013
P049.C	F049_CA001_VORT_Cell_81	BASE_NULL_VORT_PSI	-0.0062	-0.0044	-0.0037	-0.0043	-0.0038	-0.0033	-0.005	-0.0051	-0.0023	-0.0022	-0.0022	-0.0015	-0.0018	-0.0019	-0.0034	-0.0026	-0.0012	-0.0016	-0.0011	-0.0028	-0.0001	-0.0017	-0.0003	-0.0008	0.0007	0.0016	0.0014	0.0013	0.0021	0.0016	0.0005	-0.0004	-0.0005	-0.001	0.0009	-0.0006	0.0009	-0.0013	0.0004	0	0.0018	0	0.0004	0.0016	0.0017	0.0011	0.0014
P049.C	F049_CA001_VORT_Cell_82	BASE_NULL_VORT_PSI	0.0408	0.0438	0.0454	0.0415	0.0361	0.0316	0.031	0.0257	0.0283	0.0574	0.0382	0.0317	0.0286	0.024	0.0265	0.0228	0.0117	0.0057	-0.0007	-0.0067	-0.0061	-0.0124	-0.0133	-0.014	-0.0171	-0.0207	-0.0162	-0.0209	-0.0204	-0.0157	-0.0186	-0.0158	-0.0081	-0.0024	-0.0014	0.0015	0.0051	0.0042	0.0049	0.0016	-0.0033	-0.0097	-0.0185	-0.0207	-0.0221	-0.0259	-0.031
P049.C	F049_CA001_VORT_Cell_83	BASE_NULL_VORT_PSI	-0.0105	-0.0096	-0.0085	-0.0079	-0.0067	-0.0076	-0.0085	-0.0084	-0.0075	-0.0079	-0.0081	-0.0068	-0.0074	-0.0076	-0.0067	-0.0056	-0.0052	-0.0047	-0.0049	-0.0047	-0.0047	-0.0042	-0.004	-0.0048	-0.0037	-0.0035	-0.0028	-0.0032	-0.0034	-0.0026	-0.0025	-0.0016	-0.0023	-0.0017	-0.0018	0.0008	0.0002	0.0016	0.0022	0.0036	0.0029	0.0041	0.0051	0.0038	0.0035	0.0039	0.0042
P049.C	F049_CA001_VORT_Cell_84	BASE_NULL_VORT_PSI	0.0041	0.0037	-0.0009	-0.0061	-0.0089	-0.0129	-0.0109	-0.0138	-0.0134	-0.0147	-0.0144	-0.0141	-0.0139	-0.0125	-0.0136	-0.014	-0.0125	-0.0114	-0.0114	-0.0102	-0.0079	-0.0085	-0.007	-0.0069	-0.0069	-0.0059	-0.0047	-0.0057	-0.0054	-0.0025	-0.0003	-0.0011	-0.0001	0.0019	0.0009	0.0029	0.0026	0.0048	0.0048	0.0056	0.0043	0.0084	0.0101	0.0096	0.011	0.0107	0.0108
P049.C	F049_CA001_VORT_Cell_85	BASE_NULL_VORT_PSI	-0.0087	-0.0082	-0.0087	-0.0073	-0.006	-0.0062	-0.0057	-0.006	-0.0059	-0.0054	-0.0049	-0.0039	-0.0052	-0.0049	-0.0044	-0.0058	-0.0053	-0.0041	-0.0031	-0.0041	-0.0043	-0.0042	-0.0039	-0.0014	-0.0033	-0.0032	-0.0019	-0.0022	-0.0018	-0.0023	-0.0028	0	-0.0012	-0.0007	0.0045	0.0069	0.0068	0.0062	0.0118	0.0044	0.0047	0.0046	0.0053	0.002	0.002	0.0026	0.0028
P049.C	F049_CA001_VORT_Cell_87	BASE_NULL_VORT_PSI	0.0033	0.0016	0.0051	0.0018	0.0047	0.0069	0.0017	0.0045	0.0009	0.0025	0.002	0.0015	0.0043	0.0011	0.0039	0.0022	-0.0002	-0.0024	-0.003	-0.0049	-0.0027	-0.0023	-0.0078	-0.0043	-0.004	0.001	-0.0014	-0.0056	-0.0006	0.0003	-0.0005	-0.0027	-0.0051	-0.0045	0.0009	-0.0026	-0.0058	-0.0063	-0.0065	-0.0034	-0.0047	-0.0049	-0.0004	-0.0031	-0.0029	-0.0019	-0.0007
P049.C	F049_CA001_VORT_Cell_88	BASE_NULL_VORT_PSI	-0.0087	-0.0096	-0.0101	-0.0112	-0.0115	-0.0118	-0.0088	-0.0099	-0.0103	-0.0089	-0.0088	-0.0084	-0.0055	-0.007	-0.0058	-0.0058	-0.0053	-0.0046	-0.005	-0.0034	-0.0055	-0.0035	-0.0026	-0.0021	-0.0028	-0.0018	-0.0009	0.0004	0.0016	-0.0002	0.0014	0.0021	0.0037	0.0034	0.0037	0.0026	0.0045	0.0016	0.0021	0.0029	0.0027	0.0028	0.0028	0.005	0.0059	0.0038	0.006
P049.C	F049_CA001_VORT_Cell_89	BASE_NULL_VORT_PSI	-0.0116	-0.0093	-0.01	-0.0016	-0.001	-0.0039	-0.0035	-0.0046	-0.0018	-0.0041	-0.0015	-0.0005	0.0002	-0.0031	-0.0005	-0.0019	-0.0028	-0.0023	-0.0029	-0.0041	-0.0059	-0.0076	-0.0033	-0.0049	-0.0057	-0.0036	-0.0047	-0.0064	-0.0056	-0.0043	0.0001	0.0021	0.0013	0.0012	0.0009	-0.0007	0.0015	0.0027	0.0052	0.0058	0.0076	0.0044	0.0041	0.0009	0.0024	0.0018	0.0051
P049.C	F049_CA001_VORT_Cell_9	BASE_NULL_VORT_PSI	-0.0007	-0.0019	-0.0013	-0.0018	-0.0021	-0.0015	-0.0015	-0.0042	-0.0024	-0.0031	-0.002	-0.0023	-0.0052	-0.0051	-0.0056	-0.0044	-0.0052	-0.005	-0.0047	-0.0044	-0.0032	-0.004	-0.0026	-0.0044	-0.0027	-0.0016	-0.0026	-0.0035	-0.0018	0.0004	-0.0006	-0.0003	-0.0013	0.0006	0	0.0022	0.0019	0.0012	0.0006	0.0017	0.0028	0.0013	0.0032	0.0024	0.0028	0.0027	0.002
P049.C	F049_CA001_VORT_Cell_90	BASE_NULL_VORT_PSI	-0.0105	-0.0102	-0.0079	-0.0079	-0.0081	-0.0084	-0.006	-0.0043	-0.005	-0.0055	-0.0026	-0.0035	-0.0031	-0.0055	-0.0059	-0.0085	-0.0082	-0.01	-0.0099	-0.0102	-0.0106	-0.0098	-0.0089	-0.0084	-0.008	-0.0071	-0.0064	-0.0074	-0.0045	-0.0026	-0.0037	-0.0048	-0.0043	-0.0037	-0.0014	-0.0018	-0.0039	-0.0025	-0.0044	-0.0028	0	0.0008	0.0001	0.0051	0.0019	0.001	-0.0015
P049.C	F049_CA001_VORT_Cell_91	BASE_NULL_VORT_PSI	-0.0175	-0.0178	-0.0161	-0.014	-0.0119	-0.0139	-0.0125	-0.0122	-0.012	-0.0095	-0.004	-0.0025	-0.0011	-0.0049	-0.0034	-0.0033	-0.0042	-0.0047	-0.0042	-0.0029	0.0013	0.0026	0.0037	0.0007	0.0026	0.0036	0.0034	-0.001	0.0022	0.0036	0.0004	0.0009	0.0023	0.0011	-0.0001	-0.0016	-0.0036	-0.0012	-0.0023	0.0002	0.0023	0.0083	0.0068	0.0112	0.0131	0.0154	0.0112
P049.C	F049_CA001_VORT_Cell_92	BASE_NULL_VORT_PSI	-0.0158	-0.0155	-0.0155	-0.0141	-0.016	-0.0154	-0.0147	-0.0107	-0.0113	-0.0092	-0.008	-0.0081	-0.0072	-0.0095	-0.0038	-0.0042	-0.0033	-0.0043	-0.0038	-0.0024	-0.0025	-0.0033	-0.001	-0.0018	-0.0005	0.0028	0.0008	0.0015	0.0035	0.0032	0.0013	0.0001	0.0025	0.0046	0.0069	0.0089	0.0091	0.0097	0.0118	0.0114	0.0105	0.0097	0.0098	0.0105	0.0109	0.0164	0.0245
P049.C	F049_CA002_VORT_Cell_100	BASE_NULL_VORT_PSI	-0.005	-0.0033	-0.0016	0	-0.0078	-0.001	-0.0028	-0.0068	-0.0062	-0.0051	-0.0079	-0.0059	-0.0073	0.0029	-0.0043	0.0001	0.0004	0.0027	-0.0006	-0.0029	0.0112	0.0204	0.0189	0.0308	0.0355	0.0278	0.033	0.0301	0.0402	0.0328	0.0308	0.0358	0.0213	0.0128	0.0052	-0.0043	-0.0057	-0.004	-0.0095	-0.0115	-0.0127	-0.0123	-0.0156	-0.0184	-0.0156	-0.0096	-0.0136
P049.C	F049_CA002_VORT_Cell_101	BASE_NULL_VORT_PSI	0.0558	0.0409	0.0183	0.0041	-0.0068	-0.0116	-0.0167	-0.0177	-0.0216	-0.0204	-0.0205	-0.0166	-0.0159	-0.0172	-0.0129	-0.0119	-0.0139	-0.0119	-0.0138	-0.007	-0.0127	-0.0106	-0.0113	-0.0132	-0.0142	-0.0143	-0.0115	-0.0107	-0.0068	-0.0065	-0.0068	-0.0057	-0.0103	-0.0017	0.0093	0.0224	0.0438	0.0693	0.0799	0.0874	0.0891	0.0769	0.0567	0.0469	0.0238	0.0033	-0.0143
P049.C	F049_CA002_VORT_Cell_102	BASE_NULL_VORT_PSI	0.093	0.0867	0.0754	0.0586	0.0235	0.0128	-0.0061	-0.0147	-0.019	-0.0218	-0.0265	-0.026	-0.0254	-0.0281	-0.0233	-0.0197	-0.0256	-0.0228	-0.0281	-0.0248	-0.0206	-0.0163	-0.0138	-0.0069	0.0211	0.058	0.0837	0.0969	0.1011	0.097	0.0716	0.0537	0.0506	0.0411	0.0277	0.0136	0.0032	-0.01	-0.0198	-0.0217	-0.0285	-0.0332	-0.0377	-0.0384	-0.0397	-0.0409	-0.0438
P049.C	F049_CA002_VORT_Cell_12	BASE_NULL_VORT_PSI	-0.0179	-0.0207	-0.0211	-0.0205	-0.0236	-0.0247	-0.0241	-0.0251	-0.0248	-0.0259	-0.0259	-0.0219	-0.0185	-0.0227	-0.0217	-0.016	-0.0171	-0.0155	-0.0129	-0.0134	-0.0156	-0.0083	-0.0029	-0.0044	0.0021	0.013	0.032	0.0956	0.2048	0.1716	0.1365	0.1068	0.0665	0.0325	0.0001	-0.0156	-0.0198	-0.0199	-0.02	-0.0179	-0.0203	-0.0187	-0.0182	-0.0194	-0.0185	-0.0206	-0.0225
P049.C	F049_CA002_VORT_Cell_14	BASE_NULL_VORT_PSI	-0.0182	-0.0158	-0.0151	-0.0142	-0.0132	-0.0141	-0.0126	-0.0123	-0.0122	-0.0119	-0.0114	-0.0083	-0.0033	-0.0027	-0.0005	-0.0014	-0.0029	-0.003	-0.0037	-0.0027	-0.0026	-0.0029	-0.0014	-0.0023	-0.0035	-0.0009	-0.0006	0.0012	-0.0016	0.0018	0.0032	0.0003	-0.0013	-0.0006	0.0015	0	0.001	0.0015	0.0019	0.0024	0.0044	0.008	0.0096	0.0084	0.0056	0.0063	0.0072
P049.C	F049_CA002_VORT_Cell_16	BASE_NULL_VORT_PSI	-0.0121	-0.0089	-0.0079	-0.0082	-0.0102	-0.0082	-0.0089	-0.008	-0.0072	-0.003	-0.0006	-0.0004	0	-0.0018	-0.0023	-0.0014	-0.0015	-0.0009	0.0003	-0.0022	-0.0027	-0.0007	-0.0018	-0.0021	-0.0011	-0.0025	-0.0013	-0.0002	-0.0028	-0.0027	-0.0016	-0.0007	0.0005	0.0017	0.0006	-0.0006	0.0013	0	0.0035	0.0033	0.0037	0.0057	0.0062	0.0044	0.0034	0.0027	0.0037
P049.C	F049_CA002_VORT_Cell_18	BASE_NULL_VORT_PSI	-0.0109	-0.0046	-0.0056	0.0079	0.0241	0.0283	0.0399	0.0526	0.0608	0.0747	0.0669	0.057	0.0454	0.0319	0.0121	0.0006	-0.0085	-0.0207	-0.0275	-0.0228	-0.0347	-0.0326	-0.0343	-0.0374	-0.0339	-0.0351	-0.0347	-0.0313	-0.0317	-0.0357	-0.038	-0.0323	-0.0233	-0.0271	-0.0266	-0.0292	-0.0294	-0.0243	-0.0304	-0.0212	-0.015	-0.0076	-0.0026	-0.0028	0.0022	0.011	0.0219
P049.C	F049_CA002_VORT_Cell_19	BASE_NULL_VORT_PSI	0.0688	0.0608	0.0424	0.0259	0.0027	-0.0121	-0.0225	-0.0268	-0.0268	-0.0292	-0.0302	-0.0287	-0.0293	-0.0303	-0.0329	-0.029	-0.0338	-0.0294	-0.0279	-0.0288	-0.032	-0.0275	-0.026	-0.0262	-0.0229	-0.0237	-0.0199	-0.0197	-0.014	-0.0163	-0.0169	-0.0119	-0.0113	-0.0086	-0.0073	0.0004	0.0063	0.0044	0.0065	0.0108	0.0188	0.0198	0.0203	0.0239	0.0204	0.0246	0.0215
P049.C	F049_CA002_VORT_Cell_20	BASE_NULL_VORT_PSI	0.0336	0.0329	0.0312	0.031	0.0236	0.016	0.0104	0.0056	0.0006	-0.0045	-0.0108	-0.01	-0.011	-0.0119	-0.0108	-0.0061	-0.0087	-0.0092	-0.0096	-0.0121	-0.011	-0.007	-0.0061	-0.0054	-0.0036	-0.0001	-0.0011	-0.0049	-0.0032	-0.0027	0.0025	0	0.0043	0.0069	0.0022	0.0006	0.0012	-0.001	-0.0019	0.0078	-0.0024	-0.0031	-0.0019	-0.001	-0.0032	-0.0048	-0.0046
[truncated: 1,485 more rows]
[truncated: 254 more columns]

## Sheet: Fig.5h
PDC_or_CellLine_ID	Time_Point	Experiment_ID	Percent_Oscillating
[truncated: 60 more rows]

## Sheet: Fig.5j
siRNA_Condition	Biological_Replicate	Time(days)	Imaging_Timepoint(hours)	Cell_Confluency(%)
[truncated: 996 more rows]

[truncated: 1 more sheets: Fig.5k]
