# Supplementary material for: High-throughput identification of repurposable neuroactive drugs with potent anti-glioblastoma activity
Source: Nat Med. 2024 Sep 20;30(11):3196–208. doi: 10.1038/s41591-024-03224-y (PMC11564103; doi:10.1038/s41591-024-03224-y)
Supplement: Supplementary file 13 — Statistical source data. [file 41591_2024_3224_MOESM13_ESM.xlsx]

## Sheet: Fig.6a
Gene	Expression(log counts)	Cluster_ID
NES	5.1718	1
NES	3.1341	1
NES	6.2453	1
NES	0	1
NES	0	1
NES	4.2479	1
NES	0	1
NES	0	1
NES	5.0929	1
NES	0	1
NES	0	1
NES	6.4177	1
NES	0	1
NES	0	1
NES	3.8847	1
NES	0	1
NES	0	1
NES	0	1
NES	4.7467	1
NES	0	1
NES	0	1
NES	6.8723	1
NES	4.6679	1
NES	0	1
NES	0	1
NES	5.8433	1
NES	0	1
NES	0	1
NES	0	1
NES	3.4729	1
NES	0	1
NES	5.0647	1
NES	0	1
NES	0	1
NES	0	1
NES	0	1
NES	0	1
NES	0	1
NES	4.522	1
NES	0	1
NES	0	1
NES	0	1
NES	4.3167	1
NES	4.4449	1
NES	4.6407	1
NES	0	1
NES	5.0263	1
NES	3.6662	1
NES	0	1
NES	0	1
NES	3.4694	1
NES	7.7019	1
NES	0	1
NES	0	1
NES	0	1
NES	4.4696	1
NES	0	1
NES	5.2216	1
NES	5.6631	1
NES	0	1
NES	0	1
NES	0	1
NES	0	1
NES	0	1
NES	0	1
NES	0	1
NES	5.1525	1
NES	0	1
NES	0	1
NES	0	1
NES	6.2499	1
NES	0	1
NES	5.1499	1
NES	0	1
NES	4.7419	1
NES	0	1
NES	0	1
NES	4.924	1
NES	4.0316	1
NES	0	1
NES	0	1
NES	3.8144	1
NES	0	1
NES	0	1
NES	6.3047	1
NES	0	1
NES	0	1
NES	0	1
NES	0	1
NES	3.4786	1
NES	3.5074	1
NES	0	1
NES	0	1
NES	0	1
NES	5.1456	1
NES	5.4414	1
NES	3.1919	1
NES	3.5528	1
NES	0	1
NES	5.3225	1
NES	0	1
NES	0	1
NES	5.1919	1
NES	0	1
NES	0	1
NES	0	1
NES	0	1
NES	0	1
NES	3.2849	1
NES	4.9595	1
NES	3.8088	1
NES	0	1
NES	0	1
NES	0	1
NES	6.2188	1
NES	5.2182	1
NES	0	1
NES	0	1
NES	0	1
NES	5.1499	1
NES	3.8524	1
NES	4.6161	1
NES	4.4884	1
NES	0	1
NES	0	1
NES	0	1
NES	0	1
NES	3.5225	1
NES	0	1
NES	0	1
NES	0	1
NES	0	1
NES	0	1
NES	4.7042	1
NES	0	1
NES	0	1
NES	0	1
NES	0	1
NES	0	1
NES	0	1
NES	4.1862	1
NES	0	1
NES	0	1
NES	0	1
NES	0	1
NES	0	1
NES	4.5682	1
NES	4.0051	1
NES	0	1
NES	0	1
NES	5.8889	1
NES	0	1
NES	0	1
NES	0	1
NES	0	1
NES	0	1
NES	4.6222	1
NES	0	1
NES	0	1
NES	4.3153	1
NES	0	1
NES	6.0779	1
NES	0	1
NES	0	1
NES	5.2107	1
NES	4.6407	1
NES	0	1
NES	0	1
NES	0	1
NES	0	1
NES	0	1
NES	0	1
NES	4.0585	1
NES	0	1
NES	0	1
NES	2.0581	1
NES	4.6336	1
NES	0	1
NES	0	1
NES	0	1
NES	4.4805	1
NES	0	1
NES	0	1
NES	0	1
NES	5.4072	1
NES	0	1
NES	0	1
NES	4.1626	1
NES	0	1
NES	5.1473	1
NES	4.54	1
NES	0	1
NES	4.3547	1
NES	4.7267	1
NES	0	1
NES	4.3476	1
NES	0	1
NES	4.4742	1
NES	0	1
NES	4.4469	1
NES	5.1707	1
NES	0	1
NES	4.6266	1
NES	4.8873	1
NES	3.6262	1
NES	0	1
NES	0	1
NES	4.2961	1
NES	0	1
NES	0	1
NES	0	1
NES	5.2325	1
NES	3.3478	1
NES	0	1
NES	0	1
NES	5.1919	1
NES	0	1
NES	0	1
NES	0	1
NES	3.215	1
NES	0	1
NES	0	1
NES	5.2929	1
NES	3.7576	1
NES	0	1
NES	0	1
NES	0	1
NES	5.2694	1
NES	0	1
NES	5.1054	1
NES	0	1
NES	0	1
NES	0	1
NES	0	1
NES	3.8699	1
NES	0	1
NES	4.9937	1
NES	3.8013	1
NES	0	1
NES	6.0104	1
NES	5.322	1
NES	0	1
NES	3.0083	1
NES	0	1
NES	0	1
NES	4.9273	1
NES	0	1
NES	0	1
NES	0	1
NES	0	1
NES	5.6315	1
NES	6.6469	1
NES	5.5683	1
NES	4.2934	1
NES	0	1
NES	0	1
NES	0	1
NES	0	1
NES	0	1
NES	0	1
NES	0	1
NES	5.2944	1
NES	0	1
NES	5.9802	1
NES	0	1
NES	0	1
NES	0	1
NES	4.7808	1
NES	4.1491	1
NES	0	1
NES	0	1
NES	0	1
NES	5.0052	1
NES	5.6389	1
NES	0	1
NES	4.045	1
NES	4.3749	1
NES	0	1
NES	4.152	1
NES	0	1
NES	0	1
NES	0	1
NES	3.9127	1
NES	0	1
NES	5.3712	1
NES	0	1
NES	0	1
NES	0	1
NES	0	1
NES	4.372	1
NES	0	1
NES	0	1
NES	0	1
NES	5.2216	1
NES	0	1
NES	5.5989	1
NES	0	1
NES	5.2753	1
NES	4.0608	1
NES	4.015	1
NES	3.1852	1
NES	0	1
NES	0	1
NES	5.2982	1
NES	4.1725	1
NES	3.6173	1
NES	0	1
NES	0	1
NES	3.4222	1
NES	5.1603	1
NES	0	1
NES	4.0722	1
NES	0	1
NES	0	1
NES	0	1
NES	0	1
NES	0	1
NES	0	1
NES	0	1
NES	4.8767	1
NES	0	1
NES	0	1
NES	0	1
NES	0	1
NES	4.7477	1
NES	0	1
NES	3.6424	1
NES	0	1
NES	0	1
NES	6.2499	1
NES	5.8355	1
NES	0	1
NES	0	1
NES	6.2817	1
NES	0	1
NES	5.2673	1
NES	0	1
NES	0	1
NES	0	1
NES	0	1
NES	0	1
NES	0	1
NES	0	1
NES	0	1
NES	0	1
NES	0	1
NES	6.1856	1
NES	0	1
NES	0	1
NES	5.2839	1
NES	3.955	1
NES	0	1
NES	0	1
NES	3.9742	2
NES	3.007	2
NES	2.257	2
NES	3.3026	2
NES	2.9535	2
NES	3.9182	2
NES	0	2
NES	3.551	2
NES	0	2
NES	3.7214	2
NES	2.0368	2
NES	2.745	2
NES	4.8575	2
NES	1.9133	2
NES	1.9361	2
NES	5.0544	2
NES	0	2
NES	2.6759	2
NES	3.9676	2
NES	3.3457	2
NES	3.1036	2
NES	1.005	2
NES	3.3902	2
NES	3.3663	2
NES	3.0009	2
NES	4.5979	2
NES	3.074	2
NES	4.1588	2
NES	4.5697	2
NES	1.9809	2
NES	4.287	2
NES	5.2162	2
NES	3.298	2
NES	2.1998	2
NES	1.9529	2
NES	4.0735	2
NES	3.5397	2
NES	3.9612	2
NES	4.432	2
NES	0	2
NES	3.3798	2
NES	4.6858	2
NES	2.5074	2
NES	4.3667	2
NES	5.797	2
NES	1.4518	2
NES	1.2659	2
NES	3.1174	2
NES	2.0896	2
NES	3.9129	2
NES	2.0236	2
NES	0	2
NES	5.0717	2
NES	1.5602	2
NES	3.0136	2
NES	3.8476	2
NES	3.6993	2
NES	2.147	2
NES	2.8675	2
NES	1.1157	2
NES	2.7547	2
NES	4.1748	2
NES	1.4643	2
NES	2.6756	2
NES	3.4313	2
NES	4.397	2
NES	2.1788	2
NES	4.5345	2
NES	4.2306	2
NES	0	2
NES	4.1391	2
NES	4.0885	2
NES	1.1654	2
NES	3.484	2
NES	4.2079	2
NES	4.2575	2
NES	3.6937	2
NES	4.9168	2
NES	5.255	2
NES	0.9589	2
NES	4.7658	2
NES	4.0062	2
NES	2.3024	2
NES	0	2
NES	4.4807	2
NES	3.127	2
NES	3.0796	2
NES	4.9028	2
NES	4.9633	2
NES	0.7572	2
NES	0	2
NES	4.2841	2
NES	4.3575	2
NES	3.1443	2
NES	2.6134	2
NES	4.2924	2
NES	3.0625	2
NES	4.0732	2
NES	4.5543	2
NES	1.9252	2
NES	3.4809	2
NES	3.1295	2
NES	5.4472	2
NES	4.3037	2
NES	3.6737	2
NES	2.6763	2
NES	4.4066	2
NES	3.4627	2
NES	3.1549	2
NES	1.9914	2
NES	4.7802	2
NES	3.9417	2
NES	4.7633	2
NES	3.5244	2
NES	4.7379	2
NES	0	2
NES	2.8315	2
NES	2.2516	2
NES	3.852	2
NES	2.0563	2
NES	3.8919	2
NES	2.1753	2
NES	5.0239	2
NES	2.1364	2
NES	0	2
NES	0	2
NES	1.5722	2
NES	1.7054	2
NES	1.5885	2
NES	2.3912	2
NES	3.9292	2
NES	0.9672	2
NES	0	2
NES	3.9401	2
NES	3.1516	2
NES	2.4031	2
NES	2.8077	2
NES	5.2036	2
NES	4.5413	2
NES	1.9656	2
NES	1.744	2
NES	4.0679	2
NES	4.1559	2
NES	5.3637	2
NES	0	2
NES	4.555	2
NES	3.2491	2
NES	2.5874	2
NES	3.6031	2
NES	4.1625	2
NES	2.6893	2
NES	0	2
NES	3.6732	2
NES	5.9894	2
NES	5.1602	2
NES	2.2026	2
NES	2.8287	2
NES	3.7772	2
NES	3.635	2
NES	3.6964	2
NES	3.5149	2
NES	3.5066	2
NES	2.5199	2
NES	5.4993	2
NES	4.0408	2
NES	4.1177	2
NES	4.1136	2
NES	3.6592	2
NES	4.0163	2
NES	1.698	2
NES	2.3429	2
NES	1.1118	2
NES	3.4165	2
NES	2.8547	2
NES	4.7497	2
NES	4.0428	2
NES	2.6843	2
NES	3.4641	2
NES	1.9563	2
NES	3.6151	2
NES	5.5211	2
NES	2.2982	2
NES	3.2068	2
NES	2.182	2
NES	5.8422	2
NES	0	2
NES	3.4528	2
NES	4.4843	2
NES	2.1478	2
NES	4.2347	2
NES	2.7512	2
NES	4.0547	2
NES	2.6631	2
NES	2.1739	2
NES	4.7944	2
NES	0.7266	2
NES	0	2
NES	3.7946	2
NES	4.4367	2
NES	3.8361	2
NES	3.4071	2
NES	4.2297	2
NES	3.5999	2
NES	4.0357	2
NES	3.9506	2
NES	2.5835	2
NES	2.9992	2
NES	3.3442	2
NES	0	2
NES	0	2
NES	0	2
NES	2.2974	2
NES	0	2
NES	0	2
NES	2.1376	2
NES	3.6286	2
NES	0	2
NES	3.9918	2
NES	3.9476	2
NES	3.4983	2
NES	0.5409	2
NES	4.767	2
NES	4.8047	2
NES	5.2821	2
NES	3.1775	2
NES	5.1732	2
NES	4.8307	2
NES	0	2
NES	3.0576	2
NES	2.8564	2
NES	5.289	2
NES	3.0437	2
NES	4.1122	2
NES	4.574	2
NES	3.4623	2
NES	4.2406	2
NES	1.0016	2
NES	3.6226	2
NES	0	2
NES	1.6508	2
NES	4.5312	2
NES	1.17	2
NES	2.2014	2
NES	3.2073	2
NES	3.8648	2
NES	4.1712	2
NES	3.5547	2
NES	4.6915	2
NES	4.0512	2
NES	4.6978	2
NES	0	2
NES	3.634	2
NES	3.3664	2
NES	4.0538	2
NES	2.5318	2
NES	5.3416	2
NES	5.1005	2
NES	0	2
NES	3.3002	2
NES	3.4276	2
NES	4.0277	2
NES	2.7999	2
NES	3.3323	2
NES	4.7907	2
NES	1.6716	2
NES	4.2781	2
NES	1.0869	2
NES	3.0085	2
NES	3.1113	2
NES	4.8688	2
NES	4.4377	2
NES	3.4625	2
NES	3.5272	2
NES	4.5475	2
NES	2.243	2
NES	3.8648	2
NES	3.5795	2
NES	0	2
NES	2.8257	2
NES	1.642	2
NES	0	2
NES	3.3316	2
NES	4.3217	2
NES	0	2
NES	3.2475	2
NES	2.2942	2
NES	3.1648	2
NES	3.9264	2
NES	3.1413	2
NES	2.997	2
NES	1.7278	2
NES	1.6775	2
NES	4.8259	2
NES	2.9315	2
NES	3.2831	2
NES	4.7377	2
NES	2.4253	2
NES	3.5017	2
NES	3.6968	2
NES	2.5454	2
NES	1.4786	2
NES	2.8354	2
NES	2.3661	2
NES	2.7877	2
NES	1.8363	2
NES	1.3924	2
NES	1.2999	2
NES	4.9063	2
NES	1.5617	2
NES	2.4289	2
NES	3.0839	2
NES	3.5971	2
NES	3.8476	2
NES	3.4439	2
NES	3.6852	2
NES	4.3033	2
NES	0	2
NES	0.9	2
NES	4.2187	2
NES	2.844	2
NES	0	2
NES	1.122	2
NES	3.6564	2
NES	1.713	2
NES	2.3992	2
NES	0	2
NES	4.3737	2
NES	3.1266	2
NES	3.8801	2
NES	0	2
NES	0	2
NES	0	2
NES	3.366	2
NES	1.8718	2
NES	2.4498	2
NES	3.1511	2
NES	2.2285	2
NES	1.3967	2
NES	1.9092	2
NES	3.2477	2
NES	1.0493	2
NES	0	2
NES	0	2
NES	4.1552	2
NES	2.6823	2
NES	1.8546	2
NES	4.2177	2
NES	3.7865	2
NES	3.5155	2
NES	1.2091	2
NES	5.2347	2
NES	2.6191	2
NES	4.089	2
NES	2.2762	2
NES	3.9507	2
NES	2.7696	2
NES	1.3966	2
NES	3.3207	2
NES	2.8011	2
NES	0	2
NES	6.1228	2
NES	1.9556	2
NES	5.2827	2
NES	0	2
NES	3.5586	2
NES	4.0282	2
NES	0	2
NES	4.5149	2
NES	0.794	2
NES	5.7782	2
NES	2.5107	2
NES	5.8986	2
NES	3.9019	2
NES	3.6015	2
NES	4.1545	2
NES	3.6409	2
NES	4.6633	2
NES	0	2
NES	2.857	2
NES	0	2
NES	2.8712	2
NES	0	2
NES	5.6024	2
NES	2.6748	2
NES	1.0402	2
NES	3.958	2
NES	3.3242	2
NES	2.9579	2
NES	2.0997	2
NES	4.0405	2
NES	3.9991	2
NES	3.2525	2
NES	2.2206	2
NES	4.5749	2
NES	1.4071	2
NES	4.3321	2
NES	5.1402	2
NES	0	2
NES	0.4855	2
NES	3.5413	2
NES	2.4414	2
NES	4.1476	2
NES	2.8443	2
NES	3.3847	2
NES	4.7843	2
NES	4.7137	2
NES	2.766	2
NES	2.2182	2
NES	2.4047	2
NES	1.4643	2
NES	0	2
NES	2.5318	2
NES	3.3186	2
NES	4.2433	2
NES	3.7857	2
NES	3.901	2
NES	5.0389	2
NES	3.5077	2
NES	3.1799	2
NES	2.4228	2
NES	0	2
NES	4.3661	2
NES	3.0301	2
NES	1.1629	2
NES	4.1175	2
NES	4.258	2
NES	4.7362	2
NES	0	2
NES	4.9012	2
NES	0	2
NES	4.713	2
NES	2.1405	2
NES	3.5169	2
NES	4.3096	2
NES	3.4673	2
NES	5.2661	2
NES	1.0727	2
NES	3.3721	2
NES	3.5039	2
NES	4.4148	2
NES	1.586	2
NES	4.5029	2
NES	5.1902	2
NES	3.4951	2
NES	4.0539	2
NES	4.1032	2
NES	2.1031	2
NES	2.8631	2
NES	4.478	2
NES	3.6007	2
NES	4.1562	2
NES	3.6067	2
NES	3.2552	2
NES	5.0268	2
NES	0	2
NES	1.4049	2
NES	1.1148	2
NES	4.0457	2
NES	2.4729	2
NES	4.1673	2
NES	3.5964	2
NES	1.2878	2
NES	3.548	2
NES	4.874	2
NES	3.3345	2
NES	3.942	2
NES	0	2
NES	5.0603	2
NES	0	2
NES	4.1855	2
NES	3.6365	2
NES	3.5597	2
NES	0	2
NES	2.5557	2
NES	1.9623	2
NES	4.1861	2
NES	0	2
NES	4.0611	2
NES	2.63	2
NES	2.5022	2
NES	2.5273	2
NES	2.0941	2
NES	3.1848	2
NES	1.1988	2
NES	4.4337	2
NES	4.2126	2
NES	2.2753	2
NES	4.833	2
NES	5.4681	2
NES	2.5668	2
NES	1.6699	2
NES	5.0003	2
NES	4.292	2
NES	1.0332	2
NES	2.5815	2
NES	3.1292	2
NES	3.4914	2
NES	3.0463	2
NES	3.5407	2
NES	1.4476	2
NES	2.3372	2
NES	2.61	2
NES	2.5833	2
NES	3.8663	2
NES	3.6023	2
NES	2.9005	2
NES	5.0641	2
NES	3.1592	2
NES	5.7919	2
NES	4.6817	2
NES	1.6136	2
NES	4.4077	2
NES	2.9455	2
NES	4.8108	2
NES	2.2407	2
NES	2.6922	2
NES	3.7747	2
NES	0	2
NES	3.5247	2
NES	1.0431	2
NES	4.1448	2
NES	0	2
NES	1.8312	2
NES	4.4016	2
NES	3.0108	2
NES	4.6477	2
NES	3.7742	2
NES	2.5899	2
NES	4.7225	2
NES	4.2159	2
NES	2.6072	2
NES	3.9668	2
NES	2.1866	2
NES	2.7218	2
NES	2.6545	2
NES	1.5867	2
NES	2.8865	2
NES	0	2
NES	5.0448	2
NES	4.6543	2
NES	2.8944	2
NES	2.0526	2
NES	3.1052	2
NES	3.2925	2
NES	4.317	2
NES	3.903	2
NES	2.4798	2
NES	0	2
NES	0	2
NES	2.7507	2
NES	2.6413	2
NES	4.6643	2
NES	2.8811	2
NES	3.8649	2
NES	1.8527	2
NES	2.3394	2
NES	4.4756	2
NES	2.5109	2
NES	5.5211	2
NES	2.5421	2
NES	1.7472	2
NES	1.2372	2
NES	0	2
NES	0	2
NES	4.4644	2
NES	0	2
NES	0	2
NES	3.9594	2
NES	4.7052	2
NES	3.5489	2
NES	3.8169	2
NES	0.9701	2
NES	1.0393	2
NES	1.6401	2
NES	4.5642	2
NES	3.6003	2
NES	0	2
NES	3.797	2
NES	3.1356	2
NES	1.8897	2
NES	4.5786	2
NES	3.7483	2
NES	2.3586	2
NES	4.8353	2
NES	6.1508	2
NES	2.503	2
NES	3.6298	2
NES	4.5906	2
NES	0	2
NES	0	2
NES	1.5226	2
NES	3.8897	2
NES	3.4378	2
NES	4.2294	2
NES	2.9129	2
NES	1.7598	2
NES	2.3926	2
NES	1.4807	2
NES	3.3005	2
NES	5.1597	2
NES	4.4272	2
NES	2.3058	2
NES	4.7236	2
NES	3.4572	2
NES	1.4111	2
NES	1.3705	2
NES	0	2
NES	2.4314	2
NES	2.7353	2
NES	1.1706	2
NES	4.5704	2
NES	0	2
NES	4.7222	2
NES	4.9213	2
NES	0	2
NES	5.1207	2
NES	3.3314	2
NES	0	2
NES	4.3306	2
NES	5.186	2
NES	4.1687	2
NES	3.966	2
NES	4.8209	2
NES	3.4265	2
NES	3.4498	2
NES	1.7984	2
NES	2.8256	2
NES	4.07	2
NES	3.6559	2
NES	5.093	2
NES	3.0464	2
NES	0.9763	2
NES	0	2
NES	4.9619	2
NES	0	2
NES	2.6188	2
NES	4.7162	2
NES	4.1882	2
NES	3.8392	2
NES	2.9084	2
NES	3.5045	2
NES	2.3209	2
NES	2.801	2
NES	3.0314	2
NES	2.8379	2
NES	0	2
NES	4.6275	2
NES	4.6264	2
NES	2.4374	2
NES	4.248	2
NES	4.6993	2
NES	5.2784	2
NES	3.0455	2
NES	2.2629	2
NES	1.3831	2
NES	2.6089	2
NES	1.8406	2
NES	4.0722	2
NES	3.4242	2
NES	4.1783	2
NES	0	2
NES	3.9206	2
NES	2.2043	2
NES	4.4517	2
NES	0	2
NES	2.8944	2
NES	2.9809	2
NES	0	2
NES	2.9273	2
NES	2.9856	2
NES	3.8564	2
NES	0	2
NES	3.7637	2
NES	5.2089	2
NES	4.5782	2
NES	5.1988	2
NES	3.9037	2
NES	1.271	2
NES	2.5506	2
NES	3.781	2
NES	3.0895	2
NES	4.6504	2
NES	2.7134	2
NES	1.9123	2
NES	2.6895	2
NES	2.6954	2
NES	5.0286	2
NES	3.2167	2
NES	1.8428	2
NES	4.135	2
NES	4.8034	2
NES	1.8738	2
NES	4.8756	2
NES	0	2
NES	3.9491	2
NES	5.0974	2
NES	4.2655	2
NES	4.4927	2
NES	3.7576	2
NES	1.8061	2
NES	2.6763	2
NES	0.7896	2
NES	4.4664	2
NES	0	2
NES	3.1788	2
NES	3.8613	2
NES	3.473	2
NES	2.7907	2
NES	2.0395	2
NES	4.6428	2
NES	2.7525	2
NES	3.7118	2
NES	1.2142	2
NES	1.8625	2
NES	4.5337	2
NES	3.0991	2
NES	4.0819	2
NES	3.7529	2
NES	1.8539	2
NES	3.7506	2
NES	4.7089	2
NES	3.5782	2
NES	1.2857	2
NES	2.3169	2
NES	3.9179	2
NES	2.2392	2
NES	3.6651	2
NES	4.3201	2
NES	1.3707	2
NES	3.2636	2
NES	3.4194	2
NES	3.9315	2
NES	2.5917	2
NES	2.0938	2
NES	0	2
NES	3.1143	2
NES	4.003	2
NES	2.3924	2
NES	4.2344	2
NES	2.5278	2
NES	0	2
NES	2.9045	2
NES	0	2
NES	3.3668	2
NES	4.5248	2
NES	2.9639	2
NES	4.4085	2
NES	2.8593	2
NES	1.3851	2
NES	2.6416	2
NES	3.97	2
NES	1.5999	2
NES	3.2876	2
NES	1.9816	2
NES	4.8454	2
NES	2.7326	2
NES	3.8274	2
NES	1.5989	2
NES	2.2245	2
NES	1.8435	2
NES	2.9556	2
NES	0	2
NES	3.7251	2
NES	2.6939	2
NES	5.0857	2
NES	2.34	2
NES	4.1529	2
NES	2.5191	2
NES	3.4172	2
NES	2.6245	2
NES	3.356	2
NES	3.7782	2
NES	2.0319	2
NES	4.0738	2
NES	5.5373	2
NES	4.1193	2
NES	3.8212	2
NES	1.4686	2
NES	3.9764	2
NES	3.7152	2
NES	2.7258	2
NES	5.1707	2
NES	3.7558	2
NES	3.5344	2
NES	4.3811	2
NES	2.7456	2
NES	3.5286	2
NES	3.0706	2
NES	3.0978	2
NES	1.5256	2
NES	3.1775	2
NES	3.5407	2
NES	4.3757	2
NES	3.2197	2
NES	2.5785	2
NES	3.0324	2
NES	0	2
NES	2.5438	2
NES	2.6099	2
NES	5.0248	2
NES	2.8488	2
NES	3.5375	2
NES	0.8249	2
NES	2.9229	2
NES	3.8565	2
NES	0	2
NES	4.1526	2
NES	3.5171	2
NES	1.8777	2
NES	4.5872	2
NES	4.4568	2
NES	0	2
NES	1.3586	2
NES	3.7682	2
NES	0.5277	2
NES	4.066	2
NES	1.1217	2
NES	3.636	2
NES	2.9066	2
NES	5.4352	2
NES	1.0337	2
NES	0	2
NES	1.9405	2
NES	2.5667	2
NES	4.5869	2
NES	0	2
NES	4.0529	2
NES	1.7314	2
NES	3.9192	2
NES	3.4882	2
NES	2.3702	2
NES	4.4986	2
NES	3.5056	2
NES	2.3439	2
NES	4.4138	2
NES	0	2
NES	4.6324	2
NES	0	2
NES	3.7335	2
NES	2.6439	2
NES	4.8908	2
NES	3.3181	2
NES	2.9574	2
NES	3.5089	3
NES	1.5648	3
NES	1.9256	3
NES	0	3
NES	1.0652	3
NES	1.9719	3
NES	0.9907	3
NES	0	3
NES	2.8778	3
NES	0	3
NES	0	3
NES	0	3
NES	0	3
NES	0	3
NES	0	3
NES	0	3
NES	0	3
NES	3.8348	3
NES	0	3
NES	2.9084	3
NES	1.1836	3
NES	2.2461	3
NES	0	3
NES	0	3
NES	0	3
NES	0	3
NES	2.7854	3
NES	0	3
NES	1.9371	3
NES	0	3
NES	0	3
NES	0	3
NES	1.098	3
NES	1.2134	3
NES	0	3
NES	0.7643	3
NES	2.7897	3
NES	0	3
NES	0	3
NES	0	3
NES	0	3
NES	3.3227	3
NES	0	3
NES	0	3
NES	0	3
NES	2.5526	3
NES	1.2288	3
NES	0	3
NES	0	3
NES	0	3
NES	0	3
NES	0	3
NES	0	3
NES	0	3
NES	0	3
NES	0	3
NES	0	3
NES	0	3
NES	1.6468	3
NES	3.4588	3
NES	0	3
NES	1.9117	3
NES	0	3
NES	0.79	3
NES	0	3
NES	0	3
NES	0	3
NES	0	3
NES	1.9996	3
NES	0	3
NES	2.3492	3
NES	0	3
NES	0	3
NES	0	3
NES	3.5982	3
NES	1.2557	3
NES	0	3
NES	0	3
NES	0	3
NES	0	3
NES	0	3
NES	0	3
NES	0	3
NES	0.6966	3
NES	2.348	3
NES	2.3465	3
NES	1.2422	3
NES	0.9568	3
NES	3.3703	3
NES	2.2149	3
NES	0	3
NES	2.4979	3
NES	0	3
NES	0	3
NES	1.1418	3
NES	0.7157	3
NES	0	3
NES	0	3
NES	1.5629	3
NES	0	3
NES	0	3
NES	0	3
NES	0	3
NES	0	3
NES	0	3
NES	2.8528	3
NES	0	3
NES	0	3
NES	0.9763	3
NES	0.9284	3
NES	0	3
NES	2.0638	3
NES	1.1064	3
NES	2.5637	3
NES	2.0931	3
NES	0	3
NES	0	3
NES	2.9068	3
NES	0	3
NES	0.8223	3
NES	0.9666	3
NES	0	3
NES	1.5295	3
NES	0	3
NES	0	3
NES	0	3
NES	2.8511	3
NES	0	3
NES	1.2302	3
NES	2.1792	3
NES	0	3
NES	0	3
NES	0	3
NES	0	3
NES	0	3
NES	0	3
NES	0	3
NES	0	3
NES	0	3
NES	3.108	3
NES	0	3
NES	1.2229	3
NES	0	3
NES	0	3
NES	1.3332	3
NES	0	3
NES	3.4459	3
NES	0	3
NES	1.7074	3
NES	0	3
NES	0.6674	3
NES	0.9915	3
NES	0	3
NES	4.0177	3
NES	0	3
NES	0	3
NES	0	3
NES	0.9708	3
NES	0	3
NES	1.9714	3
NES	0	3
NES	0	3
NES	2.8178	3
NES	2.1483	3
NES	0	3
NES	3.5128	3
NES	0	3
NES	0	3
NES	1.8666	3
NES	1.9251	3
NES	1.2815	3
NES	2.1106	3
NES	0	3
NES	1.4267	3
NES	0	3
NES	0	3
NES	1.2065	3
NES	0	3
NES	0	3
NES	0	3
NES	1.392	3
NES	0	3
NES	0	3
NES	0	3
NES	0	3
NES	0.6435	3
NES	0	3
NES	1.3702	3
NES	0	3
NES	0	3
NES	0	3
NES	0	3
NES	0	3
NES	0	3
NES	1.4345	3
NES	1.4066	3
NES	1.4728	3
NES	2.0364	3
NES	0	3
NES	0	3
NES	2.3408	3
NES	0	3
NES	1.2807	3
NES	0	3
NES	2.1184	3
NES	0.8599	3
NES	2.5588	3
NES	0	3
NES	0	3
NES	2.8521	3
NES	1.992	3
NES	3.336	3
NES	2.1064	3
NES	0	3
NES	0	3
NES	0	3
NES	3.0149	3
NES	0.9168	3
NES	4.3731	3
NES	0	3
NES	0	3
NES	0	3
NES	0	3
NES	2.602	3
NES	0	3
NES	0	3
NES	0	3
NES	0	3
NES	0.886	3
NES	0	3
NES	0	3
NES	0	3
NES	2.5616	3
NES	1.2917	3
NES	0	3
NES	1.1283	3
NES	0	3
NES	0	3
NES	0	3
NES	0	3
NES	0	3
NES	0	3
NES	1.0206	3
NES	0	3
NES	2.5455	3
NES	0	3
NES	1.3228	3
NES	0	3
NES	0	3
NES	0.8003	3
NES	0	3
NES	1.2129	3
NES	0	3
NES	2.2679	3
NES	0	3
NES	0	3
NES	0	3
NES	0	3
NES	0	3
NES	1.9318	3
NES	1.1102	3
NES	2.1177	3
NES	1.9369	3
NES	1.8596	3
NES	0	3
NES	3.6454	3
NES	1.0295	3
NES	0	3
NES	0	3
NES	0	3
NES	1.163	3
NES	1.5494	3
NES	0	3
NES	3.6596	3
NES	1.1357	3
NES	1.6068	3
NES	0	3
NES	0	3
NES	2.5078	3
NES	2.6425	3
NES	0	3
NES	1.2081	3
NES	0	3
NES	0	3
NES	2.1275	3
NES	0	3
NES	0	3
NES	0	3
NES	0	3
NES	0	3
NES	0	3
NES	3.6474	3
NES	0	3
NES	1.6546	3
NES	0.868	3
NES	0.8671	3
NES	1.8027	3
NES	0	3
NES	3.2807	3
NES	0.9672	3
NES	0.6882	3
NES	1.3901	3
NES	0	3
NES	2.4375	3
NES	0	3
NES	2.873	3
NES	0	3
NES	2.7219	3
NES	1.1081	3
NES	0.8673	3
NES	0	3
NES	0	3
NES	0	3
NES	0	3
NES	0	3
NES	0.9314	3
NES	0	3
NES	0	3
NES	1.5927	3
NES	0.846	3
NES	0	3
NES	0	3
NES	0.6295	3
NES	0	3
NES	2.2063	3
NES	0	3
NES	0	3
NES	1.5493	3
NES	0	3
NES	1.9676	3
NES	0	3
NES	0	3
NES	0	3
NES	1.5415	3
NES	0	3
NES	1.8786	3
NES	2.9804	3
NES	0	3
NES	0	3
NES	0	3
NES	1.3301	3
NES	0	3
NES	0	3
NES	0	3
NES	3.8696	3
NES	0	3
NES	2.665	3
NES	0	3
NES	1.9162	3
NES	0	3
NES	3.3587	3
NES	0	3
NES	0.7178	3
NES	0	3
NES	0	3
NES	0	3
NES	2.8395	3
NES	0	3
NES	0	3
NES	2.9749	3
NES	0	3
NES	0	3
NES	0	3
NES	0.7791	3
NES	0	3
NES	0	3
NES	0	3
NES	1.2504	3
NES	3.4925	3
NES	1.7312	3
NES	2.3638	3
NES	0	3
NES	0	3
NES	0	4
NES	1.9734	4
NES	0	4
NES	0	4
NES	0	4
NES	0	4
NES	0	4
NES	0	4
NES	0	4
NES	0	4
NES	0	4
NES	0	4
NES	1.2586	4
NES	0	4
NES	2.426	4
NES	0	4
NES	0	4
NES	0	4
NES	0	4
NES	0	4
NES	0	4
NES	0	4
NES	0	4
NES	0	4
NES	0	4
NES	0	4
NES	0	4
NES	0	4
NES	0	4
NES	0	4
NES	0	4
NES	0	4
NES	0	4
NES	0	4
NES	1.7605	4
NES	0	4
NES	0.9058	4
NES	0	4
NES	0	4
NES	0	4
NES	0	4
NES	0	4
NES	0	4
NES	0	4
NES	1.1361	4
NES	0	4
NES	0	4
NES	0	4
NES	1.194	4
NES	0	4
NES	0	4
NES	0	4
NES	0	4
NES	0	4
NES	0	4
NES	0.6097	4
NES	0	4
NES	1.3865	4
NES	0	4
NES	0	4
NES	0	4
NES	0	4
NES	0	4
NES	0	4
NES	0	4
NES	0	4
NES	0	4
NES	0	4
NES	0	4
NES	0	4
NES	0	4
NES	0	4
NES	0	4
NES	0	4
NES	0	4
NES	0	4
NES	0	4
NES	0	4
NES	0	4
NES	0	4
NES	0	4
NES	0	4
NES	0	4
NES	0	4
NES	0	4
NES	0	4
NES	0	4
NES	0	4
NES	0	4
NES	0	4
NES	0	4
NES	0	4
NES	0	4
NES	0	4
NES	0	4
NES	0	4
NES	0	4
NES	0	4
NES	0	4
NES	0	4
NES	0	4
NES	0	4
NES	0	4
NES	0	4
NES	0	4
NES	0	4
NES	0	4
NES	0	4
NES	0	4
NES	0	4
NES	0	4
NES	0	4
NES	0	4
NES	0	4
NES	0	4
NES	0.915	4
NES	0	4
NES	0	4
NES	0	4
NES	0	4
NES	0	4
NES	0	4
NES	0	4
NES	0	4
NES	2.2407	4
NES	0	4
NES	0	4
NES	0	4
NES	0	4
NES	0	4
NES	0	4
NES	0	4
NES	0	4
NES	0	4
NES	0	4
NES	0	4
NES	0	4
NES	0	4
NES	0	4
NES	2.631	4
NES	0	4
NES	0	4
NES	0	4
NES	0	4
NES	0.6799	4
NES	0	4
NES	0	4
NES	0	4
NES	0	4
NES	0	4
NES	0	4
NES	0	4
NES	0	4
NES	2.4656	4
NES	2.5072	4
NES	0	4
NES	0	4
NES	0	4
NES	0	4
NES	0	4
NES	0	4
NES	0	4
NES	0	4
NES	0	4
NES	0	4
NES	0	4
NES	0	4
SOX2	4.8598	1
SOX2	3.1341	1
SOX2	6.7253	1
SOX2	0	1
SOX2	0	1
SOX2	6.7681	1
SOX2	0	1
SOX2	0	1
SOX2	4.1346	1
SOX2	0	1
SOX2	0	1
SOX2	4.8661	1
SOX2	4.6389	1
SOX2	4.9708	1
SOX2	0	1
SOX2	0	1
SOX2	6.1856	1
SOX2	7.473	1
SOX2	0	1
SOX2	6.2643	1
SOX2	3.9591	1
SOX2	5.8845	1
SOX2	6.0111	1
SOX2	0	1
SOX2	3.5688	1
SOX2	0	1
SOX2	0	1
SOX2	0	1
SOX2	0	1
SOX2	0	1
SOX2	5.1243	1
SOX2	5.0647	1
SOX2	3.4013	1
SOX2	3.6464	1
SOX2	0	1
SOX2	0	1
SOX2	0	1
SOX2	6.2672	1
SOX2	0	1
SOX2	0	1
SOX2	0	1
SOX2	0	1
SOX2	3.3874	1
SOX2	6.3943	1
SOX2	0	1
SOX2	0	1
SOX2	6.004	1
SOX2	0	1
SOX2	5.5917	1
SOX2	5.5775	1
SOX2	0	1
SOX2	0	1
SOX2	0	1
SOX2	0	1
SOX2	6.3733	1
SOX2	6.0104	1
SOX2	0	1
SOX2	6.2021	1
SOX2	0	1
SOX2	4.7632	1
SOX2	0	1
SOX2	3.8778	1
SOX2	0	1
SOX2	0	1
SOX2	0	1
SOX2	5.8872	1
SOX2	6.7101	1
SOX2	6.6583	1
SOX2	4.6876	1
SOX2	0	1
SOX2	5.2687	1
SOX2	0	1
SOX2	0	1
SOX2	5.1681	1
SOX2	4.7419	1
SOX2	4.2257	1
SOX2	4.7966	1
SOX2	4.924	1
SOX2	4.0316	1
SOX2	4.3533	1
SOX2	0	1
SOX2	0	1
SOX2	0	1
SOX2	6.0307	1
SOX2	5.5799	1
SOX2	4.3698	1
SOX2	3.956	1
SOX2	3.9373	1
SOX2	6.4904	1
SOX2	0	1
SOX2	0	1
SOX2	7.5319	1
SOX2	5.1655	1
SOX2	0	1
SOX2	4.5809	1
SOX2	6.0153	1
SOX2	5.8571	1
SOX2	3.5528	1
SOX2	6.2216	1
SOX2	0	1
SOX2	0	1
SOX2	0	1
SOX2	5.1919	1
SOX2	0	1
SOX2	0	1
SOX2	0	1
SOX2	0	1
SOX2	5.208	1
SOX2	4.209	1
SOX2	0	1
SOX2	0	1
SOX2	0	1
SOX2	5.0892	1
SOX2	0	1
SOX2	5.238	1
SOX2	3.33	1
SOX2	0	1
SOX2	5.2408	1
SOX2	0	1
SOX2	7.1191	1
SOX2	0	1
SOX2	0	1
SOX2	5.4559	1
SOX2	4.723	1
SOX2	0	1
SOX2	0	1
SOX2	0	1
SOX2	6.7268	1
SOX2	5.5646	1
SOX2	0	1
SOX2	4.9731	1
SOX2	0	1
SOX2	0	1
SOX2	0	1
SOX2	6.2788	1
SOX2	4.5817	1
SOX2	0	1
SOX2	0	1
SOX2	0	1
SOX2	0	1
SOX2	5.146	1
SOX2	4.5766	1
SOX2	0	1
SOX2	0	1
SOX2	4.2771	1
SOX2	0	1
SOX2	3.6278	1
SOX2	0	1
SOX2	0	1
SOX2	0	1
SOX2	6.8767	1
SOX2	0	1
SOX2	0	1
SOX2	0	1
SOX2	0	1
SOX2	0	1
SOX2	3.6796	1
SOX2	0	1
SOX2	3.4687	1
SOX2	3.7662	1
SOX2	4.9461	1
SOX2	0	1
SOX2	0	1
SOX2	0	1
SOX2	0	1
SOX2	6.5966	1
SOX2	4.5466	1
SOX2	0	1
SOX2	0	1
SOX2	0	1
SOX2	0	1
SOX2	0	1
SOX2	5.5846	1
SOX2	0	1
SOX2	0	1
SOX2	0	1
SOX2	0	1
SOX2	0	1
SOX2	4.2906	1
SOX2	5.4722	1
SOX2	0	1
SOX2	0	1
SOX2	0	1
SOX2	5.4161	1
SOX2	0	1
SOX2	0	1
SOX2	0	1
SOX2	0	1
SOX2	0	1
SOX2	6.1268	1
SOX2	0	1
SOX2	5.2744	1
SOX2	0	1
SOX2	5.6992	1
SOX2	0	1
SOX2	0	1
SOX2	0	1
SOX2	5.4414	1
SOX2	0	1
SOX2	3.8946	1
SOX2	0	1
SOX2	0	1
SOX2	4.6266	1
SOX2	0	1
SOX2	3.6262	1
SOX2	0	1
SOX2	4.0338	1
SOX2	5.8312	1
SOX2	5.0991	1
SOX2	5.1655	1
SOX2	6.23	1
SOX2	0	1
SOX2	4.2751	1
SOX2	4.2578	1
SOX2	0	1
SOX2	4.2309	1
SOX2	4.4199	1
SOX2	4.372	1
SOX2	4.7024	1
SOX2	0	1
SOX2	0	1
SOX2	4.6005	1
SOX2	5.2929	1
SOX2	3.7576	1
SOX2	3.7171	1
SOX2	0	1
SOX2	0	1
SOX2	3.3775	1
SOX2	4.771	1
SOX2	0	1
SOX2	0	1
SOX2	0	1
SOX2	4.4727	1
SOX2	3.3332	1
SOX2	6.3702	1
SOX2	0	1
SOX2	4.9937	1
SOX2	0	1
SOX2	0	1
SOX2	6.0104	1
SOX2	5.322	1
SOX2	0	1
SOX2	4.8672	1
SOX2	4.5424	1
SOX2	4.5741	1
SOX2	4.9273	1
SOX2	0	1
SOX2	6.2385	1
SOX2	0	1
SOX2	0	1
SOX2	6.9359	1
SOX2	0	1
SOX2	3.6567	1
SOX2	4.8536	1
SOX2	5.7826	1
SOX2	0	1
SOX2	0	1
SOX2	3.9965	1
SOX2	5.8158	1
SOX2	0	1
SOX2	1.9689	1
SOX2	5.2944	1
SOX2	4.1675	1
[truncated: 8,417 more rows]

## Sheet: Fig.6b
Gene	Cluster_ID	Neg_log10_FDR	Log2_FoldChange
FOS	1	10.0991	0.8928
FOS	2	2.0487	-0.4523
FOS	3	1.4558	-0.455
FOS	4	1.6906	-1.3673
JUNB	1	6.4378	0.2752
JUNB	2	0	-0.2364
JUNB	3	0.1217	-0.287
JUNB	4	0.259	-0.7035
JUND	1	2.3261	0.1975
JUND	2	1.4576	-0.328
JUND	3	2.1437	-0.4857
JUND	4	0.891	-0.7237
ARC	1	5.5792	2.287
ARC	2	0	-0.26
ARC	3	1.0161	-0.7382
ARC	4	0.0548	#N/A
ATF4	1	0	0.6133
ATF4	2	7.0139	0.5305
ATF4	3	5.6396	0.375
ATF4	4	0	0.2755
MAF	1	0	1.7725
MAF	2	3.5312	0.311
MAF	3	0	0.7446
MAF	4	1.1536	-0.602
MAFB	1	0.2852	0.6407
MAFB	2	0	0.2935
MAFB	3	0.1392	-0.8013
MAFB	4	1.8762	-1.3943
JUN	1	5.0129	0.0005
JUN	2	0.2233	-0.2302
JUN	3	0	-0.2096
JUN	4	0.2092	-0.6082

## Sheet: Fig.6d
AP1_Factor	Patient_ID	Drug_Treatment	VORT_PCY_Score	NES+_Mean_Intensity_Log2_Foldchange
cFOS	P039	Vortioxetine_10µM	0.0337	0.3015
cFOS	P040	Vortioxetine_10µM	0.6817	0.7076
cFOS	P042	Vortioxetine_10µM	0.2917	0.2308
cFOS	P055	Vortioxetine_10µM	0.1313	0.1755
cFOS	P057	Vortioxetine_10µM	0.2663	0.4765
cFOS	P058	Vortioxetine_10µM	0.1242	-0.0495
cFOS	P059	Vortioxetine_10µM	0.2846	0.2848
cFOS	P060	Vortioxetine_10µM	0.1326	0.269
cFOS	P061	Vortioxetine_10µM	0.0389	0.1922
cFOS	P062	Vortioxetine_10µM	0.3003	0.1794
cFOS	P063	Vortioxetine_10µM	0.3737	0.3467
cFOS	P039	Vortioxetine_20µM	0.0477	0.3383
cFOS	P040	Vortioxetine_20µM	0.7638	0.8809
cFOS	P042	Vortioxetine_20µM	0.1365	0.0897
cFOS	P055	Vortioxetine_20µM	0.3178	0.3573
cFOS	P057	Vortioxetine_20µM	0.286	0.488
cFOS	P058	Vortioxetine_20µM	0.2267	0.025
cFOS	P059	Vortioxetine_20µM	0.2722	0.3101
cFOS	P060	Vortioxetine_20µM	0.1889	0.2873
cFOS	P061	Vortioxetine_20µM	0.1116	0.2215
cFOS	P062	Vortioxetine_20µM	0.3482	0.4234
cFOS	P063	Vortioxetine_20µM	0.4796	0.4346
JUND	P039	Vortioxetine_10µM	-0.1953	-0.0021
JUND	P040	Vortioxetine_10µM	0.6716	0.1916
JUND	P042	Vortioxetine_10µM	0.0423	0.038
JUND	P055	Vortioxetine_10µM	0.1841	0.1284
JUND	P057	Vortioxetine_10µM	-0.0122	0.0816
JUND	P058	Vortioxetine_10µM	0.152	0.0411
JUND	P059	Vortioxetine_10µM	0.3632	-0.115
JUND	P060	Vortioxetine_10µM	0.4279	0.2566
JUND	P061	Vortioxetine_10µM	0.3095	0.144
JUND	P062	Vortioxetine_10µM	0.109	0.0943
JUND	P063	Vortioxetine_10µM	0.6161	0.367
JUND	P039	Vortioxetine_20µM	-0.0639	-0.0419
JUND	P040	Vortioxetine_20µM	0.788	0.2629
JUND	P042	Vortioxetine_20µM	0.0321	0.0705
JUND	P055	Vortioxetine_20µM	0.2616	0.1675
JUND	P057	Vortioxetine_20µM	0.102	0.0954
JUND	P058	Vortioxetine_20µM	0.3034	0.1104
JUND	P059	Vortioxetine_20µM	0.4007	-0.0338
JUND	P060	Vortioxetine_20µM	0.5086	0.2984
JUND	P061	Vortioxetine_20µM	0.4512	0.2185
JUND	P062	Vortioxetine_20µM	0.4981	0.3212
JUND	P063	Vortioxetine_20µM	0.7444	0.4902
ATF4	P039	Vortioxetine_10µM	0.1095	0.0657
ATF4	P040	Vortioxetine_10µM	0.6421	0.3189
ATF4	P042	Vortioxetine_10µM	0.0676	0.0183
ATF4	P055	Vortioxetine_10µM	0.1242	0.2063
ATF4	P057	Vortioxetine_10µM	0.0676	0.2179
ATF4	P058	Vortioxetine_10µM	0.0505	0.0644
ATF4	P059	Vortioxetine_10µM	0.3823	0.1627
ATF4	P060	Vortioxetine_10µM	0.1993	0.1582
ATF4	P061	Vortioxetine_10µM	0.0132	0.0688
ATF4	P062	Vortioxetine_10µM	0.2439	0.1868
ATF4	P063	Vortioxetine_10µM	0.6088	0.1863
ATF4	P039	Vortioxetine_20µM	0.0664	0.1035
ATF4	P040	Vortioxetine_20µM	0.7826	0.3648
ATF4	P042	Vortioxetine_20µM	0.0648	0.0683
ATF4	P055	Vortioxetine_20µM	0.1291	0.2228
ATF4	P057	Vortioxetine_20µM	0.1216	0.2211
ATF4	P058	Vortioxetine_20µM	0.2245	0.0646
ATF4	P059	Vortioxetine_20µM	0.4178	0.1189
ATF4	P060	Vortioxetine_20µM	0.5257	0.2968
ATF4	P061	Vortioxetine_20µM	0.4897	0.2298
ATF4	P062	Vortioxetine_20µM	0.3697	0.3498
ATF4	P063	Vortioxetine_20µM	0.6985	0.0969
HOMER1	P039	Vortioxetine_10µM	0.0906	0.2013
HOMER1	P040	Vortioxetine_10µM	0.6886	0.6886
HOMER1	P042	Vortioxetine_10µM	0.1613	0.1232
HOMER1	P055	Vortioxetine_10µM	0.0989	0.2364
HOMER1	P057	Vortioxetine_10µM	0.2749	-0.0736
HOMER1	P058	Vortioxetine_10µM	0.1721	0.1551
HOMER1	P059	Vortioxetine_10µM	0.283	0.3577
HOMER1	P060	Vortioxetine_10µM	0.1767	0.6093
HOMER1	P061	Vortioxetine_10µM	0.0301	0.6077
HOMER1	P062	Vortioxetine_10µM	0.2487	0.2581
HOMER1	P063	Vortioxetine_10µM	0.3113	0.7178
HOMER1	P039	Vortioxetine_20µM	0.1542	0.3872
HOMER1	P040	Vortioxetine_20µM	0.7302	0.7093
HOMER1	P042	Vortioxetine_20µM	0.062	0.0838
HOMER1	P055	Vortioxetine_20µM	0.3023	0.3646
HOMER1	P057	Vortioxetine_20µM	0.3045	-0.1138
HOMER1	P058	Vortioxetine_20µM	0.2474	0.1217
HOMER1	P059	Vortioxetine_20µM	0.2877	0.1502
HOMER1	P060	Vortioxetine_20µM	0.1957	0.3495
HOMER1	P061	Vortioxetine_20µM	0.1419	0.3075
HOMER1	P062	Vortioxetine_20µM	0.2875	0.3365
HOMER1	P063	Vortioxetine_20µM	0.4327	0.4984

## Sheet: Fig.6e
Figure 6e (left): Trial I LN-229
Mouse_ID	Days_Survival	Apomorphine	Aprepitant	Brexiprazole	Neg_Vehicle_Control	Vortioxetine	Paliperidone	Temozolomide
1104064_Apomorphine_1	44	1
1104064_Apomorphine_2	30	1
1104064_Apomorphine_3	27	1
1104064_Apomorphine_4	32	1
1104064_Apomorphine_5	39	1
1104061_Apomorphine_1	81	1
1104061_Apomorphine_2	101	1
1104061_Aprepitant_3	27		1
1104061_Aprepitant_4	27		1
1104061_Aprepitant_5	63		1
1104062_Aprepitant_1	55		1
1104062_Aprepitant_2	41		1
1104062_Aprepitant_3	41		1
1104062_Aprepitant_4	32		1
1104062_Brexiprazole _5	45			1
1104060_Brexiprazole _1	44			1
1104060_Brexiprazole _2	63			1
1104060_Brexiprazole _3	71			1
1104060_Brexiprazole _4	41			1
1104060_Brexiprazole _5	60			1
1104063_Brexiprazole _1	41			1
1104063_DMSO control_2	43				1
1104063_DMSO control_3	27				1
1104063_DMSO control_4	39				1
1104063_DMSO control_5	29				1
1104068_DMSO control_1	25				1
1104068_DMSO control_2	48				1
1104068_DMSO control_3	42				1
1104068_Vortioxetine_4	73					1
1104068_Vortioxetine_5	64					1
1104069_Vortioxetine_1	59					1
1104069_Vortioxetine_2	71					1
1104069_Vortioxetine_3	69					1
1104069_Vortioxetine_4	98					1
1104069_Vortioxetine_5	132					1
1104066_Paliperidone_1	29						1
1104066_Paliperidone_2	44						1
1104066_Paliperidone_3	22						1
1104066_Paliperidone_4	43						1
1104066_Paliperidone_5	39						1
1104067_Paliperidone_1	34						1
1104067_Paliperidone_2	90
1104067_Temozolomide_3	103							1
1104067_Temozolomide_4	42							1
1104067_Temozolomide_5	89							1
1104065_Temozolomide_1	69							1
1104065_Temozolomide_2	73							1
1104065_Temozolomide_3	128							1
1104065_Temozolomide_4	150							0
Figure 6e (middle): Trial II ZH-161
Mouse_ID	Days_Survival	Apomorphine	Aprepitant	Brexiprazole	Neg_Vehicle_Control	Vortioxetine	Paliperidone	Temozolomide
1104086_1_Apomorphine	17	1
1104086_2_Apomorphine	19	1
1104086_3_Apomorphine	39	1
1104086_4_Apomorphine	17	1
1104086_5_Apomorphine	16	1
1104085_1_Apomorphine	16	1
1104085_2_Apomorphine	29	1
1104085_3_Aprepitant	16		1
1104085_4_Aprepitant	14		1
1104085_5_Aprepitant	19		1
1104087_1_Aprepitant	17		1
1104087_2_Aprepitant	22		1
1104087_3_Aprepitant	28		1
1104087_4_Aprepitant	29		1
1104087_5_Brexiprazole	27			1
1104090_1_Brexiprazole	17			1
1104090_2_Brexiprazole	25			1
1104090_3_Brexiprazole	17			1
1104090_4_Brexiprazole	17			1
1104090_5_Brexiprazole	16			1
1104089_1_Brexiprazole	22			1
1104089_2_DMSO control	15				1
1104089_3_DMSO control	16				1
1104089_4_DMSO control	18				1
1104089_5_DMSO control	14				1
1104091_1_DMSO control	18				1
1104091_2_DMSO control	19				1
1104091_3_DMSO control	17				1
1104091_4_Vortioxetine	27					1
1104091_5_Vortioxetine	25					1
1104094_1_Vortioxetine	17					1
1104094_2_Vortioxetine	95					0
1104094_3_Vortioxetine	31					1
1104094_4_Vortioxetine	28					1
1104094_5_Vortioxetine	28					1
1104093_1_Paliperidone	15						1
1104093_2_Paliperidone	19						1
1104093_3_Paliperidone	23						1
1104093_4_Paliperidone	14						1
1104093_5_Paliperidone	19						1
1104092_1_Paliperidone	17						1
1104092_2_Paliperidone	17						1
1104092_3_Temozolomide	25							0
1104092_4_Temozolomide	25							1
1104092_5_Temozolomide	90							0
1104088_1_Temozolomide	27							1
1104088_2_Temozolomide	61							1
1104088_3_Temozolomide	25							1
1104088_4_Temozolomide	38							1
Figure 6e (right): Trial III ZH-161
Mouse_ID	Days_Survival	Neg_Vehicle_Control	Temozolomide	Apomorphine	Aprepitant	Brexiprazole	Chlorpromazine	Vortioxetine
1'106'059_control_1	62	1
1'106'059_control_2	60	1
1'106'059_control_3	54	1
1'106'059_control_4	69	1
1'106'059_control_5	50	1
1'106'060_TMZ_1	180		0
1'106'060_TMZ_2	165		1
1'106'060_TMZ_3	84		1
1'106'060_TMZ_4	69		1
1'106'060_TMZ_5	73		1
1'106'061_Apomorphine_1	69			1
1'106'061_Apomorphine_2	83			1
1'106'061_Apomorphine_3	75			1
1'106'061_Apomorphine_4	77			1
1'106'061_Aprepitant_5	78				1
1'106'062_Aprepitant_1	66				1
1'106'062_Aprepitant_2	80				1
1'106'062_Aprepitant_3	86				1
1'106'062_Brexi_4	92					1
1'106'062__5
1'106'063_Brexi_1	73					1
1'106'063_Brexi_2	74					1
1'106'063_Brexi_3	78					1
1'106'063_Chlor_4	83						1
1'106'063_Chlor_5	63						1
1'106'064_Chlor_1	63						1
1'106'064_Chlor_2	65						1
1'106'064_Vorti_3	80							1
1'106'064_Vorti_4	70							1
1'106'064_Vorti_5	133							1
1'106'065_Vorti_1	78							1
1'106'065_Apomorphine_2	118			1
1'106'065_Apomorphine_3	72			1
1'106'065_Apomorphine_4	96			1
1'106'065_Aprepitant_5	72				1
1'106'066_Aprepitant_1	79				1
1'106'066_Aprepitant_2	80				1
1'106'067_Brexi_3	70					1
1'106'067_Brexi_4	80					1
1'106'067_Brexi_5	81					1
1'106'067_Chlor_1	75						1
1'106'067_Chlor_2	88						1
1'106'068_Vorti_3	90							1
1'106'068_Vorti_4	78							1
1'106'068_Vorti_5	64							1
tmz	76		1
ctrl.	54	1

## Sheet: Fig.6f
Figure 6f: Trial IV ZH-161
Mouse_ID	Days_Survival	Neg_Vehicle_Control	Citalopram	Vortioxetine
A1	37	1
A2	39	1
A3	39	1
A4	41	1
A5	43	1
A6	44	1
B1	36		1
B2	37		1
B3	38		1
B4	41		1
B5	43		1
B6	44		1
C1	53			1
C2	54			1
C3	55			1
C4	57			1
C5	57			1
C6	100			0

## Sheet: Fig.6h
Days_Post_Tumor_Implantation	Neg_Vehicle_Control						Citalopram						Vortioxetine
12	0	0	0	0	0	0	0	0	0	0	0	0	0	0	0	0	0	0
25	0	0	0	7.349	5.9124	8.8656	4.7712	4.5032	8.999	9.1691	0	6.7628	4.4096	0	0	0	0	0
38	13.8068	13.0082	14.1676	22.8841	16.3595	21.0301	14.143	15.9471	21.4918	22.5486	18.2077	27.16	7.308	0	0	0	0	0
48													14.1454	10.5932	8.0933	0	0	0

## Sheet: Fig.6i
Figure 6i: Trial V ZH-161 combination
Mouse_ID	Days_Survival	Neg_Vehicle_Control	Vortioxetine	Temozolomide	Lomustine	Vortioxetine + Temozolomide	Vortioxetine + Lomustine
1129056_DMSO control_1	37	1
1129056_DMSO control_2	33	1
1129056_DMSO control_3	37	1
1129056_DMSO control_4	42	1
1129056_DMSO control_5	44	1
1129031_Vortioxetine_1	47		1
1129031_Vortioxetine_2	51		1
1129031_Vortioxetine_3	50		1
1129031_Vortioxetine_4	50		1
1129031_Vortioxetine_5	95		0
1129057_TMZ_1	62			1
1129057_TMZ_2	53			1
1129057_TMZ_3	95			0
1129057_TMZ_4	48			1
1129057_TMZ_5	50			1
1129029_CCNU_1	52				1
1129029_CCNU_2	48				1
1129029_CCNU_3	48				1
1129029_CCNU_4	46				1
1129029_CCNU_5	54				1
1129058_VORT_TMZ_1	95					0
1129058_VORT_TMZ_2	56					1
1129058_VORT_TMZ_3	61					1
1129058_VORT_TMZ_4	68					1
1129058_VORT_TMZ_5	54					1
1129030_VORT_TMZ_6	95					0
1129030_VORT_CCNU_1	67						1
1129030_VORT_CCNU_2	58						1
1129030_VORT_CCNU_3	95						0
1129030_VORT_CCNU_4	55						1
1129030_VORT_CCNU_5	95						0
1129030_VORT_CCNU_6	71						1
