# Supplementary material for: High-throughput identification of repurposable neuroactive drugs with potent anti-glioblastoma activity
Source: Nat Med. 2024 Sep 20;30(11):3196–208. doi: 10.1038/s41591-024-03224-y (PMC11564103; doi:10.1038/s41591-024-03224-y)
Supplement: Supplementary file 14 — Statistical source data. [file 41591_2024_3224_MOESM14_ESM.xlsx]

## Sheet: ExtDataFig.1d
Patient_ID	Subpopulation	scRNASeq_Dataset	Gene	Percent_Expression
P013	NES+ or S100B+	Lee	PTPRZ1	76.95
P012	NES+ or S100B+	Lee	PTPRZ1	73.26
P011	NES+ or S100B+	Lee	PTPRZ1	73.03
P007	NES+ or S100B+	Lee	PTPRZ1	40.62
MGH143	NES+ or S100B+	Neftel	PTPRZ1	91.38
MGH115	NES+ or S100B+	Neftel	PTPRZ1	87.43
MGH125	NES+ or S100B+	Neftel	PTPRZ1	74.46
MGH124	NES+ or S100B+	Neftel	PTPRZ1	55.69
MGH102	NES+ or S100B+	Neftel	PTPRZ1	53.64
MGH118	NES+ or S100B+	Neftel	PTPRZ1	43.66
MGH105	NES+ or S100B+	Neftel	PTPRZ1	34.1
S6	NES+ or S100B+	Yu	PTPRZ1	98.69
S1	NES+ or S100B+	Yu	PTPRZ1	98.63
S2	NES+ or S100B+	Yu	PTPRZ1	96.85
S5	NES+ or S100B+	Yu	PTPRZ1	95.93
S11	NES+ or S100B+	Yu	PTPRZ1	86.58
S3	NES+ or S100B+	Yu	PTPRZ1	85.79
S12	NES+ or S100B+	Yu	PTPRZ1	83.71
S13	NES+ or S100B+	Yu	PTPRZ1	75.61
P011	Other	Lee	PTPRZ1	18.91
P013	Other	Lee	PTPRZ1	9.47
P007	Other	Lee	PTPRZ1	3.41
P012	Other	Lee	PTPRZ1	0
MGH143	Other	Neftel	PTPRZ1	40.74
MGH125	Other	Neftel	PTPRZ1	39.02
MGH102	Other	Neftel	PTPRZ1	24.08
MGH115	Other	Neftel	PTPRZ1	20.77
MGH124	Other	Neftel	PTPRZ1	20.24
MGH118	Other	Neftel	PTPRZ1	16.82
MGH105	Other	Neftel	PTPRZ1	10.12
S6	Other	Yu	PTPRZ1	100
S5	Other	Yu	PTPRZ1	90
S11	Other	Yu	PTPRZ1	76.67
S1	Other	Yu	PTPRZ1	75
S12	Other	Yu	PTPRZ1	43.1
S2	Other	Yu	PTPRZ1	31.25
S3	Other	Yu	PTPRZ1	21.74
S13	Other	Yu	PTPRZ1	11.94
P011	CD45+	Lee	PTPRZ1	1.16
P013	CD45+	Lee	PTPRZ1	0.56
P007	CD45+	Lee	PTPRZ1	0
P012	CD45+	Lee	PTPRZ1	0
MGH143	CD45+	Neftel	PTPRZ1	50
MGH125	CD45+	Neftel	PTPRZ1	28.32
MGH102	CD45+	Neftel	PTPRZ1	8.78
MGH115	CD45+	Neftel	PTPRZ1	7.87
MGH124	CD45+	Neftel	PTPRZ1	5.2
MGH105	CD45+	Neftel	PTPRZ1	4.74
MGH118	CD45+	Neftel	PTPRZ1	2.67
S6	CD45+	Yu	PTPRZ1	80
S1	CD45+	Yu	PTPRZ1	79.55
S5	CD45+	Yu	PTPRZ1	66.67
S12	CD45+	Yu	PTPRZ1	42.53
S11	CD45+	Yu	PTPRZ1	23.08
S2	CD45+	Yu	PTPRZ1	17.46
S3	CD45+	Yu	PTPRZ1	7.69
S13	CD45+	Yu	PTPRZ1	5
P013	NES+ or S100B+	Lee	GFAP	35.86
P011	NES+ or S100B+	Lee	GFAP	15.35
MGH125	NES+ or S100B+	Neftel	GFAP	62.05
MGH124	NES+ or S100B+	Neftel	GFAP	56.31
MGH126	NES+ or S100B+	Neftel	GFAP	55.26
MGH105	NES+ or S100B+	Neftel	GFAP	53.25
MGH115	NES+ or S100B+	Neftel	GFAP	40.53
MGH102	NES+ or S100B+	Neftel	GFAP	34.43
MGH114	NES+ or S100B+	Neftel	GFAP	31.15
MGH118	NES+ or S100B+	Neftel	GFAP	22.07
MGH143	NES+ or S100B+	Neftel	GFAP	18.09
S13	NES+ or S100B+	Yu	GFAP	94.04
S3	NES+ or S100B+	Yu	GFAP	91.26
S2	NES+ or S100B+	Yu	GFAP	88.19
S6	NES+ or S100B+	Yu	GFAP	78.03
S11	NES+ or S100B+	Yu	GFAP	76.15
S12	NES+ or S100B+	Yu	GFAP	65.91
S1	NES+ or S100B+	Yu	GFAP	57.34
S5	NES+ or S100B+	Yu	GFAP	43.09
P013	Other	Lee	GFAP	7.49
P011	Other	Lee	GFAP	2.83
MGH125	Other	Neftel	GFAP	42.28
MGH126	Other	Neftel	GFAP	34.27
MGH114	Other	Neftel	GFAP	32.85
MGH124	Other	Neftel	GFAP	30.1
MGH118	Other	Neftel	GFAP	27.73
MGH105	Other	Neftel	GFAP	26.58
MGH102	Other	Neftel	GFAP	20.58
MGH115	Other	Neftel	GFAP	17.69
MGH143	Other	Neftel	GFAP	14.81
S3	Other	Yu	GFAP	73.91
S11	Other	Yu	GFAP	46.67
S13	Other	Yu	GFAP	40.3
S1	Other	Yu	GFAP	33.33
S12	Other	Yu	GFAP	31.9
S5	Other	Yu	GFAP	20
S6	Other	Yu	GFAP	20
S2	Other	Yu	GFAP	12.5
P013	CD45+	Lee	GFAP	0.56
P011	CD45+	Lee	GFAP	0
MGH118	CD45+	Neftel	GFAP	60
MGH125	CD45+	Neftel	GFAP	42.77
MGH126	CD45+	Neftel	GFAP	40
MGH114	CD45+	Neftel	GFAP	35.75
MGH124	CD45+	Neftel	GFAP	35.29
MGH105	CD45+	Neftel	GFAP	24.57
MGH102	CD45+	Neftel	GFAP	18.92
MGH115	CD45+	Neftel	GFAP	14.61
MGH143	CD45+	Neftel	GFAP	0
S3	CD45+	Yu	GFAP	61.54
S12	CD45+	Yu	GFAP	39.08
S2	CD45+	Yu	GFAP	38.1
S6	CD45+	Yu	GFAP	30
S11	CD45+	Yu	GFAP	23.08
S13	CD45+	Yu	GFAP	16.67
S1	CD45+	Yu	GFAP	11.36
S5	CD45+	Yu	GFAP	0
P013	NES+ or S100B+	Lee	GRIA2	32.29
MGH115	NES+ or S100B+	Neftel	GRIA2	49.72
MGH124	NES+ or S100B+	Neftel	GRIA2	49.69
MGH125	NES+ or S100B+	Neftel	GRIA2	43.21
MGH143	NES+ or S100B+	Neftel	GRIA2	33.36
MGH102	NES+ or S100B+	Neftel	GRIA2	33.07
MGH105	NES+ or S100B+	Neftel	GRIA2	3.53
S6	NES+ or S100B+	Yu	GRIA2	74.1
S3	NES+ or S100B+	Yu	GRIA2	53.01
S1	NES+ or S100B+	Yu	GRIA2	49.15
S2	NES+ or S100B+	Yu	GRIA2	46.46
S12	NES+ or S100B+	Yu	GRIA2	27.65
S13	NES+ or S100B+	Yu	GRIA2	23.98
S5	NES+ or S100B+	Yu	GRIA2	20.73
S11	NES+ or S100B+	Yu	GRIA2	14.56
P013	Other	Lee	GRIA2	1.07
MGH124	Other	Neftel	GRIA2	35.37
MGH143	Other	Neftel	GRIA2	25.93
MGH125	Other	Neftel	GRIA2	23.58
MGH102	Other	Neftel	GRIA2	15.34
MGH115	Other	Neftel	GRIA2	7.31
MGH105	Other	Neftel	GRIA2	0.93
S6	Other	Yu	GRIA2	40
S1	Other	Yu	GRIA2	16.67
S13	Other	Yu	GRIA2	11.94
S11	Other	Yu	GRIA2	6.67
S5	Other	Yu	GRIA2	5
S12	Other	Yu	GRIA2	2.59
S2	Other	Yu	GRIA2	0
S3	Other	Yu	GRIA2	0
P013	CD45+	Lee	GRIA2	0
MGH124	CD45+	Neftel	GRIA2	4.3
MGH102	CD45+	Neftel	GRIA2	3.38
MGH125	CD45+	Neftel	GRIA2	1.16
MGH115	CD45+	Neftel	GRIA2	0.28
MGH105	CD45+	Neftel	GRIA2	0
MGH143	CD45+	Neftel	GRIA2	0
S5	CD45+	Yu	GRIA2	8.33
S11	CD45+	Yu	GRIA2	7.69
S1	CD45+	Yu	GRIA2	0
S12	CD45+	Yu	GRIA2	0
S13	CD45+	Yu	GRIA2	0
S2	CD45+	Yu	GRIA2	0
S3	CD45+	Yu	GRIA2	0
S6	CD45+	Yu	GRIA2	0
P011	NES+ or S100B+	Lee	CX43	5.39
P013	NES+ or S100B+	Lee	CX43	2.9
MGH115	NES+ or S100B+	Neftel	CX43	54.03
MGH125	NES+ or S100B+	Neftel	CX43	26.99
MGH114	NES+ or S100B+	Neftel	CX43	22.95
MGH124	NES+ or S100B+	Neftel	CX43	13.87
MGH105	NES+ or S100B+	Neftel	CX43	13.72
S2	NES+ or S100B+	Yu	CX43	60.63
S1	NES+ or S100B+	Yu	CX43	31.06
S5	NES+ or S100B+	Yu	CX43	25.61
S11	NES+ or S100B+	Yu	CX43	25.34
S12	NES+ or S100B+	Yu	CX43	23.48
S13	NES+ or S100B+	Yu	CX43	15.99
P013	Other	Lee	CX43	9.01
P011	Other	Lee	CX43	3.26
MGH115	Other	Neftel	CX43	15.77
MGH114	Other	Neftel	CX43	13.04
MGH125	Other	Neftel	CX43	9.76
MGH105	Other	Neftel	CX43	5.41
MGH124	Other	Neftel	CX43	3.91
S1	Other	Yu	CX43	25
S5	Other	Yu	CX43	10
S11	Other	Yu	CX43	6.67
S2	Other	Yu	CX43	6.25
S12	Other	Yu	CX43	3.45
S13	Other	Yu	CX43	0
P011	CD45+	Lee	CX43	0
P013	CD45+	Lee	CX43	0
MGH125	CD45+	Neftel	CX43	8.67
MGH114	CD45+	Neftel	CX43	5.7
MGH105	CD45+	Neftel	CX43	1.72
MGH115	CD45+	Neftel	CX43	1.69
MGH124	CD45+	Neftel	CX43	0.23
S12	CD45+	Yu	CX43	4.6
S2	CD45+	Yu	CX43	3.17
S1	CD45+	Yu	CX43	0
S11	CD45+	Yu	CX43	0
S13	CD45+	Yu	CX43	0
S5	CD45+	Yu	CX43	0
P011	NES+ or S100B+	Lee	NES	47.93
P013	NES+ or S100B+	Lee	NES	23.72
MGH143	NES+ or S100B+	Neftel	NES	99.53
MGH115	NES+ or S100B+	Neftel	NES	82.74
MGH125	NES+ or S100B+	Neftel	NES	54.53
MGH124	NES+ or S100B+	Neftel	NES	46.17
MGH118	NES+ or S100B+	Neftel	NES	26.29
MGH102	NES+ or S100B+	Neftel	NES	25.9
MGH105	NES+ or S100B+	Neftel	NES	17.75
S3	NES+ or S100B+	Yu	NES	86.34
S5	NES+ or S100B+	Yu	NES	81.3
S2	NES+ or S100B+	Yu	NES	79.53
S1	NES+ or S100B+	Yu	NES	75.77
S11	NES+ or S100B+	Yu	NES	71.1
S6	NES+ or S100B+	Yu	NES	60.98
S12	NES+ or S100B+	Yu	NES	49.62
S13	NES+ or S100B+	Yu	NES	31.17
P011	Other	Lee	NES	0
P013	Other	Lee	NES	0
MGH102	Other	Neftel	NES	0
MGH105	Other	Neftel	NES	0
MGH115	Other	Neftel	NES	0
MGH118	Other	Neftel	NES	0
MGH124	Other	Neftel	NES	0
MGH125	Other	Neftel	NES	0
MGH143	Other	Neftel	NES	0
S1	Other	Yu	NES	0
S11	Other	Yu	NES	0
S12	Other	Yu	NES	0
S13	Other	Yu	NES	0
S2	Other	Yu	NES	0
S3	Other	Yu	NES	0
S5	Other	Yu	NES	0
S6	Other	Yu	NES	0
P011	CD45+	Lee	NES	0
P013	CD45+	Lee	NES	0
MGH102	CD45+	Neftel	NES	0
MGH105	CD45+	Neftel	NES	0
MGH115	CD45+	Neftel	NES	0
MGH118	CD45+	Neftel	NES	0
MGH124	CD45+	Neftel	NES	0
MGH125	CD45+	Neftel	NES	0
MGH143	CD45+	Neftel	NES	0
S1	CD45+	Yu	NES	0
S11	CD45+	Yu	NES	0
S12	CD45+	Yu	NES	0
S13	CD45+	Yu	NES	0
S2	CD45+	Yu	NES	0
S3	CD45+	Yu	NES	0
S5	CD45+	Yu	NES	0
S6	CD45+	Yu	NES	0
P007	NES+ or S100B+	Lee	S100B	100
P013	NES+ or S100B+	Lee	S100B	96.21
P011	NES+ or S100B+	Lee	S100B	86.1
P012	NES+ or S100B+	Lee	S100B	84.88
MGH105	NES+ or S100B+	Neftel	S100B	96.96
MGH125	NES+ or S100B+	Neftel	S100B	96.11
MGH102	NES+ or S100B+	Neftel	S100B	94.18
MGH118	NES+ or S100B+	Neftel	S100B	90.14
MGH115	NES+ or S100B+	Neftel	S100B	89.12
MGH124	NES+ or S100B+	Neftel	S100B	85.82
MGH114	NES+ or S100B+	Neftel	S100B	70.49
MGH143	NES+ or S100B+	Neftel	S100B	66.26
S2	NES+ or S100B+	Yu	S100B	100
S13	NES+ or S100B+	Yu	S100B	99.73
S6	NES+ or S100B+	Yu	S100B	99.02
S11	NES+ or S100B+	Yu	S100B	98.28
S12	NES+ or S100B+	Yu	S100B	96.97
S3	NES+ or S100B+	Yu	S100B	96.72
S1	NES+ or S100B+	Yu	S100B	95.22
S5	NES+ or S100B+	Yu	S100B	87.8
P007	Other	Lee	S100B	0
P011	Other	Lee	S100B	0
P012	Other	Lee	S100B	0
P013	Other	Lee	S100B	0
MGH102	Other	Neftel	S100B	0
MGH105	Other	Neftel	S100B	0
MGH114	Other	Neftel	S100B	0
MGH115	Other	Neftel	S100B	0
MGH118	Other	Neftel	S100B	0
MGH124	Other	Neftel	S100B	0
MGH125	Other	Neftel	S100B	0
MGH143	Other	Neftel	S100B	0
S1	Other	Yu	S100B	0
S11	Other	Yu	S100B	0
S12	Other	Yu	S100B	0
S13	Other	Yu	S100B	0
S2	Other	Yu	S100B	0
S3	Other	Yu	S100B	0
S5	Other	Yu	S100B	0
S6	Other	Yu	S100B	0
P007	CD45+	Lee	S100B	0
P011	CD45+	Lee	S100B	0
P012	CD45+	Lee	S100B	0
P013	CD45+	Lee	S100B	0
MGH102	CD45+	Neftel	S100B	0
MGH105	CD45+	Neftel	S100B	0
MGH114	CD45+	Neftel	S100B	0
MGH115	CD45+	Neftel	S100B	0
MGH118	CD45+	Neftel	S100B	0
MGH124	CD45+	Neftel	S100B	0
MGH125	CD45+	Neftel	S100B	0
MGH143	CD45+	Neftel	S100B	0
S1	CD45+	Yu	S100B	0
S11	CD45+	Yu	S100B	0
S12	CD45+	Yu	S100B	0
S13	CD45+	Yu	S100B	0
S2	CD45+	Yu	S100B	0
S3	CD45+	Yu	S100B	0
S5	CD45+	Yu	S100B	0
S6	CD45+	Yu	S100B	0
P007	NES+ or S100B+	Lee	CD14	3.12
P011	NES+ or S100B+	Lee	CD14	0.62
P013	NES+ or S100B+	Lee	CD14	0.11
MGH105	NES+ or S100B+	Neftel	CD14	37.22
MGH124	NES+ or S100B+	Neftel	CD14	31.99
MGH102	NES+ or S100B+	Neftel	CD14	19.11
MGH115	NES+ or S100B+	Neftel	CD14	15.38
MGH118	NES+ or S100B+	Neftel	CD14	13.62
MGH126	NES+ or S100B+	Neftel	CD14	13.16
MGH125	NES+ or S100B+	Neftel	CD14	13.13
MGH114	NES+ or S100B+	Neftel	CD14	8.2
MGH143	NES+ or S100B+	Neftel	CD14	2.91
S12	NES+ or S100B+	Yu	CD14	36.36
S4	NES+ or S100B+	Yu	CD14	21.88
S3	NES+ or S100B+	Yu	CD14	15.3
S11	NES+ or S100B+	Yu	CD14	8.83
S13	NES+ or S100B+	Yu	CD14	5.56
S2	NES+ or S100B+	Yu	CD14	3.15
S1	NES+ or S100B+	Yu	CD14	1.71
P013	Other	Lee	CD14	3.21
P011	Other	Lee	CD14	2.83
P007	Other	Lee	CD14	1.04
MGH105	Other	Neftel	CD14	65.38
MGH114	Other	Neftel	CD14	55.07
MGH115	Other	Neftel	CD14	51.15
MGH125	Other	Neftel	CD14	48.78
MGH118	Other	Neftel	CD14	45
MGH102	Other	Neftel	CD14	44.85
MGH124	Other	Neftel	CD14	39.8
MGH126	Other	Neftel	CD14	31.47
MGH143	Other	Neftel	CD14	0
S3	Other	Yu	CD14	56.52
S2	Other	Yu	CD14	56.25
S4	Other	Yu	CD14	54.29
S12	Other	Yu	CD14	33.62
S13	Other	Yu	CD14	19.4
S11	Other	Yu	CD14	13.33
S1	Other	Yu	CD14	0
P011	CD45+	Lee	CD14	48.84
P007	CD45+	Lee	CD14	26.06
P013	CD45+	Lee	CD14	14.04
MGH124	CD45+	Neftel	CD14	93.67
MGH105	CD45+	Neftel	CD14	89.22
MGH102	CD45+	Neftel	CD14	89.19
MGH115	CD45+	Neftel	CD14	87.64
MGH118	CD45+	Neftel	CD14	80
MGH125	CD45+	Neftel	CD14	78.03
MGH114	CD45+	Neftel	CD14	62.18
MGH143	CD45+	Neftel	CD14	50
MGH126	CD45+	Neftel	CD14	30
S2	CD45+	Yu	CD14	88.89
S3	CD45+	Yu	CD14	76.92
S4	CD45+	Yu	CD14	73.81
S1	CD45+	Yu	CD14	61.36
S12	CD45+	Yu	CD14	60.92
S11	CD45+	Yu	CD14	46.15
S13	CD45+	Yu	CD14	45
P012	NES+ or S100B+	Lee	ACTB	100
P013	NES+ or S100B+	Lee	ACTB	99.78
P011	NES+ or S100B+	Lee	ACTB	99.38
P007	NES+ or S100B+	Lee	ACTB	87.5
MGH102	NES+ or S100B+	Neftel	ACTB	100
MGH114	NES+ or S100B+	Neftel	ACTB	100
MGH115	NES+ or S100B+	Neftel	ACTB	100
MGH124	NES+ or S100B+	Neftel	ACTB	100
MGH126	NES+ or S100B+	Neftel	ACTB	100
MGH143	NES+ or S100B+	Neftel	ACTB	100
MGH125	NES+ or S100B+	Neftel	ACTB	99.91
MGH105	NES+ or S100B+	Neftel	ACTB	97.86
MGH118	NES+ or S100B+	Neftel	ACTB	97.65
S1	NES+ or S100B+	Yu	ACTB	100
S11	NES+ or S100B+	Yu	ACTB	100
S12	NES+ or S100B+	Yu	ACTB	100
S3	NES+ or S100B+	Yu	ACTB	100
S4	NES+ or S100B+	Yu	ACTB	100
S6	NES+ or S100B+	Yu	ACTB	100
S5	NES+ or S100B+	Yu	ACTB	99.59
S2	NES+ or S100B+	Yu	ACTB	99.21
S13	NES+ or S100B+	Yu	ACTB	98.78
P012	Other	Lee	ACTB	91.33
P013	Other	Lee	ACTB	82.58
P007	Other	Lee	ACTB	73.1
P011	Other	Lee	ACTB	72.93
MGH102	Other	Neftel	ACTB	100
MGH114	Other	Neftel	ACTB	100
MGH115	Other	Neftel	ACTB	100
MGH124	Other	Neftel	ACTB	100
MGH125	Other	Neftel	ACTB	100
MGH143	Other	Neftel	ACTB	100
MGH126	Other	Neftel	ACTB	98.6
MGH105	Other	Neftel	ACTB	96.83
MGH118	Other	Neftel	ACTB	96.82
S2	Other	Yu	ACTB	100
S5	Other	Yu	ACTB	100
S6	Other	Yu	ACTB	100
S12	Other	Yu	ACTB	99.14
S4	Other	Yu	ACTB	97.14
S11	Other	Yu	ACTB	96.67
S13	Other	Yu	ACTB	95.52
S3	Other	Yu	ACTB	91.3
S1	Other	Yu	ACTB	83.33
P012	CD45+	Lee	ACTB	92.86
P011	CD45+	Lee	ACTB	91.86
P007	CD45+	Lee	ACTB	89.44
P013	CD45+	Lee	ACTB	80.34
MGH102	CD45+	Neftel	ACTB	100
MGH114	CD45+	Neftel	ACTB	100
MGH115	CD45+	Neftel	ACTB	100
MGH118	CD45+	Neftel	ACTB	100
MGH124	CD45+	Neftel	ACTB	100
MGH125	CD45+	Neftel	ACTB	100
MGH126	CD45+	Neftel	ACTB	100
MGH143	CD45+	Neftel	ACTB	100
MGH105	CD45+	Neftel	ACTB	98.28
S1	CD45+	Yu	ACTB	100
S11	CD45+	Yu	ACTB	100
S12	CD45+	Yu	ACTB	100
S13	CD45+	Yu	ACTB	100
S2	CD45+	Yu	ACTB	100
S3	CD45+	Yu	ACTB	100
S4	CD45+	Yu	ACTB	100
S5	CD45+	Yu	ACTB	100
S6	CD45+	Yu	ACTB	100

## Sheet: ExtDataFig.1f
Marker	Subpopulation	Percent_Expression	Patient_ID
EGFR	NES+	82.5616	P046
EGFR	NES+	77.1346	P047
EGFR	NES+	68.1768	P048
EGFR	NES+	85.7884	P049
EGFR	NES-	26.8456	P046
EGFR	NES-	27.5546	P047
EGFR	NES-	45.1496	P048
EGFR	NES-	33.0027	P049
CX43	NES+	65.1233	P046
CX43	NES+	68.8857	P047
CX43	NES+	55.5667	P048
CX43	NES+	57.6627	P049
CX43	NES-	20.6376	P046
CX43	NES-	20.262	P047
CX43	NES-	38.33	P048
CX43	NES-	25.6245	P049

## Sheet: ExtDataFig.1g
Patient_ID	scRNASeq_Dataset	STMN2	INSM1	TCEAL6	MYBPHL	SYT1	ELAVL4	PCSK1N	SNAP25	SYP	GTSE1	ANGPTL4	NDRG1	FN1	HILPDA	VEGFA	NNMT	S100A4	IL32	COL6A3	CLEC2B	IFITM1	LUM	DCN	GGT5	COL3A1	TFPI	TGFBI	COL4A2	COL4A1	IFITM2	MYL9	IGSF6	LPAR5	LSP1	RAC2	CPM	IL10	GPNMB	C3AR1	GPR34	EVI2B	LILRB4	PILRA	STX11	IER3	SAMSN1	SLC2A5	ANKRD44
P007	Lee	5.5802	5.3219	5.3071	5.1984	4.5903	4.2935	3.9341	2.9402	2.9076	2.8247	#N/A	-0.4386	-0.2711	0.4056	-1.0654	-2.1702	-2.014	#N/A	0.3539	-0.6105	0.3654	#N/A	#N/A	#N/A	#N/A	-2.2094	-2.6123	1.3143	1.8351	-2.3357	1.565	-2.6593	#N/A	-1.9851	-1.6974	#N/A	-0.8366	-1.3588	-1.3904	-0.4757	-1.9656	#N/A	-0.3705	-2.9764	-1.1824	-2.4955	-0.8224	-1.3464
P011	Lee	-2.4225	-2.1155	-2.1648	-1.7305	-1.0715	-2.4636	-1.7828	-1.9498	-1.6163	-2.4584	0.5071	0.3492	0.2561	0.159	0.0552	-1.0488	1.2051	0.0839	0.1952	0.557	1.6352	1.3398	1.5487	-0.1052	1.4302	-0.9037	-0.2505	-0.2809	0.0917	-0.7145	-0.0018	0.8981	0.2898	-0.9063	0.902	-0.9106	2.1038	1.0117	-0.7357	1.3628	1.8048	0.6778	1.2136	0.3378	-0.2249	2.2369	-0.1429	-1.1219
P012	Lee	-3.5213	-3.8328	-7.5281	#N/A	-2.2022	-4.5808	-6.0704	-4.0764	-2.9978	-2.0419	1.2492	-0.8884	1.3456	-2.0062	-2.1706	3.5252	2.9168	2.8551	2.8501	2.5292	2.51	2.385	2.3829	2.3598	2.2094	1.3955	1.6989	1.6129	1.4549	1.8987	1.5969	0.6817	#N/A	0.1489	5.0108	-0.6518	1.8777	1.1749	1.9148	#N/A	3.4866	#N/A	-1.6382	1.573	2.0134	4.2422	1.9148	-0.8714
P013	Lee	-2.7577	-2.8242	-2.6279	-2.1999	1.527	-3.0938	-2.5337	-1.5376	-2.3683	-2.3362	1.0885	0.5676	1.0693	-0.025	-0.1336	1.0884	1.6541	1.5521	1.4674	2.3761	1.9225	1.3445	1.8058	1.5416	1.2079	1.5341	1.5221	1.5074	1.4763	1.4726	1.4089	0.7461	2.4184	1.2486	2.5081	-1.4268	3.072	0.8793	4.1061	3.2023	2.3618	3.1998	0.283	1.8598	1.176	3.7844	2.8044	-0.7492
MGH102	Neftel	-0.5402	-0.3563	-0.8239	-0.9244	-0.6575	-0.6521	-0.7197	-0.6535	-0.549	-0.8221	0.9799	0.7089	0.94	-0.2364	0.6282	-0.6686	1.773	0.5427	#N/A	2.454	0.4098	1.5691	-0.3518	#N/A	#N/A	0.2106	1.9295	-0.6293	-0.4967	1.5524	0.1331	2.43	2.3347	2.2629	2.226	2.2159	2.1804	2.178	2.1678	1.8105	2.1371	1.8246	1.7599	1.7941	1.52	1.7688	1.6066	-0.373
MGH143	Neftel	3.7241	-0.0982	#N/A	#N/A	#N/A	4.5411	-0.2786	1.5383	0.4724	-1.1078	2.118	1.7928	1.242	-0.3535	-0.0977	0.0341	-0.4971	1.0183	#N/A	2.6639	2.275	#N/A	0.4321	2.0889	2.5058	#N/A	2.3808	-0.826	-1.0939	-0.4652	-0.6115	#N/A	#N/A	3.8668	2.9805	0.7505	#N/A	0.6399	3.2852	#N/A	#N/A	#N/A	1.5491	2.4911	2.3909	3.6614	#N/A	-0.6415
MGH105	Neftel	-0.5758	#N/A	-2.2908	#N/A	#N/A	-1.5925	-2.0835	-1.443	-0.8443	-0.1947	0.3005	0.4167	0.1341	0.2073	0.3122	-0.7196	1.0491	-0.2896	0.0663	0.9538	0.9034	#N/A	0.1726	-1.9516	0.2548	-0.233	0.6734	-1.1732	-0.8851	0.9386	-1.6245	1.8443	1.0694	1.1749	0.4655	0.953	1.213	1.0665	1.5724	1.7832	1.7273	1.6813	1.6539	1.616	1.5974	1.5837	1.2464	0.4322
MGH114	Neftel	#N/A	#N/A	#N/A	#N/A	#N/A	-1.7097	-3.188	-3.9441	-0.7463	-1.9065	#N/A	-0.7141	-0.669	-0.3993	0.4547	-0.0045	1.6615	1.9539	#N/A	0.8821	1.5301	-2.5752	0.1526	#N/A	#N/A	-1.1516	2.1147	-2.0817	#N/A	1.2324	-0.9152	1.8586	2.0121	1.2598	2.8358	2.446	1.7132	-0.3836	2.5188	2.0317	2.3572	1.9517	2.1428	2.1586	1.2016	1.9981	#N/A	#N/A
MGH115	Neftel	#N/A	0.8836	-1.3496	#N/A	2.4723	0.2335	-3.6057	1.6942	-0.8665	-1.0309	1.6276	0.5469	0.7385	0.9613	0.6771	0.2367	2.131	0.7308	#N/A	1.8533	-0.2607	#N/A	-1.5561	0.8477	#N/A	-1.954	2.7497	-1.7414	-1.3197	0.8122	-0.8564	2.3492	1.9581	3.0067	2.0523	2.2129	2.0804	1.804	2.6727	2.2551	2.9833	2.6342	2.6674	3.19	2.1932	2.6408	1.5455	-0.0591
MGH118	Neftel	-0.5124	#N/A	#N/A	0.1944	#N/A	0.7194	-1.4262	#N/A	-0.8191	0.0687	-0.6469	-0.8061	-0.3707	-0.5746	-0.7573	0.7936	1.0879	#N/A	#N/A	2.1538	0.9311	#N/A	#N/A	0.3269	#N/A	-0.9858	1.0135	-1.712	#N/A	2.4366	1.9218	2.0121	1.6471	1.4626	2.334	0.7999	2.6226	1.0823	2.0436	1.9804	1.9487	2.014	1.5191	1.4995	2.1606	2.478	2.042	0.9296
MGH124	Neftel	0.0961	-0.2609	-0.2898	#N/A	0.0232	0.0262	-0.5271	-0.2664	0.1306	-0.9067	0.5814	0.3108	-0.0643	-0.6412	-0.2158	-1.5928	1.1816	-1.0181	-0.1826	1.4928	1.8511	#N/A	#N/A	-4.9166	0.7241	-1.4401	0.7469	-2.4496	-1.596	0.3978	-2.083	1.4444	0.8583	1.7917	1.5444	0.2995	1.6124	1.7016	1.6577	1.0192	2.3653	1.4879	1.4527	1.3178	1.0636	1.5832	1.3358	-0.1407
MGH125	Neftel	0.6792	0.6634	#N/A	#N/A	0.4101	0.1083	-0.7456	0.0872	-0.0443	-0.236	#N/A	-1.5544	-2.631	-0.6583	-0.129	#N/A	2.2229	0.067	0.6449	1.182	2.3424	#N/A	#N/A	-1.6613	#N/A	-4.7326	1.9101	-0.0652	#N/A	1.5644	-1.8639	2.844	2.9743	2.1638	2.8178	0.1314	2.3852	2.0894	2.7902	2.6985	2.6258	2.8325	2.1984	2.3233	1.8808	3.0758	2.9385	0.0573
MGH126	Neftel	0.7655	-0.994	#N/A	#N/A	#N/A	#N/A	-0.4688	#N/A	-1.2773	0.0713	0.2724	-0.2747	0.7577	-0.3492	1.1851	1.0435	0.5841	2.3278	0.1491	-0.7901	#N/A	#N/A	#N/A	#N/A	-0.8404	#N/A	0.4576	#N/A	#N/A	0.3174	#N/A	1.5676	#N/A	0.5715	0.2279	-0.6553	0.3977	0.6675	1.3715	0.4799	1.1818	1.5383	-1.2979	#N/A	0.2192	1.3518	#N/A	-0.3701
S2	Yu	0.283	#N/A	#N/A	#N/A	-0.3332	-1.6443	-4.5554	#N/A	#N/A	-3.0668	1.4958	-0.3684	-0.6109	-2.0634	-0.5981	-2.8882	1.5446	-0.2357	#N/A	1.3213	0.989	#N/A	-5.146	#N/A	#N/A	-2.9484	0.4658	-1.6022	-3.3988	0.4447	#N/A	3.6798	1.7799	2.8183	2.3827	0.1568	-0.0974	1.3441	2.6318	2.3238	2.8326	3.1259	2.7984	2.5448	1.3856	2.6891	2.2261	0.9429
S1	Yu	#N/A	-1.2163	#N/A	#N/A	#N/A	-0.5346	-0.7455	#N/A	-1.163	-2.9026	#N/A	0.4829	-0.451	-0.5027	0.0426	-1.2337	-0.5961	0.7154	#N/A	0.9083	0.7413	#N/A	-2.4503	#N/A	#N/A	#N/A	0.2764	-0.7444	-0.3421	1.2907	1.2743	2.7459	2.5077	2.1617	1.7965	-0.4159	#N/A	-0.448	2.442	1.8149	1.2084	2.1383	1.7226	1.7426	1.8937	2.5528	2.0704	0.8795
S11	Yu	#N/A	-1.086	-1.3258	-4.1249	#N/A	-0.3205	-1.2921	-1.728	-2.8799	-1.9343	-0.7971	-0.3161	-1.212	-0.4058	-0.1779	-1.4604	-0.4858	-0.0774	4.6111	0.2507	0.9751	3.7931	1.6404	-0.4038	#N/A	0.6145	-1.6457	-3.8413	-0.8434	-1.3799	#N/A	0.8785	-0.6921	#N/A	0.7097	-4.2677	1.2761	-0.911	0.6139	-0.3681	-0.2049	0.1161	0.6085	0.5065	-0.6959	1.1413	-1.3218	-0.8225
S12	Yu	#N/A	-1.4967	-3.1821	-0.0105	-1.1834	-1.0894	-2.5738	-2.3462	-1.9466	-2.0995	-1.0503	-0.4603	-0.2033	-1.6902	-0.4125	-1.2076	0.2073	-1.5459	-1.5453	0.2846	-0.2885	-1.3604	-0.9896	-1.9909	#N/A	-1.6398	0.3465	-1.5772	-1.8252	0.4153	-2.0479	0.3872	-0.2489	1.1403	1.0466	-1.4961	-0.0846	-0.1392	-0.1082	-0.4674	0.1236	-0.2636	0.9742	0.8592	0.8122	0.3724	-0.4672	-0.684
S13	Yu	-0.4097	-0.1368	-1.0445	-0.4323	-0.3154	0.1641	-1.5382	-0.4807	-0.7197	-0.7027	-1.2144	-1.3592	-1.679	-1.2788	-1.693	-3.0542	-0.293	-1.1458	#N/A	0.2686	-0.0527	#N/A	#N/A	-1.9075	#N/A	-5.6264	-0.4758	-4.3224	-1.7437	-0.0021	#N/A	2.6663	2.8059	0.1219	-0.5047	-1.042	-1.585	0.8368	2.5506	2.2662	1.9532	2.1742	2.2018	1.6739	0.9656	1.9732	1.6656	0.2744
S3	Yu	-3.4677	-1.5732	-3.6844	#N/A	#N/A	-2.8682	-1.8109	-3.2027	-3.4487	-2.4668	#N/A	-0.4447	0.3587	-1.8149	0.1517	-0.6392	1.5753	#N/A	#N/A	1.7714	1.0974	#N/A	-0.6946	#N/A	#N/A	0.8766	0.9622	-3.9188	-2.1033	1.1034	-1.8203	1.539	-1.1018	2.1851	1.4612	-0.297	1.8395	0.8256	1.2816	0.7098	0.3581	1.5803	2.1487	2.6223	1.6085	1.6005	0.7262	-0.3917
S4	Yu	#N/A	-3.5124	-2.6917	#N/A	-2.8496	2.6699	-2.022	-2.2696	#N/A	-2.4073	-2.8447	-1.5364	-0.525	-1.6108	-0.24	-1.2184	1.4292	0.1468	-0.4555	1.6463	0.0964	0.4299	0.2625	-2.7275	-0.8851	-1.1532	0.1232	-4.5471	-1.6844	-0.5153	-2.2107	0.1761	2.071	1.5603	1.9786	-1.1206	3.3519	0.5002	1.1669	0.969	0.9586	0.4655	1.4417	-0.4774	0.8449	2.0389	0.5358	-0.2626
S5	Yu	-2.1029	-1.3375	-4.1754	#N/A	-0.6366	-1.9863	-1.1598	-0.2514	-1.9025	-2.0449	1.4443	0.5971	-0.2358	0.5946	0.2886	-0.3913	-0.2625	-0.496	0.3465	1.3008	0.1306	#N/A	-0.5344	-1.5212	-0.6724	#N/A	-0.1964	-0.7236	-1.1655	-0.0012	-0.6836	1.9915	1.206	0.9077	-0.8076	-2.406	0.4237	1.2967	1.1516	0.5572	0.5418	0.4517	0.8939	3.4001	0.4965	1.4628	0.0929	-0.6544
S6	Yu	0.5923	1.0046	-2.0056	#N/A	#N/A	0.2581	-0.9979	-1.6552	#N/A	-1.9045	0.6425	-0.201	-0.3707	-0.8864	-0.3182	1.3736	-2.3441	0.1112	0.6734	#N/A	2.8483	#N/A	1.4111	0.5003	0.3873	-1.519	-0.9805	-0.0071	-0.1761	0.6793	0.5337	1.6298	0.0378	0.793	-0.2887	-2.2722	#N/A	-0.8966	-0.5119	-0.776	-0.5219	0.6892	-1.336	#N/A	#N/A	#N/A	#N/A	-0.9883
[truncated: 128 more columns]

## Sheet: ExtDataFig.1h
Gene_Module	General_Cell_Type	Neg_Log10_Combined_Pvalue	Organ_System	Developmental_Stage	Tissue	Cell_Ontology_ID
Module_01	Macrophage	6.25468	Reproductive system	Adult	TS_Uterus	CL:0000235
Module_01	Macrophage	5.97041	Reproductive system	Adult	TS_Prostate	CL:0000235
Module_01	Macrophage	5.80443	Cardiovascular system	Adult	TS_Vasculature	CL:0000235
Module_01	Macrophage	5.68681	Digestive system	Adult	TS_Salivary_Gland	CL:0000235
Module_01	Macrophage	5.52125	Respiratory system	Adult	TS_Trachea	CL:0000235
Module_01	Macrophage	5.40394	Urinary system	Adult	TS_Bladder	CL:0000235
Module_01	Macrophage	5.35595	Muscular system	Adult	TS_Muscle	CL:0000235
Module_01	Macrophage	5.27425	Endocrine system	Adult	TS_Mammary	CL:0000235
Module_01	Macrophage	5.23884	Integumentary system	Adult	TS_Fat	CL:0000235
Module_01	Macrophage	5.20628	Sensory system	Adult	TS_Eye	CL:0000235
Module_01	Macrophage	5.17614	Urinary system	Adult	TS_Kidney	CL:0000235
Module_01	Macrophage	5.1481	Digestive system	Adult	TS_Liver	CL:0000235
Module_01	Macrophage	5.09724	Nervous system	Fetal	FetalBrain	CL:0000235
Module_01	Macrophage	5.05207	Sensory system	Adult	van_Zyl_eye_2020	CL:0000235
Module_01	Macrophage	4.99256	Sensory system	Adult	Voigt_2019_retina_1	CL:0000235
Module_01	Macrophage	4.88054	Lymphatic system	Adult	TS_Thymus	CL:0000235
Module_01	Macrophage	4.84066	Respiratory system	Adult	AdultTrachea	CL:0000235
Module_01	Macrophage	4.8282	Digestive system	Adult	Madissoon_2020_oesophagus	CL:0000235
Module_01	Macrophage	4.80437	Sensory system	Adult	Voigt_2019_retina_2	CL:0000235
Module_01	Macrophage	4.79297	Digestive system	Adult	AdultPancreas	CL:0000235
Module_01	Macrophage	4.75033	Urinary system	Fetal	FetalKidney	CL:0000235
Module_01	Macrophage	4.74034	Endocrine system	Fetal	FetalAdrenalGland	CL:0000235
Module_01	Macrophage	4.73059	Cardiovascular system	Fetal	FetalHeart	CL:0000235
Module_01	Macrophage	4.71178	Urinary system	Adult	AdultKidney	CL:0000235
Module_01	Macrophage	4.6766	Integumentary system	Adult	TS_Skin	CL:0000235
Module_01	Macrophage	4.6601	Endocrine system	Adult	AdultAdrenalGland	CL:0000235
Module_01	Macrophage	4.64425	Reproductive system	Maternal-Fetal	VentoTormo_2018_decidua	CL:0000235
Module_01	Macrophage	4.629	Muscular system	Fetal	FetalMuscle	CL:0000235
Module_01	Macrophage	4.61431	Reproductive system	Fetal	FetalFemaleGonad	CL:0000235
Module_01	Macrophage	4.60716	Reproductive system	Adult	Placenta	CL:0000235
Module_01	Macrophage	4.59324	Reproductive system	Maternal-Fetal	VentoTormo_2018_decidua	CL:0000235
Module_01	Macrophage	4.56997	Digestive system	Adult	AdultTransverseColon	CL:0000235
Module_01	Macrophage	4.56676	Respiratory system	Adult	TS_Lung	CL:0000235
Module_01	Macrophage	4.5604	Digestive system	Adult	AdultEsophagus	CL:0000235
Module_01	Macrophage	4.53593	Reproductive system	Adult	ChorionicVillus	CL:0000235
Module_01	Macrophage	4.53004	Cardiovascular system	Adult	AdultArtery	CL:0000235
Module_01	Macrophage	4.49641	Digestive system	Adult	AdultGallbladder	CL:0000235
Module_01	Macrophage	4.49107	Digestive system	Adult	AdultJeJunum	CL:0000235
Module_01	Macrophage	4.4806	Endocrine system	Adult	AdultThyroid	CL:0000235
Module_01	Macrophage	4.42743	Respiratory system	Adult	AdultPleura	CL:0000235
Module_01	Macrophage	4.42293	Sensory system	Adult	Voigt_2019_retina_2	CL:0000235
Module_01	Macrophage	4.40115	Integumentary system	Adult	AdultOmentum	CL:0000235
Module_01	Macrophage	4.39276	Digestive system	Adult	AdultStomach	CL:0000235
Module_01	Macrophage	4.38863	Endocrine system	Neonatal	NeonatalAdrenalGland	CL:0000235
Module_01	Macrophage	4.38454	Digestive system	Fetal	FetalStomach	CL:0000235
Module_01	Macrophage	4.37252	Integumentary system	Fetal	FetalSkin	CL:0000235
Module_01	Macrophage	4.33488	Digestive system	Adult	AdultIleum	CL:0000235
Module_01	Macrophage	4.33131	Respiratory system	Adult	AdultLung	CL:0000235
Module_01	Macrophage	4.32425	Cardiovascular system	Adult	TS_Heart	CL:0000235
Module_01	Macrophage	4.28118	Reproductive system	Adult	AdultUterus	CL:0000235
Module_01	Macrophage	4.27805	Cardiovascular system	Adult	AdultHeart	CL:0000235
Module_01	Macrophage	4.27495	Digestive system	Adult	AdultDuodenum	CL:0000235
Module_01	Macrophage	4.27187	Respiratory system	Fetal	FetalLung	CL:0000235
Module_01	Macrophage	4.25387	Respiratory system	Adult	Braga_2020_lung	CL:0000235
Module_01	Macrophage	4.2423	Reproductive system	Adult	AdultCervix	CL:0000235
Module_01	Macrophage	4.21745	Reproductive system	Adult	AdultFallopiantube	CL:0000235
Module_01	Macrophage	4.20688	Sensory system	Adult	Voigt_2019_retina_2	CL:0000235
Module_01	Macrophage	4.19405	Muscular system	Adult	AdultMuscle	CL:0000235
Module_01	Macrophage	4.19153	Digestive system	Fetal	FetalPancreas	CL:0000235
Module_01	Macrophage	4.18408	Respiratory system	Adult	Madissoon_2020_lung	CL:0000235
Module_01	Macrophage	4.1625	Lymphatic system	Adult	AdultSpleen	CL:0000235
Module_01	Macrophage	4.15786	Digestive system	Fetal	FetalIntestine	CL:0000235
Module_01	Macrophage	4.13983	Respiratory system	Adult	AdultLung	CL:0000235
Module_01	Macrophage	4.13763	Digestive system	Fetal	FetalLiver	CL:0000235
Module_01	Macrophage	4.12258	Digestive system	Adult	AdultLiver	CL:0000235
Module_01	Macrophage	4.10604	Lymphatic system	Adult	TS_Lymph_Node	CL:0000235
Module_01	Macrophage	4.08436	Integumentary system	Adult	AdultAdipose	CL:0000235
Module_01	Macrophage	4.02896	Lymphatic system	Adult	Madissoon_2020_spleen	CL:0000235
Module_01	Macrophage	4.00705	Urinary system	Adult	AdultBladder	CL:0000235
Module_01	Macrophage	3.85587	Lymphatic system	Adult	TS_Bone_Marrow	CL:0000235
Module_01	Macrophage	3.15996	Respiratory system	Adult	Madissoon_2020_lung	CL:0000235
Module_01	Macrophage	2.55352	Lymphatic system	Adult	TS_Spleen	CL:0000235
Module_01	Macrophage	1.85824	Lymphatic system	Adult	TS_Blood	CL:0000235
Module_01	Microglial cell	5.45838	Sensory system	Adult	TS_Eye	CL:0000129
Module_01	Microglial cell	4.97453	Nervous system	Fetal	Fetal_HCA_Cerebellum_10k	CL:0000129
Module_01	Microglial cell	4.94071	Nervous system	Adult	AdultCerebellum	CL:0000129
Module_01	Microglial cell	4.76057	Nervous system	Fetal	Fetal_HCA_Cerebrum_10k	CL:0000129
Module_01	Microglial cell	4.70269	Nervous system	Adult	Lake_2017_VisualCortex	CL:0000129
Module_01	Microglial cell	4.62159	Nervous system	Adult	Lake_2017_CerebellarHemisphere	CL:0000129
Module_01	Microglial cell	4.60014	Nervous system	Adult	Lake_2017_FrontalCortex	CL:0000129
Module_01	Microglial cell	4.4858	Nervous system	Adult	AdultTemporalLobe	CL:0000129
Module_01	Microglial cell	4.32776	Nervous system	Fetal	FetalSpinalCord	CL:0000129
Module_01	Microglial cell	4.30713	Sensory system	Fetal	Fetal_HCA_Eye	CL:0000129
Module_01	Myeloid cell	5.31305	Digestive system	Adult	TS_Pancreas	CL:0000763
Module_01	Myeloid cell	5.31305	Reproductive system	Adult	TS_Prostate	CL:0000763
Module_01	Myeloid cell	5.03124	Urinary system	Fetal	Fetal_HCA_Kidney	CL:0000763
Module_01	Myeloid cell	4.95726	Cardiovascular system	Fetal	Fetal_HCA_Heart	CL:0000763
Module_01	Myeloid cell	4.9095	Respiratory system	Fetal	Fetal_HCA_Lung	CL:0000763
Module_01	Myeloid cell	4.81611	Digestive system	Fetal	Fetal_HCA_Pancreas	CL:0000763
Module_01	Myeloid cell	4.77108	Endocrine system	Fetal	Fetal_HCA_Adrenal	CL:0000763
Module_01	Myeloid cell	4.54191	Digestive system	Fetal	Fetal_HCA_Intestine	CL:0000763
Module_01	Myeloid cell	4.47039	Digestive system	Fetal	Fetal_HCA_Liver	CL:0000763
Module_01	Myeloid cell	4.32077	Integumentary system	Adult	TS_Skin	CL:0000763
Module_01	Myeloid cell	4.29395	Reproductive system	Fetal	Fetal_HCA_Placenta	CL:0000763
Module_01	Myeloid cell	4.26277	Muscular system	Fetal	Fetal_HCA_Muscle	CL:0000763
Module_01	Myeloid cell	4.16957	Digestive system	Fetal	Fetal_HCA_Stomach	CL:0000763
Module_01	Myeloid cell	4.06381	Lymphatic system	Fetal	Fetal_HCA_Spleen	CL:0000763
Module_01	Myeloid cell	3.97592	Endocrine system	Adult	AdultAdrenalGland	CL:0000763
Module_01	Myeloid cell	0.0363569	Lymphatic system	Adult	TS_Bone_Marrow	CL:0000763
Module_01	Immune cell	5.12187	Digestive system	Adult	TS_Tongue	#N/A
Module_01	Monocyte	5.07402	Sensory system	Adult	TS_Eye	CL:0000576
Module_01	Monocyte	4.9248	Digestive system	Adult	TS_Salivary_Gland	CL:0000576
Module_01	Monocyte	4.85352	Respiratory system	Adult	TS_Lung	CL:0000576
Module_01	Monocyte	4.72107	Lymphatic system	Adult	TS_Thymus	CL:0000576
Module_01	Monocyte	4.6938	Lymphatic system	Adult	TS_Lymph_Node	CL:0000576
Module_01	Monocyte	4.66826	Lymphatic system	Adult	TS_Lymph_Node	CL:0000576
Module_01	Monocyte	4.57978	Endocrine system	Neonatal	NeonatalAdrenalGland	CL:0000576
Module_01	Monocyte	4.47546	Urinary system	Adult	AdultKidney	CL:0000576
Module_01	Monocyte	4.44596	Endocrine system	Fetal	FetalAdrenalGland	CL:0000576
Module_01	Monocyte	4.43659	Digestive system	Fetal	FetalPancreas	CL:0000576
Module_01	Monocyte	4.41407	Respiratory system	Adult	TS_Lung	CL:0000576
Module_01	Monocyte	4.40972	Lymphatic system	Adult	TS_Lymph_Node	CL:0000576
Module_01	Monocyte	4.3805	Respiratory system	Adult	AdultPleura	CL:0000576
Module_01	Monocyte	4.36471	Digestive system	Fetal	FetalLiver	CL:0000576
Module_01	Monocyte	4.34952	Respiratory system	Adult	Madissoon_2020_lung	CL:0000576
Module_01	Monocyte	4.34213	Respiratory system	Adult	TS_Lung	CL:0000576
Module_01	Monocyte	4.25978	Integumentary system	Adult	AdultOmentum	CL:0000576
Module_01	Monocyte	4.25681	Urinary system	Adult	AdultBladder	CL:0000576
Module_01	Monocyte	4.22831	Reproductive system	Neonatal	CordBloodCD34P	CL:0000576
Module_01	Monocyte	4.22284	Lymphatic system	Adult	Madissoon_2020_spleen	CL:0000576
Module_01	Monocyte	4.21478	Nervous system	Adult	AdultCerebellum	CL:0000576
Module_01	Monocyte	4.19658	Digestive system	Adult	AdultEsophagus	CL:0000576
Module_01	Monocyte	4.18903	Cardiovascular system	Adult	AdultHeart	CL:0000576
Module_01	Monocyte	4.18655	Respiratory system	Adult	AdultLung	CL:0000576
Module_01	Monocyte	4.15557	Nervous system	Fetal	FetalSpinalCord	CL:0000576
Module_01	Monocyte	4.14875	Endocrine system	Adult	AdultThyroid	CL:0000576
Module_01	Monocyte	4.11216	Digestive system	Adult	TS_Liver	CL:0000576
Module_01	Monocyte	4.10402	Lymphatic system	Adult	AdultPeripheralBlood	CL:0000576
Module_01	Monocyte	4.08822	Reproductive system	Neonatal	CordBlood	CL:0000576
Module_01	Monocyte	4.06199	Digestive system	Adult	AdultLiver	CL:0000576
Module_01	Monocyte	4.05659	Reproductive system	Adult	TS_Prostate	CL:0000576
Module_01	Monocyte	3.8724	Lymphatic system	Adult	TS_Bone_Marrow	CL:0000576
Module_01	Monocyte	3.79038	Reproductive system	Maternal-Fetal	VentoTormo_2018_decidua	CL:0000576
Module_01	Monocyte	3.71257	Lymphatic system	Adult	TS_Spleen	CL:0000576
Module_01	Monocyte	3.01963	Lymphatic system	Adult	TS_Spleen	CL:0000576
Module_01	Monocyte	2.1476	Lymphatic system	Adult	TS_Blood	CL:0000576
Module_01	Monocyte	1.77831	Lymphatic system	Adult	TS_Blood	CL:0000576
Module_01	Monocyte	0.394588	Digestive system	Adult	TS_Large_Intestine	CL:0000576
Module_01	Monocyte	0.328441	Digestive system	Adult	TS_Small_Intestine	CL:0000576
Module_01	Dendritic cell	4.89476	Digestive system	Adult	Madissoon_2020_oesophagus	CL:0000451
Module_01	Dendritic cell	4.78188	Reproductive system	Fetal	FetalFemaleGonad	CL:0000451
Module_01	Dendritic cell	4.68511	Urinary system	Adult	AdultKidney	CL:0000451
Module_01	Dendritic cell	4.6521	Reproductive system	Adult	AdultFallopiantube	CL:0000451
Module_01	Dendritic cell	4.58645	Endocrine system	Fetal	FetalAdrenalGland	CL:0000451
Module_01	Dendritic cell	4.56997	Digestive system	Adult	AdultTransverseColon	CL:0000451
Module_01	Dendritic cell	4.51288	Digestive system	Adult	AdultJeJunum	CL:0000451
Module_01	Dendritic cell	4.46538	Lymphatic system	Adult	TS_Thymus	CL:0000451
Module_01	Dendritic cell	4.46044	Muscular system	Adult	AdultMuscle	CL:0000451
Module_01	Dendritic cell	4.45555	Digestive system	Fetal	FetalIntestine	CL:0000451
Module_01	Dendritic cell	4.45073	Digestive system	Adult	AdultEsophagus	CL:0000451
Module_01	Dendritic cell	4.44124	Digestive system	Fetal	FetalLiver	CL:0000451
Module_01	Dendritic cell	4.40541	Reproductive system	Adult	AdultProstate	CL:0000451
Module_01	Dendritic cell	4.37649	Respiratory system	Adult	Madissoon_2020_lung	CL:0000451
Module_01	Dendritic cell	4.3686	Respiratory system	Adult	TS_Lung	CL:0000451
Module_01	Dendritic cell	4.36086	Digestive system	Adult	AdultIleum	CL:0000451
Module_01	Dendritic cell	4.35704	Muscular system	Fetal	FetalMuscle	CL:0000451
Module_01	Dendritic cell	4.33849	Respiratory system	Fetal	FetalLung	CL:0000451
Module_01	Dendritic cell	4.31389	Digestive system	Adult	AdultDuodenum	CL:0000451
Module_01	Dendritic cell	4.3105	Endocrine system	Adult	AdultThyroid	CL:0000451
Module_01	Dendritic cell	4.30379	Urinary system	Fetal	FetalKidney	CL:0000451
Module_01	Dendritic cell	4.2972	Digestive system	Adult	AdultStomach	CL:0000451
Module_01	Dendritic cell	4.29072	Digestive system	Adult	AdultSigmoidColon	CL:0000451
Module_01	Dendritic cell	4.24516	Integumentary system	Adult	AdultOmentum	CL:0000451
Module_01	Dendritic cell	4.24516	Lymphatic system	Adult	TS_Lymph_Node	CL:0000451
Module_01	Dendritic cell	4.23947	Digestive system	Fetal	FetalStomach	CL:0000451
Module_01	Dendritic cell	4.22556	Digestive system	Fetal	FetalPancreas	CL:0000451
Module_01	Dendritic cell	4.2095	Lymphatic system	Adult	Madissoon_2020_spleen	CL:0000451
Module_01	Dendritic cell	4.19913	Endocrine system	Neonatal	NeonatalAdrenalGland	CL:0000451
Module_01	Dendritic cell	4.16018	Respiratory system	Adult	AdultLung	CL:0000451
Module_01	Dendritic cell	4.13111	Respiratory system	Adult	AdultPleura	CL:0000451
Module_01	Dendritic cell	4.09604	Respiratory system	Adult	Madissoon_2020_lung	CL:0000451
Module_01	Dendritic cell	4.08245	Digestive system	Adult	AdultRectum	CL:0000451
Module_01	Dendritic cell	4.08055	Digestive system	Adult	AdultEpityphlon	CL:0000451
Module_01	Dendritic cell	4.07116	Lymphatic system	Adult	AdultBoneMarrow	CL:0000451
Module_01	Dendritic cell	4.04253	Lymphatic system	Fetal	FetalThymus	CL:0000451
Module_01	Dendritic cell	4.00705	Urinary system	Adult	AdultBladder	CL:0000451
Module_01	Dendritic cell	3.92335	Reproductive system	Neonatal	CordBloodCD34P	CL:0000451
Module_01	Dendritic cell	3.87921	Digestive system	Adult	AdultLiver	CL:0000451
Module_01	Dendritic cell	3.35052	Cardiovascular system	Adult	AdultHeart	CL:0000451
Module_01	Dendritic cell	3.32614	Lymphatic system	Adult	TS_Lymph_Node	CL:0000451
Module_01	Dendritic cell	3.22613	Digestive system	Adult	TS_Liver	CL:0000451
Module_01	Dendritic cell	3.17649	Sensory system	Adult	TS_Eye	CL:0000451
Module_01	Dendritic cell	2.92113	Respiratory system	Adult	Madissoon_2020_lung	CL:0000451
Module_01	Dendritic cell	2.49135	Reproductive system	Maternal-Fetal	VentoTormo_2018_decidua	CL:0000451
Module_01	Dendritic cell	2.38058	Respiratory system	Adult	Madissoon_2020_lung	CL:0000451
Module_01	Dendritic cell	2.32316	Nervous system	Fetal	FetalSpinalCord	CL:0000451
Module_01	Dendritic cell	2.05326	Lymphatic system	Adult	AdultSpleen	CL:0000451
Module_01	Dendritic cell	1.8761	Reproductive system	Neonatal	CordBlood	CL:0000451
Module_01	Dendritic cell	1.74535	Lymphatic system	Adult	Madissoon_2020_spleen	CL:0000451
Module_01	Dendritic cell	1.5009	Lymphatic system	Adult	TS_Spleen	CL:0000451
Module_01	Dendritic cell	1.43361	Lymphatic system	Adult	AdultPeripheralBlood	CL:0000451
Module_01	Dendritic cell	1.30407	Lymphatic system	Adult	Madissoon_2020_spleen	CL:0000451
Module_01	Dendritic cell	0.446912	Lymphatic system	Adult	TS_Spleen	CL:0000451
Module_01	Neutrophil	4.8668	Digestive system	Adult	TS_Small_Intestine	CL:0000775
Module_01	Neutrophil	4.28751	Respiratory system	Adult	TS_Trachea	CL:0000775
Module_01	Neutrophil	4.26881	Integumentary system	Adult	TS_Fat	CL:0000775
Module_01	Neutrophil	4.20428	Digestive system	Adult	TS_Salivary_Gland	CL:0000775
Module_01	Neutrophil	4.17195	Respiratory system	Adult	AdultPleura	CL:0000775
Module_01	Neutrophil	4.15328	Integumentary system	Adult	AdultOmentum	CL:0000775
Module_01	Neutrophil	4.13327	Respiratory system	Adult	TS_Lung	CL:0000775
Module_01	Neutrophil	4.12682	Endocrine system	Fetal	FetalAdrenalGland	CL:0000775
Module_01	Neutrophil	4.10807	Lymphatic system	Adult	AdultSpleen	CL:0000775
Module_01	Neutrophil	4.09016	Lymphatic system	Adult	AdultBoneMarrow	CL:0000775
Module_01	Neutrophil	4.07677	Nervous system	Adult	AdultCerebellum	CL:0000775
Module_01	Neutrophil	4.03399	Urinary system	Fetal	FetalKidney	CL:0000775
Module_01	Neutrophil	4.03231	Digestive system	Adult	AdultEsophagus	CL:0000775
Module_01	Neutrophil	3.98181	Digestive system	Fetal	FetalLiver	CL:0000775
Module_01	Neutrophil	3.90644	Lymphatic system	Adult	TS_Bone_Marrow	CL:0000775
Module_01	Neutrophil	3.90278	Integumentary system	Fetal	FetalSkin	CL:0000775
Module_01	Neutrophil	3.88265	Nervous system	Fetal	FetalSpinalCord	CL:0000775
Module_01	Neutrophil	3.82475	Endocrine system	Fetal	FetalAdrenalGland	CL:0000775
Module_01	Neutrophil	3.42553	Lymphatic system	Adult	TS_Bone_Marrow	CL:0000775
Module_01	Neutrophil	3.34428	Lymphatic system	Adult	TS_Spleen	CL:0000775
Module_01	Neutrophil	3.29531	Lymphatic system	Adult	TS_Lymph_Node	CL:0000775
Module_01	Neutrophil	3.14287	Lymphatic system	Adult	Madissoon_2020_spleen	CL:0000775
Module_01	Neutrophil	3.05517	Lymphatic system	Adult	TS_Blood	CL:0000775
Module_01	Neutrophil	2.56894	Lymphatic system	Adult	TS_Bone_Marrow	CL:0000775
Module_01	Neutrophil	2.22256	Digestive system	Fetal	FetalLiver	CL:0000775
Module_01	Neutrophil	2.20443	Digestive system	Adult	AdultLiver	CL:0000775
Module_01	Neutrophil	1.99615	Reproductive system	Neonatal	CordBlood	CL:0000775
Module_01	Neutrophil	1.50297	Nervous system	Fetal	FetalSpinalCord	CL:0000775
Module_01	Neutrophil	0.273861	Lymphatic system	Adult	AdultPeripheralBlood	CL:0000775
Module_01	Neutrophil	0.259741	Lymphatic system	Adult	AdultBoneMarrow	CL:0000775
Module_01	Neutrophil	0.152779	Reproductive system	Neonatal	CordBloodCD34P	CL:0000775
Module_01	Neutrophil	0.0387586	Reproductive system	Neonatal	CordBlood	CL:0000775
Module_01	Neutrophil	0.0358463	Reproductive system	Neonatal	CordBloodCD34P	CL:0000775
Module_01	Neutrophil	0.0305638	Digestive system	Adult	TS_Liver	CL:0000775
Module_02	Fibroblast	4.94071	Endocrine system	Fetal	FetalAdrenalGland	CL:0000057
Module_02	Fibroblast	4.79297	Digestive system	Adult	AdultStomach	CL:0000057
Module_02	Fibroblast	4.58645	Digestive system	Adult	AdultGallbladder	CL:0000057
Module_02	Fibroblast	4.45073	Respiratory system	Adult	Madissoon_2020_lung	CL:0000057
Module_02	Fibroblast	3.91387	Urinary system	Adult	AdultBladder	CL:0000057
Module_02	Fibroblast	3.89437	Respiratory system	Adult	AdultPleura	CL:0000057
Module_02	Fibroblast	3.87806	Digestive system	Adult	Madissoon_2020_oesophagus	CL:0000057
Module_02	Fibroblast	3.82475	Respiratory system	Adult	Braga_2020_lung	CL:0000057
Module_02	Fibroblast	3.78673	Respiratory system	Adult	AdultTrachea	CL:0000057
Module_02	Fibroblast	3.45254	Sensory system	Adult	Voigt_2019_retina_1	CL:0000057
Module_02	Fibroblast	3.40989	Reproductive system	Fetal	FetalFemaleGonad	CL:0000057
Module_02	Fibroblast	3.37364	Reproductive system	Adult	AdultFallopiantube	CL:0000057
Module_02	Fibroblast	3.25813	Reproductive system	Adult	Placenta	CL:0000057
Module_02	Fibroblast	3.1819	Respiratory system	Adult	TS_Trachea	CL:0000057
Module_02	Fibroblast	3.1563	Integumentary system	Adult	AdultAdipose	CL:0000057
Module_02	Fibroblast	3.13815	Respiratory system	Adult	TS_Lung	CL:0000057
Module_02	Fibroblast	3.01669	Digestive system	Adult	AdultEsophagus	CL:0000057
Module_02	Fibroblast	2.96142	Cardiovascular system	Adult	TS_Heart	CL:0000057
Module_02	Fibroblast	2.56224	Cardiovascular system	Adult	AdultArtery	CL:0000057
Module_02	Fibroblast	2.53164	Integumentary system	Adult	AdultOmentum	CL:0000057
Module_02	Fibroblast	2.44162	Endocrine system	Adult	AdultThyroid	CL:0000057
Module_02	Fibroblast	2.40795	Cardiovascular system	Adult	TS_Vasculature	CL:0000057
Module_02	Fibroblast	2.3207	Digestive system	Adult	TS_Pancreas	CL:0000057
Module_02	Fibroblast	2.26098	Integumentary system	Adult	TS_Fat	CL:0000057
Module_02	Fibroblast	2.15542	Lymphatic system	Adult	TS_Thymus	CL:0000057
Module_02	Fibroblast	2.12903	Digestive system	Adult	TS_Small_Intestine	CL:0000057
Module_02	Fibroblast	2.02395	Digestive system	Adult	TS_Large_Intestine	CL:0000057
Module_02	Fibroblast	1.97363	Sensory system	Adult	TS_Eye	CL:0000057
Module_02	Fibroblast	1.97011	Digestive system	Adult	TS_Salivary_Gland	CL:0000057
Module_02	Fibroblast	1.66101	Digestive system	Adult	TS_Tongue	CL:0000057
Module_02	Fibroblast	1.60741	Reproductive system	Adult	TS_Prostate	CL:0000057
Module_02	Fibroblast	1.54913	Urinary system	Fetal	FetalKidney	CL:0000057
Module_02	Fibroblast	1.50469	Sensory system	Adult	Voigt_2019_retina_2	CL:0000057
Module_02	Fibroblast	1.47555	Reproductive system	Adult	AdultUterus	CL:0000057
Module_02	Fibroblast	1.46917	Urinary system	Adult	TS_Bladder	CL:0000057
Module_02	Fibroblast	1.44456	Endocrine system	Adult	TS_Mammary	CL:0000057
Module_02	Fibroblast	1.43068	Sensory system	Adult	TS_Eye	CL:0000057
Module_02	Fibroblast	1.41974	Digestive system	Adult	TS_Liver	CL:0000057
Module_02	Fibroblast	1.20667	Sensory system	Adult	van_Zyl_eye_2020	CL:0000057
Module_02	Fibroblast	0.995504	Digestive system	Fetal	FetalPancreas	CL:0000057
Module_02	Fibroblast	0.861384	Reproductive system	Fetal	FetalMaleGonad	CL:0000057
Module_02	Fibroblast	0.483218	Reproductive system	Adult	TS_Uterus	CL:0000057
Module_02	Stromal cell	4.84066	Respiratory system	Adult	AdultTrachea	CL:0000499
Module_02	Stromal cell	4.6521	Integumentary system	Adult	AdultAdipose	CL:0000499
Module_02	Stromal cell	4.64425	Digestive system	Adult	AdultAscendingColon	CL:0000499
Module_02	Stromal cell	4.629	Digestive system	Adult	AdultRectum	CL:0000499
Module_02	Stromal cell	4.55414	Digestive system	Adult	AdultStomach	CL:0000499
Module_02	Stromal cell	4.43891	Digestive system	Fetal	FetalPancreas	CL:0000499
Module_02	Stromal cell	4.40972	Digestive system	Adult	AdultPancreas	CL:0000499
Module_02	Stromal cell	4.32077	Urinary system	Adult	AdultBladder	CL:0000499
Module_02	Stromal cell	4.11422	Digestive system	Adult	AdultSigmoidColon	CL:0000499
Module_02	Stromal cell	4.08629	Reproductive system	Adult	AdultFallopiantube	CL:0000499
Module_02	Stromal cell	4.06018	Digestive system	Adult	AdultEsophagus	CL:0000499
Module_02	Stromal cell	4.01907	Digestive system	Adult	AdultIleum	CL:0000499
Module_02	Stromal cell	3.93175	Digestive system	Adult	AdultTransverseColon	CL:0000499
Module_02	Stromal cell	3.66187	Digestive system	Adult	AdultStomach	CL:0000499
Module_02	Stromal cell	3.54888	Endocrine system	Adult	AdultThyroid	CL:0000499
Module_02	Stromal cell	3.4299	Lymphatic system	Fetal	Fetal_HCA_Thymus	CL:0000499
Module_02	Stromal cell	3.35716	Integumentary system	Adult	AdultOmentum	CL:0000499
Module_02	Stromal cell	3.33756	Digestive system	Adult	AdultJeJunum	CL:0000499
Module_02	Stromal cell	3.27307	Digestive system	Fetal	FetalPancreas	CL:0000499
Module_02	Stromal cell	3.26062	Digestive system	Fetal	FetalIntestine	CL:0000499
Module_02	Stromal cell	3.24971	Endocrine system	Adult	AdultAdrenalGland	CL:0000499
Module_02	Stromal cell	3.14129	Cardiovascular system	Adult	AdultHeart	CL:0000499
Module_02	Stromal cell	3.10056	Reproductive system	Adult	AdultUterus	CL:0000499
Module_02	Stromal cell	3.09765	Respiratory system	Adult	AdultLung	CL:0000499
Module_02	Stromal cell	3.0384	Cardiovascular system	Fetal	FetalHeart	CL:0000499
Module_02	Stromal cell	2.97046	Integumentary system	Fetal	FetalSkin	CL:0000499
Module_02	Stromal cell	2.93747	Reproductive system	Maternal-Fetal	VentoTormo_2018_decidua	CL:0000499
Module_02	Stromal cell	2.86757	Digestive system	Fetal	Fetal_HCA_Stomach	CL:0000499
Module_02	Stromal cell	2.83666	Endocrine system	Fetal	Fetal_HCA_Adrenal	CL:0000499
Module_02	Stromal cell	2.77909	Digestive system	Fetal	Fetal_HCA_Pancreas	CL:0000499
Module_02	Stromal cell	2.75622	Digestive system	Fetal	Fetal_HCA_Intestine	CL:0000499
Module_02	Stromal cell	2.55413	Integumentary system	Adult	TS_Skin	CL:0000499
Module_02	Stromal cell	2.54915	Reproductive system	Fetal	Fetal_HCA_Placenta	CL:0000499
Module_02	Stromal cell	2.43687	Reproductive system	Maternal-Fetal	VentoTormo_2018_decidua	CL:0000499
Module_02	Stromal cell	2.41661	Reproductive system	Maternal-Fetal	VentoTormo_2018_decidua	CL:0000499
Module_02	Stromal cell	2.39616	Muscular system	Fetal	FetalMuscle	CL:0000499
Module_02	Stromal cell	2.24804	Digestive system	Fetal	FetalStomach	CL:0000499
Module_02	Stromal cell	2.15726	Lymphatic system	Adult	TS_Lymph_Node	CL:0000499
Module_02	Stromal cell	2.05507	Skeletal system	Fetal	FetalRib	CL:0000499
Module_02	Stromal cell	1.93218	Sensory system	Fetal	Fetal_HCA_Eye	CL:0000499
Module_02	Stromal cell	1.89014	Reproductive system	Adult	ChorionicVillus	CL:0000499
Module_02	Stromal cell	1.72065	Muscular system	Fetal	Fetal_HCA_Muscle	CL:0000499
Module_02	Stromal cell	1.66191	Cardiovascular system	Fetal	Fetal_HCA_Heart	CL:0000499
Module_02	Stromal cell	1.44904	Respiratory system	Fetal	Fetal_HCA_Lung	CL:0000499
Module_02	Stromal cell	1.43712	Lymphatic system	Fetal	Fetal_HCA_Spleen	CL:0000499
Module_02	Stromal cell	1.40618	Reproductive system	Adult	Placenta	CL:0000499
Module_02	Stromal cell	1.33462	Urinary system	Fetal	FetalKidney	CL:0000499
Module_02	Stromal cell	1.30439	Urinary system	Fetal	Fetal_HCA_Kidney	CL:0000499
Module_02	Stromal cell	1.09979	Cardiovascular system	Adult	AdultArtery	CL:0000499
Module_02	Stromal cell	0.912966	Endocrine system	Fetal	FetalAdrenalGland	CL:0000499
Module_02	Stromal cell	0.517226	Respiratory system	Fetal	FetalLung	CL:0000499
Module_02	Stromal cell	0.313855	Sensory system	Adult	TS_Eye	CL:0000499
Module_02	Stromal cell	0.257959	Skeletal system	Fetal	FetalCalvaria	CL:0000499
Module_02	Stromal cell	0.226134	Reproductive system	Adult	Placenta	CL:0000499
Module_02	Stromal cell	0.0199305	Digestive system	Adult	AdultGallbladder	CL:0000499
Module_02	Stromal cell	0.0194813	Respiratory system	Adult	AdultPleura	CL:0000499
Module_02	Stromal cell	0.0178292	Reproductive system	Adult	TS_Prostate	CL:0000499
Module_02	Smooth muscle cell	4.8282	Nervous system	Adult	AdultCerebellum	CL:0000192
Module_02	Smooth muscle cell	4.63655	Muscular system	Adult	AdultMuscle	CL:0000192
Module_02	Smooth muscle cell	4.28751	Nervous system	Adult	AdultTemporalLobe	CL:0000192
Module_02	Smooth muscle cell	3.59627	Reproductive system	Fetal	FetalFemaleGonad	CL:0000192
Module_02	Smooth muscle cell	3.39485	Respiratory system	Adult	AdultLung	CL:0000192
Module_02	Smooth muscle cell	3.17496	Reproductive system	Adult	AdultCervix	CL:0000192
Module_02	Smooth muscle cell	3.12048	Digestive system	Fetal	Fetal_HCA_Pancreas	CL:0000192
Module_02	Smooth muscle cell	3.02046	Muscular system	Fetal	FetalMuscle	CL:0000192
Module_02	Smooth muscle cell	2.86395	Integumentary system	Fetal	FetalSkin	CL:0000192
Module_02	Smooth muscle cell	2.75519	Cardiovascular system	Fetal	Fetal_HCA_Heart	CL:0000192
Module_02	Smooth muscle cell	2.74404	Digestive system	Fetal	FetalIntestine	CL:0000192
Module_02	Smooth muscle cell	2.70896	Respiratory system	Adult	TS_Lung	CL:0000192
Module_02	Smooth muscle cell	2.69945	Respiratory system	Adult	TS_Trachea	CL:0000192
Module_02	Smooth muscle cell	2.63352	Endocrine system	Adult	AdultThyroid	CL:0000192
Module_02	Smooth muscle cell	2.58424	Respiratory system	Adult	TS_Lung	CL:0000192
Module_02	Smooth muscle cell	2.55654	Digestive system	Fetal	FetalPancreas	CL:0000192
Module_02	Smooth muscle cell	2.54678	Reproductive system	Fetal	Fetal_HCA_Placenta	CL:0000192
Module_02	Smooth muscle cell	2.46045	Muscular system	Fetal	Fetal_HCA_Muscle	CL:0000192
Module_02	Smooth muscle cell	2.43204	Urinary system	Fetal	FetalKidney	CL:0000192
Module_02	Smooth muscle cell	2.24085	Digestive system	Adult	AdultTransverseColon	CL:0000192
Module_02	Smooth muscle cell	2.21459	Cardiovascular system	Adult	TS_Heart	CL:0000192
Module_02	Smooth muscle cell	2.20862	Endocrine system	Fetal	FetalAdrenalGland	CL:0000192
Module_02	Smooth muscle cell	2.20813	Respiratory system	Adult	AdultTrachea	CL:0000192
Module_02	Smooth muscle cell	2.17762	Digestive system	Fetal	Fetal_HCA_Intestine	CL:0000192
Module_02	Smooth muscle cell	2.0958	Respiratory system	Fetal	FetalLung	CL:0000192
Module_02	Smooth muscle cell	2.06376	Endocrine system	Neonatal	NeonatalAdrenalGland	CL:0000192
Module_02	Smooth muscle cell	2.04388	Reproductive system	Adult	AdultUterus	CL:0000192
Module_02	Smooth muscle cell	1.93346	Urinary system	Adult	AdultBladder	CL:0000192
Module_02	Smooth muscle cell	1.75912	Cardiovascular system	Adult	AdultArtery	CL:0000192
Module_02	Smooth muscle cell	1.71165	Lymphatic system	Adult	TS_Thymus	CL:0000192
Module_02	Smooth muscle cell	1.57896	Digestive system	Adult	AdultSigmoidColon	CL:0000192
Module_02	Smooth muscle cell	1.53266	Urinary system	Adult	AdultKidney	CL:0000192
Module_02	Smooth muscle cell	1.51878	Digestive system	Fetal	FetalStomach	CL:0000192
Module_02	Smooth muscle cell	1.46141	Reproductive system	Adult	TS_Prostate	CL:0000192
Module_02	Smooth muscle cell	1.3914	Endocrine system	Adult	AdultAdrenalGland	CL:0000192
Module_02	Smooth muscle cell	1.38941	Reproductive system	Adult	Placenta	CL:0000192
Module_02	Smooth muscle cell	1.07443	Endocrine system	Adult	TS_Mammary	CL:0000192
Module_02	Smooth muscle cell	1.02764	Cardiovascular system	Fetal	FetalHeart	CL:0000192
Module_02	Smooth muscle cell	0.986427	Reproductive system	Adult	TS_Uterus	CL:0000192
Module_02	Smooth muscle cell	0.943259	Digestive system	Adult	AdultStomach	CL:0000192
Module_02	Smooth muscle cell	0.888157	Urinary system	Adult	TS_Bladder	CL:0000192
Module_02	Smooth muscle cell	0.882921	Cardiovascular system	Adult	TS_Vasculature	CL:0000192
Module_02	Smooth muscle cell	0.862952	Digestive system	Adult	AdultJeJunum	CL:0000192
Module_02	Smooth muscle cell	0.549184	Digestive system	Adult	AdultIleum	CL:0000192
Module_02	Smooth muscle cell	0.532683	Digestive system	Adult	AdultGallbladder	CL:0000192
Module_02	Smooth muscle cell	0.480667	Digestive system	Adult	AdultEsophagus	CL:0000192
Module_02	Smooth muscle cell	0.344203	Muscular system	Adult	TS_Muscle	CL:0000192
Module_02	Smooth muscle cell	0.285706	Cardiovascular system	Adult	AdultHeart	CL:0000192
Module_02	Smooth muscle cell	0.283533	Sensory system	Fetal	Fetal_HCA_Eye	CL:0000192
Module_02	Smooth muscle cell	0.20901	Reproductive system	Adult	AdultFallopiantube	CL:0000192
Module_02	Smooth muscle cell	0.0415292	Sensory system	Adult	van_Zyl_eye_2020	CL:0000192
Module_02	Mesenchymal stem cell	4.66826	Lymphatic system	Fetal	Fetal_HCA_Spleen	CL:0000134
Module_02	Mesenchymal stem cell	4.34581	Respiratory system	Adult	AdultLung	CL:0000134
Module_02	Mesenchymal stem cell	4.02234	Digestive system	Fetal	Fetal_HCA_Pancreas	CL:0000134
Module_02	Mesenchymal stem cell	3.94234	Digestive system	Fetal	FetalStomach	CL:0000134
Module_02	Mesenchymal stem cell	3.42698	Digestive system	Adult	Enge_2017_Pancreas	CL:0000134
Module_02	Mesenchymal stem cell	3.06112	Nervous system	Fetal	FetalBrain	CL:0000134
Module_02	Mesenchymal stem cell	2.9617	Digestive system	Fetal	FetalPancreas	CL:0000134
Module_02	Mesenchymal stem cell	2.90919	Nervous system	Fetal	FetalSpinalCord	CL:0000134
Module_02	Mesenchymal stem cell	2.7329	Digestive system	Fetal	FetalIntestine	CL:0000134
Module_02	Mesenchymal stem cell	2.55874	Urinary system	Fetal	FetalKidney	CL:0000134
Module_02	Mesenchymal stem cell	2.55839	Reproductive system	Fetal	FetalMaleGonad	CL:0000134
Module_02	Mesenchymal stem cell	2.52351	Sensory system	Fetal	FetalEyes	CL:0000134
Module_02	Mesenchymal stem cell	2.18338	Reproductive system	Fetal	FetalFemaleGonad	CL:0000134
Module_02	Mesenchymal stem cell	1.98928	Skeletal system	Fetal	FetalRib	CL:0000134
Module_02	Mesenchymal stem cell	1.85206	Skeletal system	Fetal	FetalCalvaria	CL:0000134
Module_02	Mesenchymal stem cell	1.79986	Respiratory system	Fetal	FetalLung	CL:0000134
Module_02	Mesenchymal stem cell	1.53423	Endocrine system	Fetal	FetalAdrenalGland	CL:0000134
Module_02	Mesenchymal stem cell	1.42231	Muscular system	Adult	TS_Muscle	CL:0000134
Module_02	Mesenchymal stem cell	1.38056	Cardiovascular system	Fetal	FetalHeart	CL:0000134
Module_02	Mesenchymal stem cell	1.34823	Integumentary system	Adult	TS_Fat	CL:0000134
Module_02	Mesenchymal stem cell	1.02415	Muscular system	Fetal	FetalMuscle	CL:0000134
Module_02	Mesenchymal stem cell	0.633987	Integumentary system	Fetal	FetalSkin	CL:0000134
Module_02	Beam A cell	4.42743	Sensory system	Adult	van_Zyl_eye_2020	#N/A
Module_02	Pericyte cell	4.30048	Reproductive system	Maternal-Fetal	VentoTormo_2018_decidua	CL:0000669
Module_02	Pericyte cell	3.28076	Sensory system	Adult	Voigt_2019_retina_2	CL:0000669
Module_02	Pericyte cell	3.00295	Nervous system	Adult	Lake_2017_VisualCortex	CL:0000669
Module_02	Pericyte cell	2.88837	Nervous system	Adult	Lake_2017_CerebellarHemisphere	CL:0000669
Module_02	Pericyte cell	2.46207	Sensory system	Adult	Voigt_2019_retina_1	CL:0000669
Module_02	Pericyte cell	2.3796	Endocrine system	Adult	TS_Mammary	CL:0000669
Module_02	Pericyte cell	2.00302	Nervous system	Adult	Lake_2017_FrontalCortex	CL:0000669
Module_02	Pericyte cell	1.96975	Digestive system	Adult	TS_Tongue	CL:0000669
Module_02	Pericyte cell	1.85467	Reproductive system	Maternal-Fetal	VentoTormo_2018_decidua	CL:0000669
Module_02	Pericyte cell	1.84437	Sensory system	Adult	van_Zyl_eye_2020	CL:0000669
Module_02	Pericyte cell	1.38076	Digestive system	Adult	TS_Salivary_Gland	CL:0000669
Module_02	Pericyte cell	1.12401	Respiratory system	Adult	TS_Lung	CL:0000669
Module_02	Pericyte cell	1.01926	Urinary system	Adult	TS_Bladder	CL:0000669
Module_02	Pericyte cell	1.00628	Reproductive system	Adult	TS_Uterus	CL:0000669
Module_02	Pericyte cell	0.910053	Cardiovascular system	Adult	TS_Vasculature	CL:0000669
Module_02	Pericyte cell	0.552547	Muscular system	Adult	TS_Muscle	CL:0000669
Module_02	Endothelial cell	4.17918	Nervous system	Fetal	Fetal_HCA_Cerebrum_10k	CL:0000115
Module_02	Endothelial cell	3.94774	Respiratory system	Adult	AdultTrachea	CL:0000115
Module_02	Endothelial cell	3.83282	Nervous system	Adult	Lake_2017_CerebellarHemisphere	CL:0000115
Module_02	Endothelial cell	3.56199	Nervous system	Fetal	FetalSpinalCord	CL:0000115
Module_02	Endothelial cell	3.45254	Nervous system	Adult	AdultCerebellum	CL:0000115
Module_02	Endothelial cell	3.44485	Respiratory system	Adult	Braga_2020_lung	CL:0000115
Module_02	Endothelial cell	3.41905	Nervous system	Fetal	Fetal_HCA_Cerebellum_10k	CL:0000115
Module_02	Endothelial cell	3.26109	Digestive system	Adult	AdultStomach	CL:0000115
Module_02	Endothelial cell	2.88275	Sensory system	Adult	van_Zyl_eye_2020	CL:0000115
Module_02	Endothelial cell	2.83316	Respiratory system	Adult	AdultLung	CL:0000115
Module_02	Endothelial cell	2.79949	Respiratory system	Adult	Madissoon_2020_lung	CL:0000115
Module_02	Endothelial cell	2.71302	Endocrine system	Adult	AdultAdrenalGland	CL:0000115
Module_02	Endothelial cell	2.61438	Digestive system	Adult	AdultEsophagus	CL:0000115
Module_02	Endothelial cell	2.59469	Integumentary system	Fetal	FetalSkin	CL:0000115
Module_02	Endothelial cell	2.57995	Endocrine system	Adult	AdultAdrenalGland	CL:0000115
Module_02	Endothelial cell	2.56656	Respiratory system	Adult	Braga_2020_lung	CL:0000115
Module_02	Endothelial cell	2.4211	Respiratory system	Adult	Madissoon_2020_lung	CL:0000115
Module_02	Endothelial cell	2.30143	Digestive system	Adult	Madissoon_2020_oesophagus	CL:0000115
Module_02	Endothelial cell	2.24587	Sensory system	Fetal	FetalEyes	CL:0000115
Module_02	Endothelial cell	2.23041	Digestive system	Adult	AdultStomach	CL:0000115
Module_02	Endothelial cell	2.21099	Reproductive system	Fetal	FetalFemaleGonad	CL:0000115
Module_02	Endothelial cell	2.14315	Digestive system	Fetal	Fetal_HCA_Pancreas	CL:0000115
Module_02	Endothelial cell	2.02376	Respiratory system	Adult	TS_Lung	CL:0000115
Module_02	Endothelial cell	1.97999	Digestive system	Adult	Madissoon_2020_oesophagus	CL:0000115
Module_02	Endothelial cell	1.97093	Endocrine system	Neonatal	NeonatalAdrenalGland	CL:0000115
Module_02	Endothelial cell	1.92947	Digestive system	Adult	AdultLiver	CL:0000115
Module_02	Endothelial cell	1.91407	Muscular system	Fetal	FetalMuscle	CL:0000115
Module_02	Endothelial cell	1.83975	Reproductive system	Adult	AdultFallopiantube	CL:0000115
Module_02	Endothelial cell	1.8348	Respiratory system	Fetal	Fetal_HCA_Lung	CL:0000115
Module_02	Endothelial cell	1.83159	Urinary system	Adult	AdultKidney	CL:0000115
Module_02	Endothelial cell	1.81153	Endocrine system	Fetal	FetalAdrenalGland	CL:0000115
Module_02	Endothelial cell	1.80245	Digestive system	Adult	Madissoon_2020_oesophagus	CL:0000115
Module_02	Endothelial cell	1.80099	Sensory system	Adult	van_Zyl_eye_2020	CL:0000115
Module_02	Endothelial cell	1.72303	Digestive system	Fetal	FetalIntestine	CL:0000115
Module_02	Endothelial cell	1.71185	Urinary system	Fetal	Fetal_HCA_Kidney	CL:0000115
Module_02	Endothelial cell	1.63738	Lymphatic system	Adult	AdultSpleen	CL:0000115
Module_02	Endothelial cell	1.61094	Urinary system	Adult	AdultBladder	CL:0000115
Module_02	Endothelial cell	1.60479	Endocrine system	Neonatal	NeonatalAdrenalGland	CL:0000115
Module_02	Endothelial cell	1.56414	Digestive system	Fetal	FetalStomach	CL:0000115
Module_02	Endothelial cell	1.56347	Endocrine system	Adult	AdultThyroid	CL:0000115
Module_02	Endothelial cell	1.55427	Digestive system	Fetal	Fetal_HCA_Pancreas	CL:0000115
Module_02	Endothelial cell	1.52645	Endocrine system	Adult	AdultThyroid	CL:0000115
Module_02	Endothelial cell	1.51362	Nervous system	Adult	Lake_2017_FrontalCortex	CL:0000115
Module_02	Endothelial cell	1.45885	Respiratory system	Adult	AdultLung	CL:0000115
Module_02	Endothelial cell	1.45088	Digestive system	Fetal	FetalPancreas	CL:0000115
Module_02	Endothelial cell	1.42934	Sensory system	Adult	TS_Eye	CL:0000115
Module_02	Endothelial cell	1.42305	Urinary system	Fetal	FetalKidney	CL:0000115
Module_02	Endothelial cell	1.4225	Digestive system	Adult	AdultGallbladder	CL:0000115
Module_02	Endothelial cell	1.41969	Digestive system	Adult	AdultEsophagus	CL:0000115
Module_02	Endothelial cell	1.41136	Reproductive system	Fetal	FetalMaleGonad	CL:0000115
Module_02	Endothelial cell	1.39122	Reproductive system	Fetal	Fetal_HCA_Placenta	CL:0000115
Module_02	Endothelial cell	1.36745	Muscular system	Fetal	Fetal_HCA_Muscle	CL:0000115
Module_02	Endothelial cell	1.36594	Sensory system	Adult	Voigt_2019_retina_2	CL:0000115
Module_02	Endothelial cell	1.36471	Skeletal system	Fetal	FetalRib	CL:0000115
Module_02	Endothelial cell	1.36069	Respiratory system	Adult	AdultTrachea	CL:0000115
Module_02	Endothelial cell	1.33328	Skeletal system	Fetal	FetalCalvaria	CL:0000115
Module_02	Endothelial cell	1.32955	Respiratory system	Adult	TS_Lung	CL:0000115
Module_02	Endothelial cell	1.32646	Digestive system	Adult	AdultTransverseColon	CL:0000115
Module_02	Endothelial cell	1.25289	Digestive system	Fetal	Fetal_HCA_Intestine	CL:0000115
Module_02	Endothelial cell	1.24286	Digestive system	Adult	AdultDuodenum	CL:0000115
Module_02	Endothelial cell	1.2327	Digestive system	Fetal	Fetal_HCA_Intestine	CL:0000115
Module_02	Endothelial cell	1.22398	Digestive system	Adult	MacParland_2018_liver	CL:0000115
Module_02	Endothelial cell	1.19306	Cardiovascular system	Fetal	Fetal_HCA_Heart	CL:0000115
Module_02	Endothelial cell	1.13888	Lymphatic system	Adult	TS_Lymph_Node	CL:0000115
Module_02	Endothelial cell	1.12625	Respiratory system	Adult	AdultTrachea	CL:0000115
Module_02	Endothelial cell	1.12151	Digestive system	Fetal	FetalPancreas	CL:0000115
Module_02	Endothelial cell	1.11437	Lymphatic system	Fetal	Fetal_HCA_Thymus	CL:0000115
Module_02	Endothelial cell	1.1114	Cardiovascular system	Adult	AdultArtery	CL:0000115
Module_02	Endothelial cell	1.10774	Cardiovascular system	Fetal	FetalHeart	CL:0000115
Module_02	Endothelial cell	1.10422	Urinary system	Adult	TS_Bladder	CL:0000115
Module_02	Endothelial cell	1.09244	Sensory system	Adult	Voigt_2019_retina_2	CL:0000115
Module_02	Endothelial cell	1.07476	Respiratory system	Fetal	FetalLung	CL:0000115
Module_02	Endothelial cell	1.0128	Respiratory system	Adult	TS_Trachea	CL:0000115
Module_02	Endothelial cell	1.00985	Digestive system	Adult	TS_Salivary_Gland	CL:0000115
Module_02	Endothelial cell	1.0008	Nervous system	Adult	Lake_2017_VisualCortex	CL:0000115
Module_02	Endothelial cell	0.995411	Respiratory system	Adult	TS_Lung	CL:0000115
Module_02	Endothelial cell	0.961245	Reproductive system	Maternal-Fetal	VentoTormo_2018_decidua	CL:0000115
Module_02	Endothelial cell	0.953678	Endocrine system	Fetal	Fetal_HCA_Adrenal	CL:0000115
Module_02	Endothelial cell	0.950492	Muscular system	Fetal	Fetal_HCA_Muscle	CL:0000115
Module_02	Endothelial cell	0.945726	Digestive system	Adult	AdultIleum	CL:0000115
Module_02	Endothelial cell	0.920615	Respiratory system	Adult	AdultLung	CL:0000115
Module_02	Endothelial cell	0.920284	Endocrine system	Adult	TS_Mammary	CL:0000115
Module_02	Endothelial cell	0.913505	Digestive system	Adult	TS_Large_Intestine	CL:0000115
Module_02	Endothelial cell	0.883642	Reproductive system	Adult	TS_Uterus	CL:0000115
Module_02	Endothelial cell	0.86394	Lymphatic system	Adult	TS_Spleen	CL:0000115
Module_02	Endothelial cell	0.856335	Digestive system	Adult	TS_Salivary_Gland	CL:0000115
Module_02	Endothelial cell	0.839513	Cardiovascular system	Adult	AdultHeart	CL:0000115
Module_02	Endothelial cell	0.836842	Digestive system	Adult	AdultLiver	CL:0000115
Module_02	Endothelial cell	0.818534	Respiratory system	Adult	TS_Lung	CL:0000115
Module_02	Endothelial cell	0.810911	Cardiovascular system	Fetal	Fetal_HCA_Heart	CL:0000115
Module_02	Endothelial cell	0.808238	Reproductive system	Adult	AdultProstate	CL:0000115
Module_02	Endothelial cell	0.784632	Sensory system	Fetal	Fetal_HCA_Eye	CL:0000115
Module_02	Endothelial cell	0.782003	Digestive system	Adult	TS_Small_Intestine	CL:0000115
Module_02	Endothelial cell	0.777258	Sensory system	Adult	TS_Eye	CL:0000115
Module_02	Endothelial cell	0.774539	Digestive system	Adult	TS_Tongue	CL:0000115
Module_02	Endothelial cell	0.759448	Urinary system	Adult	TS_Bladder	CL:0000115
Module_02	Endothelial cell	0.748288	Sensory system	Adult	Voigt_2019_retina_1	CL:0000115
Module_02	Endothelial cell	0.746896	Sensory system	Adult	Voigt_2019_retina_2	CL:0000115
Module_02	Endothelial cell	0.740417	Lymphatic system	Adult	TS_Thymus	CL:0000115
Module_02	Endothelial cell	0.733223	Endocrine system	Adult	TS_Mammary	CL:0000115
Module_02	Endothelial cell	0.731855	Respiratory system	Adult	TS_Lung	CL:0000115
Module_02	Endothelial cell	0.705486	Reproductive system	Adult	AdultCervix	CL:0000115
Module_02	Endothelial cell	0.704331	Respiratory system	Adult	TS_Lung	CL:0000115
Module_02	Endothelial cell	0.692221	Lymphatic system	Adult	TS_Thymus	CL:0000115
Module_02	Endothelial cell	0.687724	Lymphatic system	Adult	TS_Thymus	CL:0000115
Module_02	Endothelial cell	0.664941	Respiratory system	Fetal	Fetal_HCA_Lung	CL:0000115
Module_02	Endothelial cell	0.647593	Digestive system	Adult	TS_Pancreas	CL:0000115
Module_02	Endothelial cell	0.635166	Digestive system	Adult	TS_Tongue	CL:0000115
Module_02	Endothelial cell	0.62539	Digestive system	Adult	TS_Tongue	CL:0000115
Module_02	Endothelial cell	0.614146	Reproductive system	Adult	TS_Prostate	CL:0000115
Module_02	Endothelial cell	0.60277	Urinary system	Adult	TS_Kidney	CL:0000115
Module_02	Endothelial cell	0.582279	Cardiovascular system	Fetal	Fetal_HCA_Heart	CL:0000115
Module_02	Endothelial cell	0.529341	Cardiovascular system	Adult	TS_Heart	CL:0000115
Module_02	Endothelial cell	0.517494	Reproductive system	Adult	AdultUterus	CL:0000115
Module_02	Endothelial cell	0.515968	Digestive system	Adult	TS_Liver	CL:0000115
Module_02	Endothelial cell	0.504383	Digestive system	Fetal	Fetal_HCA_Liver	CL:0000115
Module_02	Endothelial cell	0.499902	Reproductive system	Adult	TS_Uterus	CL:0000115
Module_02	Endothelial cell	0.479916	Cardiovascular system	Adult	TS_Vasculature	CL:0000115
Module_02	Endothelial cell	0.4738	Integumentary system	Adult	TS_Fat	CL:0000115
Module_02	Endothelial cell	0.461534	Integumentary system	Adult	TS_Skin	CL:0000115
Module_02	Endothelial cell	0.423967	Endocrine system	Adult	TS_Mammary	CL:0000115
Module_02	Endothelial cell	0.392279	Cardiovascular system	Adult	AdultArtery	CL:0000115
Module_02	Endothelial cell	0.383308	Muscular system	Adult	TS_Muscle	CL:0000115
Module_02	Endothelial cell	0.358757	Urinary system	Adult	AdultKidney	CL:0000115
Module_02	Endothelial cell	0.358709	Cardiovascular system	Adult	TS_Vasculature	CL:0000115
Module_02	Endothelial cell	0.323143	Cardiovascular system	Adult	TS_Vasculature	CL:0000115
Module_02	Endothelial cell	0.309146	Muscular system	Adult	TS_Muscle	CL:0000115
Module_02	Endothelial cell	0.23671	Muscular system	Adult	TS_Muscle	CL:0000115
Module_02	Endothelial cell	0.218361	Cardiovascular system	Fetal	Fetal_HCA_Heart	CL:0000115
Module_02	Endothelial cell	0.11523	Digestive system	Adult	TS_Liver	CL:0000115
Module_02	Endothelial cell	0.0895766	Reproductive system	Adult	AdultUterus	CL:0000115
Module_02	Endothelial cell	0.0621837	Urinary system	Adult	AdultBladder	CL:0000115
Module_02	Endothelial cell	0.0610279	Integumentary system	Adult	AdultOmentum	CL:0000115
Module_02	Endothelial cell	0.0216102	Lymphatic system	Fetal	Fetal_HCA_Spleen	CL:0000115
Module_03	Neuron	4.24804	Digestive system	Fetal	FetalStomach	CL:0000540
Module_03	Neuron	3.93701	Cardiovascular system	Fetal	FetalHeart	CL:0000540
Module_03	Neuron	3.59348	Endocrine system	Fetal	FetalAdrenalGland	CL:0000540
Module_03	Neuron	3.45176	Digestive system	Fetal	FetalPancreas	CL:0000540
Module_03	Neuron	3.36237	Urinary system	Fetal	FetalKidney	CL:0000540
Module_03	Neuron	3.32445	Digestive system	Fetal	Fetal_HCA_Pancreas	CL:0000540
Module_03	Neuron	3.27851	Cardiovascular system	Fetal	Fetal_HCA_Heart	CL:0000540
Module_03	Neuron	2.90689	Digestive system	Fetal	FetalIntestine	CL:0000540
Module_03	Neuron	2.71242	Cardiovascular system	Fetal	Fetal_HCA_Heart	CL:0000540
Module_03	Neuron	2.70441	Digestive system	Fetal	Fetal_HCA_Intestine	CL:0000540
Module_03	Neuron	2.67071	Nervous system	Fetal	FetalBrain	CL:0000540
Module_03	Neuron	2.42448	Endocrine system	Fetal	Fetal_HCA_Adrenal	CL:0000540
Module_03	Neuron	2.3189	Nervous system	Fetal	Fetal_HCA_Cerebellum_10k	CL:0000540
Module_03	Neuron	2.31196	Endocrine system	Fetal	Fetal_HCA_Adrenal	CL:0000540
Module_03	Neuron	2.30724	Sensory system	Fetal	FetalEyes	CL:0000540
Module_03	Neuron	2.27504	Respiratory system	Fetal	Fetal_HCA_Lung	CL:0000540
Module_03	Neuron	2.20712	Nervous system	Fetal	FetalSpinalCord	CL:0000540
Module_03	Neuron	2.04781	Nervous system	Fetal	Fetal_HCA_Cerebellum_10k	CL:0000540
Module_03	Neuron	1.78757	Muscular system	Fetal	FetalMuscle	CL:0000540
Module_03	Neuron	1.78028	Nervous system	Fetal	Fetal_HCA_Cerebellum_10k	CL:0000540
Module_03	Neuron	1.69958	Sensory system	Fetal	Fetal_HCA_Eye	CL:0000540
Module_03	Neuron	1.54502	Sensory system	Fetal	Fetal_HCA_Eye	CL:0000540
Module_03	Neuron	1.37553	Nervous system	Fetal	Fetal_HCA_Cerebrum_10k	CL:0000540
Module_03	Neuron	0.970729	Nervous system	Fetal	Fetal_HCA_Cerebellum_10k	CL:0000540
Module_03	Neuron	0.554715	Integumentary system	Fetal	FetalSkin	CL:0000540
Module_03	Neuron	0.281579	Nervous system	Fetal	Fetal_HCA_Cerebrum_10k	CL:0000540
Module_03	Pancreatic PP cell	4.22149	Digestive system	Adult	TS_Pancreas	CL:0002275
Module_03	Pancreatic PP cell	0.803139	Digestive system	Adult	Segerstolpe_2016_PancreaticIslets	CL:0002275
Module_03	Pancreatic D cell	3.64506	Digestive system	Adult	Enge_2017_Pancreas	CL:0000173
Module_03	Pancreatic D cell	3.58252	Digestive system	Adult	Segerstolpe_2016_PancreaticIslets	CL:0000173
Module_03	Endocrine cell	3.08418	Digestive system	Fetal	FetalPancreas	CL:0000163
Module_03	Endocrine cell	2.92452	Digestive system	Fetal	Fetal_HCA_Pancreas	CL:0000163
Module_03	Endocrine cell	2.48691	Digestive system	Adult	AdultStomach	CL:0000163
Module_03	Endocrine cell	1.2664	Endocrine system	Fetal	FetalAdrenalGland	CL:0000163
Module_03	Endocrine cell	0.918793	Digestive system	Adult	TS_Small_Intestine	CL:0000163
Module_03	Endocrine cell	0.802297	Digestive system	Adult	TS_Large_Intestine	CL:0000163
Module_03	Endocrine cell	0.258025	Respiratory system	Adult	TS_Trachea	CL:0000163
Module_03	Endocrine cell	0.111818	Nervous system	Fetal	FetalBrain	CL:0000163
Module_03	Epithelial cell	3.02078	Respiratory system	Fetal	Fetal_HCA_Lung	CL:0000066
Module_03	Epithelial cell	2.8728	Digestive system	Fetal	Fetal_HCA_Stomach	CL:0000066
Module_03	Epithelial cell	0.604136	Urinary system	Fetal	Fetal_HCA_Kidney	CL:0000066
Module_03	Epithelial cell	0.597322	Digestive system	Adult	TS_Salivary_Gland	CL:0000066
Module_03	Epithelial cell	0.591671	Urinary system	Adult	AdultKidney	CL:0000066
Module_03	Epithelial cell	0.496411	Reproductive system	Adult	Placenta	CL:0000066
Module_03	Epithelial cell	0.488494	Respiratory system	Adult	AdultLung	CL:0000066
Module_03	Epithelial cell	0.477423	Reproductive system	Adult	AdultCervix	CL:0000066
Module_03	Epithelial cell	0.473066	Reproductive system	Adult	TS_Uterus	CL:0000066
Module_03	Epithelial cell	0.439617	Reproductive system	Adult	TS_Uterus	CL:0000066
Module_03	Epithelial cell	0.421934	Reproductive system	Maternal-Fetal	VentoTormo_2018_decidua	CL:0000066
Module_03	Epithelial cell	0.394587	Reproductive system	Adult	ChorionicVillus	CL:0000066
Module_03	Epithelial cell	0.36188	Sensory system	Adult	TS_Eye	CL:0000066
Module_03	Epithelial cell	0.257008	Integumentary system	Adult	AdultOmentum	CL:0000066
Module_03	Epithelial cell	0.25	Respiratory system	Adult	Braga_2020_lung	CL:0000066
Module_03	Epithelial cell	0.235552	Lymphatic system	Adult	TS_Thymus	CL:0000066
Module_03	Epithelial cell	0.215087	Integumentary system	Fetal	FetalSkin	CL:0000066
Module_03	Epithelial cell	0.204039	Endocrine system	Adult	TS_Mammary	CL:0000066
Module_03	Epithelial cell	0.20232	Digestive system	Adult	AdultStomach	CL:0000066
Module_03	Epithelial cell	0.200987	Digestive system	Adult	AdultIleum	CL:0000066
Module_03	Epithelial cell	0.193472	Respiratory system	Adult	AdultTrachea	CL:0000066
Module_03	Epithelial cell	0.193457	Digestive system	Adult	AdultEsophagus	CL:0000066
Module_03	Epithelial cell	0.188824	Sensory system	Adult	TS_Eye	CL:0000066
Module_03	Epithelial cell	0.184059	Digestive system	Adult	TS_Salivary_Gland	CL:0000066
Module_03	Epithelial cell	0.173056	Reproductive system	Fetal	Fetal_HCA_Placenta	CL:0000066
Module_03	Epithelial cell	0.171273	Digestive system	Adult	AdultTransverseColon	CL:0000066
Module_03	Epithelial cell	0.138816	Digestive system	Fetal	Fetal_HCA_Intestine	CL:0000066
Module_03	Epithelial cell	0.133324	Urinary system	Adult	TS_Kidney	CL:0000066
Module_03	Epithelial cell	0.132826	Urinary system	Fetal	Fetal_HCA_Kidney	CL:0000066
Module_03	Epithelial cell	0.130307	Sensory system	Adult	van_Zyl_eye_2020	CL:0000066
Module_03	Epithelial cell	0.123997	Respiratory system	Fetal	Fetal_HCA_Lung	CL:0000066
Module_03	Epithelial cell	0.108149	Sensory system	Adult	TS_Eye	CL:0000066
Module_03	Epithelial cell	0.107039	Reproductive system	Adult	TS_Prostate	CL:0000066
Module_03	Epithelial cell	0.0766398	Integumentary system	Adult	TS_Skin	CL:0000066
Module_03	Epithelial cell	0.0733318	Sensory system	Adult	TS_Eye	CL:0000066
Module_03	Epithelial cell	0.0732671	Sensory system	Adult	TS_Eye	CL:0000066
Module_03	Epithelial cell	0.0676476	Digestive system	Adult	TS_Tongue	CL:0000066
Module_03	Epithelial cell	0.0311785	Digestive system	Fetal	Fetal_HCA_Stomach	CL:0000066
Module_03	Epithelial cell	0.0311785	Digestive system	Fetal	Fetal_HCA_Stomach	CL:0000066
Module_03	Epithelial cell	0.0311785	Digestive system	Fetal	Fetal_HCA_Stomach	CL:0000066
Module_03	Epithelial cell	0.0311785	Digestive system	Fetal	Fetal_HCA_Stomach	CL:0000066
Module_03	Epithelial cell	0.0311785	Digestive system	Fetal	Fetal_HCA_Stomach	CL:0000066
Module_03	Epithelial cell	0.0311785	Digestive system	Fetal	Fetal_HCA_Stomach	CL:0000066
Module_03	Epithelial cell	0.0303041	Reproductive system	Fetal	Fetal_HCA_Placenta	CL:0000066
Module_03	Epithelial cell	0.029976	Reproductive system	Adult	AdultFallopiantube	CL:0000066
Module_03	Epithelial cell	0.029763	Sensory system	Fetal	Fetal_HCA_Eye	CL:0000066
Module_03	Epithelial cell	0.028966	Urinary system	Fetal	FetalKidney	CL:0000066
Module_03	Epithelial cell	0.0288552	Urinary system	Adult	AdultKidney	CL:0000066
Module_03	Epithelial cell	0.0285694	Respiratory system	Adult	AdultLung	CL:0000066
Module_03	Epithelial cell	0.0281248	Respiratory system	Fetal	Fetal_HCA_Lung	CL:0000066
Module_03	Epithelial cell	0.0277226	Digestive system	Adult	Madissoon_2020_oesophagus	CL:0000066
Module_03	Epithelial cell	0.0272171	Reproductive system	Adult	TS_Prostate	CL:0000066
Module_03	Epithelial fate stem cell	3.01593	Digestive system	Fetal	FetalIntestine	CL:0000036
Module_03	Epithelial fate stem cell	1.61628	Digestive system	Fetal	FetalStomach	CL:0000036
Module_03	Epithelial fate stem cell	0.857529	Endocrine system	Fetal	FetalAdrenalGland	CL:0000036
Module_03	Epithelial fate stem cell	0.455233	Urinary system	Fetal	FetalKidney	CL:0000036
Module_03	Epithelial fate stem cell	0.180269	Reproductive system	Fetal	FetalFemaleGonad	CL:0000036
Module_03	Epithelial fate stem cell	0.173057	Respiratory system	Fetal	FetalLung	CL:0000036
Module_03	Epithelial fate stem cell	0.153173	Reproductive system	Fetal	FetalMaleGonad	CL:0000036
Module_03	Epithelial fate stem cell	0.138951	Sensory system	Fetal	FetalEyes	CL:0000036
Module_03	Epithelial fate stem cell	0.133871	Digestive system	Fetal	FetalPancreas	CL:0000036
Module_03	Epithelial fate stem cell	0.116669	Nervous system	Fetal	FetalBrain	CL:0000036
Module_03	Epithelial fate stem cell	0.0297763	Integumentary system	Fetal	FetalSkin	CL:0000036
Module_03	Epithelial fate stem cell	0.0288552	Urinary system	Adult	AdultKidney	CL:0000036
Module_03	Epithelial fate stem cell	0.0286991	Muscular system	Fetal	FetalMuscle	CL:0000036
Module_03	Excitatory neuron	2.82331	Nervous system	Adult	Lake_2017_VisualCortex	CL:0008030
Module_03	Excitatory neuron	1.73796	Nervous system	Adult	Lake_2017_FrontalCortex	CL:0008030
Module_03	Excitatory neuron	1.7355	Nervous system	Adult	Lake_2017_VisualCortex	CL:0008030
Module_03	Excitatory neuron	1.66505	Nervous system	Fetal	Fetal_HCA_Cerebrum_10k	CL:0008030
Module_03	Excitatory neuron	1.55655	Nervous system	Adult	Lake_2017_FrontalCortex	CL:0008030
Module_03	Excitatory neuron	1.52843	Nervous system	Adult	Lake_2017_FrontalCortex	CL:0008030
Module_03	Excitatory neuron	1.43376	Nervous system	Adult	Lake_2017_FrontalCortex	CL:0008030
Module_03	Excitatory neuron	1.40817	Nervous system	Adult	Lake_2017_VisualCortex	CL:0008030
Module_03	Excitatory neuron	1.39904	Nervous system	Adult	Lake_2017_VisualCortex	CL:0008030
Module_03	Excitatory neuron	1.39792	Nervous system	Adult	Lake_2017_VisualCortex	CL:0008030
Module_03	Excitatory neuron	1.38754	Nervous system	Adult	Lake_2017_FrontalCortex	CL:0008030
Module_03	Excitatory neuron	1.36863	Nervous system	Adult	Lake_2017_VisualCortex	CL:0008030
Module_03	Excitatory neuron	1.36686	Nervous system	Adult	Lake_2017_FrontalCortex	CL:0008030
Module_03	Excitatory neuron	1.26379	Nervous system	Adult	Lake_2017_VisualCortex	CL:0008030
Module_03	Excitatory neuron	1.12666	Nervous system	Adult	Lake_2017_VisualCortex	CL:0008030
Module_03	Excitatory neuron	1.00744	Nervous system	Adult	Lake_2017_VisualCortex	CL:0008030
Module_03	Excitatory neuron	0.941091	Nervous system	Adult	Lake_2017_FrontalCortex	CL:0008030
Module_03	Excitatory neuron	0.911867	Nervous system	Adult	Lake_2017_FrontalCortex	CL:0008030
Module_03	Excitatory neuron	0.838071	Nervous system	Adult	Lake_2017_VisualCortex	CL:0008030
Module_03	Excitatory neuron	0.503554	Nervous system	Adult	Lake_2017_FrontalCortex	CL:0008030
Module_03	Excitatory neuron	0.441177	Nervous system	Adult	Lake_2017_VisualCortex	CL:0008030

## Sheet: ExtDataFig.1k
Patient_ID	Subpopulation	Percent_Apoptotic
P005	NES+_or_S100B+	14.1786
P006	NES+_or_S100B+	10.9483
P007	NES+_or_S100B+	4.468
P009	NES+_or_S100B+	13.9537
P010	NES+_or_S100B+	14.3727
P011	NES+_or_S100B+	15.671
P012	NES+_or_S100B+	15.2794
P013	NES+_or_S100B+	5.5045
P014	NES+_or_S100B+	8.1856
P016	NES+_or_S100B+	15.1378
P017	NES+_or_S100B+	20.6427
P018	NES+_or_S100B+	6.3079
P019	NES+_or_S100B+	7.2743
P020	NES+_or_S100B+	8.0663
P021	NES+_or_S100B+	5.6242
P022	NES+_or_S100B+	11.215
P023	NES+_or_S100B+	16.0076
P024	NES+_or_S100B+	3.1842
P025	NES+_or_S100B+	2.6965
P026	NES+_or_S100B+	11.0536
P027	NES+_or_S100B+	5.3762
P028	NES+_or_S100B+	5.1747
P029	NES+_or_S100B+	5.0125
P030	NES+_or_S100B+	3.9913
P032	NES+_or_S100B+	10.5935
P033	NES+_or_S100B+	11.4807
P034	NES+_or_S100B+	3.1003
P005	Other	23.6271
P006	Other	16.5873
P007	Other	6.0703
P009	Other	6.9621
P010	Other	25.262
P011	Other	32.5204
P012	Other	21.0831
P013	Other	15.8622
P014	Other	29.8818
P016	Other	17.6089
P017	Other	36.2249
P018	Other	18.4798
P019	Other	22.6337
P020	Other	11.7099
P021	Other	12.4276
P022	Other	14.3305
P023	Other	27.3619
P024	Other	8.3559
P025	Other	8.8275
P026	Other	24.4825
P027	Other	8.5674
P028	Other	6.0756
P029	Other	7.6269
P030	Other	9.1031
P032	Other	15.173
P033	Other	17.6578
P034	Other	10.8216
P005	CD45+	7.4982
P006	CD45+	7.5859
P007	CD45+	4.6837
P009	CD45+	1.5772
P010	CD45+	6.0631
P011	CD45+	11.8414
P012	CD45+	5.7488
P013	CD45+	10.2879
P014	CD45+	12.8399
P016	CD45+	4.7807
P017	CD45+	8.7013
P018	CD45+	13.6816
P019	CD45+	9.2227
P020	CD45+	6.1776
P021	CD45+	4.9094
P022	CD45+	8.1114
P023	CD45+	11.4533
P024	CD45+	5.2655
P025	CD45+	3.238
P026	CD45+	5.1657
P027	CD45+	5.4866
P028	CD45+	4.6084
P029	CD45+	2.8647
P030	CD45+	5.1715
P032	CD45+	4.5518
P033	CD45+	5.3169
P034	CD45+	6.1922

## Sheet: ExtDataFig.1l
Prospective cohort (n=27 patients)
Patient_ID	Temozolomide_50	Temozolomide_100	Temozolomide_250	Temozolomide_500
P023	0.151	0.208	0.2532	0.3503
P025	0.0555	0.1846	-0.0698	0.3028
P026	-0.0208	0.1258	0.0364	0.1986
P034	0.0953	0.1365	0.1913	0.1787
P029	0.1172	0.0776	-0.1021	0.1599
P07	-0.035	0.0287	-0.0031	0.1424
P022	0.0512	0.1023	0.1213	0.1351
P09	0.0429	0.0536	0.0647	0.1148
P027	0.1065	0.0454	0.0783	0.104
P020	0.0464	0.1032	0.0602	0.0905
P010	0.0622	0.1325	0.0887	0.0809
P06	0.0307	0.0219	0.058	0.0699
P016	0.0593	0.0992	-0.0023	0.045
P028	-0.0173	0.0303	0.0438	0.0392
P013	0.0319	0.0641	0.0434	0.0331
P05	0.0241	0.0306	0.0607	0.0276
P024	0.1109	0.1324	0.146	0.0026
P033	0.0377	0.0401	-0.016	-0.0079
P012	-0.0325	0.0875	-0.1018	-0.0088
P017	-0.009	0.051	0.0174	-0.0214
P011	0.0357	-0.0192	0.0496	-0.0371
P032	0.0853	-0.0783	-0.0363	-0.0832
P030	0.0301	0.065	0.0158	-0.0849
P021	0.0552	-0.0277	-0.1526	-0.1745
P018	0.0197	-0.1192	-0.1489	-0.301
P014	-0.1027	-0.1001	-0.2384	-0.3852
P019	-0.0107	-0.0992	-0.2421	-0.3963
Retrospective cohort (n=18 patients)
Patient_ID	Temozolomide_50	Temozolomide_100	Temozolomide_250	Temozolomide_500
R006	0.0341	0.0258	0.081	0.1949
R009	0.0067	0.0403	-0.002	0.1312
R011	-0.0643	0.0224	-0.0164	0.1137
R017	0.0071	0.0689	0.0111	0.1126
R016	-0.0224	-0.0386	-0.0529	0.0869
R014	0.0233	0.0681	0.001	0.0653
R007	0.0262	0.0067	0.1135	0.0618
R003	-0.0526	0.0339	0.0842	0.0581
R018	-0.0814	-0.0208	-0.1312	0.055
R004	0.0121	0.0384	0.0119	0.0533
R005	0.0088	0.0506	-0.0297	0.0532
R010	0.0216	0.0606	0.0492	0.0251
R012	0.1247	-0.0215	0.0855	0.0174
R013	0.0447	0.0529	0.0299	-0.0383
R008	-0.0311	-0.0659	-0.0773	-0.0875
R002	-0.0963	-0.0946	-0.0469	-0.1516
R023	-0.0256	0.0287	-0.1099	-0.2424
R022	-0.0325	-0.0784	-0.1215	-0.2614

## Sheet: ExtDataFig.1m
Subpopulation	Neg_log10_Pvalue
Nestin+ or S100B+	1.40943
Nestin+ and S100B+	1.34074
S100B+ only	1.2871
NESTIN+ only	0.853314
CD45+ Immune	0.606187
Other	0.461739
