# Supplementary material for: High-throughput identification of repurposable neuroactive drugs with potent anti-glioblastoma activity
Source: Nat Med. 2024 Sep 20;30(11):3196–208. doi: 10.1038/s41591-024-03224-y (PMC11564103; doi:10.1038/s41591-024-03224-y)
Supplement: Supplementary file 15 — Statistical source data. [file 41591_2024_3224_MOESM15_ESM.xlsx]

## Sheet: ExtDataFig.2a
Extended Data Figure 2a: PCY scores
Patient_ID	Elesclomol	Sorafenib	Ribociclib	Ponatinib	Ceritinib	Regorafenib	Osimertinib	Afatinib	Panobinostat	Midostaurin	Abemaciclib	Ixazomib	Cobimetinib	Bortezomib	Olaparib	Dasatinib	Vinorelbine	Vindesine	Cabazitaxel	Trametinib	Alectinib	Carfilzomib	Palbociclib	Topotecan	Cisplatin	Pazopanib	Mln2480	Melphalan	Idelalisib	5-fluorouracil	Ifosfamide	Axitinib	Binimetinib	Epacadostat	Cabozantinib	Gemcitabine	Dacarbazine	Trifluridine	Belinostat	Lorlatinib	Lenvatinib	Paclitaxel	Carboplatin	Docetaxel	Methotrexate	Fotemustine	Niraparib	Gefitinib	Irinotecan
P006	0.2756	0.1663	0.1558	0.0971	0.0324	0.1766	0.0698	0.0339	0.0204	0.1243	0.0255	0.0447	0.0263	0.0872	-0.031	0.1247	-0.0197	0.0411	0.0126	0.0388	0.0406	0.0515	-0.0244	-0.0107	-0.0008	0.0216	0.0657	0.0655	0.0155	0.004	0.0177	0.0732	-0.0004	0.0296	-0.0063	-0.0133	0.0151	0.0535	-0.0384	-0.0073	0.0164	-0.0615	-0.0034	0.0446	0.0045	0.0305	-0.0566	0.0143	-0.0456
P007	0.2347	0.3555	0.2485	0.2675	0.2587	0.4002	0.1756	0.2366	0.1412	0.0951	0.129	0.0887	0.0881	0.0709	-0.0262	0.0823	0.0221	0.0028	0.0117	0.0157	0.1857	0.0997	0.0237	0.0845	0.0523	-0.0162	0.017	-0.0318	0.0562	0.0291	0.0035	-0.0176	-0.0257	-0.0091	0.0726	-0.0328	-0.0366	0.0234	0.1098	-0.0237	-0.0101	0.0224	0.0168	0.0049	-0.0428	-0.0315	-0.0156	0.0349	0.086
P011	0.0865	0.2186	0.2616	0.4391	0.3424	0.1662	0.1564	0.1421	0.0031	0.0237	0.0184	-0.0324	0.082	-0.0039	-0.0095	-0.0439	-0.0607	-0.217	-0.0569	-0.1196	-0.0881	-0.0374	-0.133	-0.1209	-0.0912	-0.2273	-0.169	-0.1295	-0.1019	-0.1774	-0.1385	-0.2364	-0.1367	-0.1931	-0.0396	-0.1871	-0.2522	-0.1473	-0.0921	-0.1644	-0.1896	-0.0914	-0.2058	-0.1694	-0.2608	-0.1503	-0.1297	-0.2071	-0.2441
P013	0.208	0.4943	0.3171	0.4928	0.4847	0.4896	0.3382	0.4296	0.2228	0.1875	0.1102	0.0079	0.4523	0.0335	0.1819	0.069	0.2546	0.1512	0.1568	0.1408	0.0764	0.0919	0.0376	0.0213	-0.0217	-0.0431	0.0141	0.0219	0.0567	-0.0351	0.0395	-0.044	-0.0365	-0.0481	0.1031	0.0134	0.0125	-0.0776	0.0423	0.0325	0.0068	0.0386	0.018	0.1649	-0.0065	-0.0103	0.0421	-0.0873	0.0053
P014	0.1891	0.087	0.0584	0.0475	0.0374	0.0718	0.2002	0.0192	0.0539	0.0747	0.0627	0.0782	-0.0521	0.0253	-0.011	0.0806	0.0455	0.2346	0.0983	0.0831	0.0435	-0.0207	0.0677	0.0847	0.049	0.0403	0.0011	0.0108	0.0861	0.0288	-0.0126	0.0474	0.0756	0.1363	-0.0707	0.0535	0.0759	0.0108	-0.0674	0.0253	-0.0368	0.037	-0.0168	0.0502	0.05	0.0076	-0.0034	-0.0604	0.0332
P017	0.0386	0.0943	-0.0799	0.0224	-0.0518	-0.2024	-0.0143	-0.1243	-0.0062	-0.1815	0.0395	-0.0293	-0.1037	0.0373	0.0032	-0.0109	0.0061	0.018	0.0992	0.0008	-0.1948	-0.026	0.0393	-0.0134	-0.0047	-0.0198	-0.0418	-0.0414	-0.0336	-0.0633	0.0353	-0.0168	-0.0055	-0.0105	-0.0847	0.0715	-0.0747	0.1129	-0.1111	-0.0636	0.0236	-0.0216	0.0436	-0.0936	0.0128	0.0112	0.0032	-0.0318	-0.0559
P020	0.1832	0.0714	0.0252	0.0684	0.0498	0.1659	0.0118	0.0915	-0.0213	0.248	0.1336	0.0994	0.0397	0.0435	0.0856	-0.0442	-0.03	-0.0239	-0.045	-0.0052	0.0148	-0.0063	0.0094	0.0186	0.0241	0.0572	0.0286	0.0707	-0.052	0.0222	0.0034	0.0028	-0.0047	-0.0177	0.0411	0.0266	0.0275	-0.0275	-0.0289	-0.0132	-0.031	-0.0302	-0.0585	-0.0094	0.0194	0.0136	0.0531	0.0592	-0.0447
P023	0.3686	0.2306	0.4399	0.039	-0.0381	0.1182	0.1956	0.1581	0.079	0.1023	0.2172	0.0759	0.0726	0.0706	0.0311	0.111	0.0757	0.1217	0.0772	0.12	0.0919	0.0457	0.0452	0.1683	0.1005	0.0662	0.1011	0.0807	0.0512	0.0751	0.0972	0.1403	0.0298	0.1199	0.0203	0.0682	0.164	0.0767	-0.0578	0.1255	0.108	0.044	0.0935	0.0086	0.068	0.0091	-0.02	0.0356	0.0188
P024	0.0841	0.1754	0.312	0.0698	0.1174	0.1294	0.0319	0.0745	0.0471	0.0808	-0.0034	0.0401	-0.0278	0.04	0.0327	-0.0014	0.1332	0.0631	0.0241	0.0288	0.0774	-0.0189	0.06	-0.001	0.0249	0.0257	0.0594	0.0405	0.0623	0.0687	0.0538	0.0372	-0.0029	0.0438	0.0647	0.03	-0.0367	-0.0344	-0.0288	0.0024	0.0142	-0.0283	0.0162	-0.0525	0.0449	-0.037	-0.0003	-0.0024	-0.0166
P027	0.1223	0.0712	0.1852	0.2686	0.2345	0.0789	0.216	0.291	0.2034	0.1781	-0.004	0.287	0.0658	0.0439	0.1983	0.1281	0.0664	0.0218	0.0357	0.0435	0.0588	0.0181	0.0749	0.0018	0.0301	0.1802	0.1475	-0.0461	0.0658	0.0594	0.0632	0.0437	0.1302	0.0339	0.1396	0.016	0.0882	-0.0041	0.1053	0.0615	0.0131	0.0209	0.0513	0.0127	0.0743	-0.0112	-0.0489	0.1272	0.0117
P032	0.3644	0.1822	0.3277	0.2608	0.3861	0.082	0.1621	0.2311	0.1914	-0.0512	0.0439	0.0064	-0.0925	0.1059	0.1849	0.0797	-0.0444	0.0186	0.0647	0.0397	0.0368	-0.0055	0.0561	-0.0186	0.0719	0.0979	0.0414	0.1065	0.0133	0.0759	0.0063	0.0317	0.0428	0.0193	-0.2671	-0.0111	0.0634	0.0372	-0.0563	0.0316	0.0007	0.0146	0.07	-0.0184	-0.019	0.0349	-0.0158	-0.0199	-0.0046
P034	0.331	0.2492	0.1041	0.1935	0.1709	0.2562	0.2434	0.1286	0.379	0.1848	0.1557	0.2142	0.1886	0.1711	0.0826	0.1253	0.1584	0.1471	0.0428	0.1069	0.127	0.1951	0.1175	0.159	0.1282	0.1683	0.0834	0.1719	0.0808	0.1327	0.0486	0.1444	0.1212	0.0678	0.1938	0.1215	0.0417	0.059	0.2957	0.0493	0.1338	0.0912	-0.0062	0.0749	0.0595	0.0688	0.1259	0.0678	0.1189
Extended Data Figure 2a: FDR-corrected Q-values
Patient_ID	Elesclomol	Sorafenib	Ribociclib	Ponatinib	Ceritinib	Regorafenib	Osimertinib	Afatinib	Panobinostat	Midostaurin	Abemaciclib	Ixazomib	Cobimetinib	Bortezomib	Olaparib	Dasatinib	Vinorelbine	Vindesine	Cabazitaxel	Trametinib	Alectinib	Carfilzomib	Palbociclib	Topotecan	Cisplatin	Pazopanib	Mln2480	Melphalan	Idelalisib	5-fluorouracil	Ifosfamide	Axitinib	Binimetinib	Epacadostat	Cabozantinib	Gemcitabine	Dacarbazine	Trifluridine	Belinostat	Lorlatinib	Lenvatinib	Paclitaxel	Carboplatin	Docetaxel	Methotrexate	Fotemustine	Niraparib	Gefitinib	Irinotecan
P006	1.00719e-09	3.38068e-05	0.000273321	0.00214165	0.256101	3.59031e-05	0.0996829	0.281163	0.34339	0.000764808	0.296428	0.17651	0.301122	0.00849184	0.97169	0.000764808	0.973752	0.258335	0.598382	0.256101	0.34339	0.17651	0.990964	0.91701	0.834624	0.464274	0.0641289	0.0259882	0.553592	0.74344	0.553592	0.0413134	0.834624	0.467051	0.91701	0.97169	0.553592	0.258335	0.990964	0.905259	0.598382	0.990964	0.856917	0.27141	0.750381	0.296428	0.990964	0.609132	0.990964
P007	1.99663e-09	2.82677e-09	0.00020634	4.98834e-06	0.000365309	8.06068e-12	1.44804e-06	0.000154933	1.74234e-05	0.000483259	0.000362579	0.000804572	0.000243277	0.00291022	0.981128	0.00233667	0.321271	0.726019	0.515866	0.424403	7.37277e-06	0.000716944	0.348115	0.00179919	0.0334726	0.981128	0.429762	0.981128	0.0183646	0.175939	0.723545	0.981128	0.981128	0.875004	0.0142801	0.981128	0.981128	0.285574	0.000362579	0.981128	0.875004	0.3388	0.429762	0.602182	0.981128	0.981128	0.981128	0.167581	0.00584857
P011	0.0720506	8.15391e-05	5.75176e-07	7.1211e-11	1.44226e-08	0.000173169	0.000173169	0.0037495	1	1	1	1	0.0720506	1	1	1	1	1	1	1	1	1	1	1	1	1	1	1	1	1	1	1	1	1	1	1	1	1	1	1	1	1	1	1	1	1	1	1	1
P013	0.000813132	1.27345e-08	2.77875e-06	4.29853e-09	4.29853e-09	4.29853e-09	2.77875e-06	1.96473e-08	0.000194702	0.000981071	0.037503	0.639496	2.66324e-08	0.464073	0.00164142	0.236583	0.000149385	0.00554152	0.00876109	0.00972629	0.157283	0.089865	0.425222	0.571805	0.804532	0.873153	0.613236	0.56765	0.279018	0.873153	0.457552	0.873153	0.873153	0.873153	0.046708	0.613236	0.629139	0.952793	0.40118	0.486667	0.639496	0.412849	0.588011	0.0182575	0.696002	0.722519	0.40118	0.965348	0.641201
P014	0.0104584	0.238301	0.338185	0.363379	0.413177	0.238301	0.00167137	0.553741	0.363379	0.238301	0.304473	0.238301	0.945143	0.534768	0.768101	0.238301	0.393928	0.000613387	0.238301	0.238301	0.39098	0.79177	0.304473	0.238301	0.39098	0.39098	0.708291	0.617901	0.238301	0.494163	0.768101	0.363379	0.238301	0.038846	0.947792	0.363379	0.238301	0.617901	0.947792	0.54656	0.875942	0.413177	0.79177	0.363379	0.363379	0.642057	0.748078	0.947792	0.453275
P017	1	0.678177	1	1	1	1	1	1	1	1	1	1	1	1	1	1	1	1	0.678177	1	1	1	1	1	1	1	1	1	1	1	1	1	1	1	1	1	1	0.678177	1	1	1	1	1	1	1	1	1	1	1
P020	0.00234405	0.319125	0.695266	0.333394	0.663644	0.00740324	0.778154	0.15908	0.93884	8.17927e-05	0.0276001	0.15908	0.527224	0.490576	0.218854	0.975417	0.941168	0.93884	0.975417	0.907529	0.778154	0.907529	0.805104	0.73842	0.734509	0.333394	0.683557	0.309422	0.975417	0.73842	0.882936	0.882936	0.907529	0.93884	0.490576	0.695266	0.683557	0.941168	0.941168	0.93884	0.941168	0.941168	0.975417	0.93884	0.73842	0.778154	0.359037	0.333394	0.975417
P023	6.44924e-07	0.000567232	1.82882e-07	0.29493	0.727205	0.0255798	0.00261429	0.00695077	0.10127	0.0550635	0.00120532	0.10127	0.118519	0.104446	0.335642	0.033822	0.104446	0.0249493	0.104446	0.033822	0.065449	0.26399	0.262917	0.00838	0.0646653	0.118519	0.044133	0.10127	0.203162	0.10127	0.0519042	0.0165448	0.368831	0.033822	0.423133	0.121957	0.00838	0.10127	0.941826	0.0235471	0.033822	0.257356	0.07731	0.505853	0.113764	0.505853	0.707044	0.33811	0.425043
P024	0.0998358	0.000370378	2.10727e-07	0.158425	0.0353297	0.0274307	0.406192	0.0998358	0.25459	0.0998358	0.768044	0.295964	0.929423	0.287515	0.410976	0.768044	0.0353297	0.158425	0.441768	0.410976	0.0998358	0.91465	0.158425	0.768044	0.441768	0.441768	0.158425	0.287515	0.158425	0.166711	0.199509	0.381216	0.768044	0.287515	0.183139	0.410976	0.929423	0.929423	0.929423	0.768044	0.577569	0.929423	0.570624	0.992466	0.255049	0.968811	0.768044	0.768044	0.91465
P027	0.0668449	0.245554	0.00584112	0.00394112	0.00390671	0.184129	0.00250926	0.000175229	0.00394112	0.00584112	0.632667	0.000175229	0.240634	0.352565	0.00394112	0.0361064	0.245554	0.525498	0.397529	0.352565	0.245554	0.525498	0.195701	0.594768	0.475697	0.00990914	0.014724	0.862531	0.234797	0.254449	0.234797	0.345179	0.0270118	0.41892	0.0223083	0.544063	0.184129	0.632667	0.0920399	0.245554	0.544063	0.544063	0.321446	0.544063	0.195032	0.666998	0.862531	0.0585759	0.544063
P032	1.25341e-07	0.000206211	1.25341e-07	2.7974e-06	1.60169e-08	0.061737	0.000332145	9.42751e-06	0.000106104	0.999999	0.27066	0.697882	0.999999	0.0131484	0.0034743	0.045498	0.999999	0.568967	0.135542	0.302498	0.320383	0.819167	0.195916	0.897078	0.11014	0.0176434	0.307943	0.0106477	0.667721	0.061737	0.697882	0.398187	0.27066	0.568967	0.999999	0.879584	0.131895	0.320383	0.999999	0.424037	0.759907	0.650849	0.135542	0.897078	0.897078	0.371929	0.892663	0.897078	0.819167
P034	1.01865e-06	1.93818e-05	0.0103414	0.000182188	0.000823908	1.93818e-05	2.65937e-05	0.00348108	1.92994e-07	0.000433637	0.00143627	9.07196e-05	0.000240535	0.0005817	0.0340856	0.0038666	0.00173769	0.00177595	0.155627	0.00833526	0.00348108	0.000182188	0.00553693	0.00119826	0.00759999	0.0005817	0.0389063	0.000523127	0.0383907	0.00288772	0.126951	0.00210924	0.00833526	0.0658549	0.000182188	0.00553693	0.155627	0.0807359	3.17932e-06	0.126365	0.00266499	0.0193066	0.562684	0.0430433	0.0838926	0.0655851	0.00351787	0.0554833	0.00761691
[truncated: 16 more columns]

## Sheet: ExtDataFig.2b
Drug	S100B_or_NESTIN_notCD45	S100B_and_NESTIN_not_CD45	NESTIN_only_notCD45	S100B_only_notCD45	CD45_pos	CD45_not_CD3	CD3_and_CD45	All_Marker_Neg	TCN
Vortioxetine	0.1865	0.3649	0.1063	0.0883	-0.0455	-0.1429	0.3077	-0.1227	-0.0225
Rimonabant	0.1841	0.3873	0.1709	0.0283	-0.0993	-0.2281	0.3935	-0.0728	-0.0432
Zotepine	0.1773	0.364	0.0903	0.1014	-0.0897	-0.1812	0.2275	-0.0939	0.0196
Apomorphine	0.157	0.491	0.0168	-0.2353	-1.3011	-1.2912	-1.6622	0.1864	0.4711
Chlorpromazine	0.135	0.3204	0.1194	0.0135	-0.062	-0.1215	0.1265	-0.0812	0.0013
Olanzapine	0.1285	0.2779	0.1791	-0.1099	-0.1064	-0.1469	-0.0521	-0.0375	-0.0044
Paroxetine	0.1114	0.2855	0.0413	0.0169	-0.0505	-0.1234	0.2042	-0.0835	-0.0035
Brexpiprazole	0.0967	0.2369	-0.0404	0.1116	-0.0558	-0.1153	0.2112	-0.0286	-0.0283
Fluoxetine	0.0794	0.2112	0.0813	-0.0222	-0.0391	-0.0919	0.1497	-0.0675	-0.0208
Clomipramine	0.0729	0.181	0.0977	-0.0078	-0.0286	-0.0486	0.0343	-0.0484	-0.0048
Droxidopa	0.0682	0.1302	0.0826	0.0034	-0.2333	-0.2226	-0.2946	0.0712	0.2428
Vinpocetine	0.0519	0.0878	0.0725	0.0283	-0.0556	-0.0573	-0.0283	-0.0043	0.0002
Riluzole	0.0467	0.1127	0.0214	0.008	-0.0144	-0.0119	-0.0473	-0.0041	-0.011
Perospirone	0.039	0.1195	0.0033	0.004	0.0156	-0.0346	0.2195	-0.0239	-0.0448
Lurasidone	0.0359	0.1242	0.0402	-0.0002	-0.0072	-0.0515	0.159	-0.0317	-0.0093
Deutetrabenazine	0.0297	0.0609	0.0301	0.0109	-0.0023	-0.0079	0.0012	-0.0125	-0.0176
Zonisamide	0.0243	0.0283	0.0124	0.0232	0.0002	0.0002	-0.0159	-0.0094	-0.0053
Levetiracetam	0.0233	0.0298	0.012	0.0254	0.0104	0.014	0.01	-0.0064	0.0024
Aprepitant	0.0221	0.1013	-0.0327	0.0215	-0.0129	-0.0444	0.1327	-0.0347	-0.0288
Galantamine	0.0181	0.0235	0.0473	0.0116	-0.0124	-0.0075	-0.0208	0.0009	-0.0027
Vigabatrin	0.0109	-0.0042	0.0114	-0.0127	-0.0075	0.0008	-0.0817	-0.0011	-0.0013
Caffeine	0.0105	0.0094	0.0013	0.0009	0.0009	0.0076	-0.0324	-0.002	0.018
Cyclobenzaprine	0.0099	0.0173	0.0111	0.023	-0.0099	-0.0071	-0.0579	-0.0123	-0.0317
Lamotrigine	0.0093	0.0172	0.029	0.0015	-0.012	-0.0159	-0.0162	0.001	-0.0127
Rivastigmine	0.0074	0.0119	-0.0364	0.0286	0.005	0.0058	-0.0186	0.0057	-0.009
Almotriptan malate	0.0073	0.01	-0.0065	0.0128	-0.0124	-0.0124	-0.0358	0.0124	0.0022
Venlafaxine	0.0067	-0.01	0.0089	0.0027	-0.0009	-0.0018	-0.0015	0.0011	-0.014
Piracetam	0.0055	0.0245	-0.012	0.0181	0.0028	0.0047	-0.0053	-0.0015	-0.0081
Moclobemide	0.0031	0.0105	-0.0057	-0.0049	-0.0011	-0.0007	-0.0038	0.0037	-0.0045
Metoclopramide	0.0017	0.0007	-0.0041	-0.0059	-0.0085	-0.0046	-0.0453	0.0041	-0.0083
Topiramate	0.0014	-0.0039	-0.0034	0.007	0.0103	0.0153	-0.0147	0.0055	-0.0097
Acamprosate	-0.0008	-0.0072	-0.0406	0.0164	0.0042	0.0052	-0.0018	-0.0068	-0.0002
Tacrine	-0.001	-0.0211	-0.0152	0.0112	0.0059	0.0036	0.0104	0.006	-0.0064
Nimodipine	-0.0011	0.0041	-0.0319	0.0143	-0.0017	-0.0201	0.061	0.0025	-0.02
Felbamate	-0.0022	0	-0.0482	0.0233	0.0117	0.014	0.0086	-0.0016	-0.0022
Tropisetron	-0.0027	-0.0042	-0.0139	0.0005	0.0059	0.0072	-0.0095	0.0042	-0.0052
Citalopram	-0.0027	-0.0158	0.0113	-0.0024	-0.0046	0.0011	-0.0528	0.0071	-0.0127
Guanfacine	-0.0028	-0.0053	0.0004	-0.0092	0.0008	0.0033	-0.015	0.003	-0.0091
Sulpiride	-0.004	-0.0114	-0.0157	-0.0004	0.0067	0.01	-0.0229	0.0019	-0.0029
Valproic Acid	-0.0043	0.0049	-0.0089	-0.0032	0.0125	0.0112	0.0096	-0.0017	-0.0147
Carbamazepine	-0.0044	0.009	-0.0067	-0.0261	0.002	0.0029	-0.0262	0.0038	-0.0042
Buspirone	-0.0059	-0.0001	-0.0328	0.0041	0.0014	-0.0014	-0.0003	-0.0019	-0.0083
Ropivacaine	-0.0061	-0.0128	-0.0049	-0.0047	-0.0006	0.0056	-0.0652	0.0037	-0.0057
Varenicline	-0.0061	0.003	-0.0235	-0.0049	0.0132	0.0073	0.0377	0.0012	-0.0185
Clonidine	-0.0082	-0.0371	-0.0009	-0.0007	-0.0098	-0.0148	-0.0055	0.0163	-0.0083
Memantine	-0.0088	-0.0006	-0.018	-0.0099	-0.0015	-0.0046	-0.0052	0.004	-0.0094
Flumazenil	-0.0092	-0.0039	-0.0017	-0.0239	0.0044	0.0045	0.015	0.0028	-0.0033
Zolmitriptan	-0.0096	-0.0282	-0.0148	-0.0149	-0.0048	-0.0023	-0.0208	0.0047	-0.004
Mirtazapine	-0.0102	-0.004	-0.0268	0.0021	0.0012	0.0065	-0.0232	0.0016	-0.0182
Minaprine	-0.0132	-0.0264	-0.0221	-0.0101	0.0008	0.0067	-0.0738	-0.0092	-0.0142
Rasagiline	-0.0159	-0.0443	-0.0163	0.0057	-0.0059	-0.0141	0.0139	0.01	0.0164
Donepezil	-0.0171	-0.0456	-0.0175	0.0041	0.0134	0.0067	0.0197	-0.0046	-0.0059
Quetiapine	-0.0193	-0.0226	-0.036	0.0147	0.0232	0.0162	0.0445	-0.0042	-0.0003
Amisulpride	-0.0203	-0.0059	-0.028	-0.0003	0.0086	0.0148	-0.0329	0.0014	0.0088
Risperidone	-0.0211	-0.0288	-0.0461	-0.0006	0.0216	0.0182	0.044	-0.0038	-0.0347
Phenytoin	-0.0211	-0.0371	-0.0046	-0.0225	-0.0029	-0.0041	-0.0309	0.006	-0.0128
Ethosuximide	-0.0217	-0.0309	-0.0154	-0.0211	-0.0049	0.0053	-0.0941	0.0034	-0.0099
Clozapine	-0.0239	-0.0295	0.0107	-0.0225	-0.0267	-0.0195	-0.1075	0.0158	-0.0258
Fluvoxamine	-0.0296	-0.0434	-0.007	-0.055	0.0102	0.0208	-0.0378	0.0029	-0.0049
Budipine	-0.033	-0.057	-0.0663	0.009	0.0143	0.0142	0.0124	0.0044	-0.0112
Iloperidone	-0.0371	-0.048	-0.052	0.0006	0.006	-0.0102	0.0674	0.0134	-0.0163
Vilazodone	-0.0393	-0.0028	-0.1614	0.0548	-0.013	-0.0545	0.177	0.0156	-0.0166
Haloperidol	-0.0397	-0.071	-0.0408	0.018	0.0126	0.0224	-0.038	0.018	-0.0114
Edaravone	-0.0477	-0.0359	-0.0122	-0.1058	-0.021	-0.0279	-0.0243	-0.0066	0.0271
Ziprasidone	-0.0752	-0.0333	-0.2556	0.0183	0.0453	0.0045	0.175	0.0115	-0.0145
Sertindole	-0.1232	0.0955	-0.7136	0.1836	0.0996	0.0488	0.2037	-0.0137	0.0152
Paliperidone	-0.1527	-0.2724	-0.1994	-0.0648	0.0342	0.0424	-0.0086	0.0466	-0.0202

## Sheet: ExtDataFig.2c
Patient_ID	Elesclomol	Age
P032	0.3644	80.7699
P023	0.3686	74.9233
P007	0.2347	72.7425
P034	0.331	72.6521
P006	0.2756	67.4712
P013	0.208	66.6767
P027	0.1223	66.2849
P017	0.0386	64.7397
P020	0.1832	62.8548
P011	0.0865	58.4274
P014	0.1891	52.6712
P024	0.0841	48.274

## Sheet: ExtDataFig.2d
Patient_ID	Abemaciclib	TP53
P014	0.0627	wt
P032	0.0439	wt
P017	0.0395	wt
P006	0.0255	wt
P011	0.0184	wt
P024	-0.0034	wt
P027	-0.004	wt
P023	0.2172	pathogenic.mut
P034	0.1557	pathogenic.mut
P020	0.1336	pathogenic.mut
P007	0.129	pathogenic.mut
P013	0.1102	other.mut

## Sheet: ExtDataFig.2e
Patient_ID	Pazopanib	RET
P014	0.0403	wt
P006	0.0216	wt
P007	-0.0162	wt
P017	-0.0198	wt
P013	-0.0431	wt
P011	-0.2273	wt
P027	0.1802	low.conf.CNV.loss
P034	0.1683	low.conf.CNV.loss
P032	0.0979	low.conf.CNV.loss
P023	0.0662	low.conf.CNV.loss
P020	0.0572	low.conf.CNV.loss
P024	0.0257	low.conf.CNV.loss

## Sheet: ExtDataFig.2f
Patient_ID	Brexpiprazole	Sex
P025	0.4884	male
P013	0.4787	male
P007	0.3316	male
P023	0.2221	male
P005	0.1893	male
P024	0.1765	male
P017	0.1319	male
P027	0.1254	male
P016	0.1235	male
P012	0.1208	male
P030	-0.0161	male
P034	-0.0297	male
P011	0.363	female
P006	0.2107	female
P020	0.1276	female
P009	0.1192	female
P029	0.0866	female
P010	0.0685	female
P033	0.049	female
P028	0.0377	female
P026	-0.0005	female
P021	-0.0398	female
P018	-0.0425	female
P014	-0.0512	female
P019	-0.123	female
P032	-0.135	female
P022	-0.4023	female

## Sheet: ExtDataFig.2g
Patient_ID	Sertindole	FGFR2
P011	0.388	wt
P029	0.2094	wt
P009	0.1447	wt
P017	-0.0018	wt
P006	-0.0591	wt
P030	-0.0882	wt
P032	-0.1271	wt
P034	-0.2046	wt
P012	-0.4664	wt
P024	-0.4673	wt
P014	-0.5728	wt
P018	-0.6261	wt
P023	-0.6834	wt
P021	-0.8817	wt
P019	-0.9398	wt
P022	-1.2542	wt
P007	0.5559	low.conf.CNV.loss
P013	0.4834	low.conf.CNV.loss
P028	0.2649	low.conf.CNV.loss
P033	0.2618	low.conf.CNV.loss
P026	0.2187	low.conf.CNV.loss
P016	0.0205	low.conf.CNV.loss
P027	-0.0633	low.conf.CNV.loss
P020	-0.0651	low.conf.CNV.loss
P025	0.6544	high.conf.CNV.loss
P005	0.023	high.conf.CNV.loss
P010	-0.0491	high.conf.CNV.loss

## Sheet: ExtDataFig.2i
Drug	P048_PCY_Score(NES+orS100B+)_without_IF_CASP3+	P048_Original_PCY_Score(NES+orS100B+)	P049_PCY_Score(NES+orS100B+)_without_IF_CASP3+	P049_Original_PCY_Score(NES+orS100B+)
Acamprosate	0.0161	0.0551	-0.1206	-0.1005
Almotriptan malate	-0.1254	-0.1179	-0.0004	-0.0096
Amisulpride	0.0094	0.0196	0.0714	0.0439
Apomorphine	-0.1933	-0.183	0.0254	0.1206
Aprepitant	-0.129	-0.1004	0.0835	0.0727
Brexpiprazole	0.0451	0.0001	0.3636	0.2588
Budipine	0.0056	0.0167	-0.061	-0.049
Buspirone	-0.0667	-0.0794	0.0951	0.0771
Caffeine	-0.0381	-0.0347	0.0323	0.0168
Carbamazepine	-0.087	-0.0873	0.0326	0.0291
Chlorpromazine	-0.134	-0.1309	0.0234	0.023
Citalopram	-0.1477	-0.1335	-0.2491	-0.2097
Clomipramine	-0.0728	-0.0551	0.0182	0.0055
Clonidine	-0.0355	-0.0173	-0.0157	0.0051
Clozapine	-0.0315	-0.0186	-0.0909	-0.0707
Cyclobenzaprine	0.0088	0.0198	0.1357	0.0884
Deutetrabenazine	0.0604	0.0764	-0.0488	-0.0298
Donepezil	0.005	0.0175	-0.0568	-0.0531
Droxidopa	-0.0605	-0.0262	-0.1019	-0.0456
Edaravone	-0.0428	-0.0446	-0.1081	-0.0896
Ethosuximide	-0.07	-0.0701	0.1527	0.1309
Felbamate	-0.065	-0.0604	-0.0276	-0.032
Flumazenil	0.014	0.028	-0.0155	-0.0011
Fluoxetine	0.2088	0.1908	0.0645	0.0417
Fluvoxamine	0.183	0.1982	-0.1403	-0.1253
Galantamine	-0.098	-0.0571	-0.0079	-0.0086
Guanfacine	-0.0262	-0.0062	-0.132	-0.1329
Haloperidol	-0.1126	-0.1314	0.0989	0.0536
Iloperidone	-0.0612	-0.0628	0.0447	0.0388
Lamotrigine	-0.0342	-0.008	-0.0677	-0.0406
Levetiracetam	-0.0836	-0.0909	0.1116	0.1081
Lurasidone	-0.0073	-0.0171	0.0225	0.016
Memantine	-0.0637	-0.0465	0.0946	0.089
Metoclopramide	-0.1047	-0.087	-0.0121	-0.0231
Minaprine	0.0205	0.0445	-0.028	0.0082
Mirtazapine	0.0605	0.0725	0.0206	0.018
Moclobemide	-0.0881	-0.0693	-0.0735	-0.0679
Nimodipine	0.0396	0.0574	0.0107	0.0381
Olanzapine	-0.0258	0.0343	-0.136	-0.0593
Paliperidone	-0.0171	-0.0229	-0.1795	-0.1653
Paroxetine	0.2659	0.243	0.2663	0.2307
Perospirone	-0.0012	-0.0011	-0.007	-0.0243
Phenytoin	0.06	0.0772	-0.0899	-0.0627
Piracetam	-0.0794	-0.0904	0.0431	0.0443
Quetiapine	0.1265	0.1462	-0.043	-0.0409
Rasagiline	-0.0645	-0.0537	-0.0425	-0.047
Riluzole	0.0949	0.0593	0.1568	0.1333
Rimonabant	0.1223	0.1307	0.2459	0.2134
Risperidone	-0.1914	-0.2063	-0.0095	-0.0186
Rivastigmine	0.0447	0.0557	0.1193	0.1131
Ropivacaine	0.0793	0.1041	0.0017	0.0147
Sertindole	0.2657	0.1262	0.2563	-0.0123
Sulpiride	0.0245	0.0375	0.0504	0.0515
Tacrine	-0.0166	0.0042	-0.1136	-0.0726
Topiramate	-0.1277	-0.0972	-0.0059	0.0116
Tropisetron	0.0798	0.0732	0.0571	0.0586
Valproic Acid	-0.0466	-0.0271	-0.0756	-0.0591
Varenicline	0.0669	0.0664	-0.0599	-0.0572
Venlafaxine	-0.0376	-0.0095	-0.1344	-0.1109
Vigabatrin	0.0314	0.0348	0.0217	0.0391
Vilazodone	-0.1979	-0.2002	0.1794	0.0102
Vinpocetine	0.0507	0.09	0.1034	0.0979
Vortioxetine	0.4114	0.362	0.7351	0.5674
Ziprasidone	0.0401	0.0419	-0.0868	-0.0907
Zolmitriptan	0.0019	0.0056	0.0012	0.0024
Zonisamide	0.0293	0.0456	-0.0607	-0.0405
Zotepine	0.2692	0.2603	0.4265	0.3682

## Sheet: ExtDataFig.2j
Drug	P048_PCY_Score(NES+orS100B+)_without_IF_CASP3+	P048_PCY_Score(NES+orS100B+)_without_CNN_CASP3+	P049_PCY_Score(NES+orS100B+)_without_IF_CASP3+	P049_PCY_Score(NES+orS100B+)_without_CNN_CASP3+
Acamprosate	0.0161	0.0511	-0.1206	-0.0772
Almotriptan malate	-0.1254	-0.1176	-0.0004	-0.012
Amisulpride	0.0094	0.0207	0.0714	0.0491
Apomorphine	-0.1933	-0.1401	0.0254	0.1287
Aprepitant	-0.129	-0.1043	0.0835	0.0646
Brexpiprazole	0.0451	-0.0153	0.3636	0.2506
Budipine	0.0056	0.0113	-0.061	-0.0749
Buspirone	-0.0667	-0.08	0.0951	0.0661
Caffeine	-0.0381	-0.0346	0.0323	0.0209
Carbamazepine	-0.087	-0.0848	0.0326	0.0159
Chlorpromazine	-0.134	-0.1336	0.0234	0.0136
Citalopram	-0.1477	-0.1259	-0.2491	-0.2083
Clomipramine	-0.0728	-0.0617	0.0182	-0.0297
Clonidine	-0.0355	-0.0194	-0.0157	-0.0157
Clozapine	-0.0315	-0.0146	-0.0909	-0.0958
Cyclobenzaprine	0.0088	0.0122	0.1357	0.0705
Deutetrabenazine	0.0604	0.075	-0.0488	-0.0388
Donepezil	0.005	0.0227	-0.0568	-0.0726
Droxidopa	-0.0605	-0.0175	-0.1019	-0.0587
Edaravone	-0.0428	-0.047	-0.1081	-0.0784
Ethosuximide	-0.07	-0.0677	0.1527	0.1108
Felbamate	-0.065	-0.0625	-0.0276	-0.036
Flumazenil	0.014	0.024	-0.0155	-0.0284
Fluoxetine	0.2088	0.185	0.0645	0.0292
Fluvoxamine	0.183	0.1895	-0.1403	-0.114
Galantamine	-0.098	-0.0943	-0.0079	-0.0171
Guanfacine	-0.0262	-0.0123	-0.132	-0.1236
Haloperidol	-0.1126	-0.1264	0.0989	0.0228
Iloperidone	-0.0612	-0.0596	0.0447	0.0255
Lamotrigine	-0.0342	-0.0059	-0.0677	-0.05
Levetiracetam	-0.0836	-0.092	0.1116	0.1073
Lurasidone	-0.0073	-0.0146	0.0225	0.0009
Memantine	-0.0637	-0.0453	0.0946	0.0788
Metoclopramide	-0.1047	-0.0844	-0.0121	-0.028
Minaprine	0.0205	0.0468	-0.028	-0.0122
Mirtazapine	0.0605	0.0689	0.0206	0.0263
Moclobemide	-0.0881	-0.0642	-0.0735	-0.0651
Nimodipine	0.0396	0.0625	0.0107	0.0092
Olanzapine	-0.0258	0.0309	-0.136	-0.0896
Paliperidone	-0.0171	-0.019	-0.1795	-0.1616
Paroxetine	0.2659	0.2326	0.2663	0.2132
Perospirone	-0.0012	-0.0022	-0.007	-0.0107
Phenytoin	0.06	0.076	-0.0899	-0.0698
Piracetam	-0.0794	-0.0896	0.0431	0.043
Quetiapine	0.1265	0.1472	-0.043	-0.0223
Rasagiline	-0.0645	-0.0535	-0.0425	-0.0666
Riluzole	0.0949	0.0606	0.1568	0.1387
Rimonabant	0.1223	0.1318	0.2459	0.1749
Risperidone	-0.1914	-0.2009	-0.0095	-0.0292
Rivastigmine	0.0447	0.0536	0.1193	0.1103
Ropivacaine	0.0793	0.1033	0.0017	0.0066
Sertindole	0.2657	0.1285	0.2563	0.0393
Sulpiride	0.0245	0.0346	0.0504	0.0558
Tacrine	-0.0166	0.0066	-0.1136	-0.0608
Topiramate	-0.1277	-0.0951	-0.0059	-0.0075
Tropisetron	0.0798	0.0745	0.0571	0.0448
Valproic Acid	-0.0466	-0.0282	-0.0756	-0.0414
Varenicline	0.0669	0.0721	-0.0599	-0.0621
Venlafaxine	-0.0376	-0.0082	-0.1344	-0.1435
Vigabatrin	0.0314	0.0335	0.0217	0.0237
Vilazodone	-0.1979	-0.2092	0.1794	0.0173
Vinpocetine	0.0507	0.0612	0.1034	0.0612
Vortioxetine	0.4114	0.3634	0.7351	0.5747
Ziprasidone	0.0401	0.0451	-0.0868	-0.1121
Zolmitriptan	0.0019	-0.0003	0.0012	-0.0092
Zonisamide	0.0293	0.0451	-0.0607	-0.047
Zotepine	0.2692	0.2484	0.4265	0.3472

## Sheet: ExtDataFig.2k
Original_PCY_Score(NES+orS100B+)	PCY_Score(NES+orS100B+)_without_CNN_CASP3+
-0.0121	-0.0083
0.005	0.0208
-0.0269	-0.0056
0.0994	0.2281
0.049	0.0917
0.1893	0.235
0.0137	0.0392
0.0003	0.0122
-0.0361	-0.0229
-0.033	-0.02
0.1841	0.2567
0.0025	0.0202
0.1193	0.1569
0.0193	0.0448
0.0003	0.0244
0.0276	0.054
0.0156	0.0281
0.0449	0.052
-0.1943	-0.1462
-0.0552	-0.0216
0.0364	0.0388
-0.0053	0.0161
0.0038	0.0181
0.1613	0.2048
0.0029	0.0373
0.0076	0.0334
-0.0601	-0.048
-0.0112	0.0182
0.0249	0.0394
-0.0053	0.0147
0.0762	0.12
-0.0861	-0.0595
0.0037	0.0185
0.0128	0.0219
0.0378	0.0557
-0.0051	0.0209
0.0056	0.0071
0.0571	0.0873
-0.1019	-0.0997
0.2074	0.2544
0.0434	0.065
0.0068	0.0255
-0.0327	-0.0305
-0.0434	-0.0321
-0.0064	0.0163
0.1075	0.1442
0.2487	0.2917
-0.0269	-0.0256
-0.0167	0.0094
-0.0497	-0.0436
0.023	0.0822
-0.0277	-0.0136
-0.0262	-0.0158
0.0265	0.0462
-0.0111	0.0038
-0.0043	0.018
0.0185	0.0358
0.0205	0.0279
0.0048	0.0245
0.0138	0.0497
0.0352	0.0678
0.2523	0.3053
-0.0419	-0.0169
-0.0089	0.0283
0.028	0.0335
0.1348	0.2349
-0.017	0.0035
-0.0327	-0.0286
-0.0185	-0.0226
-0.0884	-0.0919
0.3956	0.4694
0.0141	-0.0023
0.2107	0.2273
0.0122	-0.0087
0.0781	0.0591
-0.0239	-0.0208
0.0446	0.0338
0.0608	0.0355
0.009	0.0112
0.0061	-0.0175
0.0157	0.0288
-0.0346	-0.0773
-0.0341	-0.0526
-0.0091	-0.0277
0.0306	0.0358
-0.1277	-0.1059
-0.0376	-0.0558
0.0034	-0.0125
0.0118	-0.0125
0.0255	0.0133
0.1104	0.0853
-0.0379	-0.076
0.0172	-0.0026
-0.0694	-0.0966
0.0229	-0.0062
-0.0592	-0.0787
0.0146	0.0097
0.0103	0.0022
-0.0276	-0.0409
0.0521	0.0484
-0.0429	-0.0442
-0.0099	-0.0217
-0.0007	-0.0135
0.0151	0.0023
0.1076	0.1155
-0.0423	-0.0564
0.1269	0.1341
0.083	0.0658
0.0401	0.0387
-0.0168	-0.0199
-0.0617	-0.0956
-0.0213	-0.0197
0.0647	0.0518
0.1898	0.2015
-0.0283	-0.0364
-0.0247	-0.0269
-0.0512	-0.0564
-0.0591	-0.0841
-0.0061	-0.028
-0.0006	-0.006
-0.0372	-0.0391
0.0438	0.0505
-0.0115	-0.0123
0.0019	-0.0071
0.0237	0.0126
0.06	0.0422
0.012	-0.0031
0.068	0.0652
0.2016	0.1996
-0.0897	-0.0608
-0.0349	-0.0543
0.0334	0.0263
0.2007	0.2222
0.0508	0.0486
-0.0081	-0.0028
-0.0467	-0.0442
0.011	-0.0023
0.5512	0.5623
0.1124	0.106
0.3316	0.3544
-0.0408	-0.0333
0.0279	0.0404
-0.0098	-0.0103
-0.0047	0.003
0.272	0.2823
-0.0145	-0.0052
0.077	0.0881
-0.1322	-0.1379
-0.04	-0.0332
0.0161	0.0158
-0.0047	0.0091
-0.0205	-0.0161
0.0626	0.0442
-0.1829	-0.1691
-0.0374	-0.0274
-0.0013	-0.0086
0.016	0.0227
0.1509	0.1589
-0.0134	-0.0013
0.0052	0.0105
0.0758	0.0863
0.033	0.034
0.0465	0.0484
0.0255	0.0248
0.0653	0.0623
-0.0121	-0.0144
-0.0288	-0.0252
-0.0142	0.0033
0.0794	0.0788
0.0024	0.0047
0.0123	0.023
0.0355	0.0406
-0.0731	-0.0706
0.2649	0.2801
0.0639	0.0694
-0.0113	-0.0018
0.0388	0.0441
-0.0414	-0.0331
0.0041	0.0115
0.0838	0.0944
0.2455	0.2331
-0.0045	-0.0037
-0.0198	-0.0227
0.0023	0.0051
0.5559	0.5753
-0.0053	0.0007
0.007	0.0104
-0.0523	-0.0462
-0.0178	-0.007
-0.0477	-0.0521
-0.0571	-0.0454
0.0292	0.0402
-0.0293	-0.0304
0.2461	0.2647
0.0729	0.075
0.6051	0.639
0.0288	0.0631
-0.0291	-0.0388
0.005	0.0148
0.5094	0.5363
-0.054	-0.0631
0.023	0.0219
-0.0051	0.0024
-0.0133	-0.0118
0.7233	0.7437
0.1072	0.1284
0.1192	0.1521
-0.0325	-0.0213
-0.016	-0.0202
-0.0373	-0.0357
-0.0143	-0.0105
0.1117	0.1571
-0.045	-0.0517
0.0698	0.0892
-0.0469	-0.0545
0.0079	0.0143
-0.0246	-0.0166
0.0048	0.0067
-0.0103	-0.0045
0.4369	0.4433
-0.0367	-0.027
-0.0244	-0.0286
-0.0267	-0.0339
-0.0297	-0.035
0.0411	0.0639
-0.0169	-0.0188
0.031	0.0356
-0.0367	-0.0378
-0.0199	-0.0153
-0.0272	-0.0226
-0.0132	-0.0091
0.0508	0.0635
0.0096	0.0158
0.0175	0.0255
-0.0044	0.0051
-0.0056	-0.0017
-0.0397	-0.052
0.009	0.0032
0.1086	0.1128
-0.0358	-0.0291
0.0861	0.1215
0.0221	0.0233
0.0114	0.0196
0.003	0.0111
-0.0006	-0.0011
0.0136	0.014
0.0101	0.0123
0.1234	0.137
0.0067	0.0101
0.0408	0.0438
-0.0209	-0.0285
0.1447	0.1974
0.0065	0.0134
-0.0224	-0.026
-0.0443	-0.0392
0.0099	0.0099
-0.0187	-0.0239
-0.0154	-0.0132
-0.0381	-0.0328
-0.0098	-0.0179
0.0801	0.1031
0.0317	0.0358
0.0893	0.1199
0.0816	0.1048
-0.0008	-0.0109
-0.0393	-0.0417
0.1929	0.2381
0.0061	-0.0006
0.017	-0.0017
-0.0457	-0.0301
-0.0909	-0.0721
0.5278	0.5972
0.0936	0.1429
0.0685	0.0704
-0.0105	0.0067
-0.0159	-0.0167
0.0021	0.0508
0.0103	0.0197
0.0807	0.0943
-0.0358	0.0163
0.0769	0.1116
0.0023	-0.0063
0.0363	0.0655
0.0326	0.041
0.0296	0.0364
0.0512	0.0779
0.3043	0.3664
-0.1734	-0.1754
-0.0246	-0.0166
-0.0018	0.0197
-0.002	0.021
0.0239	0.037
-0.0413	-0.0437
-0.0166	-0.0119
-0.1193	-0.1076
-0.0382	-0.0255
-0.0372	-0.0291
0.0733	0.0947
0.038	0.0881
-0.0225	-0.0056
0.0598	0.0986
0.0014	0.0174
-0.0329	-0.0125
0.0341	0.0423
-0.0088	0.0266
0.139	0.1254
-0.1738	-0.1461
0.0652	0.081
-0.0084	-0.002
-0.0443	-0.0372
0.0581	0.0704
-0.004	0.0132
0.0101	0.0281
0.0035	0.0093
0.1468	0.173
-0.009	0.0009
0.0555	0.0687
-0.0485	-0.0411
-0.0491	-0.0255
-0.0713	-0.0795
0.0443	0.0527
-0.0783	-0.0506
0.005	-0.0003
0.0394	0.0422
0.0046	0.048
0.0399	0.0505
0.0568	0.0648
-0.0505	-0.0524
0.0729	0.0736
0.0033	-0.0188
-0.1688	-0.121
-0.0221	-0.0092
0.0116	0.02
0.1413	0.1596
-0.0246	-0.0234
0.0164	0.0222
-0.0332	-0.053
-0.01	-0.0278
0.2033	0.3265
0.304	0.3092
0.363	0.3941
0.042	0.0397
-0.0236	-0.0279
-0.0242	-0.0199
-0.0003	-0.0071
0.3998	0.4107
-0.0315	-0.0313
0.237	0.2161
-0.0911	-0.074
-0.012	-0.0181
0.0915	0.0993
0.0382	0.0437
-0.0306	-0.0366
-0.4066	-0.3151
0.017	0.0142
-0.083	-0.0853
-0.0184	-0.0301
-0.0066	-0.0162
0.3149	0.3195
0.0449	0.0446
-0.0213	-0.0299
-0.0157	-0.0287
-0.0064	-0.0246
-0.0393	-0.0381
0.0227	0.0316
0.0606	0.065
0.0016	0.0127
-0.0089	-0.0006
0.0152	0.0204
-0.0446	-0.0474
-0.01	-0.0247
0.0434	0.041
0.058	0.0467
-0.1152	-0.1314
0.4465	0.47
0.087	0.094
-0.0222	-0.0264
0.0067	0.0077
0.0431	0.0364
-0.0172	-0.0419
0.0686	0.0739
0.4681	0.4782
-0.0395	-0.0511
-0.0089	-0.0224
-0.0178	-0.0154
0.388	0.4144
-0.0462	-0.0729
-0.0449	-0.0469
-0.0432	-0.0603
-0.0401	-0.0645
0.0238	-0.0054
-0.0193	-0.0324
0.0423	0.0341
-0.0043	-0.0214
0.2572	0.2572
0.0614	0.0256
0.593	0.5847
0.0999	0.1015
-0.0638	-0.0508
-0.0132	-0.0107
0.5193	0.572
-0.0189	-0.0066
0.0023	0.0113
0.0179	0.0336
0.0067	-0.002
0.2252	0.2749
-0.1172	-0.1236
0.1208	0.1087
0.0117	0.0281
0.0144	0.0125
0.0305	0.0183
-0.0262	-0.0322
0.0564	0.0707
0.0354	0.035
0.072	0.0873
-0.0072	-0.0167
-0.0599	-0.0713
0.0197	0.0352
0.0879	0.0699
-0.0266	-0.0222
0.0013	0.051
-0.1656	-0.14
-0.0036	0.0013
-0.053	-0.0431
-0.0149	-0.0203
0.1186	0.118
0.0192	0.0048
0.0096	0.0022
0.0311	0.0332
-0.0658	-0.0684
0.0018	-0.0122
-0.0236	-0.0264
-0.0414	-0.036
-0.0616	-0.0585
-0.0605	-0.057
-0.0572	-0.0574
-0.0479	-0.0666
0.055	0.0325
-0.0177	-0.0333
-0.0059	-0.0116
-0.1493	-0.1722
0.1151	0.148
0.0613	0.0704
-0.0259	-0.0233
-0.0456	-0.0395
0.0065	-0.006
-0.0309	-0.0291
0.0059	-0.0042
0.0162	0.0628
0.0277	-0.0024
-0.0027	-0.0158
0.1019	0.0943
-0.4664	-0.4541
0.0143	0.0141
-0.0297	-0.0261
0.0288	0.0294
0.0311	0.0246
-0.0683	-0.051
0.0352	0.0247
0.0225	0.0061
-0.0504	-0.0217
0.0308	0.0431
0.082	0.0765
0.0574	0.049
-0.5391	-0.5371
-0.067	-0.0675
0.0313	0.045
0.1395	0.1828
0.0219	0.0117
-0.0044	-0.017
0.0138	0.0059
-0.0415	-0.0366
0.4141	0.4641
0.315	0.3183
0.4787	0.5075
0.0572	0.0724
0.0093	0.0132
0.0591	0.0614
-0.049	-0.0457
0.5216	0.542
0.0072	0.0188
0.3024	0.3052
0.05	0.0383
0.1265	0.1286
0.0838	0.1093
-0.0188	-0.0087
0.0399	0.0291
-0.0828	-0.0412
0.0313	0.0405
-0.0457	-0.0565
-0.0056	0.001
-0.0862	-0.0698
0.3706	0.3816
0.0875	0.0985
-0.021	-0.0036
0.0617	0.0571
0.0156	0.0127
0.0166	0.0192
0.055	0.065
0.0267	0.036
-0.0718	-0.0808
0.0233	0.0205
0.0417	0.051
-0.0272	-0.0092
0.028	0.0251
-0.0075	0.006
0.0394	0.0378
-0.0283	-0.0328
0.5114	0.5132
0.0883	0.1031
0.0206	0.0286
0.0045	0.019
0.0083	0.0123
0.0048	0.0051
0.1291	0.1507
0.2803	0.2738
-0.046	-0.0232
0.0532	0.0431
-0.0006	0.0135
0.4834	0.5157
0.036	0.0439
-0.018	-0.0003
-0.0479	-0.0453
0.0625	0.0754
0.0321	0.0308
0.0965	0.0871
-0.0358	-0.0237
-0.0374	-0.0289
0.153	0.1927
0.0515	0.0564
0.6548	0.6779
0.0617	0.0752
0.107	0.1104
0.038	0.0336
0.6701	0.6868
-0.0937	-0.079
-0.0437	-0.0411
-0.0476	-0.0377
-0.0478	-0.0325
0.446	0.5662
0.02	0.0127
-0.0512	-0.0423
-0.0659	-0.0543
0.0212	0.0421
0.0282	0.047
0.0881	0.0674
-0.0464	-0.0541
-0.0366	-0.0283
0.0223	0.0163
-0.024	-0.0225
-0.1485	-0.1465
-0.0303	-0.0279
0.103	0.0903
-0.1085	-0.1005
0.2457	0.318
-0.0138	0.021
-0.1277	-0.0876
-0.055	-0.0335
-0.0083	-0.0055
0.0199	0.0217
-0.0498	-0.0232
0.0104	0.0166
-0.1584	-0.1551
-0.0974	-0.0929
0.0293	0.0312
-0.0083	-0.0035
0.0523	0.0475
-0.0102	-0.0066
0.0683	0.0897
0.0119	0.0115
-0.0424	-0.0323
-0.0297	-0.0126
-0.0901	-0.0644
0.2643	0.2556
-0.1543	-0.1269
0.0552	0.062
0.0411	0.036
-0.0411	-0.031
-0.0463	-0.025
-0.1379	-0.1223
-0.0396	-0.0238
-0.11	-0.0915
0.2545	0.2337
-0.0478	-0.0312
-0.0281	-0.0067
-0.0067	0.0034
-0.5728	-0.5115
-0.0746	-0.0459
-0.0572	-0.0659
0.0323	0.023
-0.0186	-0.003
-0.0392	-0.0244
-0.0311	-0.0263
0.0289	0.0307
-0.0147	-0.0065
-0.3143	-0.2951
0.1157	0.1103
0.0572	0.0433
-0.1309	-0.1019
0.0672	0.0673
0.0129	0.028
0.1241	0.0906
0.0154	0.0047
-0.0172	-0.0229
-0.012	-0.0106
0.0466	0.0624
0.2532	0.2618
0.0131	0.0007
0.1235	0.108
-0.0622	-0.0734
-0.0626	-0.0634
0.0116	-0.0072
0.0322	0.0283
-0.0341	-0.0394
-0.0116	0.0071
-0.0614	-0.0899
-0.0906	-0.1053
-0.0135	-0.0232
-0.0995	-0.1208
-0.085	-0.1055
0.0287	0.0206
0.0446	0.0657
0.0563	0.0097
-0.0695	-0.0705
-0.0037	-0.0135
-0.0225	-0.015
-0.0197	-0.0417
-0.0741	-0.0842
-0.0306	-0.0131
-0.0518	-0.0455
-0.1062	-0.1243
0.014	-0.0242
0.0215	0.0224
-0.0705	-0.0781
-0.0022	0.0008
-0.0689	-0.095
-0.0019	-0.0029
-0.0127	-0.027
-0.0381	-0.0523
-0.0018	0.0069
-0.0012	-0.0033
-0.0547	-0.0394
-0.0258	-0.0184
-0.0048	-0.0246
0.0392	0.0448
-0.0269	-0.033
-0.036	-0.0631
-0.0195	-0.0369
0.0168	0.0408
0.1069	0.1053
0.0033	0.0077
0.0383	0.0195
-0.0249	-0.0306
0.0205	0.0565
0.0258	0.0108
-0.0851	-0.1035
-0.0227	-0.0348
-0.0852	-0.0799
0.0261	0.0114
0.0354	0.0172
-0.0278	-0.0509
-0.0149	-0.0243
-0.0223	-0.0484
-0.0157	-0.0542
0.0933	0.1151
-0.0284	-0.0501
0.0135	0.017
0.0491	0.0373
0.0276	0.0771
0.0554	0.0203
0.0363	0.0421
0.0018	0.0087
-0.005	0.0035
-0.9815	-0.6708
0.0053	0.0382
0.1319	0.154
-0.0938	-0.048
0.0207	0.0271
-0.0827	-0.0696
-0.0235	-0.0032
-0.0516	-0.0042
-0.0351	-0.0083
0.022	0.0779
-0.0053	0.01
-0.0558	-0.0293
-0.0308	-0.0188
0.0038	0.0289
0.0387	0.0375
-0.0435	-0.0323
-0.0395	-0.0123
-0.0057	0.0061
-0.0204	-0.0065
-0.0089	0.028
0.0053	0.047
-0.0085	-0.0051
0.0467	0.0795
-0.0319	-0.0224
0.0297	0.0476
0.0176	0.0029
0.0417	0.0305
0.11	0.1064
0.0166	0.0444
0.1063	0.116
-0.0591	-0.0248
0.0226	0.0434
-0.0111	0.0007
0.0867	0.1025
-0.0171	0.0088
-0.062	-0.0381
-0.0173	0.0127
0.0674	0.0919
-0.0078	-0.0012
0.0139	0.0164
0.0094	0.0549
-0.1206	-0.0904
0.0103	0.0405
-0.0019	0.0534
0.0574	0.0565
-0.0385	-0.0124
0.0609	0.0593
-0.0018	0.0661
0.0636	0.0506
0.0199	0.0341
0.0068	0.0207
0.0174	0.0425
0.0459	0.0642
0.0341	0.0325
-0.0158	-0.0018
-0.0186	-0.0152
0.0231	0.046
0.0506	0.0647
-0.0218	0.0319
-0.1116	-0.0862
-0.0229	-0.0016
0.0537	0.0512
-0.0703	-0.0079
0.0097	0.0342
-0.0032	-0.0024
0.0283	0.0322
0.0175	0.0192
0.3464	0.3726
0.068	0.0706
-0.0425	-0.0351
-0.0772	-0.0649
-0.0183	-0.0087
0.0309	0.0231
0.0112	0.0179
0.0314	0.0324
0.0116	0.0008
0.0647	0.0599
-0.0073	0.0011
-0.0534	-0.0547
-0.0129	-0.0196
0.0642	0.0592
0.0163	0.0286
0.1317	0.1159
-0.0597	-0.0346
0.011	0.0245
-0.0273	-0.0226
-0.0064	-0.0014
0.0194	0.0204
-0.039	-0.0279
0.0032	0.0053
-0.1171	-0.0959
-0.1157	-0.1041
-0.007	0.004
0.0167	0.0252
0.0341	0.0357
0.0382	0.0449
0.04	0.0417
0.01	0.0276
-0.0157	-0.0119
-0.0169	-0.0133
0.0308	0.0252
0.258	0.2614
-0.262	-0.2454
-0.0093	-0.008
-0.026	-0.0314
0.0136	0.0159
0.0202	0.0192
-0.1787	-0.1462
-0.0227	-0.0175
0.0382	0.0473
0.1281	0.1382
-0.0006	0.0017
-0.0241	-0.0141
0.0607	0.0829
-0.6261	-0.5983
0.0213	0.0336
-0.0655	-0.0641
0.0257	0.025
0.0212	0.0105
0.0116	0.0108
-0.0316	-0.0331
-0.0021	0.0037
0.0211	0.0177
-0.0993	-0.1038
0.0673	0.0587
0.0408	0.036
-0.0729	-0.067
0.0305	0.0327
0.0515	0.0455
0.0555	0.0535
0.0265	0.025
-0.0549	-0.0488
-0.0355	-0.0156
-0.0434	-0.0502
0.424	0.5501
-0.0124	-0.013
-0.123	-0.0923
-0.0905	-0.0774
-0.0261	-0.0149
0.0243	0.0288
-0.0255	-0.0162
-0.0185	-0.0045
-0.0468	-0.0134
0.0032	0.0096
-0.0543	-0.0413
-0.0818	-0.0756
-0.0247	-0.0328
0.0531	0.0564
-0.0869	-0.0692
0.065	0.0678
-0.0986	-0.0952
-0.0362	-0.0374
-0.0278	-0.0197
0.0025	0.0148
-0.0378	-0.04
-0.2095	-0.2095
-0.0186	-0.0072
-0.2892	-0.2656
-0.1447	-0.1239
-0.0207	-0.0259
-0.0352	-0.0088
0.0496	0.0571
-0.0707	-0.0351
-0.0461	-0.0371
-0.0339	-0.0361
-0.0492	-0.0406
-0.0235	-0.0103
-0.0075	0.0025
0.3684	0.3702
-0.3031	-0.267
0.0056	0.013
-0.0955	-0.0803
-0.0039	-0.0023
-0.0205	-0.0125
-0.0448	-0.0505
-0.054	-0.0376
-0.0651	-0.0495
0.1914	0.2147
-0.0856	-0.0751
-0.025	-0.0138
-0.0114	-0.0127
-0.9398	-0.8488
-0.0603	-0.0551
-0.0282	-0.0155
-0.03	-0.0285
-0.0191	-0.007
0.0155	0.0259
-0.0766	-0.06
-0.0484	-0.036
0.0076	0.0253
-0.2841	-0.2735
0.0152	0.02
0.0904	0.0955
-0.1781	-0.1595
-0.0236	-0.0153
0.0058	0.0241
0.0868	0.0965
-0.0363	-0.0253
-0.0122	-0.0143
-0.0185	-0.0185
0.0047	0.0048
0.6532	0.7046
-0.0185	-0.0244
0.1276	0.1258
-0.0352	-0.0363
-0.0188	-0.0168
-0.0058	-0.0079
-0.0003	-0.0055
-0.0602	-0.0717
-0.0112	-0.0045
-0.0347	-0.0273
0.0094	0.0119
0.0306	0.031
-0.0314	-0.0362
0.0078	-0.0002
-0.0371	-0.0416
0.2701	0.3185
-0.0419	-0.0275
0.0049	-0.0004
0.0076	0.0101
-0.0114	-0.0145
-0.0488	-0.0508
-0.0167	-0.0169
-0.0146	-0.0119
0.0211	0.0181
-0.0182	-0.0166
0.0072	0.0111
-0.0182	-0.0128
0.0352	0.0394
-0.0289	-0.0254
-0.0125	-0.0197
-0.0356	-0.0378
-0.0282	-0.0301
0.0462	0.0453
-0.0378	-0.0384
0.0475	0.0512
-0.0706	-0.0634
-0.0382	-0.0447
0.0294	0.0312
-0.0221	-0.0214
-0.0111	-0.0081
-0.0221	-0.0301
-0.0505	-0.0382
0.001	0.004
0.0048	-0.0226
-0.0195	-0.0239
0.0177	0.0167
-0.0097	-0.0055
-0.0651	-0.0557
-0.0106	-0.0039
-0.0228	-0.0255
-0.0176	-0.0222
-0.018	-0.0205
-0.0076	-0.0148
-0.0333	-0.0188
-0.0055	-0.0054
-0.035	-0.032
0.038	0.0332
-0.003	-0.0165
-0.0085	-0.0244
-0.0197	-0.0163
-0.0335	-0.0328
0.0006	0.0035
-0.0409	-0.0516
-0.0401	-0.0367
0.0481	0.0424
-0.0125	-0.0149
-0.0509	-0.0467
0.4748	0.5022
-0.1056	-0.0845
-0.0398	-0.0177
0.0053	0.0129
-0.0409	-0.0508
0.0308	0.0152
-0.0228	-0.0279
0.0444	0.0376
0.0259	0.0201
0.0276	0.0144
0.069	0.0584
-0.0478	-0.0432
0.0161	0.0067
0.0756	0.0769
-0.0186	-0.0262
0.104	0.1434
0.0574	0.0671
0.0103	0.009
0.0055	-0.0008
0.0216	0.0123
-0.0162	0.0009
-0.0549	-0.0514
0.0148	0.0178
-0.1228	-0.1393
-0.0707	-0.0587
0.0101	0.0225
0.0829	0.0563
0.0399	0.0364
-0.0135	-0.0114
-0.0298	-0.0341
-0.027	-0.0223
0	0.0026
-0.005	-0.0053
0.0077	0.0115
0.1857	0.1749
-0.1997	-0.1939
-0.0696	-0.0895
0.0534	0.036
-0.0287	-0.0214
-0.0008	-0.0053
-0.0436	-0.0533
0.0639	0.0676
0.0996	0.0974
0.2089	0.1877
-0.1011	-0.0876
0.0145	0.0031
0.0236	0.0212
-0.8817	-0.8484
0.014	0.0207
-0.0264	-0.0424
-0.0142	0.0013
-0.0218	-0.0186
-0.1482	-0.1697
-0.0439	-0.0274
0.0016	-0.0019
0.0681	0.0831
-0.1381	-0.1291
0.0691	0.0734
0.2182	0.1956
-0.1203	-0.113
-0.0106	-0.0156
0.0796	0.0731
0.1486	0.155
0.0136	0.0088
-0.0005	-0.0061
0.0276	0.0364
0.0746	0.0405
-0.3311	-0.4232
-0.1875	-0.2359
-0.4023	-0.4065
-0.1094	-0.1298
-0.0316	-0.0418
0.055	0.0321
0.0142	-0.0181
-0.5139	-0.5163
-0.0522	-0.0548
-0.3418	-0.3326
0.0746	0.0581
-0.0766	-0.0726
-0.3088	-0.3123
-0.0314	-0.0494
-0.0729	-0.0877
0.1715	0.165
0.0683	0.0638
0.0055	0.0008
-0.0298	-0.0471
0.0963	0.0956
-0.5396	-0.5401
-0.1892	-0.2015
-0.055	-0.0682
-0.1523	-0.1767
-0.1792	-0.1773
0.0261	0.0181
0.0663	0.069
-0.0518	-0.0486
-0.0298	-0.0477
-0.0009	-0.0213
0.0267	0.003
-0.0368	-0.057
-0.0105	-0.0213
-0.2432	-0.2565
-0.0776	-0.1028
-0.0679	-0.0985
-0.5849	-0.5707
-0.2399	-0.2776
-0.0158	-0.0274
-0.0435	-0.045
-0.1131	-0.1203
0.0007	-0.0202
0.0427	0.0164
-0.3607	-0.4114
-0.0154	0.0038
0.0682	0.0564
-0.0178	-0.0426
-1.2542	-1.2477
0.0377	0.0267
0.0477	0.0345
0.0185	-0.0168
-0.0804	-0.0902
0.0458	0.0312
-0.0407	-0.0198
-0.0386	-0.0438
-0.0042	-0.0133
-0.5925	-0.6275
-0.055	-0.1318
-0.6757	-0.6806
-0.0288	-0.0337
-0.0392	-0.0471
0.0484	0.0337
-1.0197	-1.169
0.0123	0.0064
0.0538	0.0438
0.0694	0.0456
-0.0297	-0.02
-0.8384	-0.8578
-0.0299	-0.0349
0.2221	0.2363
-0.0176	-0.0123
0.0073	-0.0129
0.0365	0.0145
-0.0118	-0.0554
0.2915	0.3002
0.0938	0.0783
0.1675	0.1628
-0.0609	-0.0728
0.0009	-0.0495
0.0906	0.0988
0.1738	0.1229
0.01	0.018
0.0888	0.0656
-0.3661	-0.3453
0.0362	0.0102
0.0724	0.0643
0.0146	-0.0088
0.205	0.2112
0.0561	0.0454
0.0267	-0.0373
0.0094	0.0077
0.0144	-0.0042
0.0524	0.0586
0.0914	0.0705
-0.0219	-0.0545
0.004	-0.007
-0.1397	-0.14
0.0736	0.0366
0.0302	0.0166
0.0038	-0.0362
0.0523	0.0329
0.0706	0.0981
-0.1565	-0.1613
0.1727	0.2489
-0.0311	-0.0125
0.0552	0.0382
0.0644	0.0563
0.0556	0.0204
-0.0098	-0.0371
0.1066	0.1138
0.3836	0.383
-0.0111	-0.0225
0.0371	0.0298
0.0035	0.0026
-0.6834	-0.759
-0.0012	-0.0329
-0.0584	-0.0783
-0.0298	-0.0411
-0.0058	-0.0369
0.1114	0.1096
-0.0121	-0.0554
0.0749	0.061
0.0089	0.0198
-0.1888	-0.1625
0.1147	0.0737
0.2201	0.2528
-0.3047	-0.2795
0.0132	0.0106
0.0316	-0.0052
0.2492	0.2442
-0.0245	-0.0055
-0.0294	-0.0393
0.0459	0.0524
-0.0364	-0.0195
-0.6467	-0.7153
0.1231	0.1287
0.1765	0.1783
-0.0096	-0.0011
0.0198	0.0283
0.0297	0.0423
0.1149	0.1231
0.1745	0.1664
0.0484	0.0661
0.1244	0.1197
0.0565	0.0547
0.0081	0.0032
0.0959	0.1064
0.0998	0.1032
0.0335	0.0457
0.1602	0.156
-0.0496	-0.0343
0.0314	0.0357
0.0634	0.0796
-0.0087	-0.022
0.0549	0.052
0.0108	0.0142
0.0821	0.0858
0.0677	0.0748
-0.0028	0.0126
0.07	0.0866
0.0263	0.0291
0.0678	0.0787
0.0135	0.0196
0.0521	0.0428
0.0204	0.0343
0.0288	0.0346
0.0534	0.0671
0.0786	0.0784
0.0438	0.0342
-0.084	-0.0648
0.1033	0.1017
0.1203	0.1262
-0.0271	-0.0333
0.0447	0.0432
0.0182	0.0151
-0.0377	-0.0243
0.0737	0.0799
0.2262	0.2313
0.0252	0.0252
0.0574	0.0609
0.0661	0.0832
-0.4673	-0.421
-0.0313	-0.0441
0.064	0.0636
0.0394	0.0338
0.0472	0.0663
0.0079	0.0249
0.0108	0.0167
0.0466	0.0565
0.0305	0.0411
-0.027	-0.0146
0.1066	0.1118
0.2122	0.2239
-0.0518	-0.0638
0.0043	0.0145
0.0992	0.1042
0.2432	0.2456
0.0594	0.0576
-0.0113	-0.0147
-0.0064	-0.0013
-0.0318	-0.0367
0.2836	0.3094
0.1602	0.1573
0.4884	0.4837
-0.0143	-0.0141
-0.0717	-0.0871
0.0001	-0.011
-0.0356	-0.0369
0.6187	0.6178
-0.0332	-0.0355
0.2316	0.2191
-0.0189	-0.0151
0.0296	0.0271
0.0484	0.0519
-0.0208	-0.0188
0.0181	0.0224
-0.0712	-0.0652
-0.0284	-0.0224
-0.0403	-0.0358
0.013	0.0235
0.0363	0.0381
0.4629	0.4557
-0.0242	-0.0315
-0.0391	-0.0483
0.0301	0.0177
0.0328	0.0373
0.0581	0.051
-0.0188	-0.0274
0.1511	0.1435
-0.0301	-0.0231
-0.009	-0.0107
-0.0143	-0.0019
-0.0689	-0.077
-0.0205	-0.0165
-0.0423	-0.0396
-0.0018	-0.0032
-0.0238	-0.0185
0.6256	0.6183
0.1314	0.126
-0.0338	-0.045
-0.028	-0.0361
-0.0692	-0.0858
0.002	0.0029
0.1528	0.1626
0.443	0.4252
-0.0013	-0.0125
0.0032	-0.0029
-0.0616	-0.0404
0.6544	0.6604
0.0275	0.0241
0.0458	0.039
-0.002	0.002
-0.0225	-0.0164
-0.0061	-0.014
0.0817	0.0787
-0.0224	-0.0252
-0.0336	-0.0467
0.2308	0.2288
-0.025	-0.0255
0.7208	0.7192
0.2053	0.2095
-0.0299	-0.0366
0.0383	0.0279
0.6642	0.6615
0.06	0.063
0.0586	0.0433
0.0498	0.0375
-0.0518	-0.0469
0.2329	0.282
-0.3042	-0.2788
-0.0005	0.0596
-0.032	-0.039
-0.028	-0.0413
0.0271	0.01
-0.0711	-0.0794
-0.2403	-0.1935
0.0639	0.0351
-0.2021	-0.1952
-0.0241	-0.0136
-0.0983	-0.1069
0.0274	0.0115
-0.0174	-0.0154
0.0298	0.0363
0.1372	0.1261
-0.0931	-0.0964
-0.0421	-0.0445
0.0732	0.0598
-0.033	-0.0511
-0.1411	-0.1204
-0.1146	-0.0925
-0.0531	-0.0415
0.0333	0.0194
0.027	0.0285
-0.0455	-0.0567
0.0869	0.0612
-0.062	-0.0779
0.1206	0.1167
0.0297	0.0066
-0.0055	-0.011
0.0698	0.0475
-0.05	-0.0493
-0.1084	-0.1053
-0.0569	-0.0274
-0.032	-0.0405
-0.0529	-0.0523
-0.0386	-0.0728
-0.07	-0.0908
-0.0043	-0.0147
0.026	0.0201
-0.0424	-0.0425
0.07	0.0714
-0.0256	-0.0055
-0.0707	-0.0988
0.1642	0.1671
0.0392	0.0382
0.2187	0.2403
-0.0183	-0.0154
0.0473	0.0492
0.0863	0.0837
0.0372	0.0191
-0.0813	-0.0755
-0.0433	-0.0472
-0.0517	-0.0715
0.1123	0.1043
0.01	0.004
-0.0011	0.0097
-0.0672	-0.0242
-0.0128	0.0084
0.0603	0.0554
-0.0206	-0.015
-0.0346	0.0169
-0.0121	-0.0026
-0.0872	-0.0756
0.1035	0.1139
-0.039	-0.0134
0.0009	0.0298
-0.0467	-0.0378
0.1254	0.1619
-0.071	-0.0537
-0.0377	-0.0395
-0.0415	-0.0169
-0.005	0.0358
0.1371	0.1443
-0.0051	0.0056
0.0568	0.0781
0.0069	0.0135
0.0469	0.0574
-0.0427	-0.0318
-0.0521	-0.0467
-0.0813	-0.0667
-0.0309	-0.0127
-0.0438	-0.0395
0.0305	0.0418
-0.0145	0.0146
-0.0055	0.0024
-0.033	-0.0161
0.0008	0.01
-0.0059	-0.0046
-0.074	-0.0499
-0.0878	-0.0768
0.0872	0.1002
0.0467	0.0555
0.0029	0.0163
-0.0539	-0.0478
0.0145	0.0234
-0.0281	-0.0156
-0.0117	0.0023
0.0262	0.028
0.0206	0.0388
0.2865	0.3007
-0.364	-0.3445
0.0157	0.0417
0.108	0.1288
0.0242	0.037
-0.0154	0.0023
0.0219	0.04
-0.0194	-0.003
0.0096	0.0296
0.227	0.236
-0.0133	-0.0132
-0.0988	-0.0653
-0.0858	-0.0814
-0.0633	-0.0339
0.0012	0.0094
0.0901	0.1079
0.0892	0.1137
-0.0199	0.006
-0.0087	0.0066
0.0059	0.0235
-0.0023	0.0186
0.0905	0.1065
-0.2424	-0.2144
0.0555	0.0656
0.2234	0.2461
0.0801	0.1004
0.0482	0.0583
0.0854	0.1176
0.2136	0.2299
0.1212	0.1333
0.0164	0.0218
-0.0026	0.0095
0.0108	0.0194
-0.2926	-0.2944
-0.0098	-0.0064
0.0377	0.0499
-0.0694	-0.059
0.007	-0.0007
0.0034	0.0023
0.0102	0.009
0.3161	0.314
-0.0092	-0.0215
0.1873	0.1886
0.0032	0.0162
0.0706	0.0732
0.0555	0.0604
0.0499	0.06
0.0426	0.0528
-0.0285	-0.0448
0.0056	0.0119
-0.0095	-0.0031
0.025	0.0261
-0.0085	-0.0012
0.2215	0.2234
0.0157	0.0003
0.009	0.0148
0.0547	0.0449
0.0534	0.0509
0.0246	0.0227
0.0202	0.0342
0.0215	0.0183
0.0027	0.0188
0.0534	0.0571
0.0215	0.0307
-0.0277	-0.0253
-0.0232	-0.0148
0.0343	0.0528
0.0843	0.0806
-0.1783	-0.171
0.2817	0.2866
0.0736	0.0727
0.0063	0.0212
0.0125	0.0181
0.02	0.0263
0.0254	0.0196
0.1485	0.1619
0.2541	0.2543
-0.0045	-0.0036
0.0052	0.0121
-0.0228	-0.0129
0.2649	0.276
0.0121	0.0179
0.0253	0.0232
-0.0002	0.0162
0.0154	0.0098
0.0019	0.0133
0.0056	-0.0007
-0.0014	0.0023
0.0119	0.0234
0.1201	0.1218
0.0589	0.0487
0.3542	0.3484
0.0062	0.021
-0.0493	-0.0488
0.0113	0.0155
0.4049	0.3999
0.0468	0.0482
0.0634	0.0715
0.1062	0.0852
-0.0145	-0.0022
0.401	0.3533
0.1107	0.1022
0.0866	0.0747
-0.0525	-0.061
0.1054	0.1151
0.2222	0.2224
-0.0393	-0.0604
0.3997	0.391
0.0531	0.0581
0.2378	0.2173
0.1223	0.0899
-0.007	-0.0702
0.2199	0.2013
0.0031	0.0301
-0.0348	-0.0034
0.1639	0.1835
0.2517	0.243
-0.0848	-0.13
0.078	0.0635
-0.0331	-0.0526
0.2017	0.1705
0.0446	0.0032
0.051	0.0236
0.1447	0.1199
0.1069	0.1121
0.0514	0.0052
0.1485	0.1488
0.0759	0.0697
0.1174	0.1094
-0.0145	0.0017
0.0631	0.0519
-0.04	-0.0427
0.1156	0.1727
0.1125	0.0571
0.1595	0.1569
-0.2662	-0.2845
0.4039	0.3914
0.1984	0.1909
-0.1179	-0.1058
0.1397	0.143
0.1726	0.1456
0.0724	0.0572
0.1084	0.1156
0.2778	0.2275
0.078	0.0996
0.0136	0.0089
0.0176	0.0382
0.2094	0.2027
0.0562	0.0411
0.024	-0.018
0.1327	0.1522
0.0965	0.0549
-0.0054	0.0343
0.0615	0.0355
0.1827	0.1893
0.149	0.1209
0.0338	0.0341
0.1091	0.0862
0.3353	0.317
-0.2488	-0.2989
0.0108	-0.0059
0.0618	0.0762
0.3742	0.3791
0.1097	0.1189
0.0144	0.007
0.0379	0.0345
-0.0073	-0.0205
0.2555	0.3064
-0.0146	-0.0113
-0.0161	-0.0263
-0.0395	-0.055
0.0236	0.0214
-0.0117	-0.0051
-0.0009	-0.0173
0.4419	0.445
0.0069	0
0.216	0.2246
-0.0457	-0.0495
-0.0647	-0.0826
0.0624	0.0565
0.0711	0.0707
-0.0734	-0.0821
0.0794	0.0781
-0.0517	-0.0448
0.0333	0.0353
-0.0119	-0.0122
-0.0777	-0.0917
0.3288	0.3265
-0.0149	-0.0098
-0.0551	-0.0582
-0.1777	-0.1721
-0.159	-0.1587
0.0303	0.0241
-0.0057	-0.0105
0.032	0.0306
-0.0903	-0.0951
-0.016	-0.0252
-0.0916	-0.0989
-0.0042	-0.0184
0.0405	0.0407
0.0418	0.0414
0.2569	0.2835
-0.3433	-0.334
0.1844	0.1829
0.0581	0.0724
-0.0364	-0.0368
0.0445	0.0273
0.0073	-0.0036
-0.024	-0.0292
0.0838	0.0816
0.3232	0.3208
-0.0985	-0.1078
-0.0333	-0.0456
-0.0054	-0.0045
-0.0882	-0.0756
0.0182	0.0087
-0.0149	-0.0199
-0.0249	-0.0215
-0.011	-0.0173
0.0641	0.0602
-0.0143	-0.0095
0.0454	0.0393
0.0089	0.0111
-0.1239	-0.1089
0.0661	0.0672
0.367	0.3904
-0.1656	-0.1627
-0.021	-0.0226
0.0068	0.013
0.3065	0.3275
0.0011	0.0081
-0.0348	-0.0133
-0.0308	-0.0123
-0.0879	-0.0746
-0.1207	0.0173
-0.0752	-0.0842
-0.135	-0.1375
-0.0641	-0.0585
-0.0935	-0.087
-0.0546	-0.0408
-0.111	-0.1036
0.1805	0.1994
-0.0632	-0.06
0.057	0.0585
-0.0341	-0.0137
-0.2175	-0.2163
-0.0569	-0.0516
0.0376	0.0631
-0.1183	-0.1293
0.2161	0.2298
-0.1227	-0.1124
-0.0795	-0.0489
-0.1103	-0.1059
-0.083	-0.0714
0.0113	0.0102
-0.1566	-0.1716
0.0149	0.0391
-0.1465	-0.1537
-0.1034	-0.1124
-0.0248	0.0041
-0.0762	-0.0625
0.0415	0.0648
-0.0123	0.0041
-0.041	-0.034
-0.1577	-0.1493
0.0107	0.0244
-0.047	-0.0338
-0.0082	-0.0175
0.4307	0.4498
-0.5707	-0.5944
-0.0802	-0.0735
0.0591	0.0648
-0.2064	-0.1943
0.0008	0.0125
-0.0783	-0.0816
-0.0543	-0.0428
-0.0202	-0.0039
0.1003	0.1241
-0.0901	-0.0768
-0.0231	-0.0178
-0.0768	-0.0742
-0.1271	-0.126
-0.0752	-0.0663
0.0038	0.0371
-0.013	-0.0032
-0.1039	-0.1097
-0.025	-0.0203
-0.0738	-0.0718
-0.0598	-0.0511
-0.0195	-0.0121
-0.275	-0.2841
0.0457	0.0758
0.1694	0.1819
-0.1633	-0.1701
-0.1033	-0.0915
-0.0429	-0.0408
0.2272	0.2606
0.0491	0.0744
0.0035	-0.0131
0.0009	-0.0093
0.0176	0.0108
0.2162	0.2742
0.0373	0.0452
0.049	0.0474
-0.0173	-0.0369
-0.007	-0.0138
0.0157	0.0134
0.0274	0.0149
0.1504	0.16
0.0094	-0.0083
0.1004	0.0969
-0.0322	-0.0337
0.0176	0.0229
0.0245	0.0145
0.0444	0.0523
-0.0437	-0.0487
-0.0928	-0.0653
-0.0605	-0.0594
-0.066	-0.0651
0.0144	0.0082
0.0122	0.0089
0.0504	0.0575
-0.0088	-0.0133
-0.0504	-0.0518
0.0222	0.0218
-0.0257	-0.0269
-0.0625	-0.0757
-0.0057	-0.018
0.0487	0.0503
-0.0023	-0.0107
0.0084	0.0085
-0.0187	-0.0212
-0.0117	-0.0197
-0.0106	-0.0197
-0.0003	-0.0145
0.2289	0.266
-0.0226	-0.0199
0.155	0.1649
0.0371	0.033
-0.0464	-0.0506
0.0119	-0.002
0.0122	0.012
-0.0295	-0.0347
0.0267	0.0374
0.2054	0.2098
-0.0015	-0.0049
-0.0156	-0.0307
-0.0128	-0.011
0.2618	0.2782
0.0131	-0.0025
0.038	0.0139
-0.0191	-0.033
0.0088	0.0051
-0.0671	-0.0752
-0.0421	-0.0488
-0.0127	-0.017
-0.0323	-0.0438
0.0822	0.093
0.0575	0.0568
0.1413	0.1529
-0.0541	-0.0622
-0.0103	-0.0102
0.0038	-0.0128
0.1636	0.1792
0.0691	0.0629
-0.0219	-0.0176
0.004	0.0008
-0.0199	-0.025
0.3215	0.3877
-0.0159	-0.0075
-0.0297	-0.029
-0.0291	-0.026
-0.0023	-0.0112
0.0036	0.0058
0.0014	0.02
0.1358	0.1318
-0.0102	-0.0087
0.1305	0.1374
0.0246	0.037
-0.0082	-0.0033
0.0523	0.0535
0.0784	0.0833
-0.0819	-0.0791
0.2357	0.2287
-0.0556	-0.0479
-0.0097	-0.0028
-0.0119	-0.0041
-0.0307	-0.0337
0.1065	0.111
-0.0108	-0.0248
-0.0236	-0.0291
-0.0009	0.0021
-0.0859	-0.0778
0.0064	0.0042
0.0004	0.0023
0.1279	0.1111
0.0643	0.0609
-0.007	-0.0016
-0.0617	-0.0642
-0.0382	-0.032
0.0206	0.0205
-0.006	0.0027
0.4006	0.3976
-0.1865	-0.1786
0.06	0.0542
0.0718	0.0833
-0.0265	-0.0297
-0.0228	-0.0246
-0.0484	-0.0401
-0.0271	-0.0212
-0.0045	0.0015
0.304	0.3129
-0.0514	-0.0496
-0.0096	-0.0045
-0.016	-0.0097
-0.2046	-0.2056
-0.0287	-0.0315
0.0166	0.0282
0.0275	0.0231
0.0074	0.002
-0.0021	0.0117
-0.0223	-0.0144
-0.0146	-0.0141
-0.0319	-0.023
-0.0344	-0.0317
0.0925	0.0941
0.1094	0.1041
-0.0627	-0.0565
-0.0431	-0.0405
-0.0139	-0.0146
0.155	0.1579
0.0828	0.0796
