# Supplementary material for: High-throughput identification of repurposable neuroactive drugs with potent anti-glioblastoma activity
Source: Nat Med. 2024 Sep 20;30(11):3196–208. doi: 10.1038/s41591-024-03224-y (PMC11564103; doi:10.1038/s41591-024-03224-y)
Supplement: Supplementary file 16 — Statistical source data. [file 41591_2024_3224_MOESM16_ESM.xlsx]

## Sheet: ExtDataFig.3a
Cell_Line	Drug_Condition	Drug_Concentration(µM)	Normalized_Features
LN-229	Apomorphine	0.1	1.1103
LN-229	Apomorphine	0.1	0.9822
LN-229	Apomorphine	0.1	1.0404
LN-229	Apomorphine	0.1	1.1946
LN-229	Apomorphine	0.1	0.9105
LN-229	Apomorphine	1	0.8481
LN-229	Apomorphine	1	0.806
LN-229	Apomorphine	1	0.9012
LN-229	Apomorphine	1	0.8549
LN-229	Apomorphine	1	0.3153
LN-229	Apomorphine	10	0.3608
LN-229	Apomorphine	10	0.3828
LN-229	Apomorphine	10	0.2681
LN-229	Apomorphine	10	0.3212
LN-229	Apomorphine	10	0.3077
LN-229	Apomorphine	20	0.3212
LN-229	Apomorphine	20	0.3254
LN-229	Apomorphine	20	0.2774
LN-229	Apomorphine	20	0.3103
LN-229	Apomorphine	20	0.2959
LN-229	Apomorphine	100	0.3212
LN-229	Apomorphine	100	0.2942
LN-229	Apomorphine	100	0.3583
LN-229	Apomorphine	100	0.2883
LN-229	Apomorphine	100	0.2689
LN-229	Aprepitant	0.1	0.9805
LN-229	Aprepitant	0.1	1.0547
LN-229	Aprepitant	0.1	0.919
LN-229	Aprepitant	0.1	1.166
LN-229	Aprepitant	0.1	1.0328
LN-229	Aprepitant	1	0.9021
LN-229	Aprepitant	1	1.064
LN-229	Aprepitant	1	0.9409
LN-229	Aprepitant	1	0.9181
LN-229	Aprepitant	1	0.9974
LN-229	Aprepitant	10	0.6154
LN-229	Aprepitant	10	0.6205
LN-229	Aprepitant	10	0.2403
LN-229	Aprepitant	10	0.5902
LN-229	Aprepitant	10	0.6197
LN-229	Aprepitant	20	0.3693
LN-229	Aprepitant	20	0.328
LN-229	Aprepitant	20	0.3423
LN-229	Aprepitant	20	0.3162
LN-229	Aprepitant	20	0.3162
LN-229	Aprepitant	100	0.2993
LN-229	Aprepitant	100	0.2875
LN-229	Aprepitant	100	0.3221
LN-229	Aprepitant	100	0.2824
LN-229	Aprepitant	100	0.3077
LN-229	Brexpiprazole	0.1	0.9763
LN-229	Brexpiprazole	0.1	1.096
LN-229	Brexpiprazole	0.1	0.8684
LN-229	Brexpiprazole	0.1	0.4789
LN-229	Brexpiprazole	0.1	1.0336
LN-229	Brexpiprazole	1	1.1255
LN-229	Brexpiprazole	1	1.1036
LN-229	Brexpiprazole	1	1.0547
LN-229	Brexpiprazole	1	0.9358
LN-229	Brexpiprazole	1	0.9704
LN-229	Brexpiprazole	10	0.6863
LN-229	Brexpiprazole	10	0.6677
LN-229	Brexpiprazole	10	0.6711
LN-229	Brexpiprazole	10	0.7352
LN-229	Brexpiprazole	10	0.5927
LN-229	Brexpiprazole	20	0.3322
LN-229	Brexpiprazole	20	0.2858
LN-229	Brexpiprazole	20	0.3001
LN-229	Brexpiprazole	20	0.3929
LN-229	Brexpiprazole	20	0.3212
LN-229	Brexpiprazole	100	0.2917
LN-229	Brexpiprazole	100	0.2959
LN-229	Brexpiprazole	100	0.2639
LN-229	Brexpiprazole	100	0.3111
LN-229	Brexpiprazole	100	0.2732
LN-229	Chlorpromazine	0.1	0.9982
LN-229	Chlorpromazine	0.1	1.0277
LN-229	Chlorpromazine	0.1	1.064
LN-229	Chlorpromazine	0.1	0.9527
LN-229	Chlorpromazine	0.1	0.9324
LN-229	Chlorpromazine	1	0.9274
LN-229	Chlorpromazine	1	0.9687
LN-229	Chlorpromazine	1	0.6812
LN-229	Chlorpromazine	1	0.2824
LN-229	Chlorpromazine	1	0.9485
LN-229	Chlorpromazine	10	0.4173
LN-229	Chlorpromazine	10	0.4527
LN-229	Chlorpromazine	10	0.3735
LN-229	Chlorpromazine	10	0.4274
LN-229	Chlorpromazine	10	0.3819
LN-229	Chlorpromazine	20	0.2664
LN-229	Chlorpromazine	20	0.2689
LN-229	Chlorpromazine	20	0.3027
LN-229	Chlorpromazine	20	0.2875
LN-229	Chlorpromazine	20	0.3305
LN-229	Chlorpromazine	100	0.2386
LN-229	Chlorpromazine	100	0.2074
LN-229	Chlorpromazine	100	0.2285
LN-229	Chlorpromazine	100	0.1931
LN-229	Chlorpromazine	100	0.2074
LN-229	Paroxetine	0.1	1.0952
LN-229	Paroxetine	0.1	0.8979
LN-229	Paroxetine	0.1	0.9822
LN-229	Paroxetine	0.1	0.9864
LN-229	Paroxetine	1	0.9695
LN-229	Paroxetine	1	1.1061
LN-229	Paroxetine	1	1.171
LN-229	Paroxetine	1	1.0041
LN-229	Paroxetine	10	0.3001
LN-229	Paroxetine	10	0.9375
LN-229	Paroxetine	10	0.2622
LN-229	Paroxetine	10	0.3516
LN-229	Paroxetine	20	0.2403
LN-229	Paroxetine	20	0.2403
LN-229	Paroxetine	20	0.7773
LN-229	Paroxetine	20	0.2386
LN-229	Paroxetine	100	0.2285
LN-229	Paroxetine	100	0.2293
LN-229	Paroxetine	100	0.2774
LN-229	Paroxetine	100	0.2318
LN-229	Rimonabant	0.1	0.7234
LN-229	Rimonabant	0.1	1.042
LN-229	Rimonabant	0.1	0.8136
LN-229	Rimonabant	0.1	0.2866
LN-229	Rimonabant	1	0.8684
LN-229	Rimonabant	1	0.7815
LN-229	Rimonabant	1	0.9215
LN-229	Rimonabant	1	0.9476
LN-229	Rimonabant	10	0.4898
LN-229	Rimonabant	10	0.5581
LN-229	Rimonabant	10	0.4038
LN-229	Rimonabant	10	0.2597
LN-229	Rimonabant	20	0.3541
LN-229	Rimonabant	20	0.2917
LN-229	Rimonabant	20	0.2807
LN-229	Rimonabant	20	0.3044
LN-229	Rimonabant	100	0.3355
LN-229	Rimonabant	100	0.3322
LN-229	Rimonabant	100	0.36
LN-229	Rimonabant	100	0.4005
LN-229	Sertindole	0.1	1.0151
LN-229	Sertindole	0.1	1.069
LN-229	Sertindole	0.1	1.0656
LN-229	Sertindole	0.1	0.9131
LN-229	Sertindole	1	0.666
LN-229	Sertindole	1	0.9931
LN-229	Sertindole	1	1.0041
LN-229	Sertindole	1	0.9367
LN-229	Sertindole	10	0.258
LN-229	Sertindole	10	0.2639
LN-229	Sertindole	10	0.3296
LN-229	Sertindole	10	0.29
LN-229	Sertindole	20	0.2917
LN-229	Sertindole	20	0.215
LN-229	Sertindole	20	0.2706
LN-229	Sertindole	20	0.2428
LN-229	Sertindole	100	0.2799
LN-229	Sertindole	100	0.2639
LN-229	Sertindole	100	0.2656
LN-229	Sertindole	100	0.2436
LN-229	Vortioxetine	0.1	1.1289
LN-229	Vortioxetine	0.1	0.9898
LN-229	Vortioxetine	0.1	1.0075
LN-229	Vortioxetine	0.1	0.4156
LN-229	Vortioxetine	0.1	1.0614
LN-229	Vortioxetine	1	0.2656
LN-229	Vortioxetine	1	0.897
LN-229	Vortioxetine	1	1.0715
LN-229	Vortioxetine	1	0.7006
LN-229	Vortioxetine	1	0.8776
LN-229	Vortioxetine	10	0.2192
LN-229	Vortioxetine	10	0.2259
LN-229	Vortioxetine	10	0.2496
LN-229	Vortioxetine	10	0.2226
LN-229	Vortioxetine	10	0.2453
LN-229	Vortioxetine	20	0.2066
LN-229	Vortioxetine	20	0.1619
LN-229	Vortioxetine	20	0.2057
LN-229	Vortioxetine	20	0.242
LN-229	Vortioxetine	20	0.215
LN-229	Vortioxetine	100	0.2841
LN-229	Vortioxetine	100	0.285
LN-229	Vortioxetine	100	0.2656
LN-229	Vortioxetine	100	0.2909
LN-229	Vortioxetine	100	0.2411
LN-229	Zotepine	0.1	0.9434
LN-229	Zotepine	0.1	1.1002
LN-229	Zotepine	0.1	1.0218
LN-229	Zotepine	0.1	0.2959
LN-229	Zotepine	1	1.037
LN-229	Zotepine	1	0.9704
LN-229	Zotepine	1	0.8363
LN-229	Zotepine	1	0.8701
LN-229	Zotepine	10	0.2133
LN-229	Zotepine	10	0.5547
LN-229	Zotepine	10	0.9687
LN-229	Zotepine	10	0.5413
LN-229	Zotepine	20	0.2951
LN-229	Zotepine	20	0.3001
LN-229	Zotepine	20	0.2192
LN-229	Zotepine	20	0.2529
LN-229	Zotepine	100	0.2588
LN-229	Zotepine	100	0.2116
LN-229	Zotepine	100	0.2082
LN-229	Zotepine	100	0.2774

## Sheet: ExtDataFig.3b
Cell_Line	Drug_Condition	Drug_Concentration(µM)	Normalized_Features
LN-308	Apomorphine	0.1	0.9197
LN-308	Apomorphine	0.1	0.7996
LN-308	Apomorphine	0.1	0.8173
LN-308	Apomorphine	0.1	0.8811
LN-308	Apomorphine	0.1	0.8258
LN-308	Apomorphine	1	0.8331
LN-308	Apomorphine	1	0.8177
LN-308	Apomorphine	1	0.7642
LN-308	Apomorphine	1	0.8914
LN-308	Apomorphine	1	0.7522
LN-308	Apomorphine	10	0.5552
LN-308	Apomorphine	10	0.7645
LN-308	Apomorphine	10	0.6142
LN-308	Apomorphine	10	0.6069
LN-308	Apomorphine	10	0.5355
LN-308	Apomorphine	20	0.4624
LN-308	Apomorphine	20	0.4554
LN-308	Apomorphine	20	0.5036
LN-308	Apomorphine	20	0.4398
LN-308	Apomorphine	20	0.4461
LN-308	Apomorphine	100	0.4146
LN-308	Apomorphine	100	0.4554
LN-308	Apomorphine	100	0.4117
LN-308	Apomorphine	100	0.4421
LN-308	Apomorphine	100	0.5308
LN-308	Aprepitant	0.1	0.9007
LN-308	Aprepitant	0.1	0.9442
LN-308	Aprepitant	0.1	0.9228
LN-308	Aprepitant	0.1	0.8582
LN-308	Aprepitant	0.1	1.0027
LN-308	Aprepitant	1	1.1002
LN-308	Aprepitant	1	0.865
LN-308	Aprepitant	1	0.872
LN-308	Aprepitant	1	0.8067
LN-308	Aprepitant	1	0.8104
LN-308	Aprepitant	10	0.6999
LN-308	Aprepitant	10	0.7177
LN-308	Aprepitant	10	0.5886
LN-308	Aprepitant	10	0.6835
LN-308	Aprepitant	10	0.6853
LN-308	Aprepitant	20	0.6554
LN-308	Aprepitant	20	0.7748
LN-308	Aprepitant	20	0.7353
LN-308	Aprepitant	20	0.7205
LN-308	Aprepitant	20	0.6551
LN-308	Aprepitant	100	0.3302
LN-308	Aprepitant	100	0.7305
LN-308	Aprepitant	100	0.4785
LN-308	Aprepitant	100	0.3606
LN-308	Aprepitant	100	0.638
LN-308	Brexpiprazole	0.1	0.8622
LN-308	Brexpiprazole	0.1	0.9002
LN-308	Brexpiprazole	0.1	0.9286
LN-308	Brexpiprazole	0.1	0.6172
LN-308	Brexpiprazole	0.1	0.92
LN-308	Brexpiprazole	1	0.8424
LN-308	Brexpiprazole	1	0.8863
LN-308	Brexpiprazole	1	0.7602
LN-308	Brexpiprazole	1	1.0409
LN-308	Brexpiprazole	1	0.8859
LN-308	Brexpiprazole	10	0.8037
LN-308	Brexpiprazole	10	0.7404
LN-308	Brexpiprazole	10	0.8585
LN-308	Brexpiprazole	10	0.8388
LN-308	Brexpiprazole	10	0.7522
LN-308	Brexpiprazole	20	0.7456
LN-308	Brexpiprazole	20	0.6928
LN-308	Brexpiprazole	20	0.7124
LN-308	Brexpiprazole	20	0.761
LN-308	Brexpiprazole	20	0.397
LN-308	Brexpiprazole	100	0.617
LN-308	Brexpiprazole	100	0.3905
LN-308	Brexpiprazole	100	0.4661
LN-308	Brexpiprazole	100	0.3888
LN-308	Brexpiprazole	100	0.3897
LN-308	Chlorpromazine	0.1	0.8589
LN-308	Chlorpromazine	0.1	0.3921
LN-308	Chlorpromazine	0.1	1.1492
LN-308	Chlorpromazine	0.1	0.9738
LN-308	Chlorpromazine	0.1	0.9748
LN-308	Chlorpromazine	1	0.8632
LN-308	Chlorpromazine	1	0.8685
LN-308	Chlorpromazine	1	0.8403
LN-308	Chlorpromazine	1	0.9349
LN-308	Chlorpromazine	1	0.8168
LN-308	Chlorpromazine	10	0.5212
LN-308	Chlorpromazine	10	0.524
LN-308	Chlorpromazine	10	0.6403
LN-308	Chlorpromazine	10	0.5425
LN-308	Chlorpromazine	10	0.5415
LN-308	Chlorpromazine	20	0.4333
LN-308	Chlorpromazine	20	0.4563
LN-308	Chlorpromazine	20	0.4499
LN-308	Chlorpromazine	20	0.4724
LN-308	Chlorpromazine	20	0.4391
LN-308	Chlorpromazine	100	0.3991
LN-308	Chlorpromazine	100	0.4033
LN-308	Chlorpromazine	100	0.4172
LN-308	Chlorpromazine	100	0.375
LN-308	Chlorpromazine	100	0.3965
LN-308	Paroxetine	0.1	1.1337
LN-308	Paroxetine	0.1	1.0485
LN-308	Paroxetine	0.1	0.9598
LN-308	Paroxetine	0.1	0.8193
LN-308	Paroxetine	1	0.8898
LN-308	Paroxetine	1	0.9238
LN-308	Paroxetine	1	0.6488
LN-308	Paroxetine	1	0.8491
LN-308	Paroxetine	10	1.0492
LN-308	Paroxetine	10	0.8564
LN-308	Paroxetine	10	0.9077
LN-308	Paroxetine	10	0.8702
LN-308	Paroxetine	20	0.4984
LN-308	Paroxetine	20	0.5843
LN-308	Paroxetine	20	0.5503
LN-308	Paroxetine	20	0.5079
LN-308	Paroxetine	100	0.375
LN-308	Paroxetine	100	0.3855
LN-308	Paroxetine	100	0.3892
LN-308	Paroxetine	100	0.3784
LN-308	Rimonabant	0.1	0.9886
LN-308	Rimonabant	0.1	1.1356
LN-308	Rimonabant	0.1	1.2266
LN-308	Rimonabant	0.1	0.9833
LN-308	Rimonabant	1	1.118
LN-308	Rimonabant	1	0.9343
LN-308	Rimonabant	1	0.919
LN-308	Rimonabant	1	0.8585
LN-308	Rimonabant	10	0.6742
LN-308	Rimonabant	10	0.8479
LN-308	Rimonabant	10	0.8509
LN-308	Rimonabant	10	0.4989
LN-308	Rimonabant	20	0.5262
LN-308	Rimonabant	20	0.6142
LN-308	Rimonabant	20	0.5652
LN-308	Rimonabant	20	0.5365
LN-308	Rimonabant	100	0.476
LN-308	Rimonabant	100	0.4729
LN-308	Rimonabant	100	0.4523
LN-308	Rimonabant	100	0.4656
LN-308	Sertindole	0.1	0.9911
LN-308	Sertindole	0.1	0.8841
LN-308	Sertindole	0.1	0.855
LN-308	Sertindole	0.1	0.8826
LN-308	Sertindole	1	0.8612
LN-308	Sertindole	1	0.8919
LN-308	Sertindole	1	0.8408
LN-308	Sertindole	1	0.8298
LN-308	Sertindole	10	0.5762
LN-308	Sertindole	10	0.5958
LN-308	Sertindole	10	0.6182
LN-308	Sertindole	10	0.6312
LN-308	Sertindole	20	0.4445
LN-308	Sertindole	20	0.3852
LN-308	Sertindole	20	0.3996
LN-308	Sertindole	20	0.3795
LN-308	Sertindole	100	0.3907
LN-308	Sertindole	100	0.4004
LN-308	Sertindole	100	0.3737
LN-308	Sertindole	100	0.4064
LN-308	Vortioxetine	0.1	0.8697
LN-308	Vortioxetine	0.1	0.8313
LN-308	Vortioxetine	0.1	1.246
LN-308	Vortioxetine	0.1	0.8559
LN-308	Vortioxetine	0.1	0.8456
LN-308	Vortioxetine	1	0.8947
LN-308	Vortioxetine	1	0.8444
LN-308	Vortioxetine	1	0.9069
LN-308	Vortioxetine	1	0.4107
LN-308	Vortioxetine	1	0.7414
LN-308	Vortioxetine	10	0.5043
LN-308	Vortioxetine	10	0.7821
LN-308	Vortioxetine	10	0.6866
LN-308	Vortioxetine	10	0.7919
LN-308	Vortioxetine	10	0.8539
LN-308	Vortioxetine	20	0.3362
LN-308	Vortioxetine	20	0.4372
LN-308	Vortioxetine	20	0.7034
LN-308	Vortioxetine	20	0.4016
LN-308	Vortioxetine	20	0.3596
LN-308	Vortioxetine	100	0.3888
LN-308	Vortioxetine	100	0.4928
LN-308	Vortioxetine	100	0.3804
LN-308	Vortioxetine	100	0.3118
LN-308	Vortioxetine	100	0.3759
LN-308	Zotepine	0.1	0.9354
LN-308	Zotepine	0.1	1.1239
LN-308	Zotepine	0.1	0.8876
LN-308	Zotepine	0.1	0.8447
LN-308	Zotepine	1	0.9368
LN-308	Zotepine	1	0.9075
LN-308	Zotepine	1	0.731
LN-308	Zotepine	1	0.8619
LN-308	Zotepine	10	0.9374
LN-308	Zotepine	10	0.8325
LN-308	Zotepine	10	0.877
LN-308	Zotepine	10	0.8653
LN-308	Zotepine	20	0.8384
LN-308	Zotepine	20	0.7356
LN-308	Zotepine	20	0.6702
LN-308	Zotepine	20	0.5888
LN-308	Zotepine	100	0.3637
LN-308	Zotepine	100	0.3445
LN-308	Zotepine	100	0.4054
LN-308	Zotepine	100	0.3646

## Sheet: ExtDataFig.3c
Cell_Line	Drug_Condition	Drug_Concentration(µM)	Normalized_Features
ZH-161	Apomorphine	0.1	1.2015
ZH-161	Apomorphine	0.1	1.229
ZH-161	Apomorphine	0.1	1.0421
ZH-161	Apomorphine	0.1	0.6042
ZH-161	Apomorphine	0.1	0.8626
ZH-161	Apomorphine	1	0.8735
ZH-161	Apomorphine	1	0.9712
ZH-161	Apomorphine	1	0.9685
ZH-161	Apomorphine	1	0.6606
ZH-161	Apomorphine	1	1.1681
ZH-161	Apomorphine	10	1.0636
ZH-161	Apomorphine	10	1.5082
ZH-161	Apomorphine	10	0.7739
ZH-161	Apomorphine	10	0.8296
ZH-161	Apomorphine	10	0.718
ZH-161	Apomorphine	20	1.2604
ZH-161	Apomorphine	20	0.9181
ZH-161	Apomorphine	20	0.9371
ZH-161	Apomorphine	20	0.902
ZH-161	Apomorphine	20	0.7877
ZH-161	Apomorphine	100	0.3754
ZH-161	Apomorphine	100	0.1609
ZH-161	Apomorphine	100	0.3981
ZH-161	Apomorphine	100	0.5361
ZH-161	Apomorphine	100	0.2886
ZH-161	Aprepitant	0.1	1.2266
ZH-161	Aprepitant	0.1	1.2837
ZH-161	Aprepitant	0.1	1.0139
ZH-161	Aprepitant	0.1	0.7443
ZH-161	Aprepitant	0.1	0.8155
ZH-161	Aprepitant	1	1.074
ZH-161	Aprepitant	1	0.4764
ZH-161	Aprepitant	1	1.0357
ZH-161	Aprepitant	1	1.2305
ZH-161	Aprepitant	1	0.7818
ZH-161	Aprepitant	10	1.0863
ZH-161	Aprepitant	10	1.337
ZH-161	Aprepitant	10	0.9438
ZH-161	Aprepitant	10	1.1821
ZH-161	Aprepitant	10	0.7089
ZH-161	Aprepitant	20	1.5489
ZH-161	Aprepitant	20	1.0221
ZH-161	Aprepitant	20	1.1489
ZH-161	Aprepitant	20	0.8386
ZH-161	Aprepitant	20	1.33
ZH-161	Aprepitant	100	0.079
ZH-161	Aprepitant	100	1.5772
ZH-161	Aprepitant	100	1.0022
ZH-161	Aprepitant	100	0.6312
ZH-161	Aprepitant	100	0.7997
ZH-161	Brexpiprazole	0.1	0.9742
ZH-161	Brexpiprazole	0.1	1.2354
ZH-161	Brexpiprazole	0.1	0.9637
ZH-161	Brexpiprazole	0.1	1.2065
ZH-161	Brexpiprazole	0.1	0.7976
ZH-161	Brexpiprazole	1	1.2479
ZH-161	Brexpiprazole	1	1.2583
ZH-161	Brexpiprazole	1	0.9945
ZH-161	Brexpiprazole	1	0.9064
ZH-161	Brexpiprazole	1	1.2064
ZH-161	Brexpiprazole	10	0.445
ZH-161	Brexpiprazole	10	0.7808
ZH-161	Brexpiprazole	10	0.9883
ZH-161	Brexpiprazole	10	0.849
ZH-161	Brexpiprazole	10	0.7598
ZH-161	Brexpiprazole	20	1.0227
ZH-161	Brexpiprazole	20	0.5491
ZH-161	Brexpiprazole	20	0.8137
ZH-161	Brexpiprazole	20	0.9772
ZH-161	Brexpiprazole	20	0.3717
ZH-161	Brexpiprazole	100	0.4076
ZH-161	Brexpiprazole	100	0.5864
ZH-161	Brexpiprazole	100	0.32
ZH-161	Brexpiprazole	100	0.5013
ZH-161	Brexpiprazole	100	0.4128
ZH-161	Chlorpromazine	0.1	1.2564
ZH-161	Chlorpromazine	0.1	1.2551
ZH-161	Chlorpromazine	0.1	1.0786
ZH-161	Chlorpromazine	0.1	0.826
ZH-161	Chlorpromazine	0.1	1.0433
ZH-161	Chlorpromazine	1	1.1046
ZH-161	Chlorpromazine	1	1.3063
ZH-161	Chlorpromazine	1	0.7876
ZH-161	Chlorpromazine	1	0.9564
ZH-161	Chlorpromazine	1	1.2039
ZH-161	Chlorpromazine	10	0.7907
ZH-161	Chlorpromazine	10	0.8847
ZH-161	Chlorpromazine	10	0.9642
ZH-161	Chlorpromazine	10	0.7655
ZH-161	Chlorpromazine	10	0.963
ZH-161	Chlorpromazine	20	0.5998
ZH-161	Chlorpromazine	20	1.1304
ZH-161	Chlorpromazine	20	0.825
ZH-161	Chlorpromazine	20	1.0919
ZH-161	Chlorpromazine	20	0.6396
ZH-161	Chlorpromazine	100	0.0582
ZH-161	Chlorpromazine	100	0.7515
ZH-161	Chlorpromazine	100	0.9241
ZH-161	Chlorpromazine	100	0.0748
ZH-161	Paroxetine	0.1	1.2282
ZH-161	Paroxetine	0.1	0.657
ZH-161	Paroxetine	0.1	0.8639
ZH-161	Paroxetine	0.1	1.1319
ZH-161	Paroxetine	1	1.1558
ZH-161	Paroxetine	1	1.2931
ZH-161	Paroxetine	1	1.0524
ZH-161	Paroxetine	1	1.0695
ZH-161	Paroxetine	10	0.6517
ZH-161	Paroxetine	10	0.7737
ZH-161	Paroxetine	10	1.1052
ZH-161	Paroxetine	10	1.027
ZH-161	Paroxetine	20	1.0037
ZH-161	Paroxetine	20	0.7868
ZH-161	Paroxetine	20	1.2508
ZH-161	Paroxetine	20	1.0322
ZH-161	Paroxetine	100	0.0643
ZH-161	Paroxetine	100	0.0853
ZH-161	Paroxetine	100	0.0708
ZH-161	Paroxetine	100	0.0624
ZH-161	Rimonabant	0.1	1.3491
ZH-161	Rimonabant	0.1	1.1114
ZH-161	Rimonabant	0.1	1.1511
ZH-161	Rimonabant	0.1	0.855
ZH-161	Rimonabant	1	1.3468
ZH-161	Rimonabant	1	0.9954
ZH-161	Rimonabant	1	1.2002
ZH-161	Rimonabant	1	0.8644
ZH-161	Rimonabant	10	0.9086
ZH-161	Rimonabant	10	1.3047
ZH-161	Rimonabant	10	0.7771
ZH-161	Rimonabant	10	0.8763
ZH-161	Rimonabant	20	1.3321
ZH-161	Rimonabant	20	1.0052
ZH-161	Rimonabant	20	0.8981
ZH-161	Rimonabant	20	0.8017
ZH-161	Rimonabant	100	0.3099
ZH-161	Rimonabant	100	0.8335
ZH-161	Rimonabant	100	0.4396
ZH-161	Rimonabant	100	0.3747
ZH-161	Sertindole	0.1	1.4354
ZH-161	Sertindole	0.1	1.4959
ZH-161	Sertindole	0.1	0.9522
ZH-161	Sertindole	0.1	1.0776
ZH-161	Sertindole	1	1.1509
ZH-161	Sertindole	1	0.8675
ZH-161	Sertindole	1	1.204
ZH-161	Sertindole	1	1.5736
ZH-161	Sertindole	10	0.8769
ZH-161	Sertindole	10	0.9673
ZH-161	Sertindole	10	0.6335
ZH-161	Sertindole	10	1.1302
ZH-161	Sertindole	20	0.2622
ZH-161	Sertindole	20	0.396
ZH-161	Sertindole	20	0.4496
ZH-161	Sertindole	20	0.3517
ZH-161	Sertindole	100	0.1235
ZH-161	Sertindole	100	0.0704
ZH-161	Sertindole	100	0.0718
ZH-161	Vortioxetine	0.1	1.4337
ZH-161	Vortioxetine	0.1	1.3413
ZH-161	Vortioxetine	0.1	1.1841
ZH-161	Vortioxetine	0.1	0.875
ZH-161	Vortioxetine	0.1	1.0322
ZH-161	Vortioxetine	1	1.2553
ZH-161	Vortioxetine	1	0.9909
ZH-161	Vortioxetine	1	1.0865
ZH-161	Vortioxetine	1	0.9919
ZH-161	Vortioxetine	1	0.7896
ZH-161	Vortioxetine	10	1.0077
ZH-161	Vortioxetine	10	1.4996
ZH-161	Vortioxetine	10	1.1088
ZH-161	Vortioxetine	10	1.0508
ZH-161	Vortioxetine	10	0.9499
ZH-161	Vortioxetine	20	0.3087
ZH-161	Vortioxetine	20	0.4707
ZH-161	Vortioxetine	20	0.2694
ZH-161	Vortioxetine	20	0.3485
ZH-161	Vortioxetine	20	0.3691
ZH-161	Vortioxetine	100	1.0488
ZH-161	Vortioxetine	100	0.0667
ZH-161	Vortioxetine	100	0.0601
ZH-161	Vortioxetine	100	0.1095
ZH-161	Zotepine	0.1	1.1718
ZH-161	Zotepine	0.1	1.1162
ZH-161	Zotepine	0.1	0.8321
ZH-161	Zotepine	0.1	0.8114
ZH-161	Zotepine	1	1.1216
ZH-161	Zotepine	1	1.2854
ZH-161	Zotepine	1	1.0344
ZH-161	Zotepine	1	1.1202
ZH-161	Zotepine	10	0.6436
ZH-161	Zotepine	10	1.3412
ZH-161	Zotepine	10	0.771
ZH-161	Zotepine	10	0.8995
ZH-161	Zotepine	20	0.8608
ZH-161	Zotepine	20	0.8437
ZH-161	Zotepine	20	0.5786
ZH-161	Zotepine	20	0.618
ZH-161	Zotepine	100	0.0391
ZH-161	Zotepine	100	0.4383
ZH-161	Zotepine	100	0.0592
ZH-161	Zotepine	100	0.0549

## Sheet: ExtDataFig.3d
Cell_Line	Drug_Condition	Drug_Concentration(µM)	Normalized_Features
ZH-562	Apomorphine	0.1	0.8083
ZH-562	Apomorphine	0.1	1.0526
ZH-562	Apomorphine	0.1	0.8128
ZH-562	Apomorphine	0.1	1.3073
ZH-562	Apomorphine	0.1	1.5945
ZH-562	Apomorphine	1	1.3301
ZH-562	Apomorphine	1	0.7804
ZH-562	Apomorphine	1	0.9118
ZH-562	Apomorphine	1	1.2757
ZH-562	Apomorphine	1	1.0895
ZH-562	Apomorphine	10	1.2169
ZH-562	Apomorphine	10	0.8529
ZH-562	Apomorphine	10	0.7811
ZH-562	Apomorphine	10	1.2313
ZH-562	Apomorphine	10	1.2833
ZH-562	Apomorphine	20	0.9799
ZH-562	Apomorphine	20	1.2586
ZH-562	Apomorphine	20	0.7916
ZH-562	Apomorphine	20	0.9946
ZH-562	Apomorphine	20	0.9774
ZH-562	Apomorphine	100	0.2462
ZH-562	Apomorphine	100	0.3822
ZH-562	Apomorphine	100	0.5532
ZH-562	Apomorphine	100	0.5128
ZH-562	Apomorphine	100	0.7135
ZH-562	Aprepitant	0.1	0.8949
ZH-562	Aprepitant	0.1	0.6939
ZH-562	Aprepitant	0.1	0.9009
ZH-562	Aprepitant	0.1	1.0177
ZH-562	Aprepitant	0.1	1.1125
ZH-562	Aprepitant	1	0.9161
ZH-562	Aprepitant	1	0.9656
ZH-562	Aprepitant	1	0.74
ZH-562	Aprepitant	1	0.8256
ZH-562	Aprepitant	1	1.1378
ZH-562	Aprepitant	10	0.7583
ZH-562	Aprepitant	10	0.9702
ZH-562	Aprepitant	10	0.7075
ZH-562	Aprepitant	10	0.5238
ZH-562	Aprepitant	10	1.4249
ZH-562	Aprepitant	20	0.837
ZH-562	Aprepitant	20	0.719
ZH-562	Aprepitant	20	1.064
ZH-562	Aprepitant	20	0.6605
ZH-562	Aprepitant	20	0.7796
ZH-562	Aprepitant	100	0.2871
ZH-562	Aprepitant	100	0.6905
ZH-562	Aprepitant	100	0.7112
ZH-562	Aprepitant	100	0.3745
ZH-562	Aprepitant	100	0.5229
ZH-562	Brexpiprazole	0.1	0.6472
ZH-562	Brexpiprazole	0.1	0.8136
ZH-562	Brexpiprazole	0.1	0.6987
ZH-562	Brexpiprazole	0.1	0.9102
ZH-562	Brexpiprazole	0.1	1.2362
ZH-562	Brexpiprazole	1	0.9685
ZH-562	Brexpiprazole	1	0.8376
ZH-562	Brexpiprazole	1	0.7969
ZH-562	Brexpiprazole	1	0.9925
ZH-562	Brexpiprazole	1	0.9975
ZH-562	Brexpiprazole	10	0.9654
ZH-562	Brexpiprazole	10	0.7289
ZH-562	Brexpiprazole	10	0.9141
ZH-562	Brexpiprazole	10	0.8921
ZH-562	Brexpiprazole	10	0.6659
ZH-562	Brexpiprazole	20	0.9423
ZH-562	Brexpiprazole	20	0.828
ZH-562	Brexpiprazole	20	0.5911
ZH-562	Brexpiprazole	20	0.7592
ZH-562	Brexpiprazole	20	1.3794
ZH-562	Brexpiprazole	100	0.3237
ZH-562	Brexpiprazole	100	0.4908
ZH-562	Brexpiprazole	100	0.4746
ZH-562	Brexpiprazole	100	0.4303
ZH-562	Brexpiprazole	100	0.4808
ZH-562	Chlorpromazine	0.1	0.8737
ZH-562	Chlorpromazine	0.1	0.7688
ZH-562	Chlorpromazine	0.1	0.8079
ZH-562	Chlorpromazine	0.1	0.9022
ZH-562	Chlorpromazine	0.1	0.9806
ZH-562	Chlorpromazine	1	1.0432
ZH-562	Chlorpromazine	1	1.0492
ZH-562	Chlorpromazine	1	1.1679
ZH-562	Chlorpromazine	1	1.0845
ZH-562	Chlorpromazine	1	1.1318
ZH-562	Chlorpromazine	10	1.2468
ZH-562	Chlorpromazine	10	0.5875
ZH-562	Chlorpromazine	10	0.7831
ZH-562	Chlorpromazine	10	0.9849
ZH-562	Chlorpromazine	10	0.3898
ZH-562	Chlorpromazine	20	0.498
ZH-562	Chlorpromazine	20	0.4096
ZH-562	Chlorpromazine	20	0.7759
ZH-562	Chlorpromazine	20	0.4427
ZH-562	Chlorpromazine	20	1.0292
ZH-562	Chlorpromazine	100	0.2855
ZH-562	Chlorpromazine	100	0.2374
ZH-562	Chlorpromazine	100	0.2236
ZH-562	Chlorpromazine	100	0.4265
ZH-562	Chlorpromazine	100	0.3894
ZH-562	Paroxetine	0.1	0.7092
ZH-562	Paroxetine	0.1	0.9183
ZH-562	Paroxetine	0.1	0.9827
ZH-562	Paroxetine	0.1	1.1659
ZH-562	Paroxetine	1	1.1336
ZH-562	Paroxetine	1	0.8116
ZH-562	Paroxetine	1	1.0091
ZH-562	Paroxetine	1	1.0717
ZH-562	Paroxetine	10	1.254
ZH-562	Paroxetine	10	0.8216
ZH-562	Paroxetine	10	1.0428
ZH-562	Paroxetine	10	1.2832
ZH-562	Paroxetine	20	0.5375
ZH-562	Paroxetine	20	0.9568
ZH-562	Paroxetine	20	0.3285
ZH-562	Paroxetine	20	0.309
ZH-562	Paroxetine	100	0.2458
ZH-562	Paroxetine	100	0.2719
ZH-562	Paroxetine	100	0.4857
ZH-562	Paroxetine	100	0.4294
ZH-562	Rimonabant	0.1	0.9066
ZH-562	Rimonabant	0.1	0.8333
ZH-562	Rimonabant	0.1	0.8175
ZH-562	Rimonabant	0.1	0.9865
ZH-562	Rimonabant	1	1.0746
ZH-562	Rimonabant	1	0.8235
ZH-562	Rimonabant	1	0.9005
ZH-562	Rimonabant	1	1.0137
ZH-562	Rimonabant	10	0.7949
ZH-562	Rimonabant	10	0.8091
ZH-562	Rimonabant	10	0.9928
ZH-562	Rimonabant	10	1.0924
ZH-562	Rimonabant	20	0.9655
ZH-562	Rimonabant	20	0.9756
ZH-562	Rimonabant	20	0.8915
ZH-562	Rimonabant	20	1.0685
ZH-562	Rimonabant	100	0.2856
ZH-562	Rimonabant	100	0.2958
ZH-562	Rimonabant	100	0.3088
ZH-562	Rimonabant	100	0.302
ZH-562	Sertindole	0.1	0.8032
ZH-562	Sertindole	0.1	0.9256
ZH-562	Sertindole	0.1	0.9816
ZH-562	Sertindole	0.1	1.1829
ZH-562	Sertindole	1	0.8436
ZH-562	Sertindole	1	0.894
ZH-562	Sertindole	1	0.9503
ZH-562	Sertindole	1	0.7804
ZH-562	Sertindole	10	0.7937
ZH-562	Sertindole	10	0.7402
ZH-562	Sertindole	10	0.9566
ZH-562	Sertindole	10	0.9702
ZH-562	Sertindole	20	0.3948
ZH-562	Sertindole	20	0.3961
ZH-562	Sertindole	20	0.5074
ZH-562	Sertindole	20	0.4781
ZH-562	Sertindole	100	0.2698
ZH-562	Sertindole	100	0.479
ZH-562	Sertindole	100	0.4096
ZH-562	Sertindole	100	0.3453
ZH-562	Vortioxetine	0.1	0.9331
ZH-562	Vortioxetine	0.1	1.0068
ZH-562	Vortioxetine	0.1	0.6785
ZH-562	Vortioxetine	0.1	0.9233
ZH-562	Vortioxetine	0.1	0.8929
ZH-562	Vortioxetine	1	0.9106
ZH-562	Vortioxetine	1	1.1386
ZH-562	Vortioxetine	1	0.8901
ZH-562	Vortioxetine	1	0.2956
ZH-562	Vortioxetine	1	1.3613
ZH-562	Vortioxetine	10	0.9803
ZH-562	Vortioxetine	10	0.5467
ZH-562	Vortioxetine	10	0.6526
ZH-562	Vortioxetine	10	0.7365
ZH-562	Vortioxetine	10	1.0305
ZH-562	Vortioxetine	20	0.4666
ZH-562	Vortioxetine	20	0.3177
ZH-562	Vortioxetine	20	0.7127
ZH-562	Vortioxetine	20	0.3932
ZH-562	Vortioxetine	20	0.7479
ZH-562	Vortioxetine	100	0.3619
ZH-562	Vortioxetine	100	0.3105
ZH-562	Vortioxetine	100	0.3877
ZH-562	Vortioxetine	100	0.3678
ZH-562	Vortioxetine	100	0.4721
ZH-562	Zotepine	0.1	0.9734
ZH-562	Zotepine	0.1	0.8098
ZH-562	Zotepine	0.1	0.9652
ZH-562	Zotepine	0.1	1.1813
ZH-562	Zotepine	1	1.285
ZH-562	Zotepine	1	0.8866
ZH-562	Zotepine	1	1.1763
ZH-562	Zotepine	1	0.8776
ZH-562	Zotepine	10	0.6445
ZH-562	Zotepine	10	1.0238
ZH-562	Zotepine	10	0.8096
ZH-562	Zotepine	10	0.7429
ZH-562	Zotepine	20	1.2168
ZH-562	Zotepine	20	0.3626
ZH-562	Zotepine	20	0.5453
ZH-562	Zotepine	20	0.9754
ZH-562	Zotepine	100	0.3196
ZH-562	Zotepine	100	0.4922
ZH-562	Zotepine	100	0.3396
ZH-562	Zotepine	100	0.41
