# Supplementary material for: High-throughput identification of repurposable neuroactive drugs with potent anti-glioblastoma activity
Source: Nat Med. 2024 Sep 20;30(11):3196–208. doi: 10.1038/s41591-024-03224-y (PMC11564103; doi:10.1038/s41591-024-03224-y)
Supplement: Supplementary file 17 — Statistical source data. [file 41591_2024_3224_MOESM17_ESM.xlsx]

## Sheet: ExtDataFig.4a
Reference
Heatmap is a subset of Fig.2l. Please see Source Data Table for Fig.2l

## Sheet: ExtDataFig.4b
Reference
Please see scRNA-Seq dataset deposited to NCBI GEO with the accession number: GSE214966

## Sheet: ExtDataFig.4c
Reference
Plotted data corresponds to Supplementary Table 4: scRNA-Seq neural & patient specificity scores
