# Supplementary material for: High-throughput identification of repurposable neuroactive drugs with potent anti-glioblastoma activity
Source: Nat Med. 2024 Sep 20;30(11):3196–208. doi: 10.1038/s41591-024-03224-y (PMC11564103; doi:10.1038/s41591-024-03224-y)
Supplement: Supplementary file 18 — Statistical source data. [file 41591_2024_3224_MOESM18_ESM.xlsx]

## Sheet: ExtDataFig.5a
Lambda	Cross_Validation_Deviance	Standard_Error_Deviance
0.165624	142.646	12.416
0.141686	141.901	12.2692
0.121207	138.834	12.0093
0.103689	136.36	12
0.0887025	134.714	12.1776
0.0758821	132.548	12.3241
0.0649147	131.708	12.4623
0.0555324	130.452	12.7772
0.0475061	128.623	12.9419
0.0406399	128.466	13.193
0.0347661	131.296	13.7894
0.0297413	136.344	14.5762
0.0254427	143.322	15.6552
0.0217654	150.661	16.7993
0.0186196	159.112	18.0722
0.0159284	167.228	18.8098
0.0136263	177.997	20.2937
0.0116568	190.277	22.2026
0.00997203	202.18	24.2067
0.00853074	216.082	26.4635
0.00729777	229.17	28.7219
0.00624301	242.471	30.865
0.00534069	253.624	32.6601
0.00456878	261.126	33.9607
0.00390844	269.157	35.431
0.00334355	275.767	36.8311
0.00286029	284.029	38.7877
0.00244689	292.546	40.9065
0.00209323	301.884	43.2486
0.00179069	312.179	45.696
0.00153188	323.367	48.5141
0.00131047	334.628	51.4605
0.00112107	344.824	54.4656
0.000959035	356.594	57.8704
0.000820423	370.724	61.6947
0.000701845	385.579	65.656
0.000600405	398.653	69.0124
0.000513627	412.667	72.2573
0.000439391	427.065	75.4842
0.000375885	443.732	79.3891
0.000321557	459.175	82.7441
0.000275082	473.955	85.7367
0.000235323	488.719	88.7227
0.000201311	503.503	91.5672
0.000172215	519.361	94.6504
0.000147325	534.629	97.8458
0.000126031	549.147	100.626
0.000107816	564.352	103.488
9.22328e-05	579.172	106.494
7.89021e-05	596.963	108.805
6.74982e-05	610.03	111.037
5.77425e-05	625.702	113.874
4.93968e-05	645.692	118.018
4.22573e-05	666.468	121.2
3.61498e-05	687.803	124.98
3.09249e-05	707.052	127.865
2.64553e-05	724.103	128.992
2.26316e-05	736.472	128.44
1.93606e-05	755.598	131.006
1.65624e-05	783.937	132.317

## Sheet: ExtDataFig.5b
Total_PCY_drug_prediction_contributions	Extended_Primary_Target	Drug_Category
14	JUN	NAD_PCY_Training_Hits
12	NFKB1	NAD_PCY_Training_Hits
8	RAB9A	NAD_PCY_Training_Hits
4	TP53	NAD_PCY_Training_Hits
3	GFER	NAD_PCY_Training_Hits
2	GLS	NAD_PCY_Training_Hits
2	GAA	NAD_PCY_Training_Hits
-2	HSPB1	NAD_PCY_Training_Hits
-5	SLCO1B3	NAD_PCY_Training_Hits
-5	SLCO1B1	NAD_PCY_Training_Hits
-6	ELANE	NAD_PCY_Training_Hits
-6	CTSG	NAD_PCY_Training_Hits
-6	MMP9	NAD_PCY_Training_Hits
-7	MAPK1	NAD_PCY_Training_Hits
-7	SLC6A4	NAD_PCY_Training_Hits
-10	NFE2L2	NAD_PCY_Training_Hits
-12	SLC6A2	NAD_PCY_Training_Hits
8	GAK	ONCD_PCY_Training_Hits
7	FLT3	ONCD_PCY_Training_Hits
4	PRPF4	ONCD_PCY_Training_Hits
2	NFKB1	ONCD_PCY_Training_Hits
2	CCND1	ONCD_PCY_Training_Hits
2	CCNH	ONCD_PCY_Training_Hits
2	PPP1CA	ONCD_PCY_Training_Hits
2	HASPIN	ONCD_PCY_Training_Hits
-4	MAPK1	ONCD_PCY_Training_Hits
-4	AKT1	ONCD_PCY_Training_Hits
-4	CSNK1D	ONCD_PCY_Training_Hits
-5	PDGFRB	ONCD_PCY_Training_Hits
-5	FRK	ONCD_PCY_Training_Hits
-5	PRKCD	ONCD_PCY_Training_Hits

## Sheet: ExtDataFig.5c
Target_Gene	Rimonabant	Ponatinib	Afatinib	Lurasidone	Levetiracetam	Sorafenib	Dasatinib	Perospirone	Regorafenib	Elesclomol	Droxidopa	Mln2238	Cobimetinib	Idelalisib	Ceritinib	Zotepine	Abemaciclib	Osimertinib	Ribociclib	Fluoxetine	Clomipramine	Panobinostat	Paroxetine	Apomorphine	Midostaurin	Chlorpromazine	Olanzapine	Vinpocetine	Riluzole	Zonisamide
HCRTR1	1.3532	0	0	0	0	0	0	0	0	0	0	0	0	0	0	0	0	0	0	0	0	0	0	0	0	0	0	0	0	0
NR1I2	0	0	0	0	0	0	0	0	0	0	0.3591	0	0	0.3591	0	0	0	0	0	0	0	0	0	0	0	0	0	0	0	0
EPHX2	0	0	0	0	0	1.3114	0	0	1.3114	0	0	0	0	0	0	0	0	0	0	0	0	0	0	0	0	0	0	0	0	0
ETV6	0	0	0	0	0	0	0	0	0	0	0	0	0	0	1.2352	0	0	0	0	0	0	0	0	0	0	0	0	0	0	0
SULT1A1	0	0	0	0	0	0	0	0	0	0	0	0	0	0	0	0	0	0	0	0	0	0	0	0.8019	0	0	0	0	0	0
PDE1A	0	0	0	0	0	0	0	0	0	0	0	0	0	0	0	0	0	0	0	0	0	0	0	0	0	0	0	0.9001	0	0
ADK	0	0	1.0826	0	0	0	0	0	0	0	0	0	0	0	0	0	0	0	0	0	0	0	0	0	0	0	0	0	0	0
GFER	0	0	0	0	0	0	0	0	0	0	0	0	0	0	0	0	0	0	0	0	0	0	0	0	0	0	1.9364	0	0	0
CYP4A11	0	0	0	0	0	0	0	0	0	0	0	0	0	0	0	0	0	0	0	0	0	1.4308	0	0	0	0	0	0	0	0
GPKOW	0	0.5188	0	0	0	0.5188	0	0	0	0	0	0	0	0	0	0	0	0	0	0	0	0	0	0	0.5188	0	0	0	0	0
LRP1	0	-0.2837	-0.2837	0	0	-0.2837	-0.2837	0	0	0	0	0	0	0	0	0	0	0	0	-0.2837	-0.2837	0	-0.2837	0	-0.2837	-0.5673	-0.2837	0	-0.2837	0
BATF3	0	0.1277	0.1277	0	0	0.1277	0.1277	0	0.1277	0	0	0	0	0	0.1277	0.1277	0	0	0	0.1277	0.1277	0	0.1277	0	0.1277	0.1277	0	0.1277	0.1277	0
SLC5A4	0	0	0	0	0	0	0	0	0	0	0	0	0	0	0	0	0	0	0	-0.3193	-0.3193	0	-0.3193	0	0	-0.3193	-0.3193	0	-0.3193	0
DOCK11	0	0	0	0	0	0	0.1838	0	0	0	0	0	0	0	0	0	0	0	0	0	0	0	0	0.1838	0	0	0.3676	0	0.1838	0
BTG2	0	0	0	0	0	0.5372	0	0	0	0	0	0	0	0	0	0.5372	1.0745	0	0	0.5372	1.0745	0	0.5372	0.5372	0.5372	1.0745	0	0.5372	1.0745	0
SEC24C	0	0	-0.1707	0	0	-0.1707	-0.1707	0	0	0	0	0	0	0	0	-0.1707	0	0	0	-0.1707	-0.1707	0	-0.1707	0	-0.1707	-0.1707	-0.1707	0	-0.1707	0
C4BPA	0	0	0	0	0	0	0	0	0	0	0	0.3746	0	0	0	0	0	0	0	0.1873	0.1873	0	0.1873	0.1873	0	0.1873	0	0	0.1873	0
NRF1	0	0	-0.3716	0	0	-0.3716	-0.3716	0	0	0	0	0	0	0	0	0	0	0	0	-0.3716	0	0	-0.3716	-0.3716	-0.3716	-0.3716	0	0	-0.3716	0
MRPL19	0	0	0	0	0	0	0	0	0	0	0	0	0	0	0	0	0	0	0	0	0	0	0	0	0	0	0	0	0	0
AP1S2	0	1.0999	1.0999	0	0	1.0999	1.0999	0	0	0	0	0	0	1.0999	0	0	1.0999	1.0999	1.0999	1.0999	0	0	1.0999	0	1.0999	1.0999	0	0	1.0999	0
VPS11	0	0	0	0	0	0	1.6391	0	0	0	0	0	0	1.6391	0	0	0	0	0	1.6391	0	0	1.6391	0	1.6391	1.6391	0	0	1.6391	0
