# Supplementary material for: High-throughput identification of repurposable neuroactive drugs with potent anti-glioblastoma activity
Source: Nat Med. 2024 Sep 20;30(11):3196–208. doi: 10.1038/s41591-024-03224-y (PMC11564103; doi:10.1038/s41591-024-03224-y)
Supplement: Supplementary file 19 — Statistical source data. [file 41591_2024_3224_MOESM19_ESM.xlsx]

## Sheet: ExtDataFig.6a
Drug_Condition	Replicate_ID	Timepoint	Feature_Count
APOMORPHINE	DS009_F1	6h	13682
APOMORPHINE	DS017_F1	6h	11268
APOMORPHINE	DS009_E1	6h	11244
APOMORPHINE	DS017_E1	6h	9143
APOMORPHINE	DS009_B1	22h	14629
APOMORPHINE	DS017_B1	22h	10048
APOMORPHINE	DS017_A1	22h	9800
APOMORPHINE	DS009_A1	22h	7060
APREPITANT	DS017_H9	6h	11115
APREPITANT	DS017_G9	6h	8460
APREPITANT	DS009_H1	6h	6918
APREPITANT	DS009_G1	6h	3181
APREPITANT	DS009_C1	22h	8626
APREPITANT	DS009_D1	22h	1409
APREPITANT	DS017_D9	22h	778
APREPITANT	DS017_C9	22h	749
BREXPIPRAZOLE	DS009_E5	6h	12850
BREXPIPRAZOLE	DS009_F5	6h	12776
BREXPIPRAZOLE	DS017_F5	6h	11323
BREXPIPRAZOLE	DS017_E5	6h	10613
BREXPIPRAZOLE	DS009_B5	22h	13103
BREXPIPRAZOLE	DS009_A5	22h	12463
BREXPIPRAZOLE	DS017_B5	22h	10101
BREXPIPRAZOLE	DS017_A5	22h	9162
CERITINIB	DS017_G4	6h	3772
CERITINIB	DS009_H6	6h	3548
CERITINIB	DS017_H4	6h	2638
CERITINIB	DS009_G6	6h	2558
CERITINIB	DS009_D6	22h	3137
CERITINIB	DS009_C6	22h	1857
CERITINIB	DS017_D4	22h	1601
CERITINIB	DS017_C4	22h	1419
CHLORPROMAZINE	DS017_F8	6h	9274
CHLORPROMAZINE	DS017_E8	6h	6746
CHLORPROMAZINE	DS009_E8	6h	6274
CHLORPROMAZINE	DS009_F8	6h	5768
CHLORPROMAZINE	DS009_B8	22h	13019
CHLORPROMAZINE	DS017_B8	22h	6781
CHLORPROMAZINE	DS017_A8	22h	5532
CHLORPROMAZINE	DS009_A8	22h	3122
CLOMIPRAMINE	DS009_F10	6h	12831
CLOMIPRAMINE	DS017_F10	6h	10442
CLOMIPRAMINE	DS009_E10	6h	8357
CLOMIPRAMINE	DS017_E10	6h	7497
CLOMIPRAMINE	DS009_B10	22h	14551
CLOMIPRAMINE	DS009_A10	22h	10888
CLOMIPRAMINE	DS017_A10	22h	10527
CLOMIPRAMINE	DS017_B10	22h	10023
DMSO	DS009_G10	6h	15032
DMSO	DS009_H10	6h	13013
DMSO	DS017_H8	6h	11772
DMSO	DS017_G8	6h	11341
DMSO	DS009_C10	22h	15297
DMSO	DS009_D10	22h	12856
DMSO	DS017_D8	22h	12066
DMSO	DS017_C8	22h	11870
ELESCLOMOL	DS009_G3	6h	14084
ELESCLOMOL	DS009_H3	6h	13107
ELESCLOMOL	DS017_H1	6h	11868
ELESCLOMOL	DS017_G1	6h	11701
ELESCLOMOL	DS009_C3	22h	16141
ELESCLOMOL	DS017_C1	22h	11647
ELESCLOMOL	DS017_D1	22h	11279
ELESCLOMOL	DS009_D3	22h	8834
FLUOXETINE	DS017_F9	6h	8915
FLUOXETINE	DS017_E9	6h	6441
FLUOXETINE	DS009_E9	6h	4172
FLUOXETINE	DS009_F9	6h	1674
FLUOXETINE	DS009_B9	22h	10432
FLUOXETINE	DS017_A9	22h	10335
FLUOXETINE	DS017_B9	22h	7251
FLUOXETINE	DS009_A9	22h	3253
OSIMERTINIB	DS009_H5	6h	9383
OSIMERTINIB	DS009_G5	6h	8561
OSIMERTINIB	DS017_G3	6h	4968
OSIMERTINIB	DS017_H3	6h	4533
OSIMERTINIB	DS009_C5	22h	3144
OSIMERTINIB	DS017_D3	22h	2729
OSIMERTINIB	DS009_D5	22h	1717
OSIMERTINIB	DS017_C3	22h	1056
PALIPERIDONE	DS009_G9	6h	13078
PALIPERIDONE	DS017_G7	6h	12127
PALIPERIDONE	DS017_H7	6h	11434
PALIPERIDONE	DS009_H9	6h	10611
PALIPERIDONE	DS009_C9	22h	13974
PALIPERIDONE	DS017_C7	22h	11479
PALIPERIDONE	DS009_D9	22h	11286
PALIPERIDONE	DS017_D7	22h	10110
PAROXETINE	DS017_F7	6h	11558
PAROXETINE	DS017_E7	6h	10625
PAROXETINE	DS009_F7	6h	10493
PAROXETINE	DS009_E7	6h	6671
PAROXETINE	DS009_B7	22h	9827
PAROXETINE	DS009_A7	22h	6209
PAROXETINE	DS017_A7	22h	4882
PAROXETINE	DS017_B7	22h	4385
QUETIAPINE	DS009_G8	6h	15310
QUETIAPINE	DS009_H8	6h	14674
QUETIAPINE	DS017_H6	6h	10984
QUETIAPINE	DS017_G6	6h	10845
QUETIAPINE	DS009_D8	22h	15580
QUETIAPINE	DS009_C8	22h	14694
QUETIAPINE	DS017_C6	22h	11082
QUETIAPINE	DS017_D6	22h	10839
REGORAFENIB	DS009_G7	6h	14836
REGORAFENIB	DS009_H7	6h	13500
REGORAFENIB	DS017_H5	6h	13097
REGORAFENIB	DS017_G5	6h	12814
REGORAFENIB	DS009_C7	22h	13160
REGORAFENIB	DS017_D5	22h	11138
REGORAFENIB	DS009_D7	22h	11073
REGORAFENIB	DS017_C5	22h	10346
RIMONABANT	DS009_F3	6h	14855
RIMONABANT	DS009_E3	6h	12964
RIMONABANT	DS017_F3	6h	11321
RIMONABANT	DS017_E3	6h	11016
RIMONABANT	DS009_A3	22h	11463
RIMONABANT	DS017_A3	22h	10715
RIMONABANT	DS017_B3	22h	9957
RIMONABANT	DS009_B3	22h	3781
SERTINDOLE	DS009_E6	6h	8426
SERTINDOLE	DS009_F6	6h	7578
SERTINDOLE	DS017_F6	6h	3874
SERTINDOLE	DS017_E6	6h	2642
SERTINDOLE	DS017_A6	22h	1621
SERTINDOLE	DS009_B6	22h	1587
SERTINDOLE	DS009_A6	22h	1285
SERTINDOLE	DS017_B6	22h	921
SORAFENIB	DS009_H4	6h	15847
SORAFENIB	DS017_H2	6h	12814
SORAFENIB	DS009_G4	6h	12437
SORAFENIB	DS017_G2	6h	11400
SORAFENIB	DS009_C4	22h	12379
SORAFENIB	DS017_C2	22h	9477
SORAFENIB	DS017_D2	22h	8291
SORAFENIB	DS009_D4	22h	4462
TEMOZOLOMIDE	DS009_H2	6h	14078
TEMOZOLOMIDE	DS009_G2	6h	13026
TEMOZOLOMIDE	DS017_G10	6h	12268
TEMOZOLOMIDE	DS017_H10	6h	11397
TEMOZOLOMIDE	DS009_C2	22h	13710
TEMOZOLOMIDE	DS017_C10	22h	11407
TEMOZOLOMIDE	DS017_D10	22h	10916
TEMOZOLOMIDE	DS009_D2	22h	10046
VORTIOXETINE	DS017_F4	6h	8050
VORTIOXETINE	DS009_F4	6h	4351
VORTIOXETINE	DS009_E4	6h	3020
VORTIOXETINE	DS017_E4	6h	2220
VORTIOXETINE	DS009_A4	22h	7608
VORTIOXETINE	DS009_B4	22h	7247
VORTIOXETINE	DS017_A4	22h	2507
VORTIOXETINE	DS017_B4	22h	1218
ZOTEPINE	DS017_F2	6h	10615
ZOTEPINE	DS017_E2	6h	4325
ZOTEPINE	DS009_F2	6h	3446
ZOTEPINE	DS009_E2	6h	2412
ZOTEPINE	DS017_A2	22h	8933
ZOTEPINE	DS017_B2	22h	3657
ZOTEPINE	DS009_B2	22h	2577
ZOTEPINE	DS009_A2	22h	2292

## Sheet: ExtDataFig.6b
Drug_Condition	Timepoint	PC1	PC2
APOMORPHINE	6h	18.0805	-7.30071
APOMORPHINE	22h	9.68933	7.15094
APREPITANT	6h	0.455141	4.98508
APREPITANT	22h	-67.3114	0.588995
BREXPIPRAZOLE	6h	21.4204	-4.21113
BREXPIPRAZOLE	22h	16.1935	13.0819
CERITINIB	6h	-40.2033	-16.0405
CERITINIB	22h	-66.0501	-16.9953
CHLORPROMAZINE	6h	-4.35968	7.0258
CHLORPROMAZINE	22h	-10.1819	26.9648
CLOMIPRAMINE	6h	9.66311	4.90712
CLOMIPRAMINE	22h	16.6367	18.717
DMSO	6h	26.7846	-12.2122
DMSO	22h	25.4403	-12.838
ELESCLOMOL	6h	27.7653	-11.3339
ELESCLOMOL	22h	25.8255	-12.3737
FLUOXETINE	6h	-20.5573	-0.480798
FLUOXETINE	22h	-0.118983	26.6464
OSIMERTINIB	6h	-12.134	-9.19039
OSIMERTINIB	22h	-68.7535	-6.11904
PALIPERIDONE	6h	23.4747	-11.5703
PALIPERIDONE	22h	23.2044	-12.0779
PAROXETINE	6h	15.0406	6.70559
PAROXETINE	22h	-14.2772	36.9799
QUETIAPINE	6h	30.2331	-11.3953
QUETIAPINE	22h	29.4539	-11.6535
REGORAFENIB	6h	32.7343	-8.57166
REGORAFENIB	22h	20.3055	6.70832
RIMONABANT	6h	29.356	4.90455
RIMONABANT	22h	11.4795	28.5506
SERTINDOLE	6h	-6.84398	-12.7747
SERTINDOLE	22h	-86.4191	-22.1861
SORAFENIB	6h	37.2116	-6.00377
SORAFENIB	22h	13.8119	5.61365
TEMOZOLOMIDE	6h	25.5955	-11.8308
TEMOZOLOMIDE	22h	28.1589	-12.7654
VORTIOXETINE	6h	-28.7893	-1.61736
VORTIOXETINE	22h	-34.7837	5.68416
ZOTEPINE	6h	-25.871	4.73989
ZOTEPINE	22h	-31.3601	21.5878

## Sheet: ExtDataFig.6c
Gene	AP1_Pathway_IEG_and_COSTAR_genes	NAD_22h_vs_NEG_22h_log2FoldChange	NAD_22h_vs_NEG_22h_Neg_Log10_Padj	ONCD_22h_vs_NEG_22h_log2FoldChange	ONCD_22h_vs_NEG_22h_Neg_Log10_Padj	ONCD_6h_vs_NEG_6h_log2FoldChange	ONCD_6h_vs_NEG_6h_Neg_Log10_Padj
A1BG	FALSE	1.1654	1.2123	0.2677	0.5219	0.0227	0.1187
A1BG-AS1	FALSE	0.3545	0.4351	0.0489	0.1278	0.0199	0.0802
A2M	FALSE	0.6885	0.9638	0.0853	0.2215	0.0053	0.0158
A2M-AS1	FALSE	0	#N/A	0.044	#N/A	0.0034	#N/A
A4GALT	FALSE	0.2006	#N/A	0.0359	#N/A	0.0037	#N/A
AAAS	FALSE	-0.4621	1.1475	-0.0026	0.0034	0.0214	0.0509
AACS	FALSE	0.3115	0.4422	0.0862	0.2542	0.0364	0.1272
AADAT	FALSE	-0.6298	1.1107	0.1751	0.4551	0.0399	0.1291
AAED1	FALSE	0.1077	0.1645	0.0499	0.1773	0.0294	0.0948
AAGAB	FALSE	0.4381	0.934	0.0433	0.1504	0.1838	0.6904
AAK1	FALSE	1.3168	5.7853	0.2533	0.5918	0.0253	0.074
AAMDC	FALSE	-0.341	1.0282	-0.068	0.282	-0.0698	0.2215
AAMP	FALSE	0.247	0.5669	0.009	0.0244	0.0113	0.0236
AANAT	FALSE	0.226	#N/A	0.0446	#N/A	0.0046	#N/A
AAR2	FALSE	0.0324	0.049	0.0682	0.2581	-0.0563	0.1599
AARD	FALSE	0.2239	#N/A	0	#N/A	0.0031	#N/A
AARS	FALSE	0.4578	1.2214	0.7168	1.5512	0.2728	0.812
AARS2	FALSE	0.6125	0.6193	0.1872	0.3889	0.0111	0.0407
AARSD1	FALSE	0.9104	0.933	0.1967	#N/A	0.0119	#N/A
AASDH	FALSE	0.4672	0.7141	0.546	0.8087	0.0201	0.0777
AASDHPPT	FALSE	0.3585	0.5209	0.1183	0.3285	0.0032	0.0082
AASS	FALSE	0.8367	0.8573	0.2483	#N/A	0.0231	#N/A
AATBC	FALSE	0.2639	0.4191	0.0502	#N/A	0.0028	#N/A
AATF	FALSE	-0.0609	0.0954	-0.0957	0.3344	0.0032	0.008
AATK	FALSE	0.2701	#N/A	0.0625	#N/A	0.0195	#N/A
ABALON	FALSE	0.6447	0.7244	0.1303	#N/A	0.0074	#N/A
ABAT	FALSE	1.8303	2.0329	0.3492	0.5907	0.008	#N/A
ABCA1	FALSE	1.2301	2.2759	0.204	0.4519	0.7088	1.1571
ABCA10	FALSE	0.2281	#N/A	0.0436	#N/A	0.0033	#N/A
ABCA11P	FALSE	0.1667	#N/A	0.0307	#N/A	0.0077	#N/A
ABCA12	FALSE	0.6807	0.7164	0.1335	0.3392	0.0021	#N/A
ABCA13	FALSE	1.7655	2.0279	0.462	0.6758	0.0245	0.1166
ABCA17P	FALSE	0.7715	0.7775	0.2202	0.4587	0.0195	0.0988
ABCA2	FALSE	0.2447	0.2556	0.1654	0.3678	0.0135	0.0499
ABCA3	FALSE	0.345	#N/A	0.0679	#N/A	0.0274	#N/A
ABCA5	FALSE	1.341	2.6557	0.2745	0.5325	0.1294	0.4404
ABCA6	FALSE	1.4828	1.5578	0.3284	0.6098	0.0292	#N/A
ABCA7	FALSE	1.3527	1.6087	0.511	0.6995	0.0718	0.3033
ABCA8	FALSE	0.3185	0.4845	0.0563	0.2376	0.0079	#N/A
ABCA9	FALSE	0.2236	#N/A	0.0467	#N/A	0.0032	#N/A
ABCB1	FALSE	0.2929	#N/A	0.056	#N/A	0.0127	#N/A
ABCB10	FALSE	0.2524	0.2572	0.1298	0.2965	0.0315	0.1383
ABCB4	FALSE	2.053	2.56	1.0062	1.0019	0.0186	#N/A
ABCB5	FALSE	0.237	0.4099	0.044	0.2176	0.0049	#N/A
ABCB6	FALSE	0.2946	0.272	0.0935	0.2157	0.0789	0.3048
ABCB7	FALSE	0.0559	0.0534	0.0134	0.026	0.0046	0.0132
ABCB8	FALSE	0.0215	0.0241	0.1528	0.436	0.0181	0.0557
ABCB9	FALSE	0.0483	0.0452	-0.0404	0.1029	0.0837	0.3179
ABCC1	FALSE	0.5092	0.716	0.0651	0.1803	0.0601	0.2463
ABCC10	FALSE	0.7896	0.8681	0.1809	0.3795	0.0127	0.0509
ABCC11	FALSE	0.2032	#N/A	0.0411	#N/A	0.002	#N/A
ABCC12	FALSE	0.2297	#N/A	0	#N/A	0.0038	#N/A
ABCC13	FALSE	0.2204	0.3903	0.04	#N/A	0	#N/A
ABCC2	FALSE	0.215	#N/A	0.0412	#N/A	0.0036	#N/A
ABCC3	FALSE	-0.1533	0.2101	-0.0466	0.1453	0.0028	0.0059
ABCC4	FALSE	0.1255	0.121	0.2133	0.4582	0.0036	0.0109
ABCC5	FALSE	0.0358	0.0326	0.0411	0.1062	0.0429	0.1599
ABCC6	FALSE	0.232	#N/A	0.0451	#N/A	0.0037	#N/A
ABCC6P2	FALSE	0.1975	#N/A	0.0385	#N/A	0	#N/A
ABCC8	FALSE	0.2127	#N/A	0.0415	#N/A	0.0037	#N/A
ABCD1	FALSE	0.0787	0.0766	0.0169	0.0343	0.0202	0.0874
ABCD3	FALSE	-0.2575	0.4232	0.029	0.0913	-0.0874	0.32
ABCD4	FALSE	0.7494	1.4895	0.2308	0.5227	0.051	0.2078
ABCE1	FALSE	-0.3986	0.889	0.0091	0.0231	-0.0483	0.1599
ABCF1	FALSE	0.3414	0.6021	0.0272	0.08	-0.0181	0.0565
ABCF2	FALSE	-0.3281	0.7592	0.0184	0.0582	0.0151	0.0302
ABCF3	FALSE	0.285	0.4062	0.0529	0.16	0.0075	0.021
ABCG1	FALSE	1.7312	1.8732	0.9893	1.0348	0.0198	#N/A
ABCG2	FALSE	0.0865	0.069	0.0563	0.1248	-0.0073	0.0242
ABCG4	FALSE	0	#N/A	0	#N/A	0.003	#N/A
ABCG8	FALSE	0.2222	0.3927	0.0422	#N/A	0.0041	#N/A
ABHD1	FALSE	0.6636	0.7929	0.135	0.4077	0.0083	#N/A
ABHD10	FALSE	0.321	0.4069	0.2024	0.4633	0.0095	0.0233
ABHD11	FALSE	-0.5346	0.8531	-0.0352	0.0962	0.056	0.2316
ABHD11-AS1	FALSE	1.1299	1.1706	0.2316	0.4834	0.0233	#N/A
ABHD12	FALSE	-0.449	1.4256	0.1238	0.4617	0.1067	0.3875
ABHD13	FALSE	0.4064	0.5515	0.1119	0.2965	0.0075	0.021
ABHD14A	FALSE	-0.4993	0.7332	0.104	0.285	0.0275	0.0978
ABHD14A-ACY1	FALSE	0.1942	#N/A	0.0375	#N/A	0.0034	#N/A
ABHD14B	FALSE	-0.2737	0.4677	0.162	0.4726	0.0366	0.1191
ABHD15	FALSE	0.3015	0.2945	0.0071	0.0087	-0.0074	0.0233
ABHD16A	FALSE	0.3832	0.4179	0.2882	0.5324	0.0002	0.0004
ABHD17A	FALSE	-0.2305	0.3703	0.0175	0.0455	0.0052	0.0132
ABHD17AP3	FALSE	0.187	#N/A	0.0354	#N/A	0.0017	#N/A
ABHD17B	FALSE	1.0257	1.7758	0.1065	0.2706	0.0359	0.147
ABHD17C	FALSE	0.5225	0.5844	0.0402	0.0864	-0.0238	0.1051
ABHD18	FALSE	1.2021	2.147	0.4313	0.6689	0.0758	0.2942
ABHD2	FALSE	0.4161	0.6306	0.0228	0.0549	0.0497	0.1615
ABHD3	FALSE	0.1289	0.1432	0.0665	0.1933	0.0088	0.021
ABHD4	FALSE	1.1432	3.2104	0.7399	1.048	0.0405	0.1653
ABHD5	FALSE	0.4596	0.9766	0.0088	0.021	0.033	0.109
ABHD6	FALSE	0.2933	0.3927	0.2805	0.5597	0.0223	0.0852
ABHD8	FALSE	0.3584	0.3977	0.1244	0.2901	-0.0118	0.0406
ABI1	FALSE	1.1018	3.6151	0.1994	0.5087	0.0321	0.0975
ABI2	FALSE	0.0232	0.0336	0.037	0.1377	-0.0444	0.1254
ABI3	FALSE	0.2218	#N/A	0.0414	#N/A	0.0038	#N/A
ABI3BP	FALSE	0.744	0.897	0.5708	0.7354	0.0604	0.246
ABL1	FALSE	0.1596	0.2189	0.1168	0.3385	0.0028	0.0057
ABL2	FALSE	1.2899	8.0554	0.0334	0.1198	0.0299	0.1015
ABLIM1	FALSE	0.344	0.4062	0.1385	0.3319	0.0283	0.1254
ABLIM2	FALSE	0.2257	#N/A	0	#N/A	0	#N/A
ABLIM3	FALSE	0.614	1.2285	0.3182	0.6333	0.1232	0.432
ABR	FALSE	-0.4074	0.8331	-0.0711	0.245	-0.0513	0.1802
ABRACL	FALSE	-0.2854	0.8477	-0.0001	0	-0.0643	0.2078
ABRAXAS1	FALSE	0.9972	1.4962	0.491	0.7059	0.001	0.0028
ABRAXAS2	FALSE	0.644	1.285	0.1178	0.3383	-0.006	0.016
ABT1	FALSE	-0.044	0.0636	-0.0384	0.1371	-0.0095	0.0202
ABTB1	FALSE	1.1393	1.7259	0.1703	0.3799	0.0041	0.0147
ABTB2	FALSE	1.0534	1.9103	0.2336	0.493	0.0352	0.1375
AC000068.1	FALSE	0.3303	#N/A	0.071	#N/A	0.0065	#N/A
AC000068.2	FALSE	0.297	0.4283	0.0591	0.2428	0.0049	#N/A
AC000068.3	FALSE	0.3162	0.466	0.0592	0.2439	0.0034	#N/A
AC000089.1	FALSE	0.2243	#N/A	0.0426	#N/A	0.0039	#N/A
AC000093.1	FALSE	0.6132	#N/A	0.1344	#N/A	0.0081	#N/A
AC000123.2	FALSE	0.1807	#N/A	0.0344	#N/A	0.0034	#N/A
AC000123.3	FALSE	0.4066	#N/A	0.0728	#N/A	0.0151	#N/A
AC000374.1	FALSE	0.2297	#N/A	0	#N/A	0.0031	#N/A
AC000403.1	FALSE	0.3832	0.5328	0.0735	0.2782	0.0037	#N/A
AC001226.1	FALSE	0.2236	#N/A	0	#N/A	0.0041	#N/A
AC002044.2	FALSE	0.2242	#N/A	0.0447	#N/A	0.0038	#N/A
AC002056.1	FALSE	0.1878	#N/A	0.0361	#N/A	0.0032	#N/A
AC002059.1	FALSE	0.1885	#N/A	0.0361	#N/A	0.0033	#N/A
AC002066.1	FALSE	0.2234	#N/A	0	#N/A	0.0029	#N/A
AC002074.1	FALSE	0.2281	#N/A	0	#N/A	0.0026	#N/A
AC002075.2	FALSE	0.2153	#N/A	0.0414	#N/A	0.0045	#N/A
AC002076.1	FALSE	0.2148	0.3809	0.0401	#N/A	0.0041	#N/A
AC002094.2	FALSE	0.8337	0.8466	0.1462	#N/A	0.0154	#N/A
AC002094.5	FALSE	0	#N/A	0.0436	#N/A	0.0041	#N/A
AC002116.2	FALSE	0.163	#N/A	0.0311	#N/A	0.0109	#N/A
AC002128.1	FALSE	0.2255	#N/A	0.0436	#N/A	0	#N/A
AC002310.1	FALSE	0.7935	0.8854	0.1269	0.2795	0.0056	#N/A
AC002310.2	FALSE	0.2226	0.3935	0.0416	#N/A	0.0038	#N/A
AC002310.3	FALSE	0.1908	#N/A	0.036	#N/A	0	#N/A
AC002350.1	FALSE	0.1914	#N/A	0.0368	#N/A	0.0039	#N/A
AC002384.1	FALSE	0.1822	#N/A	0.0357	#N/A	0.0038	#N/A
AC002398.1	FALSE	0.207	#N/A	0.04	#N/A	0.0031	#N/A
AC002401.4	FALSE	0.5069	0.5634	0.1119	0.2612	-0.0029	0.0088
AC002407.1	FALSE	0.2115	#N/A	0.0418	#N/A	0.0035	#N/A
AC002429.2	FALSE	0.2395	0.4096	0.0489	#N/A	0	#N/A
AC002451.1	FALSE	0.23	0.4062	0.0452	#N/A	0.0036	#N/A
AC002454.1	FALSE	0.2059	#N/A	0.0407	#N/A	0.005	#N/A
AC002456.1	FALSE	2.0265	2.4327	1.4202	1.3099	0.0445	0.198
AC002467.1	FALSE	0.501	0.6961	0.0907	0.2425	0.0229	0.0933
AC002470.1	FALSE	0.7908	#N/A	0.2202	#N/A	0.0433	#N/A
AC002472.2	FALSE	0	#N/A	0.0445	#N/A	0.0048	#N/A
AC002480.2	FALSE	0.2053	#N/A	0.0396	#N/A	0.0038	#N/A
AC002504.1	FALSE	0	#N/A	0	#N/A	0	#N/A
AC002519.1	FALSE	0.2119	0.3783	0.0401	#N/A	0	#N/A
AC002524.1	FALSE	0.1866	#N/A	0.0371	#N/A	0	#N/A
AC002543.1	FALSE	0.2369	0.4099	0	#N/A	0.0037	#N/A
AC002550.1	FALSE	0.1878	#N/A	0.0354	#N/A	0.0128	#N/A
AC002553.1	FALSE	0.224	#N/A	0.0439	#N/A	0.0027	#N/A
AC002558.1	FALSE	0.3561	#N/A	0.0741	#N/A	0.003	#N/A
AC002558.3	FALSE	0.234	#N/A	0.0467	#N/A	0.0026	#N/A
AC002563.1	FALSE	0	#N/A	0.0449	#N/A	0	#N/A
AC003005.2	FALSE	0.2147	#N/A	0.0416	#N/A	0.0043	#N/A
AC003070.2	FALSE	0.2076	#N/A	0.0407	#N/A	0.0035	#N/A
AC003071.1	FALSE	0.2365	0.4099	0.046	0.2279	0	#N/A
AC003072.1	FALSE	0.2276	#N/A	0.0439	#N/A	0.0034	#N/A
AC003092.1	FALSE	1.72	1.8459	0.3213	0.6307	0.0116	#N/A
AC003102.1	FALSE	0.6928	0.7372	0.1203	#N/A	0.0064	#N/A
AC003681.1	FALSE	2.4923	2.9646	0.0952	0.2176	0.0187	0.0948
AC003684.1	FALSE	0.3449	0.4624	0.0767	0.2896	0.0038	#N/A
AC003956.1	FALSE	0.2138	#N/A	0.0414	#N/A	0.0033	#N/A
AC003965.1	FALSE	0.6488	0.7881	0.1508	0.4611	0.0269	#N/A
AC003973.3	FALSE	0.2193	#N/A	0.0422	#N/A	0.0026	#N/A
AC003984.1	FALSE	0.2053	#N/A	0.0396	#N/A	0	#N/A
AC003991.2	FALSE	0	0	0.0472	0.232	0	#N/A
AC004024.1	FALSE	0.2234	#N/A	0	#N/A	0.0031	#N/A
AC004057.1	FALSE	0.207	#N/A	0.04	#N/A	0.0029	#N/A
AC004069.1	FALSE	0.5318	0.7153	0.0947	#N/A	0.0034	#N/A
AC004076.2	FALSE	0.2159	#N/A	0.0429	#N/A	0.003	#N/A
AC004080.4	FALSE	0	#N/A	0	#N/A	0.0043	#N/A
AC004129.2	FALSE	0	#N/A	0.0445	#N/A	0.0038	#N/A
AC004130.1	FALSE	0.5195	0.5744	0.1277	0.2902	0.0192	0.0802
AC004147.5	FALSE	0.2297	#N/A	0	#N/A	0.004	#N/A
AC004148.2	FALSE	0.1149	0.1019	-0.0166	0.0285	0.0092	0.0367
AC004156.1	FALSE	0.2102	#N/A	0.0402	#N/A	0.0087	0.0552
AC004158.1	FALSE	0.2234	#N/A	0.0455	#N/A	0.0022	#N/A
AC004221.1	FALSE	0.1982	#N/A	0.0381	#N/A	0.0031	#N/A
AC004224.1	FALSE	0.2127	#N/A	0.041	#N/A	0.0038	#N/A
AC004231.1	FALSE	0	#N/A	0	#N/A	0.0041	#N/A
AC004232.2	FALSE	0.2141	0.3799	0.0404	#N/A	0.004	#N/A
AC004232.3	FALSE	0	#N/A	0	#N/A	0.0045	#N/A
AC004233.2	FALSE	0.1639	#N/A	0.0302	#N/A	0	#N/A
AC004233.4	FALSE	0	#N/A	0	#N/A	0.0046	#N/A
AC004241.1	FALSE	0.4222	#N/A	0.0821	#N/A	0.0171	#N/A
AC004241.3	FALSE	0.6951	0.7164	0.1383	#N/A	0.0178	#N/A
AC004241.5	FALSE	0.2323	#N/A	0.0447	#N/A	0	#N/A
AC004264.1	FALSE	0.5728	0.5587	0.2735	0.5125	-0.0001	#N/A
AC004386.1	FALSE	0.5267	0.6079	0.0907	0.2697	0.0067	#N/A
AC004408.2	FALSE	0.2076	#N/A	0.0419	#N/A	0.0042	#N/A
AC004449.1	FALSE	0.1978	#N/A	0.038	#N/A	0.0034	#N/A
AC004453.1	FALSE	1.0227	1.4759	0.3578	0.5918	0.0024	#N/A
AC004461.1	FALSE	0.2457	0.4192	0	0	0.0042	#N/A
AC004466.1	FALSE	0.2281	#N/A	0	#N/A	0.0032	#N/A
AC004466.3	FALSE	0	#N/A	0.0452	#N/A	0.0042	#N/A
AC004477.1	FALSE	1.0176	1.6063	0.7656	0.8969	0.3579	0.7963
AC004477.2	FALSE	0.2251	#N/A	0.0467	#N/A	0.0042	#N/A
AC004477.3	FALSE	0.1935	#N/A	0.0377	#N/A	0.0041	#N/A
AC004494.1	FALSE	0.4132	0.5727	0.0839	0.3159	0.0039	#N/A
AC004520.1	FALSE	0.5519	#N/A	0.1127	#N/A	0.0363	#N/A
AC004522.2	FALSE	0.2297	0.4062	0.0436	#N/A	0.0038	#N/A
AC004528.2	FALSE	0.2147	#N/A	0.0423	#N/A	0	#N/A
AC004540.1	FALSE	0.7863	0.8019	0.3161	#N/A	0.0485	#N/A
AC004540.2	FALSE	0.1925	#N/A	0.0369	#N/A	0.0028	#N/A
AC004542.2	FALSE	0.2119	#N/A	0.0417	#N/A	0.0021	#N/A
AC004552.1	FALSE	0.2048	#N/A	0.037	#N/A	0.0032	#N/A
AC004585.1	FALSE	0.2256	#N/A	0	#N/A	0.0035	#N/A
AC004590.1	FALSE	0.1797	#N/A	0.0356	#N/A	0.0059	#N/A
AC004623.1	FALSE	0	#N/A	0.048	#N/A	0.0041	#N/A
AC004656.1	FALSE	0.5765	#N/A	0.1619	#N/A	0.0384	#N/A
AC004687.1	FALSE	0.2436	0.4161	0	0	0.0041	#N/A
AC004707.1	FALSE	0.2401	0.4099	0.0502	0.247	0.0084	0.0745
AC004754.1	FALSE	0	#N/A	0.0444	#N/A	0.004	#N/A
AC004771.1	FALSE	0.2252	#N/A	0.0444	#N/A	0	#N/A
AC004771.2	FALSE	0.2076	#N/A	0.0407	#N/A	0	#N/A
AC004771.4	FALSE	0.4127	#N/A	0.0709	#N/A	0.0206	#N/A
AC004777.1	FALSE	0	#N/A	0	#N/A	0.0038	#N/A
AC004797.1	FALSE	0.2365	#N/A	0	#N/A	0.0033	#N/A
AC004801.1	FALSE	0	#N/A	0.044	#N/A	0.0046	#N/A
AC004801.2	FALSE	0.1592	#N/A	0.0301	#N/A	0.0132	#N/A
AC004801.6	FALSE	0.2574	0.4062	0.0508	#N/A	0.003	#N/A
AC004803.1	FALSE	0.5494	#N/A	0.1307	#N/A	0.0341	#N/A
AC004812.2	FALSE	0.6865	0.7198	0.1545	#N/A	0.0277	#N/A
AC004816.1	FALSE	0.8487	0.9126	0.2307	0.4563	0.0303	#N/A
AC004816.2	FALSE	0.1837	#N/A	0.0366	#N/A	0.0109	#N/A
AC004824.1	FALSE	0.1783	#N/A	0.0343	#N/A	0.0054	#N/A
AC004825.2	FALSE	0.1671	#N/A	0.0316	#N/A	0.0032	#N/A
AC004832.1	FALSE	0	#N/A	0	#N/A	0	#N/A
AC004832.4	FALSE	0.2234	#N/A	0	#N/A	0.0084	#N/A
AC004832.6	FALSE	0.2147	#N/A	0.0418	#N/A	0.0042	#N/A
AC004834.1	FALSE	0.2119	#N/A	0.0442	#N/A	0.0044	#N/A
AC004839.1	FALSE	0.1789	#N/A	0.0362	#N/A	0.0034	#N/A
AC004846.2	FALSE	0.1967	#N/A	0.0359	#N/A	0.0087	#N/A
AC004852.2	FALSE	0.2204	#N/A	0.0414	#N/A	0	#N/A
AC004854.2	FALSE	0.8124	#N/A	0.1603	#N/A	0.0672	#N/A
AC004870.2	FALSE	0.2053	#N/A	0.0396	#N/A	0	#N/A
AC004877.1	FALSE	0.1947	#N/A	0.0371	#N/A	0.0028	#N/A
AC004877.2	FALSE	0.1891	#N/A	0.0365	#N/A	0.0069	#N/A
AC004884.1	FALSE	0.2297	#N/A	0	#N/A	0	#N/A
AC004884.2	FALSE	0.2236	#N/A	0	#N/A	0.0042	#N/A
AC004890.1	FALSE	0.2053	#N/A	0.0396	#N/A	0.0038	#N/A
AC004890.2	FALSE	0.2157	#N/A	0.0438	#N/A	0.005	#N/A
AC004898.1	FALSE	0.2112	#N/A	0.038	#N/A	0.0143	#N/A
AC004908.2	FALSE	0.4364	#N/A	0.0922	#N/A	0.0094	#N/A
AC004908.3	FALSE	0.2297	#N/A	0.0436	#N/A	0.004	#N/A
AC004910.1	FALSE	0.2391	0.4099	0	0	0.0042	#N/A
AC004918.1	FALSE	1.3585	1.4159	0.2513	0.5081	0.019	#N/A
AC004918.3	FALSE	0.1991	#N/A	0.0382	#N/A	0.0088	#N/A
AC004923.1	FALSE	0.2138	#N/A	0.0414	#N/A	0.0038	#N/A
AC004923.4	FALSE	0.178	#N/A	0.034	#N/A	0.0053	#N/A
AC004925.1	FALSE	0.2589	0.4099	0.0481	#N/A	0.0151	#N/A
AC004943.1	FALSE	0.2053	#N/A	0.0396	#N/A	0.0034	#N/A
AC004943.2	FALSE	0.8344	0.8634	0.2159	#N/A	0.0322	#N/A
AC004951.1	FALSE	0.2341	#N/A	0.0475	#N/A	0.004	#N/A
AC004951.2	FALSE	0.2053	#N/A	0.0408	#N/A	0.0029	#N/A
AC004951.4	FALSE	0.2237	#N/A	0.0452	#N/A	0.0042	#N/A
AC004967.1	FALSE	0.9363	0.9685	0.1783	#N/A	0.0479	#N/A
AC004975.1	FALSE	0.2234	#N/A	0	#N/A	0.0024	#N/A
AC004980.1	FALSE	0.8751	1.0023	0.1683	0.4593	0.0056	#N/A
AC004982.2	FALSE	1.2156	1.3402	0.4613	0.6702	0.0257	#N/A
AC005000.1	FALSE	0.2009	#N/A	0.0396	#N/A	0.0034	#N/A
AC005005.3	FALSE	0.1941	#N/A	0.0388	#N/A	0.0036	#N/A
AC005005.4	FALSE	0.5679	0.7543	0.108	0.3706	0.0012	#N/A
AC005014.2	FALSE	0.2	#N/A	0.0389	#N/A	0.0041	#N/A
AC005034.3	FALSE	0.3825	0.3806	0.0685	#N/A	0.0127	#N/A
AC005034.4	FALSE	0.2236	#N/A	0.044	#N/A	0.0038	#N/A
AC005034.5	FALSE	0	#N/A	0	#N/A	0	#N/A
AC005037.1	FALSE	0.3204	#N/A	0.0615	#N/A	0.004	#N/A
AC005046.1	FALSE	0.6733	0.8364	0.1358	0.4273	0.004	#N/A
AC005050.1	FALSE	0	#N/A	0	#N/A	0.0042	#N/A
AC005062.1	FALSE	0	#N/A	0	#N/A	0	#N/A
AC005070.3	FALSE	0.1851	#N/A	0.0364	#N/A	0.0038	#N/A
AC005072.1	FALSE	0.2131	#N/A	0.0396	#N/A	0.0027	#N/A
AC005076.1	FALSE	0.5853	0.5904	0.2688	0.501	0.0475	#N/A
AC005082.1	FALSE	0.2383	0.4099	0.0446	0.2206	0.0042	#N/A
AC005083.1	FALSE	0.1866	#N/A	0.0374	#N/A	0.0037	#N/A
AC005084.1	FALSE	0	#N/A	0	#N/A	0.0041	#N/A
AC005086.1	FALSE	0.2252	#N/A	0	#N/A	0	#N/A
AC005089.1	FALSE	0.2109	0.3763	0.0378	#N/A	0.0031	#N/A
AC005091.1	FALSE	0.2255	#N/A	0	#N/A	0	#N/A
AC005099.1	FALSE	1.3307	1.536	0.1998	0.5184	0.0037	#N/A
AC005105.1	FALSE	0.224	#N/A	0.0436	#N/A	0	#N/A
AC005154.1	FALSE	0.0301	0.0368	0.0314	0.0993	0.0178	0.048
AC005154.3	FALSE	0.2335	0.4062	0	#N/A	0.0031	#N/A
AC005162.3	FALSE	0.3861	0.5829	0.0627	0.2521	0.0033	#N/A
AC005183.1	FALSE	0.2375	0.4099	0.0436	0.2166	0	#N/A
AC005220.1	FALSE	0.2171	#N/A	0.0407	#N/A	0.0046	#N/A
AC005224.1	FALSE	0.2363	#N/A	0.0432	#N/A	0.0071	#N/A
AC005224.3	FALSE	0	#N/A	0	#N/A	0.004	#N/A
AC005225.2	FALSE	0	#N/A	0.0446	#N/A	0	#N/A
AC005225.4	FALSE	0.2124	#N/A	0.0421	#N/A	0.0031	#N/A
AC005229.4	FALSE	0.288	0.2792	0.1948	0.4042	0.0413	0.1809
AC005244.1	FALSE	0.2053	#N/A	0.0396	#N/A	0.0042	#N/A
AC005253.1	FALSE	1.2424	1.338	0.3021	#N/A	0.0147	#N/A
AC005253.2	FALSE	0.2899	#N/A	0.0548	#N/A	0.0071	#N/A
AC005255.1	FALSE	0.173	#N/A	0.0342	#N/A	0.0135	#N/A
AC005256.1	FALSE	0	#N/A	0.044	#N/A	-0.0008	#N/A
AC005261.1	FALSE	0.6632	1.0431	0.3198	0.5918	0.0079	0.0213
AC005261.2	FALSE	0.4255	#N/A	0.1003	#N/A	0.013	#N/A
AC005261.3	FALSE	2.3988	2.9189	0.7849	0.8813	0.031	#N/A
AC005261.4	FALSE	0.2262	#N/A	0	#N/A	0.0024	#N/A
AC005261.5	FALSE	0.8886	#N/A	0.164	#N/A	0.0122	#N/A
AC005262.1	FALSE	0.4447	0.6292	0.0841	#N/A	0.0032	#N/A
AC005280.2	FALSE	0.2248	#N/A	0.0414	#N/A	0.004	#N/A
AC005288.1	FALSE	0.2257	#N/A	0.0436	#N/A	0.0112	#N/A
AC005291.1	FALSE	0.2168	#N/A	0.0429	#N/A	0.0043	#N/A
AC005306.1	FALSE	0.3953	#N/A	0.0744	#N/A	0.0297	#N/A
AC005324.3	FALSE	0.2311	#N/A	0	#N/A	0.0042	#N/A
AC005329.1	FALSE	0.6437	0.6508	0.1334	0.323	0.0086	0.0405
AC005329.2	FALSE	0.4032	#N/A	0.0885	#N/A	0.0035	#N/A
AC005329.3	FALSE	0.2138	#N/A	0.0414	#N/A	0	#N/A
AC005332.1	FALSE	0.1856	#N/A	0.0348	#N/A	0.0217	#N/A
AC005332.4	FALSE	0.2446	#N/A	0.0473	#N/A	0.0034	#N/A
AC005332.5	FALSE	0.5969	0.7509	0.1204	#N/A	0.0026	#N/A
AC005332.6	FALSE	0.95	#N/A	0.2095	#N/A	0.0027	#N/A
AC005332.7	FALSE	0.5508	0.643	0.2804	0.521	0.0422	0.1727
AC005339.1	FALSE	0.2053	#N/A	0.0397	#N/A	0.0045	#N/A
AC005351.1	FALSE	0.2122	0.3783	0.0396	#N/A	0.0038	#N/A
AC005363.2	FALSE	0.5964	0.7126	0.1273	0.3903	0.0218	#N/A
AC005383.1	FALSE	0.225	#N/A	0.0451	#N/A	0	#N/A
AC005476.2	FALSE	0.2671	#N/A	0.0516	#N/A	0.0035	#N/A
AC005480.1	FALSE	1.2975	1.3942	0.2274	0.5208	0.0229	#N/A
AC005495.1	FALSE	0.2081	0.3703	0.0373	#N/A	0.0034	#N/A
AC005498.1	FALSE	0	#N/A	0	#N/A	0.0041	#N/A
AC005498.2	FALSE	0.3183	#N/A	0.0608	#N/A	0.0354	#N/A
AC005498.3	FALSE	0.2094	#N/A	0.0399	#N/A	0.0021	#N/A
AC005519.1	FALSE	0.2168	#N/A	0.0416	#N/A	0	#N/A
AC005520.2	FALSE	0.1833	#N/A	0.0342	#N/A	0.0025	#N/A
AC005520.5	FALSE	0.1977	#N/A	0.038	#N/A	0.0038	#N/A
AC005521.1	FALSE	0	#N/A	0.0441	#N/A	0.0027	#N/A
AC005523.1	FALSE	0.1653	#N/A	0.0321	#N/A	0.0036	#N/A
AC005523.2	FALSE	0.5522	0.6921	0.0741	0.1924	0.0075	0.0238
AC005531.1	FALSE	0.225	#N/A	0.046	#N/A	0.0031	#N/A
AC005532.1	FALSE	1.5453	1.6459	0.3216	0.6247	0.0156	#N/A
AC005534.1	FALSE	0.1743	#N/A	0.0357	#N/A	0.0027	#N/A
AC005534.2	FALSE	0	#N/A	0	#N/A	0.004	#N/A
AC005537.1	FALSE	0.2472	0.4201	0.044	0.217	0	#N/A
AC005540.1	FALSE	0.2042	#N/A	0.0378	#N/A	0.0027	#N/A
AC005549.1	FALSE	0.2119	0.3783	0.0396	#N/A	0.0041	#N/A
AC005562.1	FALSE	1.026	1.0587	0.2328	0.4852	0.0192	#N/A
AC005578.1	FALSE	0.1994	#N/A	0.038	#N/A	0.0031	#N/A
AC005587.1	FALSE	0.2237	#N/A	0	#N/A	0.0033	#N/A
AC005593.1	FALSE	0.2227	#N/A	0.0427	#N/A	0.0533	#N/A
AC005606.1	FALSE	0.1997	#N/A	0.0378	#N/A	0.0038	#N/A
AC005606.2	FALSE	0.2053	#N/A	0.0396	#N/A	0.0038	#N/A
AC005614.1	FALSE	0.2218	0.3922	0.0426	0.2117	0.0028	#N/A
AC005618.1	FALSE	0.2139	#N/A	0.0407	#N/A	0.0032	#N/A
AC005632.2	FALSE	0.3559	0.5363	0.0711	#N/A	0.003	#N/A
AC005670.1	FALSE	0.1696	#N/A	0.0328	#N/A	0.0034	#N/A
AC005674.2	FALSE	0.4335	0.5437	0.0856	#N/A	0.008	#N/A
AC005692.1	FALSE	0.2297	#N/A	0	#N/A	0	#N/A
AC005695.3	FALSE	0.2091	#N/A	0.0412	#N/A	0.0049	#N/A
AC005696.1	FALSE	0.217	#N/A	0.0418	#N/A	0.0042	#N/A
AC005696.2	FALSE	0.2147	#N/A	0.0439	#N/A	0.0028	#N/A
AC005696.4	FALSE	0	#N/A	0	#N/A	0.0041	#N/A
AC005697.2	FALSE	0.2457	0.4192	0	0	0.0038	#N/A
AC005703.6	FALSE	0	#N/A	0.0476	#N/A	0	#N/A
AC005726.1	FALSE	0.1686	#N/A	0.0348	#N/A	0.0087	#N/A
AC005726.2	FALSE	0.2256	#N/A	0.0436	#N/A	0.0046	#N/A
AC005726.3	FALSE	0.1484	#N/A	0.0293	#N/A	0.0131	#N/A
AC005726.4	FALSE	0.2059	#N/A	0.0396	#N/A	0	#N/A
AC005726.5	FALSE	0.1976	#N/A	0.037	#N/A	0.0023	#N/A
AC005730.2	FALSE	0	#N/A	0.0444	#N/A	0.0038	#N/A
AC005730.3	FALSE	0.2058	#N/A	0.0397	#N/A	0	#N/A
AC005736.1	FALSE	0.1971	#N/A	0.0378	#N/A	0.0042	#N/A
AC005736.2	FALSE	0	#N/A	0	#N/A	0.0029	#N/A
AC005740.1	FALSE	0	#N/A	0	#N/A	0.0035	#N/A
AC005746.2	FALSE	0.7229	#N/A	0.1789	#N/A	0.0141	#N/A
AC005746.3	FALSE	0.1915	#N/A	0.0368	#N/A	0.0036	#N/A
AC005753.1	FALSE	0.1943	#N/A	0.0373	#N/A	0.0039	#N/A
AC005759.1	FALSE	0.2096	#N/A	0.04	#N/A	0.0042	#N/A
AC005775.1	FALSE	0.2126	#N/A	0.0425	#N/A	0.0028	#N/A
AC005785.1	FALSE	0.199	#N/A	0.038	#N/A	0.0024	#N/A
AC005785.2	FALSE	0.2389	0.4099	0.0437	#N/A	0.0037	#N/A
AC005786.3	FALSE	0.3843	#N/A	0.0772	#N/A	0.0379	#N/A
AC005790.1	FALSE	0.2001	#N/A	0.0385	#N/A	0.0042	#N/A
AC005822.1	FALSE	0.187	#N/A	0.0356	#N/A	0.0032	#N/A
AC005829.1	FALSE	1.5316	1.662	0.6102	#N/A	0.024	#N/A
AC005832.2	FALSE	0.237	0.4099	0	0	0	#N/A
AC005837.1	FALSE	0.6014	#N/A	0.1106	#N/A	0.0937	#N/A
AC005837.3	FALSE	0.2147	#N/A	0.0422	#N/A	0.0037	#N/A
AC005839.1	FALSE	0.4926	0.6198	0.0987	#N/A	0.0037	#N/A
AC005840.1	FALSE	0.2238	#N/A	0	#N/A	0.0043	#N/A
AC005840.2	FALSE	0.1801	#N/A	0.0337	#N/A	0.0075	#N/A
AC005841.1	FALSE	0.2001	#N/A	0.0397	#N/A	0.0034	#N/A
AC005865.1	FALSE	0	#N/A	0	#N/A	0.0041	#N/A
AC005865.2	FALSE	0.2053	#N/A	0.0408	#N/A	0.0041	#N/A
AC005899.3	FALSE	0.2256	#N/A	0	#N/A	0.0039	#N/A
AC005899.6	FALSE	0.2326	0.4062	0	0	0.0039	#N/A
AC005899.7	FALSE	0.2262	#N/A	0	#N/A	0	#N/A
AC005899.8	FALSE	0.3485	0.4767	0.0656	#N/A	0.0038	#N/A
AC005906.1	FALSE	0.2234	#N/A	0	#N/A	0	#N/A
AC005906.2	FALSE	0.2365	0.4099	0.0461	#N/A	0.004	#N/A
AC005911.1	FALSE	0.2138	#N/A	0.0436	#N/A	0.0034	#N/A
AC005912.1	FALSE	0.3032	#N/A	0.0609	#N/A	0.0109	#N/A
AC005920.1	FALSE	0.2157	#N/A	0.0416	#N/A	0	#N/A
AC005921.2	FALSE	0.5112	0.7416	0.3578	0.6247	-0.0338	0.1437
AC005921.3	FALSE	0.2506	0.4298	0	0	0.0038	#N/A
AC005943.2	FALSE	0	#N/A	0.0455	#N/A	0.0045	#N/A
AC005944.1	FALSE	0.8554	0.9424	0.1863	0.3871	0.0809	0.3096
AC005972.1	FALSE	0.2053	0.3642	0.0429	#N/A	0.0038	#N/A
AC005972.4	FALSE	0	#N/A	0.0467	#N/A	0.0041	#N/A
AC006001.2	FALSE	0.2354	#N/A	0.0453	#N/A	0.0035	#N/A
AC006001.3	FALSE	0.4422	0.8647	0.053	0.1797	0.0763	0.2918
AC006017.1	FALSE	0.2083	#N/A	0.0385	#N/A	0.0038	#N/A
AC006027.1	FALSE	0.2	#N/A	0.0385	#N/A	0.0041	#N/A
AC006028.1	FALSE	0.2222	#N/A	0.0416	#N/A	0.0041	#N/A
AC006030.1	FALSE	0.2303	#N/A	0	#N/A	0.0031	#N/A
AC006033.1	FALSE	0.2297	0.4062	0.0444	#N/A	0.0038	#N/A
AC006058.1	FALSE	0.5445	0.5317	0.1359	#N/A	0.0163	#N/A
AC006058.2	FALSE	0	#N/A	0.044	#N/A	0.0045	#N/A
AC006058.3	FALSE	0.696	0.7228	0.1548	0.3317	0.0293	0.1289
AC006058.4	FALSE	0	#N/A	0.0436	#N/A	0.0031	#N/A
AC006059.1	FALSE	0.6677	0.7744	0.1398	0.4078	0.0023	#N/A
AC006064.2	FALSE	0.6523	0.8012	0.1194	0.3683	0.005	#N/A
AC006064.4	FALSE	0.6591	0.8408	0.43	0.6485	0.1612	0.5169
AC006077.2	FALSE	0.651	#N/A	0.1368	#N/A	0.0136	#N/A
AC006111.1	FALSE	0.2168	#N/A	0.0416	#N/A	0	#N/A
AC006111.2	FALSE	0.1593	#N/A	0.0301	#N/A	0.0032	#N/A
AC006115.1	FALSE	0.2234	#N/A	0	#N/A	0.0031	#N/A
AC006116.10	FALSE	0.2365	0.4099	0	#N/A	0	#N/A
AC006116.4	FALSE	0.226	#N/A	0	#N/A	0.0034	#N/A
AC006116.6	FALSE	0.2172	#N/A	0.0414	#N/A	0.0024	#N/A
AC006116.7	FALSE	0	#N/A	0	#N/A	0.0039	#N/A
AC006116.8	FALSE	0.2069	#N/A	0.0396	#N/A	0.0031	#N/A
AC006122.1	FALSE	0.1763	#N/A	0.034	#N/A	0.002	#N/A
AC006128.1	FALSE	0	#N/A	0	#N/A	0	#N/A
AC006141.1	FALSE	0.4462	0.5812	0.0713	0.2449	0.0035	#N/A
AC006144.1	FALSE	0.2306	#N/A	0.0436	#N/A	0.0041	#N/A
AC006159.2	FALSE	0.2053	#N/A	0.0396	#N/A	0.0033	#N/A
AC006160.1	FALSE	0.2236	#N/A	0	#N/A	0.0041	#N/A
AC006206.1	FALSE	0.2297	#N/A	0	#N/A	0	#N/A
AC006210.2	FALSE	0.2213	0.3918	0.0441	#N/A	0.0033	#N/A
AC006213.1	FALSE	0.9161	1.0651	0.2252	#N/A	0.0036	#N/A
AC006213.2	FALSE	1.3154	1.3804	0.3555	0.6019	0.052	#N/A
AC006213.4	FALSE	0.1901	#N/A	0.0367	#N/A	0.0054	#N/A
AC006213.5	FALSE	0.2087	#N/A	0.04	#N/A	0.004	#N/A
AC006213.6	FALSE	0.57	0.7517	0.1379	0.4736	0.0052	#N/A
AC006249.1	FALSE	0.2146	#N/A	0.0414	#N/A	0.0043	#N/A
AC006252.1	FALSE	0.1978	#N/A	0.0401	#N/A	0.0062	#N/A
AC006273.1	FALSE	0.197	#N/A	0.0375	#N/A	0.0041	#N/A
AC006299.1	FALSE	0.1872	#N/A	0.0357	#N/A	0.0031	#N/A
AC006305.1	FALSE	0.2005	#N/A	0.0385	#N/A	0.0038	#N/A
AC006329.1	FALSE	0	#N/A	0	#N/A	0.0032	#N/A
AC006330.1	FALSE	0.1959	#N/A	0.0365	#N/A	0	#N/A
AC006333.2	FALSE	0.5753	0.8491	0.1828	0.433	0.0346	0.1523
AC006372.4	FALSE	0.1999	#N/A	0.0389	#N/A	0.0053	#N/A
AC006378.2	FALSE	0.2328	0.4062	0.0436	#N/A	0.0038	#N/A
AC006387.1	FALSE	0	#N/A	0.0448	#N/A	0.0033	#N/A
AC006435.1	FALSE	0.2302	#N/A	0	#N/A	0.0031	#N/A
AC006441.3	FALSE	0.1876	#N/A	0.0382	#N/A	0.0037	#N/A
AC006449.2	FALSE	0.8147	0.9051	0.1889	0.4863	0.0066	#N/A
AC006449.5	FALSE	0.2012	#N/A	0.0413	#N/A	0.0083	#N/A
AC006449.6	FALSE	0.5058	0.5191	0.1012	0.2318	0.0541	#N/A
AC006449.7	FALSE	0.2047	#N/A	0.039	#N/A	0.0032	#N/A
AC006450.3	FALSE	0	#N/A	0.0436	#N/A	0.0048	#N/A
AC006453.2	FALSE	0.0278	0.0236	0.0861	0.2271	0.0088	0.0238
AC006460.2	FALSE	0.2692	0.4146	0.0543	#N/A	0.0146	#N/A
AC006480.1	FALSE	0	#N/A	0.0448	#N/A	0	#N/A
AC006480.2	FALSE	0.2216	0.391	0.0419	#N/A	0.0045	#N/A
AC006483.1	FALSE	0	#N/A	0.0436	#N/A	0.0031	#N/A
AC006483.2	FALSE	0.2321	0.4062	0.0462	#N/A	0.0035	#N/A
AC006486.2	FALSE	0.3153	0.4688	0.0767	#N/A	0.0054	#N/A
AC006504.1	FALSE	0.1984	#N/A	0.0391	#N/A	0.0031	#N/A
AC006504.4	FALSE	0	#N/A	0.0436	#N/A	0.0031	#N/A
AC006504.5	FALSE	1.0558	1.6651	0.2824	0.5316	0.0205	0.0845
AC006504.8	FALSE	0.1835	#N/A	0.0382	#N/A	0.0065	#N/A
AC006509.1	FALSE	0.2383	0.4099	0.0436	0.2166	0	#N/A
AC006511.3	FALSE	1.0465	1.1216	0.2515	#N/A	0.0356	#N/A
AC006518.2	FALSE	0.2138	#N/A	0.0414	#N/A	0.0038	#N/A
AC006529.1	FALSE	0.2297	#N/A	0.0436	#N/A	0.0027	#N/A
AC006538.1	FALSE	0.3421	0.3789	0.1175	0.2747	-0.0219	0.093
AC006539.1	FALSE	0.2077	#N/A	0.04	#N/A	0.0038	#N/A
AC006547.1	FALSE	0.6539	0.8635	0.1189	0.3999	0.0023	#N/A
AC006547.2	FALSE	0.2089	#N/A	0.0427	#N/A	0.0029	#N/A
AC006547.3	FALSE	0.524	#N/A	0.1154	#N/A	0.0201	#N/A
AC006600.2	FALSE	0.231	0.4062	0.0456	#N/A	0	#N/A
AC006942.1	FALSE	0.1866	#N/A	0.0355	#N/A	0.0046	#N/A
AC006946.2	FALSE	0.2131	#N/A	0.0428	#N/A	0.0038	#N/A
AC006965.1	FALSE	0.2297	#N/A	0	#N/A	0.0041	#N/A
AC006978.1	FALSE	0.6939	0.7449	0.1094	0.2449	0.0261	0.1258
AC007009.1	FALSE	0.2145	#N/A	0.0429	#N/A	0.0163	#N/A
AC007014.1	FALSE	0.2053	#N/A	0.0396	#N/A	0.0031	#N/A
AC007014.2	FALSE	0.1735	#N/A	0.0327	#N/A	0.0022	#N/A
AC007029.1	FALSE	0.1866	#N/A	0.0355	#N/A	0.0044	#N/A
AC007032.1	FALSE	1.3526	1.4239	0.3821	#N/A	0.1032	#N/A
AC007036.2	FALSE	0.2343	0.4062	0	#N/A	0.0036	#N/A
AC007038.1	FALSE	0.2193	#N/A	0.0418	#N/A	0.0073	#N/A
AC007038.2	FALSE	0.252	#N/A	0.0505	#N/A	0.0075	#N/A
AC007040.2	FALSE	0.7976	0.8237	0.1717	0.4068	0.0177	#N/A
AC007041.1	FALSE	0.1871	#N/A	0.0423	#N/A	0.0039	#N/A
AC007066.1	FALSE	0.1901	#N/A	0.0353	#N/A	0.0028	#N/A
AC007066.2	FALSE	0.3333	#N/A	0.0692	#N/A	0.0049	#N/A
AC007099.1	FALSE	0.2138	#N/A	0.0414	#N/A	0.0024	#N/A
AC007114.1	FALSE	0.5544	0.6878	1.037	1.1041	0.1889	0.5575
AC007114.2	FALSE	1.1667	1.2307	0.2366	0.4746	0.0266	#N/A
AC007126.1	FALSE	0.3465	0.5291	0.0646	0.2708	0.0029	#N/A
AC007160.1	FALSE	0.2041	#N/A	0.0389	#N/A	0.0102	#N/A
AC007161.1	FALSE	0.2147	#N/A	0.0416	#N/A	0.0033	#N/A
AC007163.1	FALSE	0	#N/A	0.0449	#N/A	0	#N/A
AC007182.2	FALSE	0.1975	#N/A	0.038	#N/A	0.0043	#N/A
AC007191.1	FALSE	0.211	#N/A	0.0407	#N/A	0.0031	#N/A
AC007193.1	FALSE	0.2053	#N/A	0.0428	#N/A	0.0044	#N/A
AC007215.1	FALSE	0	#N/A	0	#N/A	0	#N/A
AC007216.1	FALSE	0.224	#N/A	0	#N/A	0.0047	#N/A
AC007216.3	FALSE	0.2081	#N/A	0.0395	#N/A	0.0033	#N/A
AC007216.4	FALSE	0.2237	#N/A	0	#N/A	0.0045	#N/A
AC007228.2	FALSE	0.7139	0.8451	0.1366	0.4039	0.0118	#N/A
AC007229.1	FALSE	0.1435	#N/A	0.0269	#N/A	0.003	#N/A
AC007238.1	FALSE	1.5269	1.6073	0.3379	0.6247	0.0279	#N/A
AC007240.1	FALSE	0.3984	0.4868	0.0778	#N/A	0.0128	#N/A
AC007249.2	FALSE	0.2104	#N/A	0.0407	#N/A	0.0045	#N/A
AC007250.1	FALSE	0.6282	0.7229	0.1346	0.3927	0.0021	#N/A
AC007256.1	FALSE	0.2139	#N/A	0.0419	#N/A	0.0041	#N/A
AC007262.2	FALSE	0.2151	#N/A	0.0426	#N/A	0.0038	#N/A
AC007285.1	FALSE	0.2	#N/A	0.0384	#N/A	0.0034	#N/A
AC007292.1	FALSE	0.2036	#N/A	0.0408	#N/A	0.004	#N/A
AC007292.2	FALSE	0.4312	0.5653	0.0781	#N/A	0.0323	#N/A
AC007292.3	FALSE	0	#N/A	0	#N/A	0.0041	#N/A
AC007314.1	FALSE	0.1885	#N/A	0.036	#N/A	0.0041	#N/A
AC007318.1	FALSE	0.6864	0.6832	0.1821	0.3903	0.0364	#N/A
AC007318.2	FALSE	0.2008	#N/A	0.0373	#N/A	0.0021	#N/A
AC007336.1	FALSE	0.2245	0.3966	0.0468	0.2318	0.0021	#N/A
AC007342.4	FALSE	0.2234	#N/A	0.0449	#N/A	0.0042	#N/A
AC007342.6	FALSE	0	#N/A	0	#N/A	0.0035	#N/A
AC007342.7	FALSE	0.2104	#N/A	0.0407	#N/A	0.0038	#N/A
AC007364.1	FALSE	0.2052	#N/A	0.0378	#N/A	0.0026	#N/A
AC007365.1	FALSE	0.2326	#N/A	0.0448	#N/A	0	#N/A
AC007370.1	FALSE	0.2077	#N/A	0.0396	#N/A	0	#N/A
AC007375.3	FALSE	0	#N/A	0.0439	#N/A	0	#N/A
AC007378.1	FALSE	0.1459	#N/A	0.0268	#N/A	0.0034	#N/A
AC007382.1	FALSE	0.9848	1.0285	0.1854	#N/A	0.018	#N/A
AC007383.1	FALSE	0.2297	#N/A	0.0439	#N/A	0.0035	#N/A
AC007383.2	FALSE	0.1709	#N/A	0.0308	#N/A	0.0102	#N/A
AC007383.3	FALSE	0.2068	#N/A	0.043	#N/A	0.0029	#N/A
AC007383.4	FALSE	0.2699	0.4364	0.0462	0.2155	0	#N/A
AC007388.1	FALSE	0.2792	0.3561	0.1669	0.4048	0.0002	0.0004
AC007389.1	FALSE	0	#N/A	0.0463	#N/A	0.0033	#N/A
AC007389.4	FALSE	0.2362	#N/A	0	#N/A	0.0041	#N/A
AC007389.5	FALSE	0.2147	#N/A	0.0422	#N/A	0.0047	#N/A
AC007390.2	FALSE	0.6447	0.7405	0.1195	#N/A	0.0091	#N/A
AC007391.1	FALSE	0	#N/A	0	#N/A	0.0033	#N/A
AC007405.1	FALSE	0.2069	#N/A	0.0426	#N/A	0.0029	#N/A
AC007405.3	FALSE	2.05	5.1407	1.7909	2.6339	0.0632	0.2546
AC007406.5	FALSE	0.8464	0.8874	0.2221	0.5077	0.0112	#N/A
AC007448.3	FALSE	0.3021	0.4099	0.0563	#N/A	0.0036	#N/A
AC007485.2	FALSE	0.7357	0.7362	0.1803	#N/A	0.0408	#N/A
AC007490.1	FALSE	0	#N/A	0	#N/A	0	#N/A
AC007495.1	FALSE	0.2124	#N/A	0.0439	#N/A	0.0038	#N/A
AC007497.1	FALSE	0.2276	#N/A	0.044	#N/A	0.0044	#N/A
AC007529.1	FALSE	0.224	#N/A	0	#N/A	0	#N/A
AC007537.1	FALSE	0.2	#N/A	0.038	#N/A	0.0038	#N/A
AC007537.2	FALSE	0.2318	0.4062	0	#N/A	0.0046	#N/A
AC007541.1	FALSE	0.5391	#N/A	0.1183	#N/A	0.0509	#N/A
AC007546.1	FALSE	0.2257	#N/A	0	#N/A	0.003	#N/A
AC007563.2	FALSE	0	#N/A	0.0444	#N/A	0.0056	#N/A
AC007566.1	FALSE	0.2263	#N/A	0.0447	#N/A	0.0035	#N/A
AC007570.1	FALSE	0.2073	#N/A	0.0405	#N/A	0.0048	#N/A
AC007598.3	FALSE	0.2053	0.3642	0.0429	0.213	0	#N/A
AC007608.3	FALSE	0.225	0.3974	0.0467	0.2318	0.0039	#N/A
AC007610.4	FALSE	0.2147	#N/A	0.0429	#N/A	0.0041	#N/A
AC007611.1	FALSE	0.6436	#N/A	0.1414	#N/A	0.0098	#N/A
AC007613.1	FALSE	0.2003	#N/A	0.0411	#N/A	0.0183	#N/A
AC007618.1	FALSE	0.23	0.4062	0.0444	#N/A	0.0041	#N/A
AC007620.2	FALSE	0.19	#N/A	0.0382	#N/A	0.0099	#N/A
AC007620.3	FALSE	0.2311	#N/A	0	#N/A	0	#N/A
AC007622.2	FALSE	0.2321	#N/A	0.0445	#N/A	0	#N/A
AC007639.1	FALSE	0	#N/A	0	#N/A	0.0027	#N/A
AC007663.3	FALSE	0.2122	#N/A	0.0466	#N/A	0.0035	#N/A
AC007663.4	FALSE	0.207	#N/A	0.0406	#N/A	0.004	#N/A
AC007673.1	FALSE	0.2177	#N/A	0.0416	#N/A	0	#N/A
AC007683.1	FALSE	0.9872	1.1278	0.1838	0.4855	0.0256	#N/A
AC007684.1	FALSE	0	#N/A	0	#N/A	0.0041	#N/A
AC007686.1	FALSE	0.2128	0.3783	0.0406	#N/A	0.0031	#N/A
AC007686.3	FALSE	0.1618	#N/A	0.0321	#N/A	0.0032	#N/A
AC007688.1	FALSE	1.0276	1.0621	0.2909	0.5605	0.0052	#N/A
AC007731.3	FALSE	0.2058	#N/A	0.0407	#N/A	0.0031	#N/A
AC007738.1	FALSE	0	#N/A	0	#N/A	0.0042	#N/A
AC007743.1	FALSE	0	#N/A	0	#N/A	0.0038	#N/A
AC007750.1	FALSE	0.4735	0.6133	0.1129	0.3966	0.0045	#N/A
AC007773.1	FALSE	0.9038	0.9336	0.2551	0.5313	0.0206	0.1107
AC007780.1	FALSE	0.1987	#N/A	0.0388	#N/A	0	#N/A
AC007786.1	FALSE	0.2099	#N/A	0.0397	#N/A	0.0042	#N/A
AC007823.1	FALSE	0.2116	#N/A	0.0397	#N/A	0.0035	#N/A
AC007842.1	FALSE	0.2168	#N/A	0.0416	#N/A	0.0042	#N/A
AC007878.1	FALSE	0.2047	#N/A	0.0389	#N/A	0.0045	#N/A
AC007879.2	FALSE	0.1935	#N/A	0.0361	#N/A	0.0039	#N/A
AC007879.3	FALSE	0.2104	#N/A	0.0418	#N/A	0.0043	#N/A
AC007879.4	FALSE	0.2252	#N/A	0	#N/A	0	#N/A
AC007881.3	FALSE	0.2059	#N/A	0.0431	#N/A	0.004	#N/A
AC007906.2	FALSE	0.223	#N/A	0.0432	#N/A	0.0025	#N/A
AC007919.2	FALSE	0.1871	#N/A	0.0376	#N/A	0.0019	#N/A
AC007938.2	FALSE	0.2245	0.3966	0.0416	#N/A	0	#N/A
AC007938.3	FALSE	0.8553	1.0569	0.1502	0.4532	0.0038	#N/A
AC007969.1	FALSE	0.569	0.7639	0.2054	0.4534	0.0218	0.0903
AC007969.2	FALSE	0.2251	#N/A	0.0444	#N/A	0.0031	#N/A
AC007996.1	FALSE	0.3968	#N/A	0.0676	#N/A	0.0241	0.1171
AC008011.2	FALSE	0.286	0.418	0.0523	#N/A	0.0034	#N/A
AC008013.1	FALSE	0.2234	#N/A	0	#N/A	0.0041	#N/A
AC008014.1	FALSE	0.2053	#N/A	0.0447	#N/A	0.0042	#N/A
AC008026.1	FALSE	0.6524	0.8054	0.145	0.4534	0.0036	#N/A
AC008026.2	FALSE	1.3455	1.4022	0.3503	0.6076	0.0033	#N/A
AC008026.3	FALSE	0.2157	#N/A	0.0425	#N/A	0.0032	#N/A
AC008035.1	FALSE	0.745	0.8398	0.1721	0.4677	0.0127	#N/A
AC008038.1	FALSE	0.4506	0.6574	0.1191	0.3184	0.0218	0.0845
AC008040.5	FALSE	0.1768	#N/A	0.0341	#N/A	0.0037	#N/A
AC008060.2	FALSE	0	0	0.0467	0.2318	0.0031	#N/A
AC008060.4	FALSE	0.2389	#N/A	0	#N/A	0	#N/A
AC008063.2	FALSE	0.4273	#N/A	0.0802	#N/A	0.0097	#N/A
AC008074.3	FALSE	0.2188	#N/A	0.0433	#N/A	0.0075	#N/A
AC008079.2	FALSE	2.5613	2.795	0.7649	0.9865	0.0176	0.1107
AC008083.1	FALSE	0	#N/A	0.0436	#N/A	0	#N/A
AC008083.2	FALSE	0.1866	0.3234	0.035	#N/A	0.0034	#N/A
AC008105.2	FALSE	0.23	0.4062	0	#N/A	0.0043	#N/A
AC008105.3	FALSE	0.3376	0.4909	0.0589	0.2363	0.0054	#N/A
AC008109.1	FALSE	0.3129	#N/A	0.0655	#N/A	0.0214	#N/A
AC008115.3	FALSE	0.1955	#N/A	0.0365	#N/A	0.0044	#N/A
AC008115.4	FALSE	0.2143	#N/A	0.0414	#N/A	0	#N/A
AC008124.1	FALSE	0.2916	0.4564	0.2849	0.6076	-0.0071	0.019
AC008147.2	FALSE	0.1524	#N/A	0.0268	#N/A	0.0038	#N/A
AC008149.1	FALSE	0.2013	#N/A	0.0392	#N/A	0.0024	#N/A
AC008155.1	FALSE	0.23	#N/A	0	#N/A	0.004	#N/A
AC008163.1	FALSE	0.2365	0.4099	0	#N/A	0.0033	#N/A
AC008264.1	FALSE	0.2252	#N/A	0	#N/A	0	#N/A
AC008264.2	FALSE	1.3281	1.3825	0.2557	0.5237	0.0307	#N/A
AC008267.5	FALSE	0.7035	1.0274	0.3016	0.5575	0.018	0.0769
AC008267.8	FALSE	0.385	0.5448	0.0654	0.2484	0.0046	#N/A
AC008278.2	FALSE	0.2257	#N/A	0	#N/A	0.0038	#N/A
AC008379.1	FALSE	0.2149	#N/A	0.0399	#N/A	0.0034	#N/A
AC008393.1	FALSE	0.7801	#N/A	0.1773	#N/A	0.0199	#N/A
AC008403.2	FALSE	0.2329	0.4062	0	0	0	#N/A
AC008403.3	FALSE	0.199	#N/A	0.038	#N/A	0.0028	#N/A
AC008417.1	FALSE	0.2053	#N/A	0.0408	#N/A	0.0041	#N/A
AC008427.1	FALSE	0.1952	#N/A	0.038	#N/A	0.0045	#N/A
AC008429.1	FALSE	1.0251	1.1783	0.1658	0.4515	0.0185	#N/A
AC008429.2	FALSE	0.1657	#N/A	0.0314	#N/A	0.0071	#N/A
AC008434.1	FALSE	0.1984	#N/A	0.0381	#N/A	0	#N/A
AC008438.1	FALSE	0.2162	0.3602	0.0396	#N/A	0.0022	#N/A
AC008440.2	FALSE	0.4319	0.528	0.0877	#N/A	0.0319	#N/A
AC008443.1	FALSE	1.5031	3.2905	1.1496	1.3591	0.6072	1.0423
AC008443.5	FALSE	0.5662	0.603	0.2203	0.4451	0.0287	0.1259
AC008443.6	FALSE	0.2151	#N/A	0.0426	#N/A	0.0038	#N/A
AC008448.1	FALSE	0.2053	#N/A	0.0396	#N/A	0	#N/A
AC008467.1	FALSE	0.2356	0.4079	0.0438	#N/A	0	#N/A
AC008481.1	FALSE	0.2053	#N/A	0.0408	#N/A	0.0027	#N/A
AC008494.3	FALSE	0.2057	#N/A	0.0391	#N/A	0.0011	#N/A
AC008507.1	FALSE	0.186	#N/A	0.0372	#N/A	0.0032	#N/A
AC008507.2	FALSE	0	#N/A	0	#N/A	0.0043	#N/A
AC008507.3	FALSE	0.2297	#N/A	0	#N/A	0	#N/A
AC008522.1	FALSE	0.8027	1.0207	0.1193	0.2755	-0.0175	0.0677
AC008537.4	FALSE	0.2386	0.4099	0.0436	0.2166	0.0029	#N/A
AC008543.1	FALSE	0.2236	#N/A	0	#N/A	0.0039	#N/A
AC008551.1	FALSE	0.2365	0.4099	0.0463	0.2295	0.0038	#N/A
AC008555.1	FALSE	0.2436	0.4161	0.044	0.2176	0	#N/A
AC008555.2	FALSE	0.2334	0.4062	0	#N/A	0	#N/A
AC008555.5	FALSE	0	#N/A	0	#N/A	0	#N/A
AC008555.8	FALSE	0.2138	#N/A	0.0451	#N/A	0.0047	#N/A
AC008562.1	FALSE	0.2318	0.4062	0	#N/A	0	#N/A
AC008569.1	FALSE	0.1912	#N/A	0.0366	#N/A	0.003	#N/A
AC008608.2	FALSE	1.1277	1.1825	0.2497	0.4893	0.0438	#N/A
AC008610.1	FALSE	0.2254	#N/A	0.0445	#N/A	0.0034	#N/A
AC008622.2	FALSE	0.2422	#N/A	0.0444	#N/A	0.0139	#N/A
AC008637.1	FALSE	0	#N/A	0.0476	#N/A	0.0045	#N/A
AC008669.1	FALSE	0.2273	#N/A	0.0436	#N/A	0.0033	#N/A
AC008676.1	FALSE	0.2136	#N/A	0.0412	#N/A	0.0034	#N/A
AC008676.2	FALSE	0.2119	#N/A	0.0396	#N/A	0.0032	#N/A
AC008677.2	FALSE	0.2574	0.4062	0.0494	#N/A	0.0029	#N/A
AC008686.1	FALSE	0.4113	#N/A	0.0953	#N/A	0.017	#N/A
AC008691.1	FALSE	0.194	#N/A	0.0356	#N/A	0.0048	#N/A
AC008694.2	FALSE	0.2053	#N/A	0.0396	#N/A	0.0038	#N/A
AC008703.1	FALSE	0.2124	#N/A	0.0396	#N/A	0	#N/A
AC008708.2	FALSE	0	#N/A	0.044	#N/A	0.0034	#N/A
AC008725.1	FALSE	1.2311	1.3524	0.2331	0.5428	0.0063	#N/A
AC008731.1	FALSE	0.2056	#N/A	0.0396	#N/A	0.0031	#N/A
AC008734.2	FALSE	0.2251	#N/A	0	#N/A	0	#N/A
AC008735.1	FALSE	0.2297	#N/A	0	#N/A	0.0032	#N/A
AC008735.2	FALSE	1.7878	1.8965	0.4865	0.7337	0.0334	0.1696
AC008736.1	FALSE	0.7162	#N/A	0.164	#N/A	0.0006	#N/A
AC008738.3	FALSE	0.2236	#N/A	0	#N/A	0.0042	#N/A
AC008739.5	FALSE	0.2058	#N/A	0.0396	#N/A	0.0041	#N/A
AC008741.1	FALSE	0.195	#N/A	0.0367	#N/A	0.0037	#N/A
AC008741.2	FALSE	1.0549	1.194	0.1798	0.4729	0.0128	#N/A
AC008747.1	FALSE	0.2147	#N/A	0.0422	#N/A	0.0045	#N/A
AC008750.4	FALSE	0.1959	#N/A	0.0396	#N/A	0.0045	#N/A
AC008750.8	FALSE	0.1992	#N/A	0.0366	#N/A	0.0034	#N/A
AC008753.1	FALSE	0.1935	#N/A	0.0363	#N/A	0.0043	#N/A
AC008760.2	FALSE	0.3401	0.5367	0.0594	0.2561	0	#N/A
AC008764.10	FALSE	0.1957	#N/A	0.0388	#N/A	0.0035	#N/A
AC008764.3	FALSE	0.2146	#N/A	0.0406	#N/A	0.0041	#N/A
AC008764.6	FALSE	0.2596	#N/A	0.0542	#N/A	0.0264	#N/A
AC008764.7	FALSE	0.4642	#N/A	0.0909	#N/A	0.003	#N/A
AC008764.8	FALSE	0.3216	#N/A	0.0612	#N/A	0.0112	#N/A
AC008771.1	FALSE	0.063	0.0576	0.1397	0.3409	0.0254	0.1059
AC008794.1	FALSE	0.2262	#N/A	0.044	#N/A	0.0031	#N/A
AC008799.1	FALSE	0.2053	#N/A	0.0396	#N/A	0	#N/A
AC008802.1	FALSE	0.2256	#N/A	0	#N/A	0	#N/A
AC008813.1	FALSE	0.2019	#N/A	0.0411	#N/A	0.0021	#N/A
AC008825.1	FALSE	0.2274	#N/A	0.0436	#N/A	0.0031	#N/A
AC008868.1	FALSE	0.2419	0.4124	0.0414	0.2057	0.004	#N/A
AC008870.2	FALSE	0.2187	#N/A	0.043	#N/A	0.0035	#N/A
AC008870.3	FALSE	0.2138	#N/A	0.0424	#N/A	0	#N/A
AC008894.2	FALSE	0.355	#N/A	0.0518	#N/A	0.0206	0.1092
AC008894.3	FALSE	0.5414	0.6807	0.0993	0.3228	0.0129	#N/A
AC008895.1	FALSE	0.6274	0.7981	0.1413	#N/A	0.0016	#N/A
AC008897.3	FALSE	0.2087	#N/A	0.0412	#N/A	0.0042	#N/A
AC008906.1	FALSE	0.188	#N/A	0.0355	#N/A	0.0041	#N/A
AC008914.1	FALSE	0.2223	#N/A	0.0416	#N/A	0.0034	#N/A
AC008915.1	FALSE	0	#N/A	0	#N/A	0.0038	#N/A
AC008915.2	FALSE	1.1856	2.077	0.2613	0.5184	0.0819	0.3085
AC008938.1	FALSE	0.2277	0.4027	0.0414	#N/A	0.0042	#N/A
AC008946.1	FALSE	1.0582	1.0976	0.3971	0.6789	0.1007	#N/A
AC008953.1	FALSE	0	#N/A	0	#N/A	0.0038	#N/A
AC008957.3	FALSE	0.2244	#N/A	0	#N/A	0.0042	#N/A
AC008966.1	FALSE	0.5813	0.5627	0.1656	#N/A	0.1604	#N/A
AC008969.1	FALSE	0.7098	0.7518	0.4229	0.6307	0.0228	0.1135
AC008972.2	FALSE	0	#N/A	0.0443	#N/A	0.0031	#N/A
AC008982.2	FALSE	0.7744	0.9455	0.1385	#N/A	0.0049	#N/A
AC008993.1	FALSE	0.1988	#N/A	0.038	#N/A	0.0022	#N/A
AC009005.1	FALSE	0.9127	0.9389	0.3408	#N/A	0.0206	#N/A
AC009022.1	FALSE	0.8488	#N/A	0.1883	#N/A	0.0262	#N/A
AC009041.2	FALSE	0.9203	0.9721	0.2406	0.4731	0.03	0.1442
AC009041.4	FALSE	0.2053	#N/A	0.0396	#N/A	0.0026	#N/A
AC009044.1	FALSE	0.1885	#N/A	0.0365	#N/A	0.0038	#N/A
AC009053.1	FALSE	0	#N/A	0.0467	#N/A	0.0031	#N/A
AC009053.2	FALSE	0.2015	#N/A	0.0375	#N/A	0	#N/A
AC009054.2	FALSE	0.263	#N/A	0.0517	#N/A	0.0175	#N/A
AC009060.1	FALSE	0.1709	#N/A	0.0314	#N/A	0.0038	#N/A
AC009061.2	FALSE	0.9519	0.9855	0.1335	0.3111	0.0113	#N/A
AC009065.1	FALSE	0.2146	#N/A	0.0433	#N/A	0.0027	#N/A
AC009065.2	FALSE	0.2053	#N/A	0.0396	#N/A	0.0044	#N/A
AC009065.4	FALSE	0.2064	#N/A	0.0437	#N/A	0.0239	#N/A
AC009065.7	FALSE	0.1866	#N/A	0.0365	#N/A	0.0029	#N/A
AC009078.3	FALSE	1.5769	1.6626	0.5056	0.7842	0.0108	#N/A
AC009084.2	FALSE	0.2277	0.4027	0.044	0.2176	0.0035	#N/A
AC009084.3	FALSE	0.2009	#N/A	0.0399	#N/A	0.0033	#N/A
AC009088.1	FALSE	0	#N/A	0	#N/A	0.0033	#N/A
AC009088.2	FALSE	0.6902	0.859	0.1616	0.4941	0.0055	0.0354
AC009090.4	FALSE	0.7769	0.8125	0.1444	#N/A	0.0096	#N/A
AC009090.5	FALSE	0.2277	0.4027	0.0416	#N/A	0.0038	#N/A
AC009093.1	FALSE	0.3062	#N/A	0.0675	#N/A	0.0099	#N/A
AC009093.2	FALSE	0.1943	#N/A	0.039	#N/A	0.0034	#N/A
AC009093.4	FALSE	0.2277	#N/A	0	#N/A	0.004	#N/A
AC009093.6	FALSE	1.0613	1.1931	0.1982	#N/A	0.0127	#N/A
AC009093.8	FALSE	0.2147	#N/A	0.0429	#N/A	0	#N/A
AC009094.1	FALSE	0.2506	0.3988	0.0452	#N/A	0.0029	#N/A
AC009097.1	FALSE	0.3153	0.4915	0.0556	0.2403	0.0031	#N/A
AC009097.3	FALSE	0	#N/A	0.0445	#N/A	0	#N/A
AC009102.1	FALSE	0	#N/A	0	#N/A	0.0034	#N/A
AC009108.5	FALSE	0.2056	#N/A	0.0396	#N/A	0.0031	#N/A
AC009113.1	FALSE	0.7465	#N/A	0.1952	#N/A	0.0166	#N/A
AC009118.2	FALSE	1.1402	1.202	0.2159	#N/A	0.0168	#N/A
AC009118.3	FALSE	0.8533	0.8738	0.1913	#N/A	0.015	#N/A
AC009119.2	FALSE	0	#N/A	0	#N/A	0.0043	#N/A
AC009120.1	FALSE	0.2303	#N/A	0	#N/A	0.0034	#N/A
AC009120.2	FALSE	0.831	0.8652	0.2915	0.5285	-0.0087	#N/A
AC009120.4	FALSE	0.2415	0.4118	0	0	0.0034	#N/A
AC009120.5	FALSE	0.207	#N/A	0.0412	#N/A	0.0024	#N/A
AC009123.1	FALSE	0.2506	0.4298	0	0	0.0039	#N/A
AC009126.1	FALSE	0.2167	#N/A	0.0415	#N/A	0.0061	#N/A
AC009133.1	FALSE	-0.094	0.1058	0.021	0.0501	0.0262	0.0954
AC009133.2	FALSE	0.2244	0.389	0.0446	0.2166	0.0017	#N/A
AC009133.4	FALSE	0.1845	#N/A	0.0344	#N/A	0.0016	#N/A
AC009137.2	FALSE	0.2053	#N/A	0.0397	#N/A	0.0037	#N/A
AC009139.1	FALSE	0.1975	#N/A	0.0374	#N/A	0.0024	#N/A
AC009148.1	FALSE	0.2079	#N/A	0.0404	#N/A	0.0031	#N/A
AC009154.1	FALSE	0	#N/A	0	#N/A	0.0035	#N/A
AC009159.3	FALSE	0.2039	#N/A	0.0404	#N/A	0.0036	#N/A
AC009163.1	FALSE	0	#N/A	0.0461	#N/A	0.0031	#N/A
AC009163.7	FALSE	0.1955	#N/A	0.0374	#N/A	0.0033	#N/A
AC009166.2	FALSE	0.2257	#N/A	0.0436	#N/A	0	#N/A
AC009171.2	FALSE	1.0525	1.0943	0.2903	#N/A	0.0151	#N/A
AC009242.1	FALSE	0.2053	#N/A	0.0396	#N/A	0.0043	#N/A
AC009244.1	FALSE	0.2098	#N/A	0.0446	#N/A	0.0025	#N/A
AC009245.1	FALSE	0.1813	#N/A	0.0358	#N/A	0.0024	#N/A
AC009264.1	FALSE	0.2383	0.4099	0.0448	#N/A	0.0172	#N/A
AC009268.2	FALSE	0.1763	#N/A	0.0335	#N/A	0.0222	#N/A
AC009269.1	FALSE	0.2302	#N/A	0	#N/A	0	#N/A
AC009269.4	FALSE	0	#N/A	0	#N/A	0.004	#N/A
AC009275.1	FALSE	-0.1174	0.1087	0.0268	0.0546	0.0339	0.1386
AC009283.1	FALSE	0.208	#N/A	0.0413	#N/A	0.0029	#N/A
AC009299.3	FALSE	0	#N/A	0	#N/A	0.0043	#N/A
AC009302.1	FALSE	0.2321	#N/A	0.0444	#N/A	0.0019	#N/A
AC009303.4	FALSE	0.5108	#N/A	0.1184	#N/A	0.0219	#N/A
AC009309.1	FALSE	0.3313	#N/A	0.0667	#N/A	0.0052	#N/A
AC009313.2	FALSE	0	#N/A	0.044	#N/A	0	#N/A
AC009318.1	FALSE	0.225	0.3974	0.0476	#N/A	0.0206	#N/A
AC009318.2	FALSE	0.1993	#N/A	0.0398	#N/A	0.0031	#N/A
AC009318.3	FALSE	0.2073	#N/A	0.038	#N/A	0.003	#N/A
AC009336.1	FALSE	0.2262	#N/A	0.0436	#N/A	0	#N/A
AC009362.1	FALSE	0.196	#N/A	0.0378	#N/A	0.0038	#N/A
AC009403.1	FALSE	0.417	0.4658	0.3537	0.5918	0.1067	0.3833
AC009403.2	FALSE	0.2271	#N/A	0.0489	#N/A	0.0015	#N/A
AC009404.1	FALSE	1.7934	1.9298	0.3475	0.5977	0.042	#N/A
AC009414.2	FALSE	-0.0289	0.0282	0.0614	0.1847	0.0661	0.2583
AC009480.1	FALSE	0.2243	#N/A	0	#N/A	0.0031	#N/A
AC009487.2	FALSE	0.2061	#N/A	0.0393	#N/A	0.0038	#N/A
AC009501.1	FALSE	1.0792	1.3125	0.2401	0.4695	0.0107	0.0443
AC009502.1	FALSE	0.2183	0.3875	0.0401	#N/A	0.0043	#N/A
AC009502.2	FALSE	0.2252	#N/A	0	#N/A	0	#N/A
AC009506.1	FALSE	0.1701	#N/A	0.0333	#N/A	0.0125	#N/A
AC009509.1	FALSE	0.2056	#N/A	0.0408	#N/A	0.0038	#N/A
AC009509.4	FALSE	0.207	#N/A	0.0401	#N/A	0.003	#N/A
AC009517.1	FALSE	0	#N/A	0.0439	#N/A	0.0048	#N/A
AC009533.1	FALSE	0.1866	#N/A	0.0362	#N/A	0.0152	#N/A
AC009542.1	FALSE	0	#N/A	0	#N/A	0.0024	#N/A
AC009549.1	FALSE	0.7037	#N/A	0.1548	#N/A	0.0165	#N/A
AC009570.1	FALSE	0.1875	#N/A	0.0345	#N/A	0.0022	#N/A
AC009597.1	FALSE	4.0967	7.9778	5.9398	9.9081	3.572	3.6679
AC009597.2	FALSE	0.2304	0.4038	0.0404	0.1965	0	#N/A
AC009630.1	FALSE	0.2147	#N/A	0.0434	#N/A	0.0043	#N/A
AC009630.2	FALSE	0.1897	#N/A	0.0368	#N/A	0.004	#N/A
AC009652.2	FALSE	0.2104	#N/A	0.0418	#N/A	0	#N/A
AC009686.2	FALSE	0.1999	#N/A	0.0369	#N/A	0.0034	#N/A
AC009690.2	FALSE	0.2297	#N/A	0	#N/A	0.0038	#N/A
AC009704.2	FALSE	0.2001	#N/A	0.0378	#N/A	0.0036	#N/A
AC009720.1	FALSE	0.596	0.6901	0.1049	0.3061	0.018	#N/A
AC009779.2	FALSE	0.7933	0.8717	0.3051	0.5332	0.0149	0.0637
AC009779.3	FALSE	0.2834	#N/A	0.0561	#N/A	0.006	#N/A
AC009779.4	FALSE	0.1771	#N/A	0.0335	#N/A	0.0034	#N/A
AC009779.5	FALSE	0.2306	0.4062	0	#N/A	0.0031	#N/A
AC009802.1	FALSE	0.1939	#N/A	0.0386	#N/A	0.0048	#N/A
AC009812.1	FALSE	1.0562	1.2117	0.2057	#N/A	0.025	#N/A
AC009812.3	FALSE	0.2058	#N/A	0.0396	#N/A	0.0043	#N/A
AC009812.4	FALSE	0.2395	#N/A	0.0433	#N/A	0.0294	#N/A
AC009831.1	FALSE	0.2249	#N/A	0.0437	#N/A	0.0027	#N/A
AC009831.3	FALSE	0.2297	#N/A	0	#N/A	0.0042	#N/A
AC009927.1	FALSE	0.2255	#N/A	0	#N/A	0.0034	#N/A
AC009948.1	FALSE	0.1346	0.1394	0.1555	0.3752	0.0201	0.0833
AC009948.2	FALSE	0.8533	0.9891	0.1505	0.4242	0.0061	#N/A
AC009948.3	FALSE	0	#N/A	0.0436	#N/A	0.0039	#N/A
AC009948.4	FALSE	0.1753	#N/A	0.0332	#N/A	0.0034	#N/A
AC009948.5	FALSE	0.1638	#N/A	0.0301	#N/A	0.0032	#N/A
AC009955.2	FALSE	0.222	#N/A	0.0422	#N/A	0.0026	#N/A
AC009955.4	FALSE	2.051	2.4542	0.7346	0.8429	0.0171	#N/A
AC009961.1	FALSE	1.1094	1.2036	0.2409	#N/A	0.0223	#N/A
AC009961.3	FALSE	0	#N/A	0.0456	#N/A	0.0027	#N/A
AC009963.3	FALSE	0.2365	0.4099	0	0	0.0031	#N/A
AC009996.1	FALSE	0.2143	#N/A	0.0427	#N/A	0.0037	#N/A
AC010148.1	FALSE	0.2297	0.4062	0.0467	#N/A	0	#N/A
AC010168.1	FALSE	0.2053	#N/A	0.0396	#N/A	0	#N/A
AC010168.2	FALSE	0.2236	#N/A	0.0475	#N/A	0.0041	#N/A
AC010173.1	FALSE	0.1682	#N/A	0.0335	#N/A	0.0248	#N/A
AC010182.1	FALSE	0	#N/A	0	#N/A	0.0027	#N/A
AC010186.1	FALSE	0.2104	#N/A	0.0433	#N/A	0.0036	#N/A
AC010186.2	FALSE	0.2183	#N/A	0.0458	#N/A	0.003	#N/A
AC010186.3	FALSE	0.21	#N/A	0.0402	#N/A	0.0032	#N/A
AC010198.1	FALSE	0.2053	#N/A	0.0408	#N/A	0.0033	#N/A
AC010201.2	FALSE	0.2108	#N/A	0.0431	#N/A	0.0034	#N/A
AC010203.1	FALSE	0.2265	#N/A	0	#N/A	0	#N/A
AC010207.1	FALSE	0.2122	0.3783	0.0396	#N/A	0.0032	#N/A
AC010226.1	FALSE	0.711	0.7262	0.2272	0.5078	0.0118	#N/A
AC010235.1	FALSE	0.1807	#N/A	0.0343	#N/A	0.0038	#N/A
AC010240.3	FALSE	0.2395	0.4033	0.0511	0.2398	0.0039	#N/A
AC010245.1	FALSE	0.2071	#N/A	0.0397	#N/A	0	#N/A
AC010245.2	FALSE	0.188	#N/A	0.0362	#N/A	0.0021	#N/A
AC010271.2	FALSE	0.2163	#N/A	0.0416	#N/A	0	#N/A
AC010273.1	FALSE	0.1809	#N/A	0.0356	#N/A	0.0026	#N/A
AC010273.2	FALSE	0.1973	#N/A	0.0386	#N/A	0.0038	#N/A
AC010307.3	FALSE	0.2247	#N/A	0	#N/A	0	#N/A
AC010319.1	FALSE	0.2252	#N/A	0.0447	#N/A	0	#N/A
AC010319.3	FALSE	0	#N/A	0.0522	#N/A	0.0046	#N/A
AC010319.4	FALSE	0.1809	#N/A	0.0335	#N/A	0.0069	#N/A
AC010323.1	FALSE	0.2053	#N/A	0.0396	#N/A	0.0036	#N/A
AC010325.2	FALSE	0.2236	#N/A	0	#N/A	0.0038	#N/A
AC010326.3	FALSE	0	#N/A	0.045	#N/A	0.0024	#N/A
AC010326.4	FALSE	1.2422	1.3135	0.2625	0.5543	0.0372	#N/A
AC010327.3	FALSE	1.1992	1.261	0.2701	#N/A	0.0029	#N/A
AC010327.4	FALSE	0.3619	0.5521	0.0698	0.2913	0.0042	#N/A
AC010327.5	FALSE	0.7733	0.8173	0.2358	#N/A	0.0402	#N/A
AC010328.1	FALSE	0.2369	0.4099	0	0	0	#N/A
AC010328.2	FALSE	0	#N/A	0.045	#N/A	0.0042	#N/A
AC010331.1	FALSE	0.3554	#N/A	0.075	#N/A	0.0131	#N/A
AC010335.1	FALSE	0.2147	#N/A	0.0416	#N/A	0.0041	#N/A
AC010335.3	FALSE	0.2297	#N/A	0.0452	#N/A	0	#N/A
AC010336.1	FALSE	0.2132	#N/A	0.0462	#N/A	0.0032	#N/A
AC010336.2	FALSE	0	#N/A	0.0447	#N/A	0	#N/A
AC010336.4	FALSE	0.2219	#N/A	0.0414	#N/A	0.0057	#N/A
AC010343.1	FALSE	0.7097	0.7723	0.1188	0.2639	0.053	0.2277
AC010343.3	FALSE	0.2236	#N/A	0	#N/A	0.0031	#N/A
AC010359.1	FALSE	0.1923	#N/A	0.0392	#N/A	0.0042	#N/A
AC010378.1	FALSE	0.2116	#N/A	0.0411	#N/A	0	#N/A
AC010401.1	FALSE	0.2034	#N/A	0.0392	#N/A	0.0033	#N/A
AC010422.2	FALSE	0.2133	#N/A	0.0419	#N/A	0.0027	#N/A
AC010422.3	FALSE	0.2133	0.3778	0.0392	#N/A	0.003	#N/A
AC010435.1	FALSE	0.1866	#N/A	0.0356	#N/A	0.0034	#N/A
AC010442.1	FALSE	0.2406	0.4102	0	#N/A	0.0031	#N/A
AC010457.1	FALSE	0.2069	#N/A	0.0412	#N/A	0.003	#N/A
AC010468.1	FALSE	0.1996	#N/A	0.0394	#N/A	0.0082	#N/A
AC010469.1	FALSE	0.2059	#N/A	0.0396	#N/A	0	#N/A
AC010491.1	FALSE	0.1657	#N/A	0.0335	#N/A	0.0123	#N/A
AC010501.1	FALSE	0.2007	#N/A	0.0398	#N/A	0.0035	#N/A
AC010504.1	FALSE	0.2036	#N/A	0.0393	#N/A	0.0043	#N/A
AC010519.1	FALSE	0.2138	#N/A	0.0414	#N/A	0.0042	#N/A
AC010522.1	FALSE	0	#N/A	0.0445	#N/A	0	#N/A
AC010524.1	FALSE	0.2112	0.377	0.038	0.1842	0.0038	#N/A
AC010530.1	FALSE	0.2138	#N/A	0.042	#N/A	0.0046	#N/A
AC010531.3	FALSE	0.1978	#N/A	0.038	#N/A	0.0031	#N/A
AC010531.4	FALSE	0.2256	#N/A	0	#N/A	0	#N/A
AC010531.6	FALSE	0.8324	0.8835	0.7019	#N/A	0.4832	0.9179
AC010536.1	FALSE	0.1558	#N/A	0.0297	#N/A	0.0109	#N/A
AC010536.3	FALSE	0	#N/A	0.0455	#N/A	0.0039	#N/A
AC010542.2	FALSE	0.7427	0.8376	0.1411	#N/A	0.0072	#N/A
AC010542.4	FALSE	0.2138	0.3793	0.0459	#N/A	0.0425	#N/A
AC010542.5	FALSE	0.168	#N/A	0.0318	#N/A	0.0061	#N/A
AC010547.1	FALSE	0.1664	#N/A	0.0329	#N/A	0.0339	#N/A
AC010595.1	FALSE	0.2377	#N/A	0.0448	#N/A	0.0237	#N/A
AC010618.3	FALSE	1.2989	2.2728	0.7842	0.9084	0.2241	0.6192
AC010624.3	FALSE	0	#N/A	0	#N/A	0.0041	#N/A
AC010632.1	FALSE	0.2247	0.3968	0.0407	0.2008	0	#N/A
AC010632.2	FALSE	0.1918	#N/A	0.0366	#N/A	0.0038	#N/A
AC010642.2	FALSE	0.3228	0.6878	0.0188	0.0562	0.0086	0.0193
AC010654.1	FALSE	0.2017	0.3567	0.0407	#N/A	0.0036	#N/A
AC010655.2	FALSE	0	#N/A	0.0451	#N/A	0.0035	#N/A
AC010677.1	FALSE	0.191	0.3334	0.0357	#N/A	0.0158	#N/A
AC010680.2	FALSE	0.1739	#N/A	0.0349	#N/A	0.0033	#N/A
AC010680.3	FALSE	0.2041	#N/A	0.0388	#N/A	0.0021	#N/A
AC010683.1	FALSE	0.2262	#N/A	0.0436	#N/A	0	#N/A
AC010733.1	FALSE	0.2053	#N/A	0.0396	#N/A	0.0033	#N/A
AC010735.2	FALSE	0.2138	#N/A	0.0448	#N/A	0.0033	#N/A
AC010754.1	FALSE	0.2119	0.3783	0.0396	#N/A	0	#N/A
AC010761.1	FALSE	1.2888	1.4164	0.2407	0.472	0.0494	0.2487
AC010761.2	FALSE	0	#N/A	0.0444	#N/A	0.0042	#N/A
AC010761.5	FALSE	0.2083	0.3516	0.0446	0.2111	0	#N/A
AC010809.2	FALSE	0.1694	#N/A	0.0331	#N/A	0.0065	#N/A
AC010834.2	FALSE	0.2611	0.4102	0.0506	#N/A	0.0032	#N/A
AC010834.3	FALSE	0.207	#N/A	0.0408	#N/A	0.0038	#N/A
AC010857.1	FALSE	0.2344	0.4062	0.044	#N/A	0	#N/A
AC010864.1	FALSE	0.1835	#N/A	0.0397	#N/A	0.0785	#N/A
AC010878.1	FALSE	0.2236	#N/A	0	#N/A	0.0041	#N/A
AC010883.1	FALSE	0.1697	#N/A	0.0358	#N/A	0.0038	#N/A
AC010894.2	FALSE	0.8925	0.9831	0.2026	0.5062	0.0211	#N/A
AC010894.3	FALSE	0.2104	#N/A	0.0407	#N/A	0.0039	#N/A
AC010894.5	FALSE	0	#N/A	0	#N/A	0.0031	#N/A
AC010904.2	FALSE	0.1947	#N/A	0.0373	#N/A	0.0039	#N/A
AC010913.1	FALSE	0.8082	0.8272	0.4146	0.6439	0.1492	#N/A
AC010931.3	FALSE	0.219	0.3882	0.0399	0.196	0.0037	#N/A
AC010967.1	FALSE	0.2236	#N/A	0	#N/A	0.0036	#N/A
AC010969.2	FALSE	0.9806	1.321	0.1447	0.326	-0.0138	0.0509
AC010970.1	FALSE	0.5061	0.6262	0.1089	#N/A	0.01	#N/A
AC010973.2	FALSE	0.6938	0.7733	0.1592	0.4371	0.0332	#N/A
AC010976.1	FALSE	0.4361	0.6239	0.0766	0.2899	0.0036	#N/A
AC010978.1	FALSE	0.2249	#N/A	0.0471	#N/A	0.0027	#N/A
AC010980.1	FALSE	0.4153	0.4192	0.0759	0.18	0.0519	0.2253
AC010980.2	FALSE	0.4667	#N/A	0.1105	#N/A	0.0177	#N/A
AC010997.5	FALSE	0.1961	#N/A	0.0388	#N/A	0.0023	#N/A
AC010997.6	FALSE	0.2297	#N/A	0.0436	#N/A	0.0031	#N/A
AC010998.2	FALSE	0.2053	#N/A	0.0399	#N/A	0	#N/A
AC010999.2	FALSE	0.1854	#N/A	0.0386	#N/A	0.005	#N/A
AC010999.3	FALSE	0.8599	0.916	0.1754	0.434	0.0575	#N/A
AC011005.1	FALSE	0.2297	#N/A	0.044	#N/A	0.0035	#N/A
AC011008.1	FALSE	0.2104	#N/A	0.0407	#N/A	0.0033	#N/A
AC011092.2	FALSE	0.2252	#N/A	0	#N/A	0.0027	#N/A
AC011239.1	FALSE	0.2104	#N/A	0.0407	#N/A	0.0035	#N/A
AC011242.1	FALSE	0.2297	#N/A	0.0447	#N/A	0.0043	#N/A
AC011247.1	FALSE	0.2281	#N/A	0	#N/A	0.0042	#N/A
AC011290.1	FALSE	0	#N/A	0.0445	#N/A	0.0038	#N/A
AC011294.1	FALSE	0.2389	0.4099	0.0436	#N/A	0.0038	#N/A
AC011330.2	FALSE	0.2053	#N/A	0.0397	#N/A	0	#N/A
AC011337.1	FALSE	0.1981	#N/A	0.0398	#N/A	0.0022	#N/A
AC011373.1	FALSE	0	#N/A	0.0455	#N/A	0	#N/A
AC011374.2	FALSE	0	#N/A	0	#N/A	0.0033	#N/A
AC011379.1	FALSE	0.2179	0.3866	0.0413	#N/A	0.0022	#N/A
AC011379.2	FALSE	0.5206	0.7113	0.0977	#N/A	0.0101	#N/A
AC011389.1	FALSE	0.2251	#N/A	0.045	#N/A	0	#N/A
AC011389.2	FALSE	0.198	#N/A	0.0381	#N/A	0.0044	#N/A
AC011405.1	FALSE	0	#N/A	0	#N/A	0.0024	#N/A
AC011416.3	FALSE	0.2745	0.4062	0.0485	#N/A	0.0062	#N/A
AC011444.1	FALSE	0.2256	#N/A	0	#N/A	0.0025	#N/A
AC011445.2	FALSE	0.4237	#N/A	0.0849	#N/A	0.0086	#N/A
AC011446.1	FALSE	0.1771	0.1981	0.0306	0.0709	0.013	0.0497
AC011446.2	FALSE	0.2392	#N/A	0	#N/A	0.0031	#N/A
AC011447.3	FALSE	0.4162	#N/A	0.0913	#N/A	0.0155	#N/A
AC011447.7	FALSE	0.2323	0.3221	0.0404	#N/A	0.0293	#N/A
AC011451.3	FALSE	0.2001	#N/A	0.0391	#N/A	0.0036	#N/A
AC011453.1	FALSE	0.2324	#N/A	0	#N/A	0	#N/A
AC011462.4	FALSE	0.2053	#N/A	0.0397	#N/A	0.0023	#N/A
AC011466.4	FALSE	0.2307	0.4062	0	#N/A	0.0043	#N/A
AC011468.1	FALSE	0.2237	#N/A	0.0435	#N/A	0.0025	#N/A
AC011468.4	FALSE	0.2139	#N/A	0.0407	#N/A	0.0032	#N/A
AC011468.5	FALSE	0.1422	#N/A	0.0282	#N/A	0.0094	#N/A
AC011471.2	FALSE	0.2379	0.4099	0.0455	#N/A	0.0046	#N/A
AC011472.3	FALSE	1.0708	1.1187	0.2046	0.462	0.0187	#N/A
AC011472.4	FALSE	0.2297	#N/A	0.0455	#N/A	0.0046	#N/A
AC011476.3	FALSE	0	#N/A	0	#N/A	0	#N/A
AC011477.1	FALSE	0.8843	0.9666	0.1736	#N/A	0.0186	#N/A
AC011477.2	FALSE	0.2167	#N/A	0.0416	#N/A	0.0034	#N/A
AC011477.6	FALSE	0	#N/A	0	#N/A	0	#N/A
AC011479.2	FALSE	0	#N/A	0	#N/A	0.0039	#N/A
AC011481.3	FALSE	0.221	0.3912	0.0414	#N/A	0.0033	#N/A
AC011491.2	FALSE	0.224	#N/A	0.0446	#N/A	0	#N/A
AC011495.1	FALSE	0.3656	#N/A	0.0678	#N/A	0.0255	#N/A
AC011495.2	FALSE	0.2173	#N/A	0.0418	#N/A	0.0038	#N/A
AC011497.2	FALSE	0.7401	0.8874	0.1547	#N/A	0.0155	#N/A
AC011498.6	FALSE	0.2007	#N/A	0.0386	#N/A	0.0036	#N/A
AC011498.7	FALSE	0.337	#N/A	0.0653	#N/A	0.0005	0.0023
AC011503.1	FALSE	0.231	#N/A	0.044	#N/A	0.0031	#N/A
AC011503.2	FALSE	0.3293	#N/A	0.073	#N/A	0.0385	#N/A
AC011511.1	FALSE	0.1831	#N/A	0.0335	#N/A	0.0035	#N/A
AC011511.2	FALSE	0.2391	0.4062	0.0507	0.2449	0.0042	#N/A
AC011511.3	FALSE	0	#N/A	0.0454	#N/A	0.0033	#N/A
AC011511.5	FALSE	0.2048	0.3632	0.038	#N/A	0.0097	#N/A
AC011558.1	FALSE	0.8494	0.9137	0.2973	0.5294	0.015	0.068
AC011591.2	FALSE	0.2276	#N/A	0.0444	#N/A	0	#N/A
AC011603.1	FALSE	0.2073	#N/A	0.0415	#N/A	0.0031	#N/A
AC011603.2	FALSE	0.2015	0.1873	0.0809	0.1949	0.0268	0.1092
AC011611.1	FALSE	0.2138	#N/A	0.0414	#N/A	0.0031	#N/A
AC011611.3	FALSE	0.2044	0.3625	0.0409	#N/A	0.0067	#N/A
AC011611.4	FALSE	0.2073	#N/A	0.04	#N/A	0.0019	#N/A
AC011611.5	FALSE	0.2353	0.3915	0.0432	0.1989	0.0039	#N/A
AC011676.1	FALSE	0.2472	0.4221	0.0467	0.2318	0.0045	#N/A
AC011676.5	FALSE	0.6503	0.8401	0.1207	0.3975	0.0039	#N/A
AC011700.1	FALSE	0.1987	#N/A	0.037	#N/A	0.0028	#N/A
AC011731.1	FALSE	0.1973	#N/A	0.0369	#N/A	0.0048	#N/A
AC011773.3	FALSE	0.2276	#N/A	0	#N/A	0	#N/A
AC011773.4	FALSE	0	#N/A	0	#N/A	0.0028	#N/A
AC011815.1	FALSE	0.4492	0.5295	0.079	0.2467	0.0074	#N/A
AC011815.2	FALSE	0.2138	#N/A	0.0396	#N/A	0.004	#N/A
AC011825.4	FALSE	0.1964	#N/A	0.0377	#N/A	0.0043	#N/A
AC011891.2	FALSE	0.2053	#N/A	0.0396	#N/A	0	#N/A
AC011912.1	FALSE	0.2317	#N/A	0.0443	#N/A	0	#N/A
AC011921.1	FALSE	0	#N/A	0.0446	#N/A	0.0028	#N/A
AC011921.3	FALSE	0.1987	#N/A	0.0393	#N/A	0.0026	#N/A
AC011944.1	FALSE	0.224	#N/A	0	#N/A	0	#N/A
AC011978.2	FALSE	0.1724	#N/A	0.0325	#N/A	0.0032	#N/A
AC011979.1	FALSE	0.2068	#N/A	0.0396	#N/A	0.0039	#N/A
AC012020.2	FALSE	0	#N/A	0.044	#N/A	0.0041	#N/A
AC012055.1	FALSE	0.2104	#N/A	0.0407	#N/A	0.0031	#N/A
AC012065.3	FALSE	0	#N/A	0.0444	#N/A	0	#N/A
AC012065.4	FALSE	0.1943	#N/A	0.0373	#N/A	0.0036	#N/A
AC012065.5	FALSE	0.5448	0.545	0.1226	0.2701	0.0127	0.056
AC012073.1	FALSE	0.4809	#N/A	0.1177	#N/A	0.0021	#N/A
AC012123.1	FALSE	0.2436	0.4161	0	0	0.0042	#N/A
AC012146.1	FALSE	-0.1842	0.2842	-0.0218	0.0593	-0.0164	0.0387
AC012158.1	FALSE	0.1491	#N/A	0.0289	#N/A	0.0117	#N/A
AC012174.1	FALSE	0	#N/A	0	#N/A	0.0041	#N/A
AC012181.1	FALSE	0.7533	0.8986	0.1636	#N/A	0.0036	#N/A
AC012184.1	FALSE	0.2237	#N/A	0	#N/A	0.004	#N/A
AC012184.3	FALSE	0.5523	0.5277	0.156	#N/A	0.0036	#N/A
AC012254.3	FALSE	0	#N/A	0.0462	#N/A	0.0045	#N/A
AC012306.2	FALSE	1.1244	1.1938	0.3774	0.6076	0.0489	#N/A
AC012309.1	FALSE	0	#N/A	0	#N/A	0.0032	#N/A
AC012313.1	FALSE	0.702	0.7576	0.1196	#N/A	0.0313	#N/A
AC012313.2	FALSE	0.2663	0.4099	0.0491	#N/A	0.0035	#N/A
AC012313.3	FALSE	0.1978	0.3484	0.0361	#N/A	0.0041	#N/A
AC012313.4	FALSE	0.197	#N/A	0.0378	#N/A	0	#N/A
AC012313.5	FALSE	0.2053	#N/A	0.0408	#N/A	0.0038	#N/A
AC012313.8	FALSE	0.2147	#N/A	0.0416	#N/A	0.0021	#N/A
AC012354.2	FALSE	0.6663	#N/A	0.1461	#N/A	0.02	#N/A
AC012358.2	FALSE	0.2126	#N/A	0.0407	#N/A	0.0054	#N/A
AC012358.3	FALSE	0.181	#N/A	0.0359	#N/A	0.0035	#N/A
AC012360.1	FALSE	0.2186	#N/A	0.0416	#N/A	0.004	#N/A
AC012360.2	FALSE	0.1872	#N/A	0.0367	#N/A	0.0032	#N/A
AC012360.3	FALSE	0.5035	0.5465	0.1762	0.3799	0.012	0.042
AC012363.1	FALSE	0.2053	#N/A	0.0396	#N/A	0.0034	#N/A
AC012368.1	FALSE	0.2046	#N/A	0.0416	#N/A	0.0179	#N/A
AC012377.1	FALSE	0.6131	0.7837	0.1119	#N/A	0.0044	#N/A
AC012379.1	FALSE	0	#N/A	0	#N/A	0.0043	#N/A
AC012409.5	FALSE	0.2313	0.4062	0.0443	#N/A	0.0044	#N/A
AC012435.1	FALSE	0.2317	#N/A	0.0426	#N/A	0.0185	#N/A
AC012442.1	FALSE	0.2142	#N/A	0.0402	#N/A	0	#N/A
AC012447.1	FALSE	0.2053	#N/A	0.0397	#N/A	0.0033	#N/A
AC012464.2	FALSE	0.2246	#N/A	0.0444	#N/A	0.0034	#N/A
AC012467.2	FALSE	0.3647	#N/A	0.0738	#N/A	0.021	#N/A
AC012485.3	FALSE	0.39	0.5977	0.0693	0.2843	0.004	#N/A
AC012493.1	FALSE	0.2297	#N/A	0	#N/A	0	#N/A
AC012508.1	FALSE	0.4828	0.6021	0.0794	0.2585	0.0023	#N/A
AC012508.2	FALSE	0.2104	#N/A	0.0407	#N/A	0.0048	#N/A
AC012510.1	FALSE	1.3537	1.7557	0.3669	0.5907	-0.01	#N/A
AC012511.1	FALSE	0.2147	#N/A	0.0416	#N/A	0	#N/A
AC012513.2	FALSE	0.2147	#N/A	0.0428	#N/A	0	#N/A
AC012513.3	FALSE	0.4022	0.4642	0.0921	#N/A	0.0036	#N/A
AC012555.1	FALSE	0.154	#N/A	0.0295	#N/A	0.0039	#N/A
AC012557.1	FALSE	0.197	#N/A	0.0378	#N/A	0	#N/A
AC012593.1	FALSE	0.23	#N/A	0	#N/A	0	#N/A
AC012603.1	FALSE	0.1829	#N/A	0.0361	#N/A	0.0021	#N/A
AC012613.2	FALSE	0.2506	0.4298	0	0	0.0037	#N/A
AC012615.1	FALSE	0.9226	1.1694	0.2504	0.4845	0.0846	0.3185
AC012615.2	FALSE	0.1979	0.3486	0.0365	#N/A	0.0039	#N/A
AC012615.5	FALSE	0.2091	#N/A	0.04	#N/A	0.004	#N/A
AC012615.6	FALSE	0.2087	#N/A	0.0396	#N/A	0.0036	#N/A
AC012618.1	FALSE	0.991	1.0316	0.1594	0.3439	0.0043	#N/A
AC012618.3	FALSE	0.2154	#N/A	0.0499	#N/A	0.0077	#N/A
AC012625.1	FALSE	0.2236	#N/A	0	#N/A	0.0028	#N/A
AC012629.2	FALSE	0.2056	#N/A	0.0396	#N/A	0.0039	#N/A
AC012640.1	FALSE	2.0175	2.1573	1.3122	1.3225	0.0467	0.2471
AC012640.2	FALSE	0.6598	#N/A	0.1604	#N/A	0.0498	#N/A
AC012640.4	FALSE	0.6355	#N/A	0.1245	#N/A	0.0375	#N/A
AC012645.1	FALSE	1.264	1.3153	0.4102	0.6903	0.0139	#N/A
AC012676.1	FALSE	0.2057	#N/A	0.0386	#N/A	0.0028	#N/A
AC012676.3	FALSE	0.1744	#N/A	0.0329	#N/A	0.0033	#N/A
AC012676.4	FALSE	0.1855	#N/A	0.0354	#N/A	0.0035	#N/A
AC012676.5	FALSE	0.2178	#N/A	0.0429	#N/A	0.0044	#N/A
AC013355.1	FALSE	0	#N/A	0.0443	#N/A	0.0042	#N/A
AC013356.1	FALSE	0.2253	#N/A	0	#N/A	0.0042	#N/A
AC013356.3	FALSE	0	#N/A	0.044	#N/A	0	#N/A
AC013394.1	FALSE	0.238	0.4099	0	#N/A	0.0041	#N/A
AC013400.1	FALSE	0.1842	#N/A	0.0345	#N/A	0.0076	#N/A
AC013403.2	FALSE	0.226	#N/A	0.0448	#N/A	0	#N/A
AC013451.2	FALSE	0	#N/A	0	#N/A	0	#N/A
AC013468.1	FALSE	0.2147	#N/A	0.044	#N/A	0.004	#N/A
AC013470.2	FALSE	0.207	#N/A	0.0415	#N/A	0.0111	#N/A
AC013470.3	FALSE	0.252	0.4099	0.0475	#N/A	0.0034	#N/A
AC013472.3	FALSE	0.2076	#N/A	0.0396	#N/A	0	#N/A
AC013489.3	FALSE	0.9713	1.0023	0.2168	0.4716	0.012	#N/A
AC013564.1	FALSE	0.2138	#N/A	0.0419	#N/A	0.0034	#N/A
AC013565.3	FALSE	0.1964	#N/A	0.0376	#N/A	0.0031	#N/A
AC013643.2	FALSE	0.2057	#N/A	0.0393	#N/A	0.0038	#N/A
AC013652.1	FALSE	0.5937	0.7224	0.1216	#N/A	0.0033	#N/A
AC013724.1	FALSE	0.2339	0.4062	0	#N/A	0	#N/A
AC013731.1	FALSE	0.1577	#N/A	0.0307	#N/A	0.0039	#N/A
AC015468.3	FALSE	0.2138	#N/A	0.0414	#N/A	0.0034	#N/A
AC015660.2	FALSE	0.2262	#N/A	0	#N/A	0.0034	#N/A
AC015674.1	FALSE	0.1536	#N/A	0.0288	#N/A	0.008	#N/A
AC015689.1	FALSE	0.2234	#N/A	0.0451	#N/A	0.004	#N/A
AC015689.2	FALSE	0.2104	#N/A	0.0407	#N/A	0.0034	#N/A
AC015712.1	FALSE	1.0329	1.0697	0.4073	#N/A	0.0182	#N/A
AC015712.2	FALSE	-0.5348	0.695	-0.0757	0.2015	-0.0697	0.275
AC015712.4	FALSE	0.2096	#N/A	0.0419	#N/A	0.0037	#N/A
AC015712.6	FALSE	0.8546	0.9	0.1552	0.3335	-0.0121	0.0509
AC015712.7	FALSE	0.2119	0.3783	0.0396	0.1953	0	#N/A
AC015726.1	FALSE	0.1677	#N/A	0.0301	#N/A	0.0026	#N/A
AC015795.1	FALSE	0	#N/A	0.0452	#N/A	0.0041	#N/A
AC015802.4	FALSE	0.2208	0.3906	0.0408	#N/A	0.0041	#N/A
AC015802.6	FALSE	0.1933	0.2918	0.0114	0.0256	-0.0151	0.0469
AC015813.1	FALSE	1.1775	1.2877	0.2675	0.5918	0.0032	#N/A
AC015813.4	FALSE	0.1838	#N/A	0.0369	#N/A	0.0025	#N/A
AC015813.5	FALSE	1.4612	1.5546	0.5069	0.7266	0.0012	0.0044
AC015813.6	FALSE	0.7495	0.87	0.3656	0.5907	0.0234	0.1051
AC015819.1	FALSE	0	#N/A	0	#N/A	0.0039	#N/A
AC015849.3	FALSE	0.2297	0.4062	0.0439	0.2176	0.0035	#N/A
AC015849.4	FALSE	0.2082	#N/A	0.0411	#N/A	0.0038	#N/A
AC015849.6	FALSE	0	#N/A	0	#N/A	0.0031	#N/A
AC015871.1	FALSE	0.2236	#N/A	0	#N/A	0.0042	#N/A
AC015871.3	FALSE	0.2009	#N/A	0.0394	#N/A	0.003	#N/A
AC015909.2	FALSE	0.1654	#N/A	0.0338	#N/A	0.017	#N/A
AC015909.3	FALSE	0.6726	0.7477	0.1785	#N/A	0.0367	#N/A
AC015909.5	FALSE	0	#N/A	0.0459	#N/A	0.0034	#N/A
AC015912.1	FALSE	0	#N/A	0	#N/A	0.004	#N/A
AC015912.3	FALSE	2.2859	7.033	0.7777	0.9499	0.2232	0.6069
AC015917.2	FALSE	0.1975	#N/A	0.0413	#N/A	0.0044	#N/A
AC015936.1	FALSE	0.2297	#N/A	0	#N/A	0.0029	#N/A
AC015961.2	FALSE	0.2062	#N/A	0.0396	#N/A	0.0034	#N/A
AC015971.1	FALSE	0.2104	#N/A	0.0407	#N/A	0.0025	#N/A
AC015982.1	FALSE	0.2516	#N/A	0.0388	#N/A	0.0093	#N/A
AC015987.1	FALSE	0.1808	#N/A	0.033	#N/A	0.0037	#N/A
AC016026.1	FALSE	0.2138	#N/A	0.0426	#N/A	0	#N/A
AC016027.1	FALSE	0.8967	0.9274	0.211	0.4373	0.0307	#N/A
AC016027.2	FALSE	0.1841	#N/A	0.0364	#N/A	0.0115	#N/A
AC016027.3	FALSE	0.2297	#N/A	0	#N/A	0.0031	#N/A
AC016065.1	FALSE	0.5467	0.6472	0.4041	0.6247	0.001	0.0028
AC016134.1	FALSE	0	#N/A	0.044	#N/A	0.0042	#N/A
AC016168.2	FALSE	0.2145	#N/A	0.0437	#N/A	0.0031	#N/A
AC016168.3	FALSE	0.2254	#N/A	0	#N/A	0.0054	#N/A
AC016205.1	FALSE	0.4208	#N/A	0.0945	#N/A	0.044	#N/A
AC016245.1	FALSE	0.2297	#N/A	0	#N/A	0	#N/A
AC016251.1	FALSE	0.2173	#N/A	0.044	#N/A	0.0036	#N/A
AC016257.1	FALSE	0.2246	#N/A	0.0445	#N/A	0	#N/A
AC016355.1	FALSE	0.4047	#N/A	0.0925	#N/A	0.0045	#N/A
AC016394.1	FALSE	0.5265	0.5479	0.1215	0.2717	0.1077	0.3767
AC016394.2	FALSE	0.4699	#N/A	0.1076	#N/A	0	#N/A
AC016397.2	FALSE	0.192	#N/A	0.0372	#N/A	0.0043	#N/A
AC016405.3	FALSE	0.2276	#N/A	0	#N/A	0	#N/A
AC016526.3	FALSE	0.2223	0.3929	0.0416	#N/A	0.0031	#N/A
AC016542.2	FALSE	0.2098	#N/A	0.0396	#N/A	0	#N/A
AC016575.1	FALSE	0.1956	#N/A	0.0385	#N/A	0.0039	#N/A
AC016582.2	FALSE	0.2157	#N/A	0.0427	#N/A	0.0031	#N/A
AC016590.3	FALSE	0.2053	#N/A	0.0396	#N/A	0.0039	#N/A
AC016595.1	FALSE	0.2234	#N/A	0	#N/A	0.0041	#N/A
AC016596.1	FALSE	0.2257	#N/A	0.0446	#N/A	0.0041	#N/A
AC016597.1	FALSE	0.633	0.7927	0.1426	0.4545	0.0114	#N/A
AC016612.1	FALSE	0	#N/A	0	#N/A	0	0
AC016687.1	FALSE	0.2147	#N/A	0.0418	#N/A	0.0038	#N/A
AC016691.1	FALSE	0.2236	#N/A	0	#N/A	0.0034	#N/A
AC016700.2	FALSE	0.2305	#N/A	0	#N/A	0	#N/A
AC016705.2	FALSE	0.1977	#N/A	0.0389	#N/A	0.0031	#N/A
AC016708.1	FALSE	0.224	#N/A	0	#N/A	0.0028	#N/A
AC016710.1	FALSE	0.2346	#N/A	0.044	#N/A	0.0032	#N/A
AC016712.1	FALSE	0.3288	#N/A	0.0649	#N/A	0.0072	#N/A
AC016717.2	FALSE	0.2369	0.4099	0	0	0.0041	#N/A
AC016722.1	FALSE	0.1978	#N/A	0.038	#N/A	0.0029	#N/A
AC016722.2	FALSE	0.2326	#N/A	0.0444	#N/A	0.0031	#N/A
AC016722.3	FALSE	0.2056	#N/A	0.0397	#N/A	0	#N/A
AC016723.1	FALSE	0.2104	#N/A	0.0408	#N/A	0.0044	#N/A
AC016727.1	FALSE	1.094	1.1401	0.2159	#N/A	0.0569	#N/A
AC016734.1	FALSE	0.638	0.6272	0.1178	#N/A	0.0277	0.1289
AC016734.2	FALSE	0	#N/A	0.0439	#N/A	0	#N/A
AC016735.1	FALSE	0	#N/A	0	#N/A	0.0031	#N/A
AC016737.1	FALSE	0	#N/A	0.0451	#N/A	0	#N/A
AC016738.1	FALSE	0	#N/A	0	#N/A	0.002	#N/A
AC016739.1	FALSE	0.1094	0.1393	0.0145	0.0337	0.0149	0.0454
AC016745.2	FALSE	0.2236	#N/A	0.0444	#N/A	0.0036	#N/A
AC016747.1	FALSE	0.5831	0.9035	0.2712	0.5445	0.0233	0.0914
AC016773.1	FALSE	0.274	#N/A	0.0572	#N/A	0.0162	#N/A
AC016831.1	FALSE	1.339	1.9695	0.1802	0.3889	0.0115	0.0458
AC016831.5	FALSE	3.121	5.7696	1.5712	1.4476	0.0087	#N/A
AC016831.6	FALSE	0.4023	0.5799	0.0703	0.2717	0	#N/A
AC016831.7	FALSE	2.3551	2.9003	0.3925	0.6122	0.0313	#N/A
AC016876.1	FALSE	0.7684	0.8783	0.3419	0.5669	0.0321	0.1398
AC016876.2	FALSE	-0.0179	0.0177	-0.0211	0.0518	-0.0163	0.051
AC016876.3	FALSE	0.1754	#N/A	0.0349	#N/A	0.012	#N/A
AC016877.3	FALSE	0.2147	#N/A	0.0424	#N/A	0.0026	#N/A
AC016894.1	FALSE	0.2372	0.4099	0.044	0.2176	0	#N/A
AC016907.2	FALSE	0.207	0.3679	0.0436	0.2166	0.0031	0.0287
AC016909.1	FALSE	0.2138	#N/A	0.0416	#N/A	0.0042	#N/A
AC016949.1	FALSE	0.1974	#N/A	0.0363	#N/A	0.0112	#N/A
AC016956.1	FALSE	0.2053	#N/A	0.0396	#N/A	0.0038	#N/A
AC016957.2	FALSE	0	#N/A	0.0436	#N/A	0.0031	#N/A
AC017002.1	FALSE	0.2104	#N/A	0.0417	#N/A	0	#N/A
AC017002.3	FALSE	0.2234	#N/A	0	#N/A	0.0031	#N/A
AC017007.3	FALSE	0.2187	0.388	0.0396	0.1953	0	#N/A
AC017033.1	FALSE	0.9168	0.9781	0.3439	0.5756	0.1008	0.3691
AC017035.1	FALSE	0.2183	#N/A	0.0414	#N/A	0	#N/A
AC017048.3	FALSE	0.2007	#N/A	0.0416	#N/A	0.0047	#N/A
AC017067.1	FALSE	0.2336	0.4062	0.0457	#N/A	0.0041	#N/A
AC017083.1	FALSE	0.8873	0.9481	0.1442	0.3596	0.0198	#N/A
AC017083.2	FALSE	0.2746	#N/A	0.0563	#N/A	0.0024	#N/A
AC017083.3	FALSE	0.2297	#N/A	0	#N/A	0.0041	#N/A
AC017100.1	FALSE	0.528	#N/A	0.1567	#N/A	0.0131	#N/A
AC017104.1	FALSE	1.0579	1.2471	0.5087	0.6947	0.0142	0.0581
AC018362.1	FALSE	1.5418	2.013	0.3245	0.5513	0.0095	0.0357
AC018362.2	FALSE	0.7313	0.8097	0.1646	#N/A	0.0112	#N/A
AC018371.2	FALSE	0.2079	#N/A	0.0401	#N/A	0.004	#N/A
AC018410.1	FALSE	0	#N/A	0	#N/A	0	#N/A
AC018413.1	FALSE	0.8981	#N/A	0.1877	#N/A	0.0233	#N/A
AC018445.2	FALSE	0.2053	#N/A	0.0396	#N/A	0.004	#N/A
AC018445.4	FALSE	0.2076	0.3692	0.0374	#N/A	0.0043	#N/A
AC018521.2	FALSE	0.4443	0.4126	0.0993	0.2253	0.0036	0.0138
AC018521.5	FALSE	0.2739	0.2939	0.0617	0.1502	0.0078	0.0234
AC018521.7	FALSE	0.2694	0.4198	0.0501	0.226	0.0031	#N/A
AC018553.1	FALSE	0.1813	#N/A	0.0371	#N/A	0.0201	#N/A
AC018553.2	FALSE	0.1918	#N/A	0.0367	#N/A	0.0035	#N/A
AC018557.1	FALSE	1.3168	1.3697	0.3807	0.6567	0.0007	#N/A
AC018557.2	FALSE	0.2252	#N/A	0	#N/A	0.0033	#N/A
AC018628.1	FALSE	0.2011	#N/A	0.0406	#N/A	0.0039	#N/A
AC018629.1	FALSE	0.2297	0.4062	0.0436	0.2166	0.0051	#N/A
AC018630.2	FALSE	0.1694	#N/A	0.0332	#N/A	0.0036	#N/A
AC018635.1	FALSE	0.1807	#N/A	0.0343	#N/A	0.0043	#N/A
AC018638.4	FALSE	0.2236	#N/A	0	#N/A	0.0038	#N/A
AC018638.5	FALSE	0.1659	#N/A	0.0327	#N/A	0.0031	#N/A
AC018638.6	FALSE	0.466	#N/A	0.0872	#N/A	0.0036	#N/A
AC018639.1	FALSE	0.2317	0.4062	0.0416	0.2062	0.0037	#N/A
AC018645.2	FALSE	0.1886	#N/A	0.0389	#N/A	0.0024	#N/A
AC018647.2	FALSE	0.5905	0.798	0.2337	0.4859	0.0255	0.1064
AC018648.1	FALSE	0.2019	#N/A	0.0389	#N/A	0.0035	#N/A
AC018653.3	FALSE	0	#N/A	0.0462	#N/A	0.0038	#N/A
AC018682.1	FALSE	0	#N/A	0	#N/A	0.0027	#N/A
AC018695.7	FALSE	0.2124	0.3783	0.0396	#N/A	0	#N/A
AC018737.2	FALSE	0.2036	0.361	0.0395	#N/A	0	#N/A
AC018754.1	FALSE	0	#N/A	0	#N/A	0.0042	#N/A
AC018755.1	FALSE	0	#N/A	0.0452	#N/A	0	#N/A
AC018755.3	FALSE	0.4944	#N/A	0.1083	#N/A	0.0341	#N/A
AC018761.2	FALSE	0.7161	0.8347	0.1843	0.5137	0.0143	#N/A
AC018765.1	FALSE	0.2365	0.4099	0	0	0.004	#N/A
AC018781.1	FALSE	0	#N/A	0	#N/A	0.0042	#N/A
AC018797.2	FALSE	0.7366	0.8179	0.1678	0.3563	0.0119	#N/A
AC018809.1	FALSE	0.1841	#N/A	0.0354	#N/A	0.0015	#N/A
AC018809.2	FALSE	0.215	0.3814	0.04	#N/A	0.0041	#N/A
AC018816.1	FALSE	0.2229	#N/A	0.0422	#N/A	0.0019	#N/A
AC018845.3	FALSE	0.1822	#N/A	0.0349	#N/A	0.0025	#N/A
AC018861.1	FALSE	0.2365	0.4099	0	#N/A	0	#N/A
AC018868.1	FALSE	0	#N/A	0.0436	#N/A	0.0028	#N/A
AC018892.3	FALSE	0.2297	#N/A	0	#N/A	0.0032	#N/A
AC018904.1	FALSE	0.2119	0.3783	0.0406	#N/A	0.0035	#N/A
AC018926.2	FALSE	0.1871	#N/A	0.0354	#N/A	0.0029	#N/A
AC018992.1	FALSE	0	#N/A	0.0437	#N/A	0	#N/A
AC019068.1	FALSE	0.1918	#N/A	0.0385	#N/A	0.0166	#N/A
AC019069.1	FALSE	0.7516	0.7626	0.1789	0.3799	0.009	#N/A
AC019072.1	FALSE	0.2374	0.4099	0.0453	#N/A	0.004	#N/A
AC019077.1	FALSE	0.2147	#N/A	0.0436	#N/A	0.0055	#N/A
AC019080.1	FALSE	0.4918	#N/A	0.1012	#N/A	0.0052	#N/A
AC019080.5	FALSE	0.2028	#N/A	0.0391	#N/A	0.0037	#N/A
AC019097.1	FALSE	0.2145	0.3806	0.0433	#N/A	0.0044	#N/A
AC019109.1	FALSE	0.2305	0.4062	0.0451	#N/A	0	#N/A
AC019117.2	FALSE	0.2119	0.3783	0.0397	#N/A	0	#N/A
AC019129.1	FALSE	0.2153	#N/A	0.0416	#N/A	0.0028	#N/A
AC019129.2	FALSE	0	#N/A	0.0443	#N/A	0.0038	#N/A
AC019131.2	FALSE	0.332	#N/A	0.0723	#N/A	0.0084	#N/A
AC019155.3	FALSE	0.169	#N/A	0.0336	#N/A	0.0033	#N/A
AC019171.1	FALSE	0	#N/A	0.0467	#N/A	0	#N/A
AC019181.1	FALSE	0.2384	0.4099	0.0443	0.2192	0	#N/A
AC019186.1	FALSE	0.1911	#N/A	0.0388	#N/A	0.0022	#N/A
AC019197.1	FALSE	1.5002	1.6314	0.6706	1.0012	0.0077	#N/A
AC019205.1	FALSE	0.27	0.3338	0.1086	0.2799	0.0332	0.1318
AC019206.1	FALSE	0.204	0.3615	0.0378	#N/A	0.0034	#N/A
AC019227.1	FALSE	0.2171	0.3855	0.0407	0.2008	0	#N/A
AC019235.1	FALSE	0.2053	#N/A	0.0396	#N/A	0	#N/A
AC019294.2	FALSE	0.1855	#N/A	0.0371	#N/A	0.0041	#N/A
AC020551.1	FALSE	0.197	#N/A	0.0389	#N/A	0.0028	#N/A
AC020558.1	FALSE	0.2163	#N/A	0.042	#N/A	0.0039	#N/A
AC020559.1	FALSE	0	#N/A	0	#N/A	0.004	#N/A
AC020611.1	FALSE	0.2513	0.4257	0	0	0.0039	#N/A
AC020612.1	FALSE	0.2234	#N/A	0	#N/A	0.0042	#N/A
AC020637.1	FALSE	0.2268	#N/A	0	#N/A	0.0042	#N/A
AC020656.1	FALSE	1.0382	1.2923	0.1685	0.4936	0.007	#N/A
AC020658.2	FALSE	0.2302	#N/A	0.0445	#N/A	0	#N/A
AC020658.4	FALSE	0.1526	#N/A	0.0291	#N/A	0.003	#N/A
AC020658.5	FALSE	0.2262	#N/A	0	#N/A	0.0028	#N/A
AC020658.6	FALSE	0.2338	0.4062	0	#N/A	0	#N/A
AC020658.7	FALSE	0.2252	#N/A	0	#N/A	0	#N/A
AC020659.1	FALSE	0.3366	0.5078	0.0625	0.2604	0.0033	#N/A
AC020661.1	FALSE	0.1763	#N/A	0.0343	#N/A	0.0028	#N/A
AC020661.3	FALSE	0	#N/A	0	#N/A	0.0031	#N/A
AC020661.4	FALSE	0.23	#N/A	0	#N/A	0.0031	#N/A
AC020663.3	FALSE	0.8942	0.986	0.173	0.4489	0.0023	#N/A
AC020743.1	FALSE	0.2302	#N/A	0	#N/A	0.0039	#N/A
AC020743.2	FALSE	0.2236	#N/A	0	#N/A	0	#N/A
AC020763.2	FALSE	0.3012	0.4689	0.0561	0.2449	0.0037	#N/A
AC020763.4	FALSE	0.2251	#N/A	0.0447	#N/A	0.0035	#N/A
AC020765.2	FALSE	1.187	1.2441	0.3275	0.6191	0.0126	#N/A
AC020891.2	FALSE	0.6512	0.8488	0.1156	0.382	0.0041	#N/A
AC020892.1	FALSE	0.2311	#N/A	0	#N/A	0	#N/A
AC020898.1	FALSE	0.2103	#N/A	0.0401	#N/A	0.0032	#N/A
AC020899.1	FALSE	0.2147	#N/A	0.0422	#N/A	0.0042	#N/A
AC020907.1	FALSE	0.2053	#N/A	0.0396	#N/A	0.0038	#N/A
AC020907.3	FALSE	0.2365	0.4099	0	0	0.0045	#N/A
AC020909.3	FALSE	0.2222	#N/A	0.0434	#N/A	0.0039	#N/A
AC020910.4	FALSE	0.6503	#N/A	0.1296	#N/A	0.0151	#N/A
AC020910.5	FALSE	0.6418	0.734	0.1533	#N/A	-0.0019	#N/A
AC020915.1	FALSE	0.222	#N/A	0.0421	#N/A	0.0028	#N/A
AC020915.3	FALSE	0.2874	0.3675	0.1693	0.4089	-0.0077	0.0228
AC020916.1	FALSE	0.3986	0.5722	0.0452	0.1266	0.0082	0.0266
AC020917.1	FALSE	0.2204	0.3903	0.0436	#N/A	0.0027	#N/A
AC020917.4	FALSE	0.1984	#N/A	0.0389	#N/A	0.0036	#N/A
AC020928.1	FALSE	0.4653	0.5367	0.0993	0.2427	0.0415	0.1688
AC020928.2	FALSE	0.4401	0.4116	0.0979	#N/A	0.0294	#N/A
AC020928.3	FALSE	0.2297	#N/A	0	#N/A	0.0046	#N/A
AC020937.1	FALSE	0.2377	0.4099	0.044	0.2176	0.0035	#N/A
AC020951.1	FALSE	0.2216	#N/A	0.0416	#N/A	0.0034	#N/A
AC020978.5	FALSE	1.0286	1.1078	0.1935	#N/A	0.0366	#N/A
AC020978.6	FALSE	0.2138	#N/A	0.0414	#N/A	0.0042	#N/A
AC020978.9	FALSE	1.8789	2.0946	0.4547	0.6789	0.0234	#N/A
AC020983.1	FALSE	0.1692	#N/A	0.0318	#N/A	0.0038	#N/A
AC021016.1	FALSE	0.2135	#N/A	0.041	#N/A	0.0041	#N/A
AC021016.2	FALSE	0.1929	#N/A	0.0378	#N/A	0.0022	#N/A
AC021054.1	FALSE	0.2053	#N/A	0.0396	#N/A	0.0038	#N/A
AC021074.1	FALSE	0.2981	#N/A	0.0581	#N/A	0.0127	#N/A
AC021078.1	FALSE	1.5053	2.2849	0.2673	0.5063	0.0089	0.0317
AC021086.1	FALSE	0.2053	#N/A	0.0415	#N/A	0.0024	#N/A
AC021087.1	FALSE	0.23	#N/A	0	#N/A	0.0024	#N/A
AC021087.3	FALSE	0.8196	1.0321	0.1414	0.44	0.0024	#N/A
AC021087.4	FALSE	0	#N/A	0	#N/A	0	#N/A
AC021088.1	FALSE	0.2134	0.3785	0.0396	#N/A	0	#N/A
AC021092.1	FALSE	0.8648	0.8845	0.173	#N/A	0.0163	#N/A
AC021097.1	FALSE	1.1992	1.6434	0.4732	0.6758	0.0783	0.3033
AC021097.2	FALSE	0.2124	#N/A	0.0422	#N/A	0.0037	#N/A
AC021106.3	FALSE	0.2119	#N/A	0.0396	#N/A	0	#N/A
AC021171.1	FALSE	0.2379	0.4099	0.044	0.2176	0	#N/A
AC021188.1	FALSE	0.2138	#N/A	0.0424	#N/A	0.0051	#N/A
AC021205.1	FALSE	0.2309	#N/A	0	#N/A	0	#N/A
AC021205.3	FALSE	0	#N/A	0	#N/A	0.0031	#N/A
AC021218.1	FALSE	0.3342	#N/A	0.0592	#N/A	0.0082	#N/A
AC021231.2	FALSE	0.361	#N/A	0.0804	#N/A	0.0081	#N/A
AC021237.1	FALSE	0.2056	#N/A	0.0396	#N/A	0	#N/A
AC021242.3	FALSE	0.2092	#N/A	0.0396	#N/A	0.0137	#N/A
AC021321.1	FALSE	0.2111	#N/A	0.0414	#N/A	0.0051	#N/A
AC021504.1	FALSE	0.9841	1.2536	0.2949	0.5293	0.0936	0.3486
AC021683.2	FALSE	0.2297	#N/A	0	#N/A	0.0042	#N/A
AC021683.3	FALSE	0.2179	0.3866	0.0405	#N/A	0.0041	#N/A
AC021723.1	FALSE	0	#N/A	0	#N/A	0.0031	#N/A
AC021739.2	FALSE	0.2236	#N/A	0	#N/A	0.0033	#N/A
AC021739.3	FALSE	0.2307	0.4062	0	#N/A	0.004	#N/A
AC021739.4	FALSE	0	#N/A	0.0467	#N/A	0	#N/A
AC021752.1	FALSE	0.2212	#N/A	0.0443	#N/A	0.0038	#N/A
AC021766.1	FALSE	0.2058	#N/A	0.0396	#N/A	0.0034	#N/A
AC021851.1	FALSE	0.1776	#N/A	0.0336	#N/A	0.0034	#N/A
AC021915.2	FALSE	0.2308	0.4062	0	#N/A	0.0042	#N/A
AC021945.1	FALSE	0	#N/A	0	#N/A	0.0024	#N/A
AC022007.1	FALSE	0.1759	#N/A	0.0316	#N/A	0.0151	#N/A
AC022031.1	FALSE	0	#N/A	0	#N/A	0	#N/A
AC022034.2	FALSE	0.1811	#N/A	0.0348	#N/A	0.005	#N/A
AC022034.3	FALSE	0.2178	#N/A	0.0414	#N/A	0.0039	#N/A
AC022075.1	FALSE	0.2306	0.4062	0.0467	0.2318	0	#N/A
AC022087.1	FALSE	0.2138	#N/A	0.0425	#N/A	0.0321	0.1806
AC022092.1	FALSE	0.2111	#N/A	0.0418	#N/A	0.0041	#N/A
AC022098.1	FALSE	1.1927	1.5052	0.7215	0.8226	0.0215	#N/A
AC022098.3	FALSE	0	#N/A	0	#N/A	0.0041	#N/A
AC022107.1	FALSE	0.5883	0.5898	0.0952	#N/A	0.0416	0.2044
AC022144.1	FALSE	0.201	#N/A	0.0386	#N/A	0.0042	#N/A
AC022146.2	FALSE	0.2237	0.3956	0.0422	#N/A	0	#N/A
AC022149.1	FALSE	0.2095	#N/A	0.0433	#N/A	0.0044	#N/A
AC022150.2	FALSE	0	#N/A	0	#N/A	0.0041	#N/A
AC022150.4	FALSE	0.8933	0.9432	0.2057	#N/A	0.0107	#N/A
AC022154.1	FALSE	0.2171	#N/A	0.0408	#N/A	0.0028	#N/A
AC022167.1	FALSE	0.2095	#N/A	0.042	#N/A	0.003	#N/A
AC022167.2	FALSE	1.5657	1.6437	0.7939	0.9694	0.0507	0.246
AC022167.4	FALSE	0.232	#N/A	0.0444	#N/A	0.0042	#N/A
AC022182.2	FALSE	0	#N/A	0	#N/A	0.0042	#N/A
AC022182.3	FALSE	0.1931	#N/A	0.0356	#N/A	0.0029	#N/A
AC022201.2	FALSE	0	#N/A	0	#N/A	0.0041	#N/A
AC022210.1	FALSE	0.2016	#N/A	0.0415	#N/A	0.0058	#N/A
AC022211.2	FALSE	0.8686	0.9386	0.1834	0.4592	0.0213	#N/A
AC022211.3	FALSE	0.2324	#N/A	0	#N/A	0.0035	#N/A
AC022211.4	FALSE	1.7118	1.8109	0.4542	0.7361	0.0266	0.1381
AC022306.1	FALSE	0	#N/A	0	#N/A	0.0034	#N/A
AC022306.2	FALSE	0.1809	#N/A	0.0346	#N/A	0.0045	#N/A
AC022306.3	FALSE	0.2052	#N/A	0.0386	#N/A	0.0036	#N/A
AC022336.3	FALSE	0	#N/A	0	#N/A	0.004	#N/A
AC022364.1	FALSE	0.2338	#N/A	0.0471	#N/A	0.0034	#N/A
AC022382.1	FALSE	0.2259	#N/A	0.0443	#N/A	0.0035	#N/A
AC022400.4	FALSE	0.2053	#N/A	0.0397	#N/A	0.0042	#N/A
AC022400.7	FALSE	0.211	#N/A	0.0408	#N/A	0.0042	#N/A
AC022400.8	FALSE	1.059	1.8283	0.8709	1.0081	0.6926	1.2501
AC022400.9	FALSE	1.3644	1.4384	0.2702	#N/A	0.0382	#N/A
AC022405.1	FALSE	0.2388	#N/A	0.0445	#N/A	0	#N/A
AC022413.1	FALSE	0.2059	#N/A	0.0437	#N/A	0.0765	#N/A
AC022415.1	FALSE	0.7582	0.7611	0.2215	0.4628	0.0395	#N/A
AC022497.1	FALSE	0.224	#N/A	0	#N/A	0.0024	#N/A
AC022498.2	FALSE	0.2251	#N/A	0	#N/A	0.0042	#N/A
AC022509.1	FALSE	0.212	#N/A	0.0408	#N/A	0.0047	#N/A
AC022509.2	FALSE	0.227	#N/A	0.0446	#N/A	0	#N/A
AC022509.3	FALSE	0.2217	#N/A	0.0422	#N/A	0.0051	#N/A
AC022511.1	FALSE	0	#N/A	0	#N/A	0	#N/A
AC022558.1	FALSE	0.2036	0.361	0.0378	#N/A	0.004	#N/A
AC022613.1	FALSE	0.2053	#N/A	0.0396	#N/A	0.0033	#N/A
AC022613.2	FALSE	0.2089	#N/A	0.0405	#N/A	0.0031	#N/A
AC022613.3	FALSE	0	#N/A	0.0436	#N/A	0.0033	#N/A
AC022730.1	FALSE	0.2514	0.4313	0	0	0.0031	#N/A
AC022762.2	FALSE	0.4243	#N/A	0.0804	#N/A	0.0033	#N/A
AC022784.1	FALSE	0	#N/A	0.0447	#N/A	0	#N/A
AC022784.3	FALSE	0.152	#N/A	0.03	#N/A	0.0101	#N/A
AC022784.7	FALSE	0.1979	#N/A	0.038	#N/A	0.0029	#N/A
AC022784.8	FALSE	0	#N/A	0	#N/A	0.0048	#N/A
AC022819.1	FALSE	0.294	0.4677	0.0582	0.2622	0.0073	#N/A
AC022868.1	FALSE	0.2256	#N/A	0.0474	#N/A	0.0029	#N/A
AC022893.1	FALSE	0.2321	0.4062	0.0468	0.2318	0.0044	#N/A
AC022893.2	FALSE	0.2272	#N/A	0.0414	#N/A	0	#N/A
AC022916.1	FALSE	0.3045	0.452	0.0547	#N/A	0.0164	#N/A
AC022929.2	FALSE	0.2297	0.4062	0.0445	#N/A	0	#N/A
AC022960.1	FALSE	0.2053	#N/A	0.0396	#N/A	0.0034	#N/A
AC022960.2	FALSE	0	#N/A	0	#N/A	0.0042	#N/A
AC022966.1	FALSE	0.5163	#N/A	0.1046	#N/A	0.0097	0.051
AC022973.4	FALSE	0.2053	#N/A	0.0396	#N/A	0	#N/A
AC023024.1	FALSE	0	#N/A	0	#N/A	0.0042	#N/A
AC023043.1	FALSE	0.9384	1.027	0.2114	0.4304	0.0261	#N/A
AC023043.4	FALSE	0.2131	#N/A	0.0435	#N/A	0.0043	#N/A
AC023050.1	FALSE	0.2252	#N/A	0	#N/A	0	#N/A
AC023055.1	FALSE	0.1618	#N/A	0.0303	#N/A	0.0206	#N/A
AC023090.2	FALSE	0.2138	#N/A	0.0414	#N/A	0.0032	#N/A
AC023141.1	FALSE	0.2297	#N/A	0	#N/A	0	#N/A
AC023154.1	FALSE	0.2306	0.4062	0	#N/A	0.0041	#N/A
AC023157.1	FALSE	0.2019	#N/A	0.0374	#N/A	0.0036	#N/A
AC023157.3	FALSE	1.7952	2.2618	0.3571	0.5824	0.0841	0.3652
AC023161.2	FALSE	0.2257	#N/A	0	#N/A	0.0034	#N/A
AC023232.1	FALSE	0.1549	#N/A	0.0299	#N/A	0.0073	#N/A
AC023302.1	FALSE	0.2239	#N/A	0.0444	#N/A	0	#N/A
AC023310.4	FALSE	0.2028	#N/A	0.0391	#N/A	0.0036	#N/A
AC023355.1	FALSE	1.2737	1.3257	0.3083	0.5907	0.0159	#N/A
AC023509.2	FALSE	0.2255	#N/A	0	#N/A	0.0031	#N/A
AC023509.3	FALSE	0.18	#N/A	0.0364	#N/A	0.004	#N/A
AC023509.4	FALSE	0.6688	0.7903	0.1426	#N/A	0.0049	#N/A
AC023509.5	FALSE	0.194	0.3399	0.0356	#N/A	0.0038	#N/A
AC023512.1	FALSE	0.1575	#N/A	0.0304	#N/A	0.0028	#N/A
AC023590.1	FALSE	0.2236	0.3956	0.0467	0.2318	0.0031	#N/A
AC023632.2	FALSE	0	#N/A	0.045	#N/A	0.0029	#N/A
AC023632.6	FALSE	0.4476	0.4732	0.0919	#N/A	0.007	#N/A
AC023794.2	FALSE	0	#N/A	0.0444	#N/A	0.0031	#N/A
AC023794.4	FALSE	0.2099	#N/A	0.0401	#N/A	0.0053	#N/A
AC023813.3	FALSE	0.7734	0.9188	0.1885	0.5248	0.0071	#N/A
AC023818.1	FALSE	0	#N/A	0.0445	#N/A	0.0032	#N/A
AC023855.1	FALSE	0.2138	#N/A	0.0414	#N/A	0	#N/A
AC023886.2	FALSE	0.2187	0.388	0.0396	#N/A	0.004	#N/A
AC023906.1	FALSE	0.1622	#N/A	0.0286	#N/A	0.013	#N/A
AC023906.3	FALSE	0.2056	#N/A	0.0407	#N/A	0.0042	#N/A
AC023906.5	FALSE	0	#N/A	0	#N/A	0.0038	#N/A
AC023908.3	FALSE	0.4311	0.5543	0.0834	0.2875	0.0036	#N/A
AC023983.2	FALSE	0.2085	#N/A	0.0414	#N/A	0.0045	#N/A
AC024060.1	FALSE	1.009	1.0466	0.2394	0.4807	0.0118	#N/A
AC024075.1	FALSE	0.2127	#N/A	0.0396	#N/A	0.0038	#N/A
AC024075.2	FALSE	1.3885	1.4648	0.4407	0.6789	0.0203	#N/A
AC024075.3	FALSE	0.2315	0.4062	0	#N/A	0.0037	#N/A
AC024230.1	FALSE	0.3271	#N/A	0.0778	#N/A	0.0206	#N/A
AC024243.1	FALSE	0.2056	#N/A	0.0408	#N/A	0.003	#N/A
AC024257.3	FALSE	0	#N/A	0.0467	#N/A	0.0031	#N/A
AC024257.4	FALSE	0.2053	#N/A	0.0413	#N/A	0.0045	#N/A
AC024267.4	FALSE	0.2256	#N/A	0.0436	#N/A	0.0042	#N/A
AC024267.6	FALSE	0.2236	#N/A	0	#N/A	0.0034	#N/A
AC024293.1	FALSE	0.0136	0.0142	-0.0108	0.0242	-0.0254	0.0846
AC024337.1	FALSE	0	#N/A	0	#N/A	0	#N/A
AC024337.2	FALSE	0	#N/A	0.0458	#N/A	0	#N/A
AC024361.1	FALSE	0	#N/A	0.0468	#N/A	0.0039	#N/A
AC024361.2	FALSE	0.192	#N/A	0.0375	#N/A	0.0027	#N/A
AC024451.2	FALSE	0.2236	#N/A	0	#N/A	0	#N/A
AC024451.4	FALSE	0.2022	#N/A	0.0386	#N/A	0.0041	#N/A
AC024475.4	FALSE	0	#N/A	0	#N/A	0.0041	#N/A
AC024563.2	FALSE	0.2056	#N/A	0.0396	#N/A	0	#N/A
AC024568.1	FALSE	0.224	#N/A	0	#N/A	0.0039	#N/A
AC024575.1	FALSE	0.2132	#N/A	0.0412	#N/A	0.0051	#N/A
AC024580.1	FALSE	0.2302	0.4062	0.0458	#N/A	0.0036	#N/A
AC024587.1	FALSE	0.2252	#N/A	0	#N/A	0	#N/A
AC024610.2	FALSE	0.3875	0.5896	0.0618	0.2492	0.0044	#N/A
AC024614.2	FALSE	0	#N/A	0.0447	#N/A	0.004	#N/A
AC024614.4	FALSE	0.23	#N/A	0	#N/A	0.0041	#N/A
AC024619.4	FALSE	0.1757	#N/A	0.0333	#N/A	0.003	#N/A
AC024884.2	FALSE	0.224	#N/A	0	#N/A	0.0034	#N/A
AC024896.1	FALSE	0.2808	0.436	0.0514	#N/A	0.0098	#N/A
AC024909.2	FALSE	0.212	#N/A	0.0406	#N/A	0.0115	#N/A
AC024937.1	FALSE	0.2152	#N/A	0.0416	#N/A	0	#N/A
AC024940.3	FALSE	0.1958	#N/A	0.0367	#N/A	0.0043	#N/A
AC024941.2	FALSE	0.2053	#N/A	0.0405	#N/A	0.0052	#N/A
AC025034.1	FALSE	0.6921	0.9157	0.1246	0.4187	0.0078	#N/A
AC025043.1	FALSE	0.2078	#N/A	0.0396	#N/A	0.0047	#N/A
AC025048.2	FALSE	0.2416	#N/A	0.0469	#N/A	0.0033	#N/A
AC025048.4	FALSE	0.2383	0.4099	0.0438	#N/A	0.0044	#N/A
AC025048.6	FALSE	0.2066	#N/A	0.0396	#N/A	0.0029	#N/A
AC025062.1	FALSE	0.2147	#N/A	0.0424	#N/A	0.0038	#N/A
AC025154.2	FALSE	0	#N/A	0	#N/A	0.0038	#N/A
AC025159.1	FALSE	0.4626	0.5645	0.112	0.2754	0.0416	0.1667
AC025161.1	FALSE	0	#N/A	0.0445	#N/A	0.0028	#N/A
AC025162.2	FALSE	0	#N/A	0.0452	#N/A	0.0035	#N/A
AC025164.1	FALSE	2.466	3.0847	0.954	0.9825	0.1116	0.3895
AC025165.1	FALSE	0	#N/A	0	#N/A	0.0036	#N/A
AC025165.2	FALSE	1.703	1.8776	0.4101	0.6378	0.0527	0.2572
AC025165.5	FALSE	0.1709	#N/A	0.036	#N/A	0.0037	#N/A
AC025171.1	FALSE	0.4302	0.4465	0.127	0.2874	0.0039	#N/A
AC025171.2	FALSE	0.1981	#N/A	0.042	#N/A	0.0079	#N/A
AC025171.3	FALSE	0.2261	#N/A	0.0466	#N/A	0.005	#N/A
AC025171.4	FALSE	0.2138	#N/A	0.0426	#N/A	0.0031	#N/A
AC025175.1	FALSE	0.2236	#N/A	0.0436	#N/A	0.005	#N/A
AC025176.1	FALSE	0.23	#N/A	0	#N/A	0.0037	#N/A
AC025178.1	FALSE	0	#N/A	0.0444	#N/A	0	#N/A
AC025181.2	FALSE	0.5696	0.5656	0.1424	0.3067	0.1042	#N/A
AC025183.2	FALSE	0.2471	0.4075	0.0501	0.2345	0	#N/A
AC025198.1	FALSE	0.1999	#N/A	0.0413	#N/A	0.0038	#N/A
AC025244.1	FALSE	0	#N/A	0.0447	#N/A	0	#N/A
AC025257.1	FALSE	0.1978	#N/A	0.038	#N/A	0.0029	#N/A
AC025259.1	FALSE	1.0981	1.193	0.2668	0.5893	0.0366	#N/A
AC025259.3	FALSE	0.3449	#N/A	0.0648	#N/A	0.0093	#N/A
AC025262.3	FALSE	0.2056	#N/A	0.0396	#N/A	0	#N/A
AC025263.1	FALSE	0.2685	0.4306	0	0	0	#N/A
AC025265.1	FALSE	0.3584	#N/A	0.0892	#N/A	0.0158	#N/A
AC025279.1	FALSE	0.2276	#N/A	0	#N/A	0.0031	#N/A
AC025280.2	FALSE	0	#N/A	0.0446	#N/A	0.0031	#N/A
AC025283.2	FALSE	1.1082	1.147	0.2461	#N/A	0.0462	#N/A
AC025287.2	FALSE	0.1865	#N/A	0.0368	#N/A	0.0035	#N/A
AC025287.3	FALSE	0.169	#N/A	0.0313	#N/A	0.0042	#N/A
AC025287.4	FALSE	0.2234	#N/A	0	#N/A	0.0031	#N/A
AC025419.1	FALSE	0.2276	#N/A	0.0416	#N/A	0	#N/A
AC025423.3	FALSE	2.916	3.7502	3.5956	3.4217	1.298	1.5632
AC025423.4	FALSE	0.2871	0.304	0.0765	0.189	0.0033	0.0123
AC025449.1	FALSE	0.1346	#N/A	0.0249	#N/A	0.0051	#N/A
AC025458.1	FALSE	0.1903	#N/A	0.0369	#N/A	0.0148	#N/A
AC025470.2	FALSE	0.2685	#N/A	0.0468	#N/A	0.0201	#N/A
AC025524.2	FALSE	0.2365	0.4099	0	0	0.0042	#N/A
AC025569.1	FALSE	0.5037	0.6781	0.0919	0.3234	0.0038	#N/A
AC025575.2	FALSE	0.186	#N/A	0.0356	#N/A	0.0044	#N/A
AC025576.1	FALSE	0.2152	#N/A	0.0418	#N/A	0.0031	#N/A
AC025580.2	FALSE	0	#N/A	0	#N/A	0.004	#N/A
AC025580.3	FALSE	0	#N/A	0.0436	#N/A	0.0038	#N/A
AC025678.3	FALSE	0.1765	#N/A	0.0342	#N/A	0.0066	#N/A
AC025682.1	FALSE	0.8702	0.9171	0.1432	0.35	0.0053	#N/A
AC025750.2	FALSE	0.2104	#N/A	0.0398	#N/A	0.0038	#N/A
AC025754.2	FALSE	0.2058	#N/A	0.0401	#N/A	0.0032	#N/A
AC025809.1	FALSE	0.2295	#N/A	0	#N/A	0.0038	#N/A
AC025809.2	FALSE	0	#N/A	0.0445	#N/A	0.0032	#N/A
AC025857.2	FALSE	0.1809	#N/A	0.0342	#N/A	0.0037	#N/A
AC026117.1	FALSE	0.2306	#N/A	0	#N/A	0.0041	#N/A
AC026124.1	FALSE	0.3379	0.4712	0.0632	#N/A	0.0035	#N/A
AC026124.2	FALSE	0.6997	0.7686	0.1236	#N/A	0.0179	0.106
AC026191.1	FALSE	0.6024	0.7133	0.1187	0.3576	0.0049	#N/A
AC026202.2	FALSE	0.225	#N/A	0.0416	#N/A	0.005	#N/A
AC026202.3	FALSE	0.2138	#N/A	0.0401	#N/A	0	#N/A
AC026250.1	FALSE	0.1719	#N/A	0.0287	#N/A	0.0373	0.1995
AC026254.2	FALSE	0.2034	#N/A	0.0419	#N/A	0.0037	#N/A
AC026271.1	FALSE	0.1675	#N/A	0.0322	#N/A	0.0083	#N/A
AC026271.3	FALSE	0.2544	#N/A	0.0501	#N/A	0.0032	#N/A
AC026304.1	FALSE	0.6725	#N/A	0.1484	#N/A	0.0275	#N/A
AC026310.3	FALSE	0	#N/A	0	#N/A	0.0042	#N/A
AC026316.1	FALSE	0.2237	#N/A	0	#N/A	0	#N/A
AC026333.4	FALSE	0	#N/A	0.0436	#N/A	0.0042	#N/A
AC026356.1	FALSE	0.9738	1.012	0.2423	0.4809	0.0476	#N/A
AC026356.2	FALSE	0.4998	#N/A	0.0951	#N/A	0.014	0.074
AC026362.1	FALSE	0.1777	#N/A	0.0341	#N/A	0.01	#N/A
AC026362.2	FALSE	0.7832	0.9235	0.1279	0.3677	0.0033	#N/A
AC026367.1	FALSE	0	#N/A	0	#N/A	0.0031	#N/A
AC026367.2	FALSE	0.2256	#N/A	0.0436	#N/A	0	#N/A
AC026367.3	FALSE	0	#N/A	0	#N/A	0.0042	#N/A
AC026401.2	FALSE	0.2213	#N/A	0.0416	#N/A	0.0065	#N/A
AC026401.3	FALSE	-0.1833	0.2584	0.0036	0.0047	0.0081	0.021
AC026403.1	FALSE	0.4561	#N/A	0.087	#N/A	0.0091	#N/A
AC026410.3	FALSE	0.2036	#N/A	0.0393	#N/A	0.0041	#N/A
AC026412.1	FALSE	0.3716	0.4637	0.1112	0.2873	0.0326	0.1341
AC026412.3	FALSE	0	#N/A	0	#N/A	0.0038	#N/A
AC026444.1	FALSE	0.2297	#N/A	0	#N/A	0	#N/A
AC026462.1	FALSE	0.2053	#N/A	0.0396	#N/A	0	#N/A
AC026471.1	FALSE	0.7243	0.7277	0.1486	0.3408	0.0174	#N/A
AC026471.2	FALSE	0.1888	#N/A	0.0383	#N/A	0.0027	#N/A
AC026471.3	FALSE	0	#N/A	0	#N/A	0.0042	#N/A
AC026471.4	FALSE	0.4647	0.6018	0.0947	0.3265	0.0029	#N/A
AC026471.6	FALSE	0.5045	#N/A	0.0856	#N/A	0.0039	#N/A
AC026474.1	FALSE	0.2297	#N/A	0	#N/A	0.0031	#N/A
AC026523.2	FALSE	0.2302	#N/A	0	#N/A	0.004	#N/A
AC026688.2	FALSE	0.237	0.4099	0	0	0.0041	#N/A
AC026691.1	FALSE	0.4457	0.6218	0.0874	#N/A	0.0043	#N/A
AC026704.1	FALSE	0.2234	#N/A	0.0437	#N/A	0.0039	#N/A
AC026726.1	FALSE	0.2173	#N/A	0.0425	#N/A	0.003	#N/A
AC026740.1	FALSE	0.1832	#N/A	0.0343	#N/A	0.0081	#N/A
AC026746.1	FALSE	0.4438	0.6482	0.0861	0.3358	0.0108	#N/A
AC026786.2	FALSE	0	#N/A	0	#N/A	0.0032	#N/A
AC026798.1	FALSE	0.2305	0.4062	0.0436	#N/A	0	#N/A
AC026801.2	FALSE	0.182	#N/A	0.0394	#N/A	0.0097	#N/A
AC026803.2	FALSE	0.9653	1.1577	0.2327	0.5997	0.0105	#N/A
AC026894.1	FALSE	0.2297	#N/A	0	#N/A	0.0031	#N/A
AC026956.1	FALSE	0.207	#N/A	0.04	#N/A	0	#N/A
AC026979.2	FALSE	0.8185	1.5167	0.2412	0.5207	0.0127	0.042
AC026979.3	FALSE	0.2236	#N/A	0	#N/A	0.0032	#N/A
AC026992.2	FALSE	0.2297	#N/A	0.0444	#N/A	0	#N/A
AC027031.2	FALSE	0.9044	3.2813	0.0088	0.0213	0.1564	0.5481
AC027045.2	FALSE	0	#N/A	0	#N/A	0.0042	#N/A
AC027097.1	FALSE	0.792	0.8247	0.275	#N/A	0.0144	#N/A
AC027097.2	FALSE	0.1743	#N/A	0.032	#N/A	0.0044	#N/A
AC027176.2	FALSE	0.2138	#N/A	0.0414	#N/A	0.004	#N/A
AC027237.1	FALSE	0.2252	#N/A	0	#N/A	0.0033	#N/A
AC027237.2	FALSE	0.4109	0.5938	0.0745	0.2879	0	#N/A
AC027237.3	FALSE	0.5231	#N/A	0.1137	#N/A	0.0147	#N/A
AC027277.1	FALSE	0.197	#N/A	0.0394	#N/A	0.0034	#N/A
AC027279.1	FALSE	0.5374	0.7369	0.1012	0.3603	0.0031	#N/A
AC027279.4	FALSE	0.2297	0.4062	0.044	#N/A	0	#N/A
AC027288.3	FALSE	0.2294	#N/A	0.0398	#N/A	0.0033	#N/A
AC027290.1	FALSE	0.2053	0.3642	0.0439	0.2174	0.0034	#N/A
AC027290.2	FALSE	2.0237	2.4314	1.9203	1.7064	0.0046	#N/A
AC027307.1	FALSE	0.2272	#N/A	0	#N/A	0.0024	#N/A
AC027307.2	FALSE	-0.1903	0.2243	0.0324	0.0804	-0.0087	0.0243
AC027307.3	FALSE	0.1996	#N/A	0.04	#N/A	0.0164	#N/A
AC027309.2	FALSE	0.697	0.7135	0.1716	#N/A	0.0319	#N/A
AC027319.1	FALSE	0.4596	#N/A	0.0927	#N/A	0.0051	#N/A
AC027373.1	FALSE	0.2112	#N/A	0.04	#N/A	0.0035	#N/A
AC027575.2	FALSE	0.151	#N/A	0.0291	#N/A	0.0046	#N/A
AC027601.1	FALSE	0.4562	0.581	0.0952	0.3248	0.0055	#N/A
AC027601.3	FALSE	0.1679	#N/A	0.0334	#N/A	0.0092	#N/A
AC027601.4	FALSE	0.1976	#N/A	0.0399	#N/A	0.0032	#N/A
AC027601.5	FALSE	0.2162	#N/A	0.0416	#N/A	0	#N/A
AC027607.1	FALSE	0.2236	#N/A	0	#N/A	0.0031	#N/A
AC027644.3	FALSE	-0.2342	0.464	0.0294	0.1054	0.0124	0.0286
AC027682.1	FALSE	0.2234	#N/A	0.0438	#N/A	0.0033	#N/A
AC027682.2	FALSE	0.2094	#N/A	0.0396	#N/A	0.0047	#N/A
AC027682.4	FALSE	0.1739	#N/A	0.0319	#N/A	0.0021	#N/A
AC027682.6	FALSE	1.1023	1.19	0.3601	#N/A	0.02	#N/A
AC027682.7	FALSE	0.2207	#N/A	0.0414	#N/A	0	#N/A
AC027763.1	FALSE	0.2053	#N/A	0.0396	#N/A	0	#N/A
AC032011.1	FALSE	0.1964	#N/A	0.0384	#N/A	0.0038	#N/A
AC032044.1	FALSE	0.2297	0.4062	0.0477	0.2352	0.0031	#N/A
AC034102.1	FALSE	0.3049	#N/A	0.0583	#N/A	0.0162	#N/A
AC034102.3	FALSE	0	#N/A	0	#N/A	0.0045	#N/A
AC034102.4	FALSE	0.5876	0.6905	0.1232	#N/A	0.0078	#N/A
AC034102.5	FALSE	0	#N/A	0	#N/A	0.004	#N/A
AC034102.6	FALSE	0.552	0.7552	0.092	0.3234	0.0035	#N/A
AC034111.1	FALSE	0.2006	#N/A	0.0389	#N/A	0	#N/A
AC034195.1	FALSE	0.2297	#N/A	0.0436	#N/A	0.0031	#N/A
AC034207.1	FALSE	0.2321	#N/A	0	#N/A	0.0049	#N/A
AC034213.1	FALSE	2.5631	2.8426	0.823	0.9764	0.0103	#N/A
AC034229.4	FALSE	0.207	#N/A	0.0415	#N/A	0	#N/A
AC034231.1	FALSE	0.2515	#N/A	0.0494	#N/A	0.0121	#N/A
AC034236.1	FALSE	0.3757	#N/A	0.0725	#N/A	0.0034	#N/A
AC034236.2	FALSE	0.9846	1.0343	0.2131	#N/A	0.0211	#N/A
AC034243.1	FALSE	1.5019	1.5946	0.4036	0.7172	0.004	#N/A
AC034244.2	FALSE	0.2236	#N/A	0	#N/A	0.0031	#N/A
AC036103.1	FALSE	0.2032	#N/A	0.0391	#N/A	0	#N/A
AC036108.1	FALSE	0.2187	#N/A	0.0425	#N/A	0.0042	#N/A
AC036108.2	FALSE	0.5454	0.5335	0.1535	0.3288	0.0107	0.0445
AC036108.3	FALSE	0.6703	0.73	0.164	#N/A	0.0117	#N/A
AC036164.1	FALSE	0.2297	#N/A	0.0436	#N/A	0.0029	#N/A
AC036176.1	FALSE	0.6351	0.6234	0.0999	#N/A	0.0213	#N/A
AC036176.2	FALSE	0	#N/A	0.0467	#N/A	0	#N/A
AC036214.1	FALSE	0.2297	#N/A	0.0443	#N/A	0.0035	#N/A
AC036214.2	FALSE	0.2239	#N/A	0.0444	#N/A	0.0042	#N/A
AC037198.1	FALSE	0.9106	0.9342	0.1971	#N/A	0.0305	#N/A
AC037198.2	FALSE	0.2119	0.3783	0.0396	0.1953	0.0038	#N/A
AC037459.2	FALSE	0.2111	#N/A	0.0401	#N/A	0.0031	#N/A
AC037459.3	FALSE	0.6388	0.6878	0.1266	0.3358	0.0683	#N/A
AC037459.4	FALSE	0	0	0.0467	#N/A	0.0038	#N/A
AC037486.1	FALSE	0	#N/A	0	#N/A	0.0045	#N/A
AC039056.2	FALSE	0.1828	#N/A	0.0331	#N/A	0.0082	#N/A
AC040160.1	FALSE	0	#N/A	0	#N/A	0.0025	#N/A
AC040160.2	FALSE	0.2177	#N/A	0.0401	#N/A	0	#N/A
AC040162.1	FALSE	0.3172	#N/A	0.0542	#N/A	0.0102	#N/A
AC040162.3	FALSE	0.1741	#N/A	0.0329	#N/A	0.0039	#N/A
AC040169.1	FALSE	0.3314	0.3557	0.207	0.4325	0.0267	0.1225
AC040169.3	FALSE	0.1916	#N/A	0.0367	#N/A	0.0036	#N/A
AC040170.1	FALSE	0.2358	#N/A	0.0458	#N/A	0.0039	#N/A
AC040896.1	FALSE	0.207	#N/A	0.04	#N/A	0.0042	#N/A
AC040918.1	FALSE	0.18	#N/A	0.0333	#N/A	0.0013	#N/A
AC040934.1	FALSE	0.2136	#N/A	0.04	#N/A	0	#N/A
AC040970.1	FALSE	0.464	0.5458	0.0919	#N/A	0.0023	#N/A
AC040977.1	FALSE	0.2023	#N/A	0.038	#N/A	0.0052	#N/A
AC041040.1	FALSE	0.2323	0.4062	0.0448	#N/A	0	#N/A
AC044787.1	FALSE	0.1866	#N/A	0.0356	#N/A	0.0031	#N/A
AC044802.1	FALSE	0.2121	#N/A	0.0408	#N/A	0.0027	#N/A
AC044802.2	FALSE	0.2072	#N/A	0.0433	#N/A	0.0021	#N/A
AC044839.1	FALSE	0.2053	#N/A	0.0429	#N/A	0	#N/A
AC044849.1	FALSE	0.8148	1.0085	0.1388	0.4248	0.0042	#N/A
AC046130.1	FALSE	0.2307	0.4062	0.0439	#N/A	0.0035	#N/A
AC046130.2	FALSE	0	#N/A	0	#N/A	0.0034	#N/A
AC046143.1	FALSE	0.9448	#N/A	0.1897	#N/A	0.008	#N/A
AC046143.2	FALSE	0.2032	#N/A	0.0386	#N/A	0.0031	#N/A
AC046158.1	FALSE	0.2171	#N/A	0.0407	#N/A	0	#N/A
AC046158.4	FALSE	0.7423	0.908	0.1368	0.4185	0.0041	#N/A
AC046176.1	FALSE	0.2078	#N/A	0.0408	#N/A	0.0038	#N/A
AC046185.3	FALSE	0.8395	0.9015	0.1778	0.4464	0.0181	#N/A
AC048341.1	FALSE	0.9001	0.9216	0.1942	0.4297	0.0233	0.1128
AC048341.2	FALSE	0.6262	0.6145	0.1201	0.2674	0.0435	0.1902
AC048344.1	FALSE	0.2068	#N/A	0.0396	#N/A	0	#N/A
AC048344.4	FALSE	0.1734	#N/A	0.0356	#N/A	0.0022	#N/A
AC048380.2	FALSE	0	#N/A	0.0443	#N/A	0.0047	#N/A
AC048382.5	FALSE	0.2035	#N/A	0.0386	#N/A	0.0035	#N/A
AC048382.6	FALSE	0.5704	0.6715	0.1037	0.3109	0.0032	#N/A
AC051619.6	FALSE	0.1866	#N/A	0.0356	#N/A	0.0037	#N/A
AC051619.7	FALSE	0.2147	#N/A	0.0416	#N/A	0.0044	#N/A
AC051619.8	FALSE	0.2104	#N/A	0.0407	#N/A	0.0069	#N/A
AC053503.2	FALSE	0.1909	#N/A	0.0375	#N/A	0.0041	#N/A
AC053503.5	FALSE	0.2019	#N/A	0.0396	#N/A	0.0025	#N/A
AC053527.1	FALSE	0.2174	#N/A	0.0464	#N/A	0.0036	#N/A
AC055713.1	FALSE	2.073	2.2145	0.4134	0.6836	0.0953	#N/A
AC055731.1	FALSE	0.2297	0.4062	0.0446	#N/A	0	#N/A
AC055764.2	FALSE	0.1914	#N/A	0.0378	#N/A	0.0041	#N/A
AC055811.4	FALSE	0.17	#N/A	0.0322	#N/A	0.0033	#N/A
AC055813.1	FALSE	0.2234	#N/A	0	#N/A	0.0043	#N/A
AC055822.1	FALSE	0.2064	#N/A	0.0409	#N/A	0.0032	#N/A
AC055839.1	FALSE	0.1872	#N/A	0.0368	#N/A	0.0044	#N/A
AC055854.1	FALSE	0.181	#N/A	0.034	#N/A	0.0049	#N/A
AC058791.1	FALSE	2.2802	2.8404	0.6798	0.8087	0.0556	0.2633
AC060766.1	FALSE	0.2147	#N/A	0.0456	#N/A	0.003	#N/A
AC060766.3	FALSE	0.2	#N/A	0.0385	#N/A	0.0044	#N/A
AC060766.4	FALSE	0.1631	#N/A	0.032	#N/A	0.0025	#N/A
AC060766.7	FALSE	0.5505	#N/A	0.1102	#N/A	0.0199	#N/A
AC060780.1	FALSE	1.1614	2.054	0.1704	0.3949	0.0514	0.2203
AC060780.2	FALSE	0.1931	#N/A	0.0375	#N/A	0.0039	#N/A
AC061992.1	FALSE	0.7623	#N/A	0.1757	#N/A	0.0413	#N/A
AC062015.1	FALSE	0.2053	#N/A	0.0413	#N/A	0.0033	#N/A
AC062017.1	FALSE	0.8618	0.88	0.2155	#N/A	0.0837	#N/A
AC062029.1	FALSE	0.4634	#N/A	0.0891	#N/A	0.043	#N/A
AC063926.3	FALSE	0.2343	0.4062	0.044	#N/A	0	#N/A
AC063943.1	FALSE	0	#N/A	0	#N/A	0.0038	#N/A
AC063947.2	FALSE	0	#N/A	0.0444	#N/A	0.0042	#N/A
AC063976.2	FALSE	0	#N/A	0	#N/A	0.0031	#N/A
AC064799.1	FALSE	0.8649	0.8938	0.125	0.2749	0.0387	#N/A
AC064801.1	FALSE	0.1974	#N/A	0.0394	#N/A	0.0036	#N/A
AC064807.1	FALSE	0.8481	0.8682	0.2126	#N/A	0.1198	0.4237
AC064807.4	FALSE	0.2045	#N/A	0.0393	#N/A	0.0049	#N/A
AC064836.3	FALSE	0.1816	#N/A	0.0349	#N/A	0.0108	#N/A
AC064847.1	FALSE	0.2241	#N/A	0.044	#N/A	0.0038	#N/A
AC064875.1	FALSE	0.5652	#N/A	0.1355	#N/A	0.0027	#N/A
AC067735.1	FALSE	0.6867	0.7543	0.1479	0.4008	0.0019	#N/A
AC067750.1	FALSE	0.3115	0.4099	0.0557	#N/A	0.0068	#N/A
AC067838.1	FALSE	0.1919	#N/A	0.0381	#N/A	0.003	#N/A
AC067852.2	FALSE	0.4615	0.5357	0.0074	0.0106	0.0735	0.2867
AC067852.3	FALSE	0.2303	0.4062	0.0439	#N/A	0.0033	#N/A
AC067863.1	FALSE	0	#N/A	0	#N/A	0	#N/A
AC067930.6	FALSE	0.6715	0.7317	0.1242	0.2749	0.2866	0.6904
AC067931.1	FALSE	0.385	#N/A	0.0716	#N/A	0.0264	#N/A
AC067931.2	FALSE	0.23	0.4062	0.0445	#N/A	0	#N/A
AC067942.1	FALSE	0.4963	#N/A	0.0979	#N/A	0.0139	#N/A
AC067945.3	FALSE	0.2234	#N/A	0.0456	#N/A	0.0041	#N/A
AC068025.1	FALSE	0.2295	#N/A	0	#N/A	0.0041	#N/A
AC068050.1	FALSE	0.2053	#N/A	0.0399	#N/A	0	#N/A
AC068152.1	FALSE	0.592	0.573	0.1014	0.2317	0.0314	#N/A
AC068196.1	FALSE	0.2277	0.4027	0.0414	#N/A	0.0043	#N/A
AC068205.2	FALSE	0.2328	#N/A	0.0454	#N/A	0.0192	#N/A
AC068234.2	FALSE	0.1695	#N/A	0.0324	#N/A	0.0038	#N/A
AC068234.3	FALSE	0.225	#N/A	0	#N/A	0.0034	#N/A
AC068282.1	FALSE	0.2213	0.3918	0.0422	#N/A	0.0034	#N/A
AC068305.2	FALSE	0.2053	#N/A	0.0396	#N/A	0.0039	#N/A
AC068313.1	FALSE	0.1786	#N/A	0.0335	#N/A	0.0068	#N/A
AC068338.2	FALSE	0.7367	0.7436	0.199	#N/A	0.023	#N/A
AC068338.3	FALSE	0.1849	#N/A	0.0347	#N/A	0.0018	#N/A
AC068385.1	FALSE	0.2138	#N/A	0.0414	#N/A	0.0029	#N/A
AC068418.1	FALSE	0.2256	#N/A	0	#N/A	0.0031	#N/A
AC068473.5	FALSE	1.1015	1.1401	0.4616	#N/A	0.0258	#N/A
AC068491.1	FALSE	0.2053	#N/A	0.0396	#N/A	0	#N/A
AC068491.3	FALSE	0.2056	#N/A	0.0396	#N/A	0.0042	#N/A
AC068491.4	FALSE	0.148	#N/A	0.0286	#N/A	0.0026	#N/A
AC068522.1	FALSE	0.2198	0.3895	0.0417	#N/A	0.0025	#N/A
AC068544.1	FALSE	0	#N/A	0.0446	#N/A	0.0038	#N/A
AC068580.2	FALSE	0.2016	#N/A	0.0387	#N/A	0.0036	#N/A
AC068580.3	FALSE	0	0	0.0478	0.2357	0.0029	#N/A
AC068580.4	FALSE	0.2138	#N/A	0.0425	#N/A	0.0047	#N/A
AC068587.4	FALSE	0.1454	#N/A	0.0292	#N/A	0.0038	#N/A
AC068620.1	FALSE	0.2149	#N/A	0.0418	#N/A	0.0039	#N/A
AC068620.2	FALSE	0.2087	#N/A	0.04	#N/A	0.0038	#N/A
AC068620.3	FALSE	1.1737	1.2187	0.2201	0.4705	0.0032	#N/A
AC068631.1	FALSE	0.2371	0.4099	0.0452	0.2239	0.004	#N/A
AC068631.3	FALSE	0.6579	0.6508	0.2032	0.427	0.0168	#N/A
AC068724.1	FALSE	0.1924	#N/A	0.0379	#N/A	0.004	#N/A
AC068726.1	FALSE	0.2369	0.4099	0	#N/A	0.0041	#N/A
AC068760.1	FALSE	0.215	0.3814	0.0396	#N/A	0	#N/A
AC068768.1	FALSE	0.2099	#N/A	0.0403	#N/A	0.0035	#N/A
AC068790.5	FALSE	0.201	#N/A	0.0401	#N/A	0.0031	#N/A
AC068790.9	FALSE	0.2236	#N/A	0.0444	#N/A	0	#N/A
AC068792.1	FALSE	0.2004	#N/A	0.0381	#N/A	0.0036	#N/A
AC068831.1	FALSE	0.2315	0.4062	0.0436	#N/A	0.0029	#N/A
AC068831.4	FALSE	0.617	0.6485	0.1733	0.4464	0.0224	#N/A
AC068831.6	FALSE	0.2069	#N/A	0.0399	#N/A	0.0031	#N/A
AC068831.7	FALSE	0.1943	#N/A	0.0383	#N/A	0.0031	#N/A
AC068860.1	FALSE	0.2076	0.3692	0.0373	0.1789	0.0031	#N/A
AC068870.2	FALSE	0.1633	#N/A	0.0331	#N/A	0.0083	#N/A
AC068875.1	FALSE	0.2236	#N/A	0	#N/A	0.0041	#N/A
AC068888.1	FALSE	0.7172	0.8993	0.1269	0.2923	0.0305	0.1316
AC068888.2	FALSE	0.3107	#N/A	0.0593	#N/A	0.0045	#N/A
AC068987.2	FALSE	0.19	#N/A	0.0357	#N/A	0.0034	#N/A
AC068987.4	FALSE	0.7173	0.8975	0.138	0.4336	0.0035	#N/A
AC068987.5	FALSE	0.2297	#N/A	0	#N/A	0.0046	#N/A
AC068993.1	FALSE	0.2242	0.396	0.04	#N/A	0.0023	#N/A
AC069120.1	FALSE	0.2024	#N/A	0.0387	#N/A	0.0041	#N/A
AC069148.1	FALSE	0.2173	#N/A	0.0427	#N/A	0.004	#N/A
AC069185.1	FALSE	1.1244	1.2151	0.2487	#N/A	0.0333	#N/A
AC069200.1	FALSE	0.2062	#N/A	0.0397	#N/A	0.0031	#N/A
AC069218.1	FALSE	1.0642	1.1011	0.2645	#N/A	0.0282	#N/A
AC069222.1	FALSE	0	#N/A	0.044	#N/A	0	#N/A
AC069224.1	FALSE	0.2077	#N/A	0.0397	#N/A	0.0204	#N/A
AC069234.2	FALSE	0.9295	0.9526	0.2223	0.4647	0.0164	#N/A
AC069234.4	FALSE	0.2064	#N/A	0.0399	#N/A	0.0032	#N/A
AC069234.5	FALSE	0.2004	#N/A	0.0399	#N/A	0.0032	#N/A
AC069236.1	FALSE	0.2234	#N/A	0.0461	#N/A	0.0031	#N/A
AC069277.1	FALSE	0.326	#N/A	0.0623	#N/A	0.019	#N/A
AC069281.2	FALSE	0.5755	0.5616	0.1795	0.3795	-0.002	#N/A
AC069282.1	FALSE	0.2265	#N/A	0	#N/A	0	#N/A
AC069287.2	FALSE	0.1802	#N/A	0.032	#N/A	0	#N/A
AC069360.1	FALSE	0	#N/A	0.0444	#N/A	0.0041	#N/A
AC069499.1	FALSE	0.2053	#N/A	0.0396	#N/A	0	#N/A
AC069503.2	FALSE	0.2252	#N/A	0.0416	#N/A	0.0029	#N/A
AC069528.2	FALSE	0.2014	0.356	0.0386	#N/A	0.0034	#N/A
AC069544.1	FALSE	0.5447	0.6071	0.1189	#N/A	0.0155	#N/A
AC072039.2	FALSE	0	#N/A	0.0448	#N/A	0.0033	#N/A
AC072061.1	FALSE	1.2653	1.3471	0.3034	0.6092	0.0263	#N/A
AC072062.1	FALSE	0.2778	0.4489	0.0548	0.2521	0	#N/A
AC073052.2	FALSE	0.8148	0.9143	0.1615	0.4357	0.003	#N/A
AC073063.1	FALSE	0	#N/A	0	#N/A	0.004	#N/A
AC073065.1	FALSE	0.5667	0.7695	0.1054	0.3695	0	#N/A
AC073072.1	FALSE	0.2082	#N/A	0.0414	#N/A	0	#N/A
AC073072.2	FALSE	0.2081	#N/A	0.0415	#N/A	0.0118	#N/A
AC073073.2	FALSE	0.202	#N/A	0.039	#N/A	0.002	#N/A
AC073107.1	FALSE	0	#N/A	0	#N/A	0.0044	#N/A
AC073109.1	FALSE	0.2252	#N/A	0.0439	#N/A	0	#N/A
AC073111.5	FALSE	0.9613	0.997	0.2235	0.4574	0.0139	#N/A
AC073115.1	FALSE	0	#N/A	0	#N/A	0.0041	#N/A
AC073130.1	FALSE	0.5159	0.6501	0.0956	#N/A	0.0021	#N/A
AC073130.3	FALSE	0.5682	0.7081	0.0979	0.3112	0.0047	#N/A
AC073136.1	FALSE	0.2237	#N/A	0.0447	#N/A	0	#N/A
AC073143.1	FALSE	0.2307	#N/A	0.0441	#N/A	0	#N/A
AC073195.1	FALSE	0.3027	#N/A	0.0586	#N/A	0.0275	0.1421
AC073254.1	FALSE	0.181	#N/A	0.0343	#N/A	0.0038	#N/A
AC073263.2	FALSE	0.2387	#N/A	0	#N/A	0.0156	#N/A
AC073310.1	FALSE	0	#N/A	0.0445	#N/A	0	#N/A
AC073314.1	FALSE	0.2317	0.4062	0	#N/A	0	#N/A
AC073316.1	FALSE	0.2263	#N/A	0	#N/A	0.0038	#N/A
AC073320.1	FALSE	0.4423	0.6196	0.0931	0.3512	0.0042	#N/A
AC073332.1	FALSE	1.0864	1.3499	0.8154	0.8813	0.1354	0.4498
AC073333.1	FALSE	0	#N/A	0.0451	#N/A	0.0041	#N/A
AC073335.1	FALSE	0.2177	#N/A	0.0418	#N/A	0.0026	#N/A
AC073335.2	FALSE	0.1861	#N/A	0.0354	#N/A	0.0076	#N/A
AC073343.2	FALSE	0.2251	#N/A	0	#N/A	0.0044	#N/A
AC073349.1	FALSE	0.2104	#N/A	0.0407	#N/A	0.0033	#N/A
AC073352.1	FALSE	0.1987	#N/A	0.0423	#N/A	0.004	#N/A
AC073365.1	FALSE	-0.5929	0.8323	-0.0293	0.0672	0.0133	0.0405
AC073389.1	FALSE	0.1796	#N/A	0.0325	#N/A	0.0106	#N/A
AC073389.3	FALSE	0.2392	#N/A	0.0482	#N/A	0.003	#N/A
AC073409.1	FALSE	0	#N/A	0.0464	#N/A	0.0039	#N/A
AC073439.1	FALSE	0.2237	#N/A	0.045	#N/A	0	#N/A
AC073476.3	FALSE	0.2049	#N/A	0.0412	#N/A	0.0041	#N/A
AC073508.3	FALSE	0.4361	#N/A	0.0874	#N/A	0.0208	#N/A
AC073522.1	FALSE	0	#N/A	0.0439	#N/A	0.0042	#N/A
AC073529.1	FALSE	0.2236	#N/A	0.0445	#N/A	0.0041	#N/A
AC073548.1	FALSE	0.2219	#N/A	0.0422	#N/A	0.0038	#N/A
AC073569.1	FALSE	0	#N/A	0.0443	#N/A	0	#N/A
AC073575.2	FALSE	0.2265	#N/A	0.0436	#N/A	0.0027	#N/A
AC073585.1	FALSE	0	#N/A	0	#N/A	0	#N/A
AC073587.1	FALSE	0	#N/A	0	#N/A	0.0047	#N/A
AC073592.1	FALSE	0.579	0.7301	0.1245	0.41	0.0037	#N/A
AC073592.3	FALSE	0.2104	#N/A	0.0407	#N/A	0.0046	#N/A
AC073610.1	FALSE	1.1534	1.2646	0.2198	0.5241	0.0043	#N/A
AC073611.1	FALSE	2.2113	7.1528	0.188	0.4375	0.0033	0.0118
AC073641.1	FALSE	0.2036	0.361	0.0378	#N/A	0.0038	#N/A
AC073651.1	FALSE	0.2053	#N/A	0.0397	#N/A	0	#N/A
AC073655.2	FALSE	0.1835	#N/A	0.0353	#N/A	0.0032	#N/A
AC073842.2	FALSE	0.224	#N/A	0.0438	#N/A	0.0041	#N/A
AC073857.1	FALSE	0.3818	#N/A	0.0756	#N/A	-0.0014	#N/A
AC073861.1	FALSE	0.6957	1.3983	0.1928	0.4804	0.0173	0.0538
AC073863.1	FALSE	0.2339	0.4062	0	#N/A	0	#N/A
AC073869.1	FALSE	1.5027	1.6422	0.539	0.7322	0.0979	#N/A
AC073878.2	FALSE	0.227	#N/A	0.0444	#N/A	0	#N/A
AC073896.2	FALSE	-0.1727	0.2162	-0.0098	0.0197	0.0131	0.0359
AC073896.3	FALSE	0.1939	#N/A	0.0372	#N/A	0.0022	#N/A
AC073896.4	FALSE	-0.3081	0.3479	-0.0105	0.0173	0.0436	0.1814
AC073911.3	FALSE	0.3538	0.5298	0.064	#N/A	0.0031	#N/A
AC073957.3	FALSE	0.2234	#N/A	0	#N/A	0.004	#N/A
AC074008.1	FALSE	0	#N/A	0	#N/A	0.0031	#N/A
AC074032.1	FALSE	0.2281	#N/A	0.0486	#N/A	0.012	#N/A
AC074044.1	FALSE	0.2257	#N/A	0.0446	#N/A	0.0046	#N/A
AC074051.4	FALSE	0.2255	#N/A	0	#N/A	0.002	#N/A
AC074117.1	FALSE	0.6065	#N/A	0.1349	#N/A	0.0234	#N/A
AC074135.1	FALSE	0.2074	#N/A	0.0399	#N/A	0.0112	#N/A
AC074141.1	FALSE	0.2058	#N/A	0.0396	#N/A	0.0031	#N/A
AC074183.2	FALSE	0.3235	#N/A	0.0706	#N/A	0.0039	#N/A
AC074194.2	FALSE	0.2234	#N/A	0.0441	#N/A	0.0034	#N/A
AC074212.1	FALSE	0.5075	0.5881	0.0925	0.2778	0.0045	#N/A
AC074290.1	FALSE	0.2163	#N/A	0.0414	#N/A	0	#N/A
AC076968.1	FALSE	0.2297	#N/A	0.0436	#N/A	0	#N/A
AC078778.1	FALSE	0.2065	#N/A	0.0395	#N/A	0.0029	#N/A
AC078778.2	FALSE	0.1914	#N/A	0.0366	#N/A	0.0034	#N/A
AC078785.1	FALSE	0.2297	#N/A	0.0465	#N/A	0.0038	#N/A
AC078795.1	FALSE	0.1708	#N/A	0.0324	#N/A	0.0043	#N/A
AC078802.1	FALSE	0.2321	0.4062	0.044	#N/A	0	#N/A
AC078845.1	FALSE	0.196	#N/A	0.0396	#N/A	0.0052	#N/A
AC078846.1	FALSE	1.0619	1.1187	0.4148	0.6427	0.0461	0.2078
AC078852.1	FALSE	0	#N/A	0	#N/A	0.0039	#N/A
AC078881.1	FALSE	0.2257	#N/A	0.044	#N/A	0.0037	#N/A
AC078883.1	FALSE	0.4156	0.5526	0.0771	#N/A	0.0031	#N/A
AC078883.3	FALSE	0.2158	#N/A	0.0417	#N/A	0.0042	#N/A
AC078899.1	FALSE	0	#N/A	0.0451	#N/A	0.0042	#N/A
AC078909.1	FALSE	0.1625	#N/A	0.0318	#N/A	0.0063	#N/A
AC078909.2	FALSE	0.1914	#N/A	0.0373	#N/A	0.0048	#N/A
AC078923.1	FALSE	0.2256	#N/A	0	#N/A	0	#N/A
AC078991.1	FALSE	0.3986	0.4954	0.0719	0.2423	0.0034	#N/A
AC079061.1	FALSE	0	#N/A	0	#N/A	0.0041	#N/A
AC079062.1	FALSE	1.0966	1.393	0.1202	0.2717	0.0642	#N/A
AC079075.1	FALSE	1.4488	1.5677	2.0551	2.0006	0.0297	0.2044
AC079140.2	FALSE	0.1772	#N/A	0.0345	#N/A	0.0059	#N/A
AC079160.1	FALSE	0.1827	#N/A	0.036	#N/A	0.0049	#N/A
AC079171.1	FALSE	0.2297	#N/A	0.0446	#N/A	0	#N/A
AC079174.2	FALSE	0.2169	#N/A	0.0416	#N/A	0.0034	#N/A
AC079228.1	FALSE	0	#N/A	0	#N/A	0.0038	#N/A
AC079238.1	FALSE	0	#N/A	0	#N/A	0.0034	#N/A
AC079248.1	FALSE	0.2296	#N/A	0	#N/A	0.0034	#N/A
AC079250.1	FALSE	0.1829	#N/A	0.039	#N/A	0.0093	#N/A
AC079298.3	FALSE	0	#N/A	0	#N/A	0.0043	#N/A
AC079305.1	FALSE	0.2291	#N/A	0.0443	#N/A	0.015	#N/A
AC079315.1	FALSE	0.4651	#N/A	0.0881	#N/A	0.0135	#N/A
AC079316.1	FALSE	0.7955	0.9386	0.1648	0.4711	0.0073	#N/A
AC079322.1	FALSE	0.2136	#N/A	0.0396	#N/A	0	#N/A
AC079328.2	FALSE	0.4977	0.4777	0.1272	0.2772	0.0595	0.246
AC079331.1	FALSE	0.2457	0.4059	0.0444	#N/A	0.0028	#N/A
AC079331.2	FALSE	0.2181	0.3868	0.0408	#N/A	0.0022	#N/A
AC079336.2	FALSE	0.2241	#N/A	0	#N/A	0.0071	#N/A
AC079354.1	FALSE	0.2219	0.3923	0.0414	#N/A	0.0031	#N/A
AC079354.3	FALSE	0.1887	#N/A	0.0375	#N/A	0.0029	#N/A
AC079385.2	FALSE	0.1885	#N/A	0.0366	#N/A	0.0044	#N/A
AC079385.3	FALSE	0.1866	#N/A	0.0361	#N/A	0.0038	#N/A
AC079414.3	FALSE	0.6925	0.7699	0.1333	#N/A	0.0232	#N/A
AC079416.1	FALSE	0.1866	#N/A	0.0367	#N/A	0.0038	#N/A
AC079416.2	FALSE	0.2163	#N/A	0.0399	#N/A	0.0034	#N/A
AC079601.2	FALSE	0.2066	#N/A	0.0407	#N/A	0.0031	#N/A
AC079610.2	FALSE	0.1857	#N/A	0.0358	#N/A	0.0039	#N/A
AC079630.1	FALSE	0.2303	#N/A	0.0436	#N/A	0.0044	#N/A
AC079684.1	FALSE	0.2152	#N/A	0.0418	#N/A	0.0033	#N/A
AC079742.1	FALSE	0.5327	0.703	0.1039	0.358	0.025	#N/A
AC079753.1	FALSE	0.2236	#N/A	0.0445	#N/A	0.0021	#N/A
AC079779.2	FALSE	0.2242	0.396	0.0416	#N/A	0	#N/A
AC079781.5	FALSE	0.8165	1.0113	0.2771	0.5151	0.0623	0.2563
AC079807.1	FALSE	0.3589	0.528	0.0761	#N/A	0.0055	#N/A
AC079834.1	FALSE	0.1795	#N/A	0.034	#N/A	0.0041	#N/A
AC079834.2	FALSE	0.1799	#N/A	0.0358	#N/A	0.0064	#N/A
AC079866.1	FALSE	0.2234	#N/A	0	#N/A	0.0031	#N/A
AC079906.1	FALSE	0.201	#N/A	0.0386	#N/A	0.0042	#N/A
AC079907.1	FALSE	0.2033	#N/A	0.0375	#N/A	0.0048	#N/A
AC079915.1	FALSE	0.2269	#N/A	0	#N/A	0	#N/A
AC079922.1	FALSE	0.2071	0.3681	0.0427	#N/A	0.0039	#N/A
AC079922.2	FALSE	-0.9551	2.2236	-0.0075	0.0151	-0.0301	0.0989
AC079944.1	FALSE	0.2329	#N/A	0.046	#N/A	0	#N/A
AC079944.2	FALSE	0.2082	#N/A	0.0378	#N/A	0.0025	#N/A
AC079949.2	FALSE	0.2365	0.4099	0.044	#N/A	0.005	#N/A
AC079953.1	FALSE	0.23	#N/A	0	#N/A	0	#N/A
AC080011.1	FALSE	0.2147	#N/A	0.0421	#N/A	0.0042	#N/A
AC080013.1	FALSE	0.2059	#N/A	0.0414	#N/A	0.0038	#N/A
AC080013.5	FALSE	0.1961	#N/A	0.0383	#N/A	0.0043	#N/A
AC080023.1	FALSE	0.2254	#N/A	0.0436	#N/A	0	#N/A
AC080038.1	FALSE	1.1659	1.2124	0.2044	0.4518	0.0192	#N/A
AC080038.2	FALSE	0.3057	0.4816	0.061	0.2703	0	#N/A
AC080080.1	FALSE	0.4217	0.5227	0.0809	#N/A	0.0214	#N/A
AC080112.1	FALSE	0.2081	#N/A	0.0406	#N/A	0.0037	#N/A
AC080128.1	FALSE	0.2317	0.4062	0.0439	#N/A	0.0038	#N/A
AC080129.2	FALSE	0	#N/A	0.0446	#N/A	0.0031	#N/A
AC080188.2	FALSE	0.1461	#N/A	0.0284	#N/A	0.0078	#N/A
AC082651.3	FALSE	0	#N/A	0.0445	#N/A	0.0039	#N/A
AC083798.2	FALSE	0.9474	1.0189	0.2789	#N/A	0.0056	#N/A
AC083799.1	FALSE	1.0101	1.1355	0.2613	0.4899	-0.0005	#N/A
AC083805.1	FALSE	0.2119	0.3783	0.0396	0.1953	0.004	#N/A
AC083806.2	FALSE	0.2297	0.4062	0.0451	0.2233	0.004	#N/A
AC083829.2	FALSE	0.1755	#N/A	0.0335	#N/A	0.0044	#N/A
AC083837.1	FALSE	0.2256	#N/A	0.046	#N/A	0.0038	#N/A
AC083841.1	FALSE	0	#N/A	0.0436	#N/A	0.0042	#N/A
AC083843.3	FALSE	1.771	1.9174	0.3402	0.5907	0.0129	0.0625
AC083862.2	FALSE	0.2358	0.3922	0.0516	0.2384	0.0189	#N/A
AC083864.3	FALSE	0.3425	0.5322	0.0635	0.2709	0	#N/A
AC083873.1	FALSE	0.2104	#N/A	0.0407	#N/A	0.0038	#N/A
AC083880.1	FALSE	1.4352	1.5528	0.272	0.5868	0.0767	0.3457
AC083899.1	FALSE	0	#N/A	0.0439	#N/A	0	#N/A
AC083899.2	FALSE	0.3993	0.5711	0.0784	#N/A	0.0174	#N/A
AC083900.1	FALSE	0.2234	#N/A	0.0439	#N/A	0.0031	#N/A
AC083904.1	FALSE	0.198	#N/A	0.0378	#N/A	0.0025	#N/A
AC083964.1	FALSE	0.2072	#N/A	0.04	#N/A	0.0042	#N/A
AC083973.1	FALSE	0.2483	0.4062	0.0476	0.2201	0.0032	#N/A
AC084018.2	FALSE	0.1842	0.3019	0.0333	#N/A	0.0124	#N/A
AC084024.2	FALSE	0.1935	#N/A	0.0366	#N/A	0.004	#N/A
AC084024.3	FALSE	1.3326	1.5837	0.4016	0.6107	0.0222	#N/A
AC084026.3	FALSE	0.2297	#N/A	0.0439	#N/A	0	#N/A
AC084033.3	FALSE	0.5608	0.9911	0.2259	0.5197	-0.0019	0.0045
AC084035.1	FALSE	0.1916	#N/A	0.0372	#N/A	0.0032	#N/A
AC084036.1	FALSE	0.2167	#N/A	0.0439	#N/A	0.0081	#N/A
[truncated: 20,761 more rows]

## Sheet: ExtDataFig.6e
Drug_Condition	Drug_Category	ATF2	ATF5	ATF6B	FOSL1
CHLORPROMAZINE_6h	NAD	1.7188	2.8368	1.6005	4.184
ZOTEPINE_6h	NAD	1.5092	2.1651	1.5574	2.6456
BREXPIPRAZOLE_6h	NAD	2.1192	2.4646	1.8326	4.2469
PAROXETINE_6h	NAD	2.6703	2.4908	1.457	4.6142
SERTINDOLE_6h	NAD	1.2856	2.7489	2.0194	3.776
CLOMIPRAMINE_6h	NAD	2.3159	2.7797	1.6041	4.3773
RIMONABANT_6h	NAD	2.175	2.7865	1.6387	4.5222
VORTIOXETINE_6h	NAD	1.5658	1.9839	1.673	2.9042
APOMORPHINE_6h	NAD	2.0036	2.7052	1.8742	4.1677
APREPITANT_6h	NAD	2.4354	2.6813	1.6549	3.6136
FLUOXETINE_6h	NAD	1.9975	1.9324	1.2856	4.6608
QUETIAPINE_6h	NEG	2.209	2.6999	1.8234	4.2102
PALIPERIDONE_6h	NEG	2.1572	2.7805	1.8739	3.9539
DMSO_6h	NEG	2.2029	2.8074	1.7936	3.8771
REGORAFENIB_6h	ONCD	2.0011	2.8408	1.8991	3.3526
OSIMERTINIB_6h	ONCD	2.2131	2.9477	1.7387	4.2442
SORAFENIB_6h	ONCD	1.9866	2.552	2.1867	4.3533
TEMOZOLOMIDE_6h	ONCD	2.1878	2.6005	1.9674	3.6973
CERITINIB_6h	ONCD	1.9893	2.0945	1.8988	3.5137
ELESCLOMOL_6h	ONCD	2.2365	2.711	1.9556	3.8029

## Sheet: ExtDataFig.6f
Transcription_Factor_Family	Fold_Enrichment	Neg_Log10_FDR	Percent_of_Genes
HFH1	1.2891	33.9619	44.9
NKX3A	1.2678	31.2529	45.7855
E4BP4	1.2797	30.839	43.3913
HLF	1.293	29.9881	40.5707
SRY	1.2836	29.7026	41.6202
CDP	1.1866	26.2	56.6415
HNF3B	1.2653	25.5151	40.3083
POU3F2	1.1861	25.5151	55.92
MEF2	1.1386	25.4119	68.1863
CDC5	1.2434	25.4119	43.7193
FOXO1	1.2621	25.4119	40.5379
FREAC7	1.2268	25.4119	46.7694
CREBP1	1.2258	24.3099	45.7199
NKX61	1.2458	24.2737	41.9482
CEBPA	1.3375	24.1503	29.3211
RSRFC4	1.2241	23.5744	45.1296
TBP	1.2838	23.5697	35.1591
CEBP	1.125	23.3885	69.9574
SOX5	1.2148	22.4474	45.5887
FOXO4	1.1898	22.4041	51.0331
FOXD3	1.2833	22.3094	33.7816
NKX25	1.1586	22.239	58.7734
MSX1	1.2413	22.239	40.1771
NKX22	1.2269	21.963	42.4729
HTF	1.1893	21.9071	50.41
FREAC3	1.2358	21.9043	40.7019
FOXJ2	1.1502	21.8431	60.5772
GATA1	1.1088	21.8319	73.2699
CEBPB	1.1814	21.6251	51.8859
IRF7	1.2192	21.3555	43.0961
OCT1	1.0879	21.0762	79.2719
AP1	1.166	21.0333	55.0672
XBP1	1.1969	20.442	46.5726
FOXO3	1.3128	20.1959	27.6484
CART1	1.2029	20.0653	44.7032
HFH3	1.2307	19.9222	38.9308
PBX1	1.1667	19.891	53.2306
TATA	1.1768	19.8773	50.5412
IRF2	1.224	19.2924	39.2916
EVI1	1.0993	19.1394	73.4995
ISRE	1.2102	18.9078	41.4234
MRF2	1.1815	18.546	47.3598
RORA2	1.1947	18.5436	44.2112
GATA	1.2022	18.1389	41.9482
PAX6	1.1687	18.1251	49.9836
POU6F1	1.21	17.8726	39.8819
FAC1	1.1889	17.6058	44.08
RFX1	1.1447	17.3686	55.6576
PAX4	1.1009	16.6116	69.6294
CHOP	1.1811	16.5822	44.244
FREAC2	1.2442	16.139	31.1578
HNF1	1.1521	15.2885	50.8363
ATF	1.2421	14.9862	30.5674
FREAC4	1.1815	14.984	42.2434
MYB	1.1838	14.984	41.653
CREB	1.1904	14.9519	39.9147
CHX10	1.1944	14.5921	38.5044
BACH2	1.1894	14.5572	39.6851
NFY	1.1674	14.4179	44.736
NFE2	1.2176	14.2432	33.2896
E2F	1.1397	13.7088	51.5907
MEIS1BHOXA9	1.1578	13.5349	45.7199
NFAT	1.1866	13.5231	38.3404
BRN2	1.1567	13.2816	45.4575
TST1	1.175	13.0116	40.0787
OCT	1.1657	12.8542	42.0138
PAX2	1.1313	12.8094	52.4762
GFI1	1.1707	12.7155	40.3739
SRF	1.1027	12.5549	62.7747
BACH1	1.1499	12.2323	45.1623
GATA6	1.3353	12.223	16.6612
PAX3	1.1677	12.0123	39.7179
SOX9	1.1649	11.9411	40.2427
STAT	1.1982	11.844	32.4041
MEIS1AHOXA9	1.198	11.646	32.1745
LHX3	1.1892	11.6231	33.8144
SREBP1	1.1183	11.2463	53.5257
AHRARNT	1.1352	11.1109	47.163
S8	1.1549	11.049	40.8987
TCF11MAFG	1.1351	10.9749	46.835
USF	1.1196	10.8689	52.1154
STAT3	1.1474	10.7753	42.3745
ATF6	1.1491	10.5654	41.2922
PPARG	1.0742	10.5609	71.3677
EN1	1.129	10.5108	47.6878
HOXA3	1.1619	10.5088	37.5533
HSF2	1.1613	10.4878	37.6517
AREB6	1.0684	10.3934	73.8275
HMX1	1.1479	10.2998	40.8659
NMYC	1.1984	10.2417	28.9275
STAT5A	1.1171	10.0388	50.7379
YY1	1.0915	10.038	61.758
STAT1	1.163	9.9822	35.9134
P53	1.0997	9.9551	57.7894
RREB1	1.1667	9.9146	34.7655
GRE	1.1396	9.843	42.2434
MZF1	1.1364	9.8209	43.1617
AML1	1.078	9.7849	67.5631
SP1	1.2269	9.7619	23.2207
PAX5	1.1165	9.7366	50.0492
CDPCR3	1.121	9.7324	48.3109
BRACH	1.12	9.7216	48.6389
GR	1.1235	9.3172	46.1135
LMO2COM	1.1087	9.2108	51.6563
IRF1	1.2122	8.8403	23.2863
NRF2	1.1874	8.7851	27.3204
AP2	1.2105	8.7507	23.3847
NFKAPPAB65	1.2297	8.6649	20.5313
NFKB	1.1201	8.143	43.6209
ELK1	1.1184	8.0947	44.0472
CDPCR1	1.1472	7.9942	34.4047
TAXCREB	1.1081	7.9449	47.5894
GCNF	1.1027	7.8983	49.8524
ARNT	1.1219	7.8937	42.0466
COMP1	1.117	7.8103	43.4897
IK1	1.1525	7.5187	31.4201
HSF1	1.1704	7.5187	27.1892
NCX	1.1252	7.4668	39.3244
MEIS1	1.1212	7.4404	40.6035
NGFIC	1.1697	7.4005	26.9597
CREBP1CJUN	1.282	7.21	12.8567
RORA1	1.1218	7.1012	39.1276
CMYB	1.1264	7.0737	37.4549
MYCMAX	1.0844	6.7669	54.4441
SPZ1	1.1536	6.7615	28.4684
IK2	1.1608	6.7488	26.6973
MAX	1.2295	6.6427	16.0708
P300	1.1356	6.6427	32.8304
AP1FJ	1.1598	6.5966	26.5005
IK3	1.117	6.5273	38.406
TGIF	1.1196	6.3423	36.799
COUP	1.1212	6.3423	36.2086
MIF1	1.1179	6.1652	36.6678
STAT5B	1.1382	5.8645	28.9603
LUN1	1.0989	5.8119	42.7681
EGR1	1.3345	5.7344	7.8386
MYOGNF1	1.1	5.4695	40.5379
AP4	1.0726	5.4595	55.0016
CETS1P54	1.1582	5.3059	22.1056
CDPCR3HD	1.1014	5.2168	38.6028
ZID	1.0953	5.1308	40.8003
ROAZ	1.0903	4.4174	38.8652
EGR3	1.1816	4.4131	15.1853
ER	1.0815	4.3782	43.2273
MAZR	1.1561	4.3639	18.7602
TAL1BETAITF2	1.0772	4.3306	45.3263
HEN1	1.0695	4.2483	49.5572
SEF1	1.0798	4.2061	43.1617
TCF11	1.0791	4.1799	43.0961
NRSF	1.074	4.0411	45.2279
CP2	1.0954	3.9501	33.4864
LYF1	1.0958	3.928	32.9288
GATA3	1.1374	3.9084	20.2361
HAND1E47	1.0825	3.8986	39.1276
MYOD	1.0672	3.679	46.835
CREL	1.1636	3.6092	14.3654
RP58	1.0694	3.5015	43.6209
TAL1BETAE47	1.1076	3.3614	24.6966
HOX13	1.0765	3.3614	38.1765
PPARA	1.0606	3.0517	45.4247
NFKAPPAB	1.0839	2.8539	29.7147
E47	1.0515	2.8534	50.8363
ARP1	1.0655	2.8282	39.6851
AHR	1.0862	2.8047	28.1076
HNF4	1.0628	2.7093	40.0131
OLF1	1.0656	2.6636	37.7173
AP2REP	1.0646	2.5671	37.0613
EGR2	1.1733	2.2518	7.6091
ZIC3	1.0638	2.1221	31.9121
ZIC2	1.0849	1.956	19.5146
NFKAPPAB50	1.0866	1.9159	18.3995
AP2GAMMA	1.1123	1.4955	9.0194
TAL1ALPHAE47	1.0754	1.4632	16.6612
GATA2	1.0506	1.4257	28.1732
NF1	1.046	1.3171	30.2066

## Sheet: ExtDataFig.6g
Drug_Condition	Timepoint	COSTAR_signature_expression	PCY_Patient_Mean
APOMORPHINE	6h	2.9129	0.157
APOMORPHINE	22h	3.5185	0.157
APREPITANT	6h	3.6324	0.0221
APREPITANT	22h	2.3943	0.0221
BREXPIPRAZOLE	6h	3.0396	0.0967
BREXPIPRAZOLE	22h	3.5187	0.0967
CHLORPROMAZINE	6h	3.5038	0.135
CHLORPROMAZINE	22h	3.5959	0.135
CLOMIPRAMINE	6h	3.2502	0.0729
CLOMIPRAMINE	22h	3.2763	0.0729
DMSO	6h	2.4699	0
DMSO	22h	2.4208	0
FLUOXETINE	6h	3.4419	0.0794
FLUOXETINE	22h	3.5042	0.0794
PALIPERIDONE	6h	2.3417	-0.1527
PALIPERIDONE	22h	2.4251	-0.1527
PAROXETINE	6h	4.0632	0.1114
PAROXETINE	22h	3.6496	0.1114
QUETIAPINE	6h	2.5018	-0.0193
QUETIAPINE	22h	2.5061	-0.0193
RIMONABANT	6h	3.1433	0.1841
RIMONABANT	22h	3.7943	0.1841
SERTINDOLE	6h	3.0113	-0.1232
SERTINDOLE	22h	1.8888	-0.1232
VORTIOXETINE	6h	3.7379	0.1865
VORTIOXETINE	22h	3.2792	0.1865
ZOTEPINE	6h	3.5606	0.1773
ZOTEPINE	22h	3.0264	0.1773
