# Supplementary material for: High-throughput identification of repurposable neuroactive drugs with potent anti-glioblastoma activity
Source: Nat Med. 2024 Sep 20;30(11):3196–208. doi: 10.1038/s41591-024-03224-y (PMC11564103; doi:10.1038/s41591-024-03224-y)
Supplement: Supplementary file 20 — Statistical source data. [file 41591_2024_3224_MOESM20_ESM.xlsx]

## Sheet: ExtDataFig.7a
Condition	ER_Calcium_StoreRelease_Fold_Change
DMSO	1.8333
DMSO	1.8333
DMSO	1.8333
DMSO	1.8333
DMSO	1.6667
DMSO	1.6667
DMSO	1.3333
DMSO	1.3333
DMSO	1.1667
DMSO	1.1667
DMSO	1
DMSO	1
DMSO	1
DMSO	0.8333
DMSO	0.8333
DMSO	0.8333
DMSO	0.8333
DMSO	0.8333
DMSO	0.8333
DMSO	0.6667
DMSO	0.5
DMSO	0.5
DMSO	0.5
DMSO	0.3333
TG	13.6667
TG	13.5
TG	13.1667
TG	13.1667
TG	13.1667
TG	13
TG	11.6667
TG	11.3333
TG	11.1667
TG	11
TG	10.5
TG	10.1667
TG	8
TG	7.6667
TG	7.5
TG	7.5
TG	7.3333
TG	7.3333
TG	6
TG	6
TG	5.8333
TG	5.8333
TG	5.5
TG	5.5
VORT	1.8333
VORT	1.6667
VORT	1.5
VORT	1.5
VORT	1.3333
VORT	1.1667
VORT	1.1667
VORT	1
VORT	1
VORT	1
VORT	0.8333
VORT	0.8333
PARO	2
PARO	1.6667
PARO	1.6667
PARO	1.6667
PARO	1.1667
PARO	1
PARO	0.8333
PARO	0.8333
PARO	0.6667
PARO	0.6667
PARO	0.6667
PARO	0.1667
FLUO	2
FLUO	1.8333
FLUO	1.6667
FLUO	1.3333
FLUO	1.1667
FLUO	0.8333
FLUO	0.8333
FLUO	0.8333
FLUO	0.8333
FLUO	0.6667
FLUO	0.6667
FLUO	0.3333
ZOTE	1.8333
ZOTE	1.8333
ZOTE	1.5
ZOTE	1.5
ZOTE	1.3333
ZOTE	1.3333
ZOTE	1.1667
ZOTE	1
ZOTE	1
ZOTE	1
ZOTE	0.8333
ZOTE	0.3333
SERT	2
SERT	1.6667
SERT	1.5
SERT	1.3333
SERT	1.3333
SERT	1.3333
SERT	1.1667
SERT	0.8333
SERT	0.6667
SERT	0.5
SERT	0.5
SERT	0.5
BREX	2
BREX	1.8333
BREX	1.3333
BREX	1.1667
BREX	1.1667
BREX	1.1667
BREX	0.5
BREX	0.5
BREX	0.3333
BREX	0.1667
BREX	0.1667
BREX	0.1667
APRE	1.6667
APRE	1.5
APRE	1.3333
APRE	1
APRE	1
APRE	0.8333
APRE	0.6667
APRE	0.5
APRE	0.5
APRE	0.1667
APRE	0
APRE	0
RIMO	1.6667
RIMO	1.1667
RIMO	1.1667
RIMO	0.8333
RIMO	0.8333
RIMO	0.8333
RIMO	0.5
RIMO	0.5
RIMO	0.3333
RIMO	0.1667
RIMO	0.1667
RIMO	0
CITA	1.8333
CITA	1.6667
CITA	1.5
CITA	1.3333
CITA	1.1667
CITA	1.1667
CITA	1
CITA	0.6667
CITA	0.6667
CITA	0.5
CITA	0.3333
CITA	0.3333
MITR	1.6667
MITR	1.6667
MITR	1.5
MITR	1.1667
MITR	1
MITR	1
MITR	0.8333
MITR	0.8333
MITR	0.5
MITR	0.3333
MITR	0.3333
MITR	0.1667
EDAR	1.6667
EDAR	1.5
EDAR	1.5
EDAR	1.3333
EDAR	0.8333
EDAR	0.8333
EDAR	0.8333
EDAR	0.8333
EDAR	0.6667
EDAR	0.3333
EDAR	0.3333
EDAR	-0.1667
ZIPR	2.3333
ZIPR	2.1667
ZIPR	1.8333
ZIPR	1.3333
ZIPR	1.1667
ZIPR	0.8333
ZIPR	0.8333
ZIPR	0.6667
ZIPR	0.6667
ZIPR	0.5
ZIPR	0.5
ZIPR	0.1667
QUET	1.6667
QUET	1.6667
QUET	1.5
QUET	1
QUET	0.8333
QUET	0.8333
QUET	0.6667
QUET	0.5
QUET	0.5
QUET	0.3333
QUET	0.1667
QUET	0
PALI	1.8333
PALI	1.8333
PALI	1.6667
PALI	1.1667
PALI	1.1667
PALI	1.1667
PALI	1.1667
PALI	1.1667
PALI	0.8333
PALI	0.6667
PALI	0.5
PALI	0.5
ELES	1.6667
ELES	1.6667
ELES	1.6667
ELES	1
ELES	1
ELES	1
ELES	1
ELES	0.8333
ELES	0.8333
ELES	0.8333
ELES	0.6667
ELES	0.6667
TEMO	1.6667
TEMO	1.5
TEMO	1.5
TEMO	1
TEMO	1
TEMO	0.8333
TEMO	0.8333
TEMO	0.3333
TEMO	0.3333
TEMO	0.1667
TEMO	0.1667
TEMO	0.1667

## Sheet: ExtDataFig.7b
Condition	Calcium_Signal_Fold_Change
DMSO	1.4727
DMSO	1.3182
DMSO	1.3125
DMSO	1.2083
DMSO	1.1694
DMSO	1.1652
DMSO	1.1412
DMSO	1.0985
DMSO	1
DMSO	1
DMSO	0.976
DMSO	0.971
DMSO	0.9355
DMSO	0.9062
DMSO	0.7689
DMSO	0.58
DMSO	0.58
FLUO	2.0913
FLUO	1.9635
FLUO	1.8988
FLUO	1.8125
FLUO	1.75
FLUO	1.7219
FLUO	1.4769
FLUO	1.45
FLUO	1.428
VORT	2.142
VORT	1.9879
VORT	1.9294
VORT	1.875
VORT	1.871
VORT	1.8125
VORT	1.75
VORT	1.7454
VORT	1.7454
VORT	1.6731
VORT	1.6477
VORT	1.6371
VORT	1.6183
VORT	1.6183
VORT	1.5761
VORT	1.5337
VORT	1.4973
VORT	1.4926
VORT	1.45
VORT	1.386
VORT	1.3832
VORT	1.3594
VORT	1.2946
VORT	1.2633
VORT	1.2083
VORT	1.1895
VORT	1.158
PARO	1.5337
PARO	1.5225
PARO	1.5225
PARO	1.3182
PARO	1.2755
PARO	1.2083
PARO	1.1534
PARO	1.0875
PARO	1.0069
ZOTE	1.5337
ZOTE	1.2755
ZOTE	1.1479
ZOTE	1.0357
ZOTE	1.0245
ZOTE	0.8586
BREX	1.5536
BREX	1.3594
BREX	1.2083
BREX	1.1875
BREX	1.0457
BREX	0.8727
BREX	0.8156
BREX	0.7415
BREX	0.6797
SERT	1.2609
SERT	1.1328
SERT	1.0985
SERT	0.9818
SERT	0.9667
SERT	0.9425
SERT	0.875
SERT	0.7415
SERT	0.5724
RIMO	0.9818
RIMO	0.9062
RIMO	0.9062
RIMO	0.9062
RIMO	0.8727
RIMO	0.8727
RIMO	0.8056
RIMO	0.7668
RIMO	0.7092
APRE	1.0741
APRE	1.0069
APRE	0.8668
APRE	0.6971
APRE	0.6971
APRE	0.5331
APRE	0.4728
APRE	0.4028
APRE	0.3776
CITA	1.6183
CITA	1.6034
CITA	1.4973
CITA	1.4032
CITA	1.3942
CITA	1.25
CITA	1.2083
CITA	1.1895
CITA	1.1076
EDAR	1.6371
EDAR	1.5104
EDAR	1.25
EDAR	1.2083
EDAR	1.2083
EDAR	1.0741
EDAR	1.0245
EDAR	0.9818
EDAR	0.7975
ZIPR	1.544
ZIPR	1.3397
ZIPR	1.2755
ZIPR	1.2633
ZIPR	1.2083
ZIPR	1.1328
ZIPR	1.125
ZIPR	1.0271
ZIPR	0.87
QUET	1.2461
QUET	1.1875
QUET	1.1109
QUET	1.1004
QUET	1.0875
QUET	1.015
QUET	1.0069
QUET	0.9425
QUET	0.9425
PALI	1.6111
PALI	1.5786
PALI	1.5104
PALI	1.1004
PALI	1.0457
PALI	1.015
PALI	1
PALI	0.9425
PALI	0.6304
MITR	1.3942
MITR	1.1875
MITR	1.1694
MITR	1.0129
MITR	1
MITR	0.9062
MITR	0.9062
MITR	0.8668
MITR	0.788
TEMO	1.2083
TEMO	1.0625
TEMO	1.015
TEMO	1
TEMO	0.971
TEMO	0.8727
TEMO	0.8239
TEMO	0.7552
TEMO	0.725
ELES	1.0195
ELES	0.9818
ELES	0.971
ELES	0.9425
ELES	0.9062
ELES	0.8185
ELES	0.7975
ELES	0.6042
ELES	0.6042

## Sheet: ExtDataFig.7c
Cell_ID	PDC_or_CellLine_ID	Delta_F_over_F0
F024_CA012_VORT_Cell_89	P024.C	0.1853
F024_CA012_VORT_Cell_74	P024.C	0.1479
F024_CA012_VORT_Cell_75	P024.C	0.1352
F024_CA011_VORT_Cell_77	P024.C	0.1169
F024_CA011_VORT_Cell_60	P024.C	0.0987
F024_CA011_VORT_Cell_8	P024.C	0.0912
F024_CA010_VORT_Cell_79	P024.C	0.0868
F024_CA011_VORT_Cell_112	P024.C	0.0851
F024_CA012_VORT_Cell_99	P024.C	0.0804
F024_CA010_VORT_Cell_66	P024.C	0.0799
F024_CA011_VORT_Cell_141	P024.C	0.0796
F024_CA011_VORT_Cell_124	P024.C	0.0787
F024_CA011_VORT_Cell_134	P024.C	0.0781
F024_CA011_VORT_Cell_126	P024.C	0.0762
F024_CA011_VORT_Cell_12	P024.C	0.075
F024_CA010_VORT_Cell_129	P024.C	0.0745
F024_CA012_VORT_Cell_58	P024.C	0.0721
F024_CA011_VORT_Cell_133	P024.C	0.072
F024_CA012_VORT_Cell_67	P024.C	0.0713
F024_CA011_VORT_Cell_108	P024.C	0.0702
F024_CA011_VORT_Cell_123	P024.C	0.0699
F024_CA010_VORT_Cell_122	P024.C	0.0687
F024_CA012_VORT_Cell_6	P024.C	0.066
F024_CA012_VORT_Cell_8	P024.C	0.0657
F024_CA011_VORT_Cell_125	P024.C	0.065
F024_CA012_VORT_Cell_88	P024.C	0.0638
F024_CA017_VORT_Cell_85	P024.C	0.0629
F024_CA011_VORT_Cell_22	P024.C	0.0627
F024_CA012_VORT_Cell_18	P024.C	0.0625
F024_CA012_VORT_Cell_7	P024.C	0.0622
F024_CA010_VORT_Cell_128	P024.C	0.0619
F024_CA012_VORT_Cell_95	P024.C	0.0618
F024_CA012_VORT_Cell_90	P024.C	0.0609
F024_CA012_VORT_Cell_31	P024.C	0.0605
F024_CA012_VORT_Cell_52	P024.C	0.0602
F024_CA012_VORT_Cell_56	P024.C	0.0591
F024_CA011_VORT_Cell_21	P024.C	0.0584
F024_CA011_VORT_Cell_76	P024.C	0.0558
F024_CA012_VORT_Cell_87	P024.C	0.0552
F024_CA012_VORT_Cell_85	P024.C	0.0546
F024_CA012_VORT_Cell_97	P024.C	0.0544
F024_CA010_VORT_Cell_149	P024.C	0.0543
F024_CA012_VORT_Cell_30	P024.C	0.0538
F024_CA011_VORT_Cell_45	P024.C	0.0532
F024_CA012_VORT_Cell_66	P024.C	0.0531
F024_CA012_VORT_Cell_84	P024.C	0.0528
F024_CA012_VORT_Cell_63	P024.C	0.0527
F024_CA010_VORT_Cell_8	P024.C	0.0526
F024_CA011_VORT_Cell_25	P024.C	0.0521
F024_CA011_VORT_Cell_138	P024.C	0.0512
F024_CA010_VORT_Cell_118	P024.C	0.0508
F024_CA011_VORT_Cell_58	P024.C	0.0493
F024_CA017_VORT_Cell_68	P024.C	0.0488
F024_CA011_VORT_Cell_103	P024.C	0.0486
F024_CA010_VORT_Cell_39	P024.C	0.0478
F024_CA011_VORT_Cell_130	P024.C	0.0463
F024_CA012_VORT_Cell_53	P024.C	0.0463
F024_CA017_VORT_Cell_63	P024.C	0.0459
F024_CA010_VORT_Cell_90	P024.C	0.0448
F024_CA011_VORT_Cell_56	P024.C	0.0444
F024_CA011_VORT_Cell_86	P024.C	0.0442
F024_CA011_VORT_Cell_7	P024.C	0.044
F024_CA011_VORT_Cell_73	P024.C	0.044
F024_CA010_VORT_Cell_26	P024.C	0.0432
F024_CA011_VORT_Cell_15	P024.C	0.0428
F024_CA011_VORT_Cell_26	P024.C	0.0426
F024_CA011_VORT_Cell_91	P024.C	0.0421
F024_CA017_VORT_Cell_20	P024.C	0.042
F024_CA011_VORT_Cell_59	P024.C	0.0419
F024_CA010_VORT_Cell_82	P024.C	0.0412
F024_CA012_VORT_Cell_11	P024.C	0.0412
F024_CA010_VORT_Cell_120	P024.C	0.0411
F024_CA010_VORT_Cell_78	P024.C	0.0409
F024_CA011_VORT_Cell_13	P024.C	0.0406
F024_CA010_VORT_Cell_40	P024.C	0.0405
F024_CA011_VORT_Cell_18	P024.C	0.0405
F024_CA010_VORT_Cell_144	P024.C	0.0402
F024_CA017_VORT_Cell_33	P024.C	0.0402
F024_CA012_VORT_Cell_9	P024.C	0.0399
F024_CA010_VORT_Cell_151	P024.C	0.0398
F024_CA012_VORT_Cell_73	P024.C	0.0395
F024_CA011_VORT_Cell_30	P024.C	0.0394
F024_CA010_VORT_Cell_131	P024.C	0.0393
F024_CA011_VORT_Cell_61	P024.C	0.0393
F024_CA011_VORT_Cell_64	P024.C	0.0393
F024_CA011_VORT_Cell_92	P024.C	0.039
F024_CA011_VORT_Cell_52	P024.C	0.0388
F024_CA011_VORT_Cell_70	P024.C	0.0377
F024_CA010_VORT_Cell_153	P024.C	0.0373
F024_CA011_VORT_Cell_137	P024.C	0.0373
F024_CA011_VORT_Cell_101	P024.C	0.0372
F024_CA011_VORT_Cell_82	P024.C	0.0371
F024_CA011_VORT_Cell_44	P024.C	0.0369
F024_CA010_VORT_Cell_132	P024.C	0.0367
F024_CA010_VORT_Cell_6	P024.C	0.0365
F024_CA010_VORT_Cell_89	P024.C	0.0364
F024_CA011_VORT_Cell_46	P024.C	0.0357
F024_CA012_VORT_Cell_54	P024.C	0.0355
F024_CA010_VORT_Cell_29	P024.C	0.0352
F024_CA012_VORT_Cell_64	P024.C	0.0352
F024_CA010_VORT_Cell_109	P024.C	0.0349
F024_CA010_VORT_Cell_14	P024.C	0.0349
F024_CA012_VORT_Cell_70	P024.C	0.0349
F024_CA011_VORT_Cell_11	P024.C	0.0345
F024_CA010_VORT_Cell_19	P024.C	0.0344
F024_CA010_VORT_Cell_110	P024.C	0.0343
F024_CA010_VORT_Cell_28	P024.C	0.0343
F024_CA011_VORT_Cell_99	P024.C	0.0342
F024_CA017_VORT_Cell_21	P024.C	0.0341
F024_CA010_VORT_Cell_108	P024.C	0.034
F024_CA010_VORT_Cell_86	P024.C	0.0338
F024_CA012_VORT_Cell_71	P024.C	0.0338
F024_CA010_VORT_Cell_77	P024.C	0.0334
F024_CA012_VORT_Cell_36	P024.C	0.033
F024_CA010_VORT_Cell_87	P024.C	0.0329
F024_CA010_VORT_Cell_75	P024.C	0.0327
F024_CA011_VORT_Cell_16	P024.C	0.0327
F024_CA010_VORT_Cell_24	P024.C	0.0326
F024_CA011_VORT_Cell_94	P024.C	0.0315
F024_CA010_VORT_Cell_60	P024.C	0.0313
F024_CA012_VORT_Cell_25	P024.C	0.0313
F024_CA012_VORT_Cell_55	P024.C	0.0312
F024_CA010_VORT_Cell_150	P024.C	0.031
F024_CA011_VORT_Cell_42	P024.C	0.0307
F024_CA011_VORT_Cell_19	P024.C	0.0305
F024_CA010_VORT_Cell_13	P024.C	0.0304
F024_CA010_VORT_Cell_9	P024.C	0.0304
F024_CA010_VORT_Cell_48	P024.C	0.03
F024_CA010_VORT_Cell_46	P024.C	0.0298
F024_CA012_VORT_Cell_69	P024.C	0.0298
F024_CA011_VORT_Cell_135	P024.C	0.0297
F024_CA011_VORT_Cell_10	P024.C	0.0294
F024_CA011_VORT_Cell_81	P024.C	0.0294
F024_CA010_VORT_Cell_143	P024.C	0.0293
F024_CA010_VORT_Cell_145	P024.C	0.0293
F024_CA011_VORT_Cell_79	P024.C	0.0291
F024_CA010_VORT_Cell_141	P024.C	0.0289
F024_CA010_VORT_Cell_94	P024.C	0.0289
F024_CA017_VORT_Cell_83	P024.C	0.0288
F024_CA010_VORT_Cell_25	P024.C	0.0284
F024_CA012_VORT_Cell_65	P024.C	0.0284
F024_CA010_VORT_Cell_97	P024.C	0.0283
F024_CA011_VORT_Cell_34	P024.C	0.0283
F024_CA011_VORT_Cell_53	P024.C	0.0283
F024_CA012_VORT_Cell_48	P024.C	0.0282
F024_CA010_VORT_Cell_56	P024.C	0.028
F024_CA010_VORT_Cell_107	P024.C	0.0276
F024_CA010_VORT_Cell_55	P024.C	0.0273
F024_CA011_VORT_Cell_49	P024.C	0.0273
F024_CA011_VORT_Cell_50	P024.C	0.0271
F024_CA011_VORT_Cell_121	P024.C	0.027
F024_CA012_VORT_Cell_86	P024.C	0.0268
F024_CA010_VORT_Cell_18	P024.C	0.0264
F024_CA010_VORT_Cell_65	P024.C	0.0264
F024_CA011_VORT_Cell_78	P024.C	0.0263
F024_CA017_VORT_Cell_101	P024.C	0.026
F024_CA010_VORT_Cell_93	P024.C	0.0259
F024_CA010_VORT_Cell_125	P024.C	0.0258
F024_CA010_VORT_Cell_72	P024.C	0.0255
F024_CA017_VORT_Cell_54	P024.C	0.0255
F024_CA010_VORT_Cell_37	P024.C	0.0253
F024_CA010_VORT_Cell_52	P024.C	0.0252
F024_CA011_VORT_Cell_120	P024.C	0.0251
F024_CA011_VORT_Cell_84	P024.C	0.025
F024_CA012_VORT_Cell_92	P024.C	0.025
F024_CA010_VORT_Cell_11	P024.C	0.0249
F024_CA017_VORT_Cell_67	P024.C	0.0244
F024_CA011_VORT_Cell_35	P024.C	0.0242
F024_CA010_VORT_Cell_74	P024.C	0.0241
F024_CA012_VORT_Cell_60	P024.C	0.0241
F024_CA010_VORT_Cell_20	P024.C	0.024
F024_CA011_VORT_Cell_109	P024.C	0.024
F024_CA017_VORT_Cell_9	P024.C	0.0239
F024_CA012_VORT_Cell_10	P024.C	0.0237
F024_CA010_VORT_Cell_71	P024.C	0.0236
F024_CA011_VORT_Cell_80	P024.C	0.0236
F024_CA017_VORT_Cell_41	P024.C	0.0234
F024_CA010_VORT_Cell_62	P024.C	0.0231
F024_CA017_VORT_Cell_71	P024.C	0.0223
F024_CA010_VORT_Cell_57	P024.C	0.0221
F024_CA010_VORT_Cell_103	P024.C	0.0218
F024_CA010_VORT_Cell_123	P024.C	0.0217
F024_CA012_VORT_Cell_50	P024.C	0.0217
F024_CA010_VORT_Cell_7	P024.C	0.0215
F024_CA011_VORT_Cell_111	P024.C	0.0215
F024_CA010_VORT_Cell_41	P024.C	0.0214
F024_CA011_VORT_Cell_43	P024.C	0.0213
F024_CA017_VORT_Cell_69	P024.C	0.0213
F024_CA010_VORT_Cell_58	P024.C	0.0212
F024_CA010_VORT_Cell_31	P024.C	0.0211
F024_CA011_VORT_Cell_33	P024.C	0.0211
F024_CA010_VORT_Cell_35	P024.C	0.0208
F024_CA010_VORT_Cell_67	P024.C	0.0207
F024_CA012_VORT_Cell_19	P024.C	0.0206
F024_CA010_VORT_Cell_130	P024.C	0.0205
F024_CA011_VORT_Cell_113	P024.C	0.0204
F024_CA012_VORT_Cell_37	P024.C	0.0204
F024_CA012_VORT_Cell_61	P024.C	0.0204
F024_CA011_VORT_Cell_63	P024.C	0.0202
F024_CA010_VORT_Cell_146	P024.C	0.0201
F024_CA010_VORT_Cell_27	P024.C	0.0197
F024_CA011_VORT_Cell_20	P024.C	0.0196
F024_CA011_VORT_Cell_100	P024.C	0.0195
F024_CA010_VORT_Cell_114	P024.C	0.0193
F024_CA010_VORT_Cell_92	P024.C	0.0192
F024_CA017_VORT_Cell_62	P024.C	0.0192
F024_CA010_VORT_Cell_102	P024.C	0.019
F024_CA017_VORT_Cell_88	P024.C	0.0189
F024_CA017_VORT_Cell_90	P024.C	0.0188
F024_CA010_VORT_Cell_121	P024.C	0.0187
F024_CA010_VORT_Cell_148	P024.C	0.0187
F024_CA010_VORT_Cell_42	P024.C	0.0187
F024_CA011_VORT_Cell_27	P024.C	0.0187
F024_CA011_VORT_Cell_57	P024.C	0.0186
F024_CA010_VORT_Cell_105	P024.C	0.0183
F024_CA011_VORT_Cell_37	P024.C	0.0181
F024_CA017_VORT_Cell_39	P024.C	0.0181
F024_CA011_VORT_Cell_104	P024.C	0.018
F024_CA012_VORT_Cell_13	P024.C	0.0178
F024_CA011_VORT_Cell_83	P024.C	0.0177
F024_CA012_VORT_Cell_12	P024.C	0.0177
F024_CA011_VORT_Cell_127	P024.C	0.0174
F024_CA017_VORT_Cell_15	P024.C	0.0173
F024_CA011_VORT_Cell_66	P024.C	0.017
F024_CA012_VORT_Cell_96	P024.C	0.017
F024_CA017_VORT_Cell_120	P024.C	0.0169
F024_CA010_VORT_Cell_84	P024.C	0.0168
F024_CA011_VORT_Cell_129	P024.C	0.0168
F024_CA017_VORT_Cell_102	P024.C	0.0168
F024_CA017_VORT_Cell_53	P024.C	0.0168
F024_CA010_VORT_Cell_53	P024.C	0.0167
F024_CA010_VORT_Cell_54	P024.C	0.0167
F024_CA017_VORT_Cell_86	P024.C	0.0167
F024_CA010_VORT_Cell_30	P024.C	0.0166
F024_CA010_VORT_Cell_32	P024.C	0.0166
F024_CA010_VORT_Cell_43	P024.C	0.0166
F024_CA011_VORT_Cell_110	P024.C	0.0166
F024_CA011_VORT_Cell_32	P024.C	0.0162
F024_CA012_VORT_Cell_42	P024.C	0.0162
F024_CA017_VORT_Cell_40	P024.C	0.0161
F024_CA010_VORT_Cell_133	P024.C	0.016
F024_CA010_VORT_Cell_112	P024.C	0.0159
F024_CA010_VORT_Cell_147	P024.C	0.0157
F024_CA012_VORT_Cell_23	P024.C	0.0157
F024_CA017_VORT_Cell_100	P024.C	0.0157
F024_CA011_VORT_Cell_31	P024.C	0.0155
F024_CA011_VORT_Cell_116	P024.C	0.0154
F024_CA012_VORT_Cell_77	P024.C	0.0154
F024_CA010_VORT_Cell_80	P024.C	0.0153
F024_CA010_VORT_Cell_69	P024.C	0.0152
F024_CA017_VORT_Cell_6	P024.C	0.0151
F024_CA010_VORT_Cell_73	P024.C	0.015
F024_CA012_VORT_Cell_72	P024.C	0.015
F024_CA010_VORT_Cell_138	P024.C	0.0147
F024_CA017_VORT_Cell_66	P024.C	0.0147
F024_CA010_VORT_Cell_38	P024.C	0.0145
F024_CA010_VORT_Cell_15	P024.C	0.0143
F024_CA010_VORT_Cell_70	P024.C	0.0142
F024_CA011_VORT_Cell_136	P024.C	0.0142
F024_CA017_VORT_Cell_34	P024.C	0.0142
F024_CA010_VORT_Cell_44	P024.C	0.0141
F024_CA010_VORT_Cell_61	P024.C	0.014
F024_CA017_VORT_Cell_25	P024.C	0.0135
F024_CA010_VORT_Cell_136	P024.C	0.0134
F024_CA010_VORT_Cell_106	P024.C	0.0133
F024_CA011_VORT_Cell_98	P024.C	0.0131
F024_CA012_VORT_Cell_16	P024.C	0.0131
F024_CA012_VORT_Cell_57	P024.C	0.0131
F024_CA010_VORT_Cell_17	P024.C	0.013
F024_CA017_VORT_Cell_92	P024.C	0.013
F024_CA011_VORT_Cell_89	P024.C	0.0128
F024_CA011_VORT_Cell_88	P024.C	0.0127
F024_CA012_VORT_Cell_62	P024.C	0.0127
F024_CA017_VORT_Cell_117	P024.C	0.0127
F024_CA010_VORT_Cell_10	P024.C	0.0126
F024_CA011_VORT_Cell_119	P024.C	0.0126
F024_CA010_VORT_Cell_126	P024.C	0.0125
F024_CA011_VORT_Cell_71	P024.C	0.0125
F024_CA017_VORT_Cell_98	P024.C	0.0125
F024_CA010_VORT_Cell_21	P024.C	0.0124
F024_CA010_VORT_Cell_91	P024.C	0.0122
F024_CA017_VORT_Cell_79	P024.C	0.0122
F024_CA017_VORT_Cell_78	P024.C	0.0121
F024_CA017_VORT_Cell_82	P024.C	0.0121
F024_CA010_VORT_Cell_16	P024.C	0.012
F024_CA017_VORT_Cell_22	P024.C	0.012
F024_CA010_VORT_Cell_36	P024.C	0.0119
F024_CA017_VORT_Cell_12	P024.C	0.0119
F024_CA010_VORT_Cell_140	P024.C	0.0118
F024_CA010_VORT_Cell_76	P024.C	0.0117
F024_CA010_VORT_Cell_34	P024.C	0.0115
F024_CA011_VORT_Cell_17	P024.C	0.0115
F024_CA012_VORT_Cell_27	P024.C	0.0115
F024_CA010_VORT_Cell_99	P024.C	0.0114
F024_CA011_VORT_Cell_140	P024.C	0.0114
F024_CA017_VORT_Cell_56	P024.C	0.0114
F024_CA010_VORT_Cell_127	P024.C	0.0113
F024_CA011_VORT_Cell_85	P024.C	0.0113
F024_CA010_VORT_Cell_101	P024.C	0.0112
F024_CA010_VORT_Cell_83	P024.C	0.0112
F024_CA010_VORT_Cell_116	P024.C	0.0111
F024_CA010_VORT_Cell_23	P024.C	0.011
F024_CA010_VORT_Cell_47	P024.C	0.0109
F024_CA012_VORT_Cell_93	P024.C	0.0108
F024_CA011_VORT_Cell_87	P024.C	0.0107
F024_CA012_VORT_Cell_76	P024.C	0.0105
F024_CA011_VORT_Cell_96	P024.C	0.0103
F024_CA010_VORT_Cell_119	P024.C	0.0102
F024_CA012_VORT_Cell_45	P024.C	0.0102
F024_CA012_VORT_Cell_49	P024.C	0.0102
F024_CA017_VORT_Cell_64	P024.C	0.0102
F024_CA010_VORT_Cell_134	P024.C	0.0101
F024_CA010_VORT_Cell_88	P024.C	0.0101
F024_CA011_VORT_Cell_54	P024.C	0.0101
F024_CA012_VORT_Cell_21	P024.C	0.01
F024_CA012_VORT_Cell_82	P024.C	0.01
F024_CA017_VORT_Cell_24	P024.C	0.01
F024_CA010_VORT_Cell_115	P024.C	0.0099
F024_CA017_VORT_Cell_104	P024.C	0.0099
F024_CA011_VORT_Cell_117	P024.C	0.0098
F024_CA011_VORT_Cell_122	P024.C	0.0098
F024_CA012_VORT_Cell_34	P024.C	0.0098
F024_CA012_VORT_Cell_47	P024.C	0.0098
F024_CA010_VORT_Cell_96	P024.C	0.0097
F024_CA011_VORT_Cell_55	P024.C	0.0097
F024_CA012_VORT_Cell_68	P024.C	0.0094
F024_CA017_VORT_Cell_73	P024.C	0.0091
F024_CA012_VORT_Cell_78	P024.C	0.0089
F024_CA010_VORT_Cell_12	P024.C	0.0088
F024_CA017_VORT_Cell_10	P024.C	0.0087
F024_CA011_VORT_Cell_48	P024.C	0.0086
F024_CA011_VORT_Cell_90	P024.C	0.0084
F024_CA010_VORT_Cell_50	P024.C	0.0082
F024_CA010_VORT_Cell_139	P024.C	0.0081
F024_CA017_VORT_Cell_65	P024.C	0.0081
F024_CA010_VORT_Cell_51	P024.C	0.0078
F024_CA011_VORT_Cell_23	P024.C	0.0077
F024_CA017_VORT_Cell_58	P024.C	0.0077
F024_CA011_VORT_Cell_97	P024.C	0.0075
F024_CA011_VORT_Cell_9	P024.C	0.0073
F024_CA017_VORT_Cell_23	P024.C	0.0073
F024_CA017_VORT_Cell_50	P024.C	0.0073
F024_CA010_VORT_Cell_142	P024.C	0.0072
F024_CA010_VORT_Cell_63	P024.C	0.0072
F024_CA010_VORT_Cell_152	P024.C	0.0071
F024_CA011_VORT_Cell_47	P024.C	0.0069
F024_CA017_VORT_Cell_115	P024.C	0.0068
F024_CA010_VORT_Cell_85	P024.C	0.0067
F024_CA017_VORT_Cell_8	P024.C	0.0067
F024_CA010_VORT_Cell_124	P024.C	0.0066
F024_CA010_VORT_Cell_104	P024.C	0.0065
F024_CA011_VORT_Cell_102	P024.C	0.0065
F024_CA012_VORT_Cell_80	P024.C	0.006
F024_CA010_VORT_Cell_68	P024.C	0.0058
F024_CA017_VORT_Cell_106	P024.C	0.0054
F024_CA011_VORT_Cell_114	P024.C	0.0053
F024_CA017_VORT_Cell_119	P024.C	0.0053
F024_CA017_VORT_Cell_28	P024.C	0.0053
F024_CA017_VORT_Cell_96	P024.C	0.0053
F024_CA017_VORT_Cell_97	P024.C	0.005
F024_CA012_VORT_Cell_79	P024.C	0.0048
F024_CA017_VORT_Cell_45	P024.C	0.0047
F024_CA017_VORT_Cell_47	P024.C	0.0047
F024_CA011_VORT_Cell_95	P024.C	0.0046
F024_CA017_VORT_Cell_91	P024.C	0.0046
F024_CA011_VORT_Cell_24	P024.C	0.0045
F024_CA012_VORT_Cell_14	P024.C	0.0044
F024_CA017_VORT_Cell_107	P024.C	0.0044
F024_CA011_VORT_Cell_29	P024.C	0.0043
F024_CA012_VORT_Cell_24	P024.C	0.0043
F024_CA010_VORT_Cell_33	P024.C	0.0036
F024_CA011_VORT_Cell_93	P024.C	0.0035
F024_CA010_VORT_Cell_98	P024.C	0.0032
F024_CA017_VORT_Cell_72	P024.C	0.0031
F024_CA017_VORT_Cell_76	P024.C	0.003
F024_CA011_VORT_Cell_105	P024.C	0.0028
F024_CA010_VORT_Cell_135	P024.C	0.0027
F024_CA017_VORT_Cell_29	P024.C	0.0027
F024_CA011_VORT_Cell_6	P024.C	0.0025
F024_CA011_VORT_Cell_62	P024.C	0.0025
F024_CA010_VORT_Cell_137	P024.C	0.0024
F024_CA011_VORT_Cell_14	P024.C	0.0023
F024_CA011_VORT_Cell_75	P024.C	0.0023
F024_CA017_VORT_Cell_43	P024.C	0.0023
F024_CA017_VORT_Cell_93	P024.C	0.0022
F024_CA017_VORT_Cell_27	P024.C	0.002
F024_CA010_VORT_Cell_81	P024.C	0.0019
F024_CA010_VORT_Cell_111	P024.C	0.0017
F024_CA012_VORT_Cell_28	P024.C	0.0017
F024_CA010_VORT_Cell_59	P024.C	0.0016
F024_CA010_VORT_Cell_64	P024.C	0.0011
F024_CA011_VORT_Cell_106	P024.C	0.0009
F024_CA017_VORT_Cell_103	P024.C	0.0009
F024_CA017_VORT_Cell_105	P024.C	0.0004
F024_CA011_VORT_Cell_39	P024.C	0.0001
F024_CA011_VORT_Cell_107	P024.C	-0.0002
F024_CA017_VORT_Cell_61	P024.C	-0.0002
F024_CA017_VORT_Cell_81	P024.C	-0.0005
F024_CA010_VORT_Cell_117	P024.C	-0.0008
F024_CA017_VORT_Cell_55	P024.C	-0.0008
F024_CA017_VORT_Cell_118	P024.C	-0.001
F024_CA011_VORT_Cell_131	P024.C	-0.0013
F024_CA017_VORT_Cell_108	P024.C	-0.0015
F024_CA017_VORT_Cell_59	P024.C	-0.0015
F024_CA011_VORT_Cell_72	P024.C	-0.0016
F024_CA017_VORT_Cell_48	P024.C	-0.0016
F024_CA017_VORT_Cell_60	P024.C	-0.0017
F024_CA017_VORT_Cell_35	P024.C	-0.0023
F024_CA012_VORT_Cell_59	P024.C	-0.0026
F024_CA017_VORT_Cell_111	P024.C	-0.0027
F024_CA012_VORT_Cell_94	P024.C	-0.0029
F024_CA017_VORT_Cell_114	P024.C	-0.003
F024_CA010_VORT_Cell_22	P024.C	-0.0032
F024_CA012_VORT_Cell_35	P024.C	-0.0032
F024_CA010_VORT_Cell_45	P024.C	-0.0034
F024_CA012_VORT_Cell_51	P024.C	-0.0035
F024_CA017_VORT_Cell_113	P024.C	-0.0036
F024_CA017_VORT_Cell_19	P024.C	-0.0038
F024_CA011_VORT_Cell_40	P024.C	-0.0039
F024_CA017_VORT_Cell_87	P024.C	-0.0039
F024_CA012_VORT_Cell_39	P024.C	-0.0041
F024_CA017_VORT_Cell_75	P024.C	-0.0041
F024_CA012_VORT_Cell_40	P024.C	-0.0046
F024_CA017_VORT_Cell_74	P024.C	-0.0046
F024_CA017_VORT_Cell_112	P024.C	-0.005
F024_CA017_VORT_Cell_7	P024.C	-0.0051
F024_CA010_VORT_Cell_95	P024.C	-0.0054
F024_CA011_VORT_Cell_41	P024.C	-0.0054
F024_CA017_VORT_Cell_14	P024.C	-0.0055
F024_CA017_VORT_Cell_37	P024.C	-0.0055
F024_CA017_VORT_Cell_77	P024.C	-0.0055
F024_CA017_VORT_Cell_110	P024.C	-0.0058
F024_CA017_VORT_Cell_30	P024.C	-0.006
F024_CA017_VORT_Cell_18	P024.C	-0.0064
F024_CA011_VORT_Cell_115	P024.C	-0.0065
F024_CA017_VORT_Cell_16	P024.C	-0.0066
F024_CA017_VORT_Cell_17	P024.C	-0.0067
F024_CA017_VORT_Cell_42	P024.C	-0.0067
F024_CA012_VORT_Cell_41	P024.C	-0.007
F024_CA011_VORT_Cell_28	P024.C	-0.0072
F024_CA012_VORT_Cell_22	P024.C	-0.0074
F024_CA012_VORT_Cell_26	P024.C	-0.0077
F024_CA017_VORT_Cell_57	P024.C	-0.0079
F024_CA012_VORT_Cell_20	P024.C	-0.0083
F024_CA011_VORT_Cell_132	P024.C	-0.0087
F024_CA017_VORT_Cell_49	P024.C	-0.0087
F024_CA011_VORT_Cell_67	P024.C	-0.0099
F024_CA017_VORT_Cell_44	P024.C	-0.0099
F024_CA017_VORT_Cell_52	P024.C	-0.0101
F024_CA017_VORT_Cell_116	P024.C	-0.0102
F024_CA017_VORT_Cell_80	P024.C	-0.0104
F024_CA017_VORT_Cell_31	P024.C	-0.0106
F024_CA011_VORT_Cell_128	P024.C	-0.0111
F024_CA017_VORT_Cell_109	P024.C	-0.0121
F024_CA010_VORT_Cell_113	P024.C	-0.0122
F024_CA011_VORT_Cell_51	P024.C	-0.0122
F024_CA012_VORT_Cell_44	P024.C	-0.0125
F024_CA011_VORT_Cell_38	P024.C	-0.013
F024_CA011_VORT_Cell_69	P024.C	-0.0135
F024_CA017_VORT_Cell_99	P024.C	-0.0136
F024_CA017_VORT_Cell_11	P024.C	-0.0142
F024_CA010_VORT_Cell_49	P024.C	-0.0149
F024_CA011_VORT_Cell_74	P024.C	-0.015
F024_CA017_VORT_Cell_13	P024.C	-0.0151
F024_CA011_VORT_Cell_118	P024.C	-0.0152
F024_CA017_VORT_Cell_51	P024.C	-0.0161
F024_CA017_VORT_Cell_36	P024.C	-0.0173
F024_CA011_VORT_Cell_68	P024.C	-0.0177
F024_CA017_VORT_Cell_84	P024.C	-0.0179
F024_CA012_VORT_Cell_46	P024.C	-0.018
F024_CA017_VORT_Cell_46	P024.C	-0.0184
F024_CA017_VORT_Cell_26	P024.C	-0.0187
F024_CA010_VORT_Cell_100	P024.C	-0.0199
F024_CA012_VORT_Cell_15	P024.C	-0.0206
F024_CA017_VORT_Cell_89	P024.C	-0.0215
F024_CA012_VORT_Cell_43	P024.C	-0.0226
F024_CA017_VORT_Cell_32	P024.C	-0.0236
F024_CA011_VORT_Cell_36	P024.C	-0.0237
F024_CA012_VORT_Cell_17	P024.C	-0.0237
F024_CA017_VORT_Cell_94	P024.C	-0.0267
F024_CA017_VORT_Cell_95	P024.C	-0.0284
F024_CA017_VORT_Cell_70	P024.C	-0.0357
F024_CA012_VORT_Cell_81	P024.C	-0.0466
F040_CA008_VORT_Cell_10	P040.C	0.3005
F040_CA007_VORT_Cell_16	P040.C	0.29
F040_CA006_VORT_Cell_43	P040.C	0.2256
F040_CA007_VORT_Cell_6	P040.C	0.1685
F040_CA007_VORT_Cell_33	P040.C	0.161
F040_CA008_VORT_Cell_90	P040.C	0.1491
F040_CA006_VORT_Cell_50	P040.C	0.1443
F040_CA008_VORT_Cell_46	P040.C	0.1341
F040_CA008_VORT_Cell_87	P040.C	0.1324
F040_CA006_VORT_Cell_54	P040.C	0.1258
F040_CA007_VORT_Cell_10	P040.C	0.1243
F040_CA008_VORT_Cell_50	P040.C	0.123
F040_CA007_VORT_Cell_17	P040.C	0.12
F040_CA007_VORT_Cell_58	P040.C	0.1151
F040_CA007_VORT_Cell_71	P040.C	0.1138
F040_CA008_VORT_Cell_98	P040.C	0.1131
F040_CA007_VORT_Cell_38	P040.C	0.1
F040_CA008_VORT_Cell_68	P040.C	0.099
F040_CA003_VORT_Cell_32	P040.C	0.0989
F040_CA007_VORT_Cell_26	P040.C	0.0987
F040_CA002_VORT_Cell_30	P040.C	0.0976
F040_CA006_VORT_Cell_46	P040.C	0.097
F040_CA007_VORT_Cell_7	P040.C	0.0962
F040_CA008_VORT_Cell_67	P040.C	0.095
F040_CA003_VORT_Cell_111	P040.C	0.0933
F040_CA007_VORT_Cell_59	P040.C	0.091
F040_CA003_VORT_Cell_13	P040.C	0.0878
F040_CA007_VORT_Cell_57	P040.C	0.0849
F040_CA002_VORT_Cell_22	P040.C	0.083
F040_CA008_VORT_Cell_93	P040.C	0.0819
F040_CA007_VORT_Cell_11	P040.C	0.0815
F040_CA007_VORT_Cell_8	P040.C	0.0806
F040_CA007_VORT_Cell_25	P040.C	0.0796
F040_CA006_VORT_Cell_61	P040.C	0.0788
F040_CA008_VORT_Cell_13	P040.C	0.0784
F040_CA006_VORT_Cell_89	P040.C	0.0782
F040_CA006_VORT_Cell_97	P040.C	0.0771
F040_CA001_VORT_Cell_94	P040.C	0.077
F040_CA007_VORT_Cell_70	P040.C	0.0754
F040_CA002_VORT_Cell_11	P040.C	0.0752
F040_CA001_VORT_Cell_158	P040.C	0.0739
F040_CA007_VORT_Cell_42	P040.C	0.0731
F040_CA002_VORT_Cell_7	P040.C	0.0725
F040_CA006_VORT_Cell_64	P040.C	0.0725
F040_CA008_VORT_Cell_91	P040.C	0.0716
F040_CA008_VORT_Cell_65	P040.C	0.0712
F040_CA002_VORT_Cell_82	P040.C	0.0704
F040_CA003_VORT_Cell_42	P040.C	0.0703
F040_CA008_VORT_Cell_19	P040.C	0.0694
F040_CA007_VORT_Cell_50	P040.C	0.0692
F040_CA008_VORT_Cell_38	P040.C	0.0682
F040_CA002_VORT_Cell_35	P040.C	0.0674
F040_CA008_VORT_Cell_92	P040.C	0.0662
F040_CA007_VORT_Cell_19	P040.C	0.0657
F040_CA007_VORT_Cell_22	P040.C	0.0654
F040_CA003_VORT_Cell_67	P040.C	0.0647
F040_CA003_VORT_Cell_11	P040.C	0.0642
F040_CA003_VORT_Cell_52	P040.C	0.0642
F040_CA006_VORT_Cell_60	P040.C	0.0632
F040_CA008_VORT_Cell_21	P040.C	0.0631
F040_CA003_VORT_Cell_26	P040.C	0.0628
F040_CA008_VORT_Cell_89	P040.C	0.0626
F040_CA006_VORT_Cell_67	P040.C	0.0624
F040_CA006_VORT_Cell_16	P040.C	0.0622
F040_CA006_VORT_Cell_18	P040.C	0.0622
F040_CA006_VORT_Cell_13	P040.C	0.0617
F040_CA002_VORT_Cell_40	P040.C	0.0615
F040_CA008_VORT_Cell_64	P040.C	0.0613
F040_CA006_VORT_Cell_8	P040.C	0.0612
F040_CA007_VORT_Cell_62	P040.C	0.0606
F040_CA008_VORT_Cell_47	P040.C	0.0605
F040_CA006_VORT_Cell_7	P040.C	0.0604
F040_CA003_VORT_Cell_121	P040.C	0.06
F040_CA008_VORT_Cell_84	P040.C	0.0599
F040_CA003_VORT_Cell_63	P040.C	0.0598
F040_CA002_VORT_Cell_63	P040.C	0.0586
F040_CA003_VORT_Cell_82	P040.C	0.0586
F040_CA003_VORT_Cell_110	P040.C	0.0574
F040_CA008_VORT_Cell_57	P040.C	0.0574
F040_CA008_VORT_Cell_52	P040.C	0.0572
F040_CA003_VORT_Cell_106	P040.C	0.057
F040_CA003_VORT_Cell_98	P040.C	0.0569
F040_CA003_VORT_Cell_71	P040.C	0.0568
F040_CA003_VORT_Cell_80	P040.C	0.0562
F040_CA008_VORT_Cell_8	P040.C	0.0558
F040_CA008_VORT_Cell_86	P040.C	0.0558
F040_CA008_VORT_Cell_63	P040.C	0.0557
F040_CA001_VORT_Cell_16	P040.C	0.0553
F040_CA006_VORT_Cell_9	P040.C	0.0553
F040_CA003_VORT_Cell_61	P040.C	0.0552
F040_CA001_VORT_Cell_11	P040.C	0.0549
F040_CA006_VORT_Cell_66	P040.C	0.0547
F040_CA006_VORT_Cell_70	P040.C	0.0546
F040_CA007_VORT_Cell_40	P040.C	0.0546
F040_CA002_VORT_Cell_23	P040.C	0.0545
F040_CA003_VORT_Cell_25	P040.C	0.0543
F040_CA008_VORT_Cell_59	P040.C	0.054
F040_CA007_VORT_Cell_30	P040.C	0.0539
F040_CA007_VORT_Cell_72	P040.C	0.0536
F040_CA007_VORT_Cell_47	P040.C	0.0534
F040_CA008_VORT_Cell_77	P040.C	0.0532
F040_CA008_VORT_Cell_79	P040.C	0.0532
F040_CA006_VORT_Cell_59	P040.C	0.053
F040_CA006_VORT_Cell_58	P040.C	0.0523
F040_CA003_VORT_Cell_35	P040.C	0.0518
F040_CA007_VORT_Cell_65	P040.C	0.0518
F040_CA007_VORT_Cell_21	P040.C	0.0517
F040_CA006_VORT_Cell_56	P040.C	0.0516
F040_CA007_VORT_Cell_69	P040.C	0.0515
F040_CA002_VORT_Cell_31	P040.C	0.0513
F040_CA007_VORT_Cell_66	P040.C	0.0511
F040_CA001_VORT_Cell_48	P040.C	0.0505
F040_CA003_VORT_Cell_48	P040.C	0.0503
F040_CA002_VORT_Cell_32	P040.C	0.0501
F040_CA007_VORT_Cell_55	P040.C	0.0498
F040_CA007_VORT_Cell_54	P040.C	0.0497
F040_CA003_VORT_Cell_96	P040.C	0.0495
F040_CA002_VORT_Cell_57	P040.C	0.0494
F040_CA006_VORT_Cell_84	P040.C	0.0492
F040_CA002_VORT_Cell_76	P040.C	0.0488
F040_CA002_VORT_Cell_37	P040.C	0.0487
F040_CA008_VORT_Cell_32	P040.C	0.0487
F040_CA003_VORT_Cell_116	P040.C	0.0483
F040_CA007_VORT_Cell_23	P040.C	0.0482
F040_CA002_VORT_Cell_10	P040.C	0.0477
F040_CA006_VORT_Cell_35	P040.C	0.0476
F040_CA002_VORT_Cell_6	P040.C	0.0472
F040_CA002_VORT_Cell_86	P040.C	0.0472
F040_CA007_VORT_Cell_18	P040.C	0.047
F040_CA007_VORT_Cell_20	P040.C	0.0469
F040_CA006_VORT_Cell_71	P040.C	0.0468
F040_CA002_VORT_Cell_16	P040.C	0.0466
F040_CA002_VORT_Cell_61	P040.C	0.0466
F040_CA008_VORT_Cell_78	P040.C	0.0465
F040_CA006_VORT_Cell_6	P040.C	0.0464
F040_CA006_VORT_Cell_80	P040.C	0.0464
F040_CA006_VORT_Cell_23	P040.C	0.0461
F040_CA002_VORT_Cell_60	P040.C	0.0459
F040_CA003_VORT_Cell_49	P040.C	0.0459
F040_CA001_VORT_Cell_63	P040.C	0.0458
F040_CA007_VORT_Cell_32	P040.C	0.0458
F040_CA001_VORT_Cell_67	P040.C	0.0457
F040_CA001_VORT_Cell_85	P040.C	0.0455
F040_CA003_VORT_Cell_95	P040.C	0.0455
F040_CA008_VORT_Cell_9	P040.C	0.0454
F040_CA006_VORT_Cell_73	P040.C	0.0452
F040_CA003_VORT_Cell_86	P040.C	0.0451
F040_CA007_VORT_Cell_63	P040.C	0.0449
F040_CA002_VORT_Cell_74	P040.C	0.0445
F040_CA001_VORT_Cell_97	P040.C	0.0443
F040_CA006_VORT_Cell_82	P040.C	0.0441
F040_CA007_VORT_Cell_9	P040.C	0.0441
F040_CA006_VORT_Cell_63	P040.C	0.0436
F040_CA001_VORT_Cell_136	P040.C	0.0435
F040_CA002_VORT_Cell_51	P040.C	0.0434
F040_CA007_VORT_Cell_68	P040.C	0.0434
F040_CA002_VORT_Cell_19	P040.C	0.0433
F040_CA006_VORT_Cell_20	P040.C	0.0432
F040_CA008_VORT_Cell_41	P040.C	0.043
F040_CA007_VORT_Cell_13	P040.C	0.0426
F040_CA007_VORT_Cell_61	P040.C	0.0426
F040_CA008_VORT_Cell_34	P040.C	0.0426
F040_CA008_VORT_Cell_82	P040.C	0.042
F040_CA007_VORT_Cell_34	P040.C	0.0419
F040_CA007_VORT_Cell_56	P040.C	0.0419
F040_CA002_VORT_Cell_79	P040.C	0.0417
F040_CA003_VORT_Cell_30	P040.C	0.0416
F040_CA007_VORT_Cell_53	P040.C	0.0416
F040_CA008_VORT_Cell_23	P040.C	0.0416
F040_CA002_VORT_Cell_73	P040.C	0.0414
F040_CA008_VORT_Cell_83	P040.C	0.0412
F040_CA006_VORT_Cell_28	P040.C	0.0411
F040_CA003_VORT_Cell_115	P040.C	0.0405
F040_CA003_VORT_Cell_56	P040.C	0.0403
F040_CA003_VORT_Cell_59	P040.C	0.0403
F040_CA007_VORT_Cell_29	P040.C	0.0402
F040_CA001_VORT_Cell_155	P040.C	0.04
F040_CA001_VORT_Cell_102	P040.C	0.0395
F040_CA003_VORT_Cell_33	P040.C	0.039
F040_CA003_VORT_Cell_64	P040.C	0.039
F040_CA003_VORT_Cell_44	P040.C	0.0389
F040_CA002_VORT_Cell_43	P040.C	0.0388
F040_CA002_VORT_Cell_62	P040.C	0.0388
F040_CA001_VORT_Cell_119	P040.C	0.0386
F040_CA003_VORT_Cell_37	P040.C	0.0385
F040_CA001_VORT_Cell_145	P040.C	0.0383
F040_CA007_VORT_Cell_73	P040.C	0.0383
F040_CA003_VORT_Cell_65	P040.C	0.0382
F040_CA007_VORT_Cell_36	P040.C	0.0378
F040_CA007_VORT_Cell_49	P040.C	0.0377
F040_CA006_VORT_Cell_47	P040.C	0.0375
F040_CA006_VORT_Cell_49	P040.C	0.0371
F040_CA002_VORT_Cell_69	P040.C	0.037
F040_CA002_VORT_Cell_81	P040.C	0.0367
F040_CA003_VORT_Cell_114	P040.C	0.0367
F040_CA007_VORT_Cell_52	P040.C	0.0367
F040_CA001_VORT_Cell_33	P040.C	0.0365
F040_CA006_VORT_Cell_87	P040.C	0.0365
F040_CA003_VORT_Cell_66	P040.C	0.0364
F040_CA008_VORT_Cell_66	P040.C	0.0363
F040_CA002_VORT_Cell_75	P040.C	0.0362
F040_CA001_VORT_Cell_131	P040.C	0.0361
F040_CA003_VORT_Cell_55	P040.C	0.0361
F040_CA006_VORT_Cell_42	P040.C	0.0361
F040_CA008_VORT_Cell_25	P040.C	0.0361
F040_CA002_VORT_Cell_21	P040.C	0.0357
F040_CA008_VORT_Cell_60	P040.C	0.0357
F040_CA008_VORT_Cell_53	P040.C	0.0356
F040_CA002_VORT_Cell_41	P040.C	0.0354
F040_CA001_VORT_Cell_88	P040.C	0.0353
F040_CA006_VORT_Cell_11	P040.C	0.0352
F040_CA006_VORT_Cell_33	P040.C	0.0348
F040_CA006_VORT_Cell_78	P040.C	0.0345
F040_CA002_VORT_Cell_38	P040.C	0.0344
F040_CA002_VORT_Cell_53	P040.C	0.0343
F040_CA002_VORT_Cell_28	P040.C	0.0342
F040_CA008_VORT_Cell_40	P040.C	0.0341
F040_CA002_VORT_Cell_54	P040.C	0.0339
F040_CA007_VORT_Cell_64	P040.C	0.0338
F040_CA003_VORT_Cell_90	P040.C	0.0337
F040_CA003_VORT_Cell_94	P040.C	0.0336
F040_CA006_VORT_Cell_96	P040.C	0.0334
F040_CA003_VORT_Cell_57	P040.C	0.0333
F040_CA003_VORT_Cell_87	P040.C	0.033
F040_CA007_VORT_Cell_51	P040.C	0.0328
F040_CA001_VORT_Cell_148	P040.C	0.0324
F040_CA001_VORT_Cell_47	P040.C	0.0324
F040_CA003_VORT_Cell_46	P040.C	0.0324
F040_CA001_VORT_Cell_81	P040.C	0.0323
F040_CA006_VORT_Cell_12	P040.C	0.0322
F040_CA008_VORT_Cell_33	P040.C	0.0321
F040_CA003_VORT_Cell_88	P040.C	0.032
F040_CA006_VORT_Cell_41	P040.C	0.0318
F040_CA003_VORT_Cell_112	P040.C	0.0315
F040_CA006_VORT_Cell_48	P040.C	0.0312
F040_CA007_VORT_Cell_60	P040.C	0.0312
F040_CA008_VORT_Cell_56	P040.C	0.0312
F040_CA003_VORT_Cell_93	P040.C	0.0311
F040_CA006_VORT_Cell_72	P040.C	0.0311
F040_CA003_VORT_Cell_81	P040.C	0.0309
F040_CA001_VORT_Cell_147	P040.C	0.0308
F040_CA003_VORT_Cell_34	P040.C	0.0308
F040_CA007_VORT_Cell_39	P040.C	0.0308
F040_CA006_VORT_Cell_98	P040.C	0.0307
F040_CA003_VORT_Cell_17	P040.C	0.0306
F040_CA007_VORT_Cell_46	P040.C	0.0306
F040_CA001_VORT_Cell_160	P040.C	0.0304
F040_CA002_VORT_Cell_48	P040.C	0.0304
F040_CA003_VORT_Cell_102	P040.C	0.0304
F040_CA003_VORT_Cell_78	P040.C	0.0303
F040_CA006_VORT_Cell_10	P040.C	0.0303
F040_CA006_VORT_Cell_27	P040.C	0.0301
F040_CA002_VORT_Cell_66	P040.C	0.0297
F040_CA007_VORT_Cell_44	P040.C	0.0297
F040_CA003_VORT_Cell_41	P040.C	0.0295
F040_CA003_VORT_Cell_108	P040.C	0.0294
F040_CA006_VORT_Cell_30	P040.C	0.0293
F040_CA007_VORT_Cell_35	P040.C	0.0293
F040_CA006_VORT_Cell_24	P040.C	0.0292
F040_CA001_VORT_Cell_100	P040.C	0.0291
F040_CA006_VORT_Cell_94	P040.C	0.029
F040_CA003_VORT_Cell_12	P040.C	0.0285
F040_CA008_VORT_Cell_7	P040.C	0.0281
F040_CA006_VORT_Cell_36	P040.C	0.028
F040_CA006_VORT_Cell_68	P040.C	0.0279
F040_CA006_VORT_Cell_85	P040.C	0.0279
F040_CA002_VORT_Cell_87	P040.C	0.0277
F040_CA006_VORT_Cell_37	P040.C	0.0276
F040_CA002_VORT_Cell_52	P040.C	0.0274
F040_CA008_VORT_Cell_17	P040.C	0.0274
F040_CA008_VORT_Cell_22	P040.C	0.0274
F040_CA007_VORT_Cell_43	P040.C	0.0272
F040_CA001_VORT_Cell_51	P040.C	0.0271
F040_CA002_VORT_Cell_14	P040.C	0.027
F040_CA001_VORT_Cell_56	P040.C	0.0269
F040_CA001_VORT_Cell_12	P040.C	0.0266
F040_CA003_VORT_Cell_27	P040.C	0.0265
F040_CA001_VORT_Cell_70	P040.C	0.0264
F040_CA002_VORT_Cell_71	P040.C	0.0264
F040_CA001_VORT_Cell_17	P040.C	0.0263
F040_CA003_VORT_Cell_60	P040.C	0.0262
F040_CA002_VORT_Cell_77	P040.C	0.0261
F040_CA001_VORT_Cell_130	P040.C	0.026
F040_CA001_VORT_Cell_89	P040.C	0.0258
F040_CA003_VORT_Cell_36	P040.C	0.0258
F040_CA001_VORT_Cell_82	P040.C	0.0257
F040_CA003_VORT_Cell_15	P040.C	0.0256
F040_CA006_VORT_Cell_55	P040.C	0.0256
F040_CA002_VORT_Cell_42	P040.C	0.0255
F040_CA006_VORT_Cell_76	P040.C	0.0248
F040_CA007_VORT_Cell_31	P040.C	0.0247
F040_CA003_VORT_Cell_20	P040.C	0.0246
F040_CA006_VORT_Cell_69	P040.C	0.0243
F040_CA001_VORT_Cell_14	P040.C	0.024
F040_CA008_VORT_Cell_37	P040.C	0.024
F040_CA001_VORT_Cell_55	P040.C	0.0238
F040_CA007_VORT_Cell_41	P040.C	0.0238
F040_CA001_VORT_Cell_28	P040.C	0.0235
F040_CA002_VORT_Cell_9	P040.C	0.0235
F040_CA001_VORT_Cell_99	P040.C	0.0234
F040_CA006_VORT_Cell_90	P040.C	0.0233
F040_CA002_VORT_Cell_34	P040.C	0.0227
F040_CA003_VORT_Cell_77	P040.C	0.0226
F040_CA006_VORT_Cell_34	P040.C	0.0226
F040_CA002_VORT_Cell_59	P040.C	0.0225
F040_CA006_VORT_Cell_79	P040.C	0.0225
F040_CA003_VORT_Cell_54	P040.C	0.0222
F040_CA008_VORT_Cell_20	P040.C	0.0222
F040_CA002_VORT_Cell_15	P040.C	0.0221
F040_CA002_VORT_Cell_45	P040.C	0.0221
F040_CA006_VORT_Cell_65	P040.C	0.022
F040_CA001_VORT_Cell_32	P040.C	0.0218
F040_CA003_VORT_Cell_91	P040.C	0.0218
F040_CA003_VORT_Cell_58	P040.C	0.0215
F040_CA006_VORT_Cell_21	P040.C	0.0214
F040_CA006_VORT_Cell_25	P040.C	0.0214
F040_CA003_VORT_Cell_104	P040.C	0.0213
F040_CA008_VORT_Cell_51	P040.C	0.021
F040_CA003_VORT_Cell_62	P040.C	0.0207
F040_CA003_VORT_Cell_68	P040.C	0.0205
F040_CA006_VORT_Cell_62	P040.C	0.0205
F040_CA008_VORT_Cell_36	P040.C	0.0203
F040_CA007_VORT_Cell_48	P040.C	0.0199
F040_CA006_VORT_Cell_93	P040.C	0.0198
F040_CA007_VORT_Cell_28	P040.C	0.0197
F040_CA008_VORT_Cell_95	P040.C	0.0196
F040_CA001_VORT_Cell_68	P040.C	0.0195
F040_CA002_VORT_Cell_50	P040.C	0.0195
F040_CA002_VORT_Cell_18	P040.C	0.0189
F040_CA008_VORT_Cell_54	P040.C	0.0189
F040_CA003_VORT_Cell_21	P040.C	0.0183
F040_CA006_VORT_Cell_53	P040.C	0.0183
F040_CA001_VORT_Cell_98	P040.C	0.0181
F040_CA001_VORT_Cell_134	P040.C	0.018
F040_CA001_VORT_Cell_135	P040.C	0.018
F040_CA002_VORT_Cell_20	P040.C	0.0177
F040_CA001_VORT_Cell_140	P040.C	0.0176
F040_CA006_VORT_Cell_32	P040.C	0.0176
F040_CA002_VORT_Cell_44	P040.C	0.0175
F040_CA003_VORT_Cell_16	P040.C	0.0175
F040_CA006_VORT_Cell_86	P040.C	0.0174
F040_CA001_VORT_Cell_59	P040.C	0.0172
F040_CA001_VORT_Cell_78	P040.C	0.0172
F040_CA006_VORT_Cell_40	P040.C	0.0166
F040_CA008_VORT_Cell_49	P040.C	0.0165
F040_CA003_VORT_Cell_18	P040.C	0.0164
F040_CA001_VORT_Cell_150	P040.C	0.0163
F040_CA001_VORT_Cell_143	P040.C	0.016
F040_CA003_VORT_Cell_113	P040.C	0.016
F040_CA003_VORT_Cell_47	P040.C	0.016
F040_CA008_VORT_Cell_45	P040.C	0.0159
F040_CA003_VORT_Cell_99	P040.C	0.0157
F040_CA006_VORT_Cell_15	P040.C	0.0157
F040_CA001_VORT_Cell_54	P040.C	0.0155
F040_CA003_VORT_Cell_24	P040.C	0.0154
F040_CA001_VORT_Cell_120	P040.C	0.015
F040_CA003_VORT_Cell_6	P040.C	0.0148
F040_CA006_VORT_Cell_92	P040.C	0.0147
F040_CA008_VORT_Cell_18	P040.C	0.0146
F040_CA006_VORT_Cell_91	P040.C	0.0145
F040_CA003_VORT_Cell_28	P040.C	0.0144
F040_CA001_VORT_Cell_149	P040.C	0.0139
F040_CA006_VORT_Cell_77	P040.C	0.0139
F040_CA003_VORT_Cell_40	P040.C	0.0138
F040_CA001_VORT_Cell_21	P040.C	0.0136
F040_CA006_VORT_Cell_51	P040.C	0.0136
F040_CA006_VORT_Cell_52	P040.C	0.0133
F040_CA006_VORT_Cell_38	P040.C	0.0132
F040_CA001_VORT_Cell_125	P040.C	0.013
F040_CA008_VORT_Cell_39	P040.C	0.0128
F040_CA003_VORT_Cell_29	P040.C	0.0125
F040_CA007_VORT_Cell_27	P040.C	0.0124
F040_CA006_VORT_Cell_22	P040.C	0.0121
F040_CA001_VORT_Cell_61	P040.C	0.0119
F040_CA003_VORT_Cell_14	P040.C	0.0119
F040_CA001_VORT_Cell_36	P040.C	0.0118
F040_CA001_VORT_Cell_109	P040.C	0.0116
F040_CA001_VORT_Cell_104	P040.C	0.0113
F040_CA003_VORT_Cell_51	P040.C	0.0109
F040_CA006_VORT_Cell_83	P040.C	0.0109
F040_CA003_VORT_Cell_10	P040.C	0.0108
F040_CA003_VORT_Cell_100	P040.C	0.0107
F040_CA001_VORT_Cell_66	P040.C	0.0105
F040_CA001_VORT_Cell_146	P040.C	0.0104
F040_CA006_VORT_Cell_88	P040.C	0.0104
F040_CA002_VORT_Cell_36	P040.C	0.0102
F040_CA003_VORT_Cell_85	P040.C	0.0102
F040_CA007_VORT_Cell_45	P040.C	0.0101
F040_CA003_VORT_Cell_23	P040.C	0.01
F040_CA006_VORT_Cell_45	P040.C	0.0099
F040_CA001_VORT_Cell_30	P040.C	0.0094
F040_CA001_VORT_Cell_57	P040.C	0.0093
F040_CA007_VORT_Cell_67	P040.C	0.0093
F040_CA001_VORT_Cell_101	P040.C	0.0092
F040_CA003_VORT_Cell_103	P040.C	0.0092
F040_CA001_VORT_Cell_156	P040.C	0.0089
F040_CA001_VORT_Cell_44	P040.C	0.0089
F040_CA002_VORT_Cell_55	P040.C	0.0089
F040_CA003_VORT_Cell_73	P040.C	0.0089
F040_CA001_VORT_Cell_20	P040.C	0.0088
F040_CA006_VORT_Cell_17	P040.C	0.0086
F040_CA002_VORT_Cell_24	P040.C	0.0085
F040_CA008_VORT_Cell_94	P040.C	0.0081
F040_CA002_VORT_Cell_83	P040.C	0.008
F040_CA008_VORT_Cell_44	P040.C	0.0079
F040_CA001_VORT_Cell_91	P040.C	0.0078
F040_CA001_VORT_Cell_15	P040.C	0.0076
F040_CA001_VORT_Cell_23	P040.C	0.007
F040_CA003_VORT_Cell_79	P040.C	0.0064
F040_CA007_VORT_Cell_12	P040.C	0.0063
F040_CA006_VORT_Cell_44	P040.C	0.0061
F040_CA001_VORT_Cell_34	P040.C	0.0056
F040_CA001_VORT_Cell_96	P040.C	0.0056
F040_CA001_VORT_Cell_18	P040.C	0.0054
F040_CA008_VORT_Cell_26	P040.C	0.0053
F040_CA003_VORT_Cell_50	P040.C	0.0047
F040_CA001_VORT_Cell_52	P040.C	0.0046
F040_CA001_VORT_Cell_157	P040.C	0.0044
F040_CA002_VORT_Cell_17	P040.C	0.0037
F040_CA001_VORT_Cell_76	P040.C	0.0036
F040_CA006_VORT_Cell_39	P040.C	0.0036
F040_CA001_VORT_Cell_80	P040.C	0.0035
F040_CA001_VORT_Cell_60	P040.C	0.0031
F040_CA001_VORT_Cell_77	P040.C	0.0029
F040_CA003_VORT_Cell_7	P040.C	0.0026
F040_CA001_VORT_Cell_103	P040.C	0.0023
F040_CA006_VORT_Cell_57	P040.C	0.002
F040_CA003_VORT_Cell_8	P040.C	0.0019
F040_CA008_VORT_Cell_16	P040.C	0.0018
F040_CA003_VORT_Cell_31	P040.C	0.0013
F040_CA002_VORT_Cell_46	P040.C	0.0012
F040_CA008_VORT_Cell_31	P040.C	0.0011
F040_CA001_VORT_Cell_65	P040.C	0.0006
F040_CA001_VORT_Cell_138	P040.C	0.0003
F040_CA008_VORT_Cell_58	P040.C	0.0001
F040_CA006_VORT_Cell_29	P040.C	-0.0003
F040_CA001_VORT_Cell_137	P040.C	-0.001
F040_CA003_VORT_Cell_72	P040.C	-0.001
F040_CA003_VORT_Cell_74	P040.C	-0.0014
F040_CA001_VORT_Cell_86	P040.C	-0.0015
F040_CA008_VORT_Cell_61	P040.C	-0.0017
F040_CA006_VORT_Cell_31	P040.C	-0.0018
F040_CA002_VORT_Cell_47	P040.C	-0.0021
F040_CA002_VORT_Cell_68	P040.C	-0.0021
F040_CA001_VORT_Cell_58	P040.C	-0.0022
F040_CA001_VORT_Cell_41	P040.C	-0.0025
F040_CA001_VORT_Cell_27	P040.C	-0.0033
F040_CA001_VORT_Cell_132	P040.C	-0.004
F040_CA003_VORT_Cell_75	P040.C	-0.0041
F040_CA003_VORT_Cell_19	P040.C	-0.0045
F040_CA001_VORT_Cell_25	P040.C	-0.005
F040_CA003_VORT_Cell_69	P040.C	-0.006
F040_CA002_VORT_Cell_49	P040.C	-0.0061
F040_CA001_VORT_Cell_29	P040.C	-0.0071
F040_CA003_VORT_Cell_84	P040.C	-0.0085
F040_CA006_VORT_Cell_14	P040.C	-0.0095
F040_CA001_VORT_Cell_133	P040.C	-0.0105
F040_CA003_VORT_Cell_53	P040.C	-0.0108
F040_CA003_VORT_Cell_9	P040.C	-0.0111
F040_CA001_VORT_Cell_151	P040.C	-0.0138
F040_CA001_VORT_Cell_115	P040.C	-0.0145
F040_CA001_VORT_Cell_35	P040.C	-0.0149
F040_CA003_VORT_Cell_76	P040.C	-0.015
F040_CA008_VORT_Cell_28	P040.C	-0.0151
F040_CA002_VORT_Cell_25	P040.C	-0.0159
F040_CA008_VORT_Cell_97	P040.C	-0.0159
F040_CA001_VORT_Cell_72	P040.C	-0.0163
F040_CA002_VORT_Cell_65	P040.C	-0.0165
F040_CA008_VORT_Cell_27	P040.C	-0.0185
F040_CA002_VORT_Cell_64	P040.C	-0.0202
F040_CA001_VORT_Cell_26	P040.C	-0.0223
F040_CA002_VORT_Cell_58	P040.C	-0.0246
F040_CA008_VORT_Cell_35	P040.C	-0.0278
F040_CA008_VORT_Cell_43	P040.C	-0.0311
F040_CA001_VORT_Cell_122	P040.C	-0.0334
F040_CA002_VORT_Cell_39	P040.C	-0.0364
F040_CA001_VORT_Cell_93	P040.C	-0.0371
F040_CA008_VORT_Cell_73	P040.C	-0.0613
F040_CA008_VORT_Cell_48	P040.C	-0.0703
F049_CA006_VORT_Cell_95	P049.C	0.2202
F049_CA006_VORT_Cell_37	P049.C	0.1735
F049_CA002_VORT_Cell_84	P049.C	0.1608
F049_CA003_VORT_Cell_28	P049.C	0.1493
F049_CA002_VORT_Cell_55	P049.C	0.1434
F049_CA001_VORT_Cell_77	P049.C	0.1429
F049_CA002_VORT_Cell_29	P049.C	0.1422
F049_CA006_VORT_Cell_120	P049.C	0.14
F049_CA005_VORT_Cell_122	P049.C	0.1369
F049_CA006_VORT_Cell_10	P049.C	0.1368
F049_CA006_VORT_Cell_116	P049.C	0.1358
F049_CA006_VORT_Cell_94	P049.C	0.13
F049_CA003_VORT_Cell_63	P049.C	0.1291
F049_CA006_VORT_Cell_124	P049.C	0.1276
F049_CA005_VORT_Cell_96	P049.C	0.1246
F049_CA001_VORT_Cell_19	P049.C	0.1207
F049_CA002_VORT_Cell_87	P049.C	0.1205
F049_CA001_VORT_Cell_40	P049.C	0.118
F049_CA003_VORT_Cell_71	P049.C	0.1178
F049_CA002_VORT_Cell_101	P049.C	0.1177
F049_CA002_VORT_Cell_83	P049.C	0.1171
F049_CA002_VORT_Cell_56	P049.C	0.1147
F049_CA003_VORT_Cell_21	P049.C	0.1142
F049_CA006_VORT_Cell_91	P049.C	0.1123
F049_CA005_VORT_Cell_123	P049.C	0.112
F049_CA002_VORT_Cell_85	P049.C	0.1118
F049_CA001_VORT_Cell_23	P049.C	0.1102
F049_CA002_VORT_Cell_82	P049.C	0.1091
F049_CA006_VORT_Cell_6	P049.C	0.1086
F049_CA001_VORT_Cell_20	P049.C	0.1072
F049_CA003_VORT_Cell_78	P049.C	0.1072
F049_CA001_VORT_Cell_81	P049.C	0.1067
F049_CA002_VORT_Cell_46	P049.C	0.1062
F049_CA002_VORT_Cell_44	P049.C	0.1033
F049_CA001_VORT_Cell_7	P049.C	0.1014
F049_CA001_VORT_Cell_86	P049.C	0.101
F049_CA001_VORT_Cell_46	P049.C	0.1004
F049_CA005_VORT_Cell_21	P049.C	0.0993
F049_CA001_VORT_Cell_18	P049.C	0.0985
F049_CA002_VORT_Cell_21	P049.C	0.0982
F049_CA003_VORT_Cell_29	P049.C	0.0978
F049_CA001_VORT_Cell_22	P049.C	0.0968
F049_CA003_VORT_Cell_70	P049.C	0.0966
F049_CA003_VORT_Cell_55	P049.C	0.0956
F049_CA004_VORT_Cell_67	P049.C	0.0955
F049_CA005_VORT_Cell_107	P049.C	0.0953
F049_CA006_VORT_Cell_61	P049.C	0.0939
F049_CA006_VORT_Cell_89	P049.C	0.0939
F049_CA001_VORT_Cell_75	P049.C	0.0935
F049_CA002_VORT_Cell_76	P049.C	0.0926
F049_CA001_VORT_Cell_79	P049.C	0.0906
F049_CA002_VORT_Cell_66	P049.C	0.0893
F049_CA001_VORT_Cell_83	P049.C	0.0891
F049_CA005_VORT_Cell_115	P049.C	0.089
F049_CA003_VORT_Cell_77	P049.C	0.0884
F049_CA006_VORT_Cell_75	P049.C	0.0884
F049_CA002_VORT_Cell_62	P049.C	0.0863
F049_CA001_VORT_Cell_44	P049.C	0.0849
F049_CA001_VORT_Cell_58	P049.C	0.0846
F049_CA003_VORT_Cell_64	P049.C	0.0836
F049_CA001_VORT_Cell_78	P049.C	0.0835
F049_CA005_VORT_Cell_31	P049.C	0.0835
F049_CA005_VORT_Cell_29	P049.C	0.0832
F049_CA001_VORT_Cell_48	P049.C	0.083
F049_CA002_VORT_Cell_48	P049.C	0.083
F049_CA003_VORT_Cell_49	P049.C	0.0824
F049_CA001_VORT_Cell_88	P049.C	0.081
F049_CA003_VORT_Cell_69	P049.C	0.081
F049_CA001_VORT_Cell_30	P049.C	0.0808
F049_CA002_VORT_Cell_88	P049.C	0.0796
F049_CA006_VORT_Cell_88	P049.C	0.0796
F049_CA005_VORT_Cell_6	P049.C	0.0794
F049_CA005_VORT_Cell_10	P049.C	0.0787
F049_CA005_VORT_Cell_70	P049.C	0.0785
F049_CA001_VORT_Cell_6	P049.C	0.0784
F049_CA006_VORT_Cell_115	P049.C	0.078
F049_CA005_VORT_Cell_114	P049.C	0.0772
F049_CA001_VORT_Cell_80	P049.C	0.0769
F049_CA001_VORT_Cell_8	P049.C	0.0767
F049_CA001_VORT_Cell_87	P049.C	0.0765
F049_CA003_VORT_Cell_59	P049.C	0.0763
F049_CA001_VORT_Cell_17	P049.C	0.0759
F049_CA005_VORT_Cell_30	P049.C	0.0754
F049_CA005_VORT_Cell_95	P049.C	0.0752
F049_CA006_VORT_Cell_119	P049.C	0.075
F049_CA002_VORT_Cell_70	P049.C	0.0742
F049_CA001_VORT_Cell_28	P049.C	0.0739
F049_CA001_VORT_Cell_76	P049.C	0.0738
F049_CA003_VORT_Cell_20	P049.C	0.0735
F049_CA002_VORT_Cell_25	P049.C	0.073
F049_CA002_VORT_Cell_23	P049.C	0.0728
F049_CA004_VORT_Cell_9	P049.C	0.0724
F049_CA002_VORT_Cell_100	P049.C	0.0716
F049_CA002_VORT_Cell_45	P049.C	0.0714
F049_CA003_VORT_Cell_31	P049.C	0.0714
F049_CA001_VORT_Cell_66	P049.C	0.0713
F049_CA002_VORT_Cell_33	P049.C	0.0712
F049_CA003_VORT_Cell_34	P049.C	0.0708
F049_CA002_VORT_Cell_74	P049.C	0.0707
F049_CA006_VORT_Cell_90	P049.C	0.0702
F049_CA006_VORT_Cell_28	P049.C	0.0695
F049_CA002_VORT_Cell_40	P049.C	0.0693
F049_CA001_VORT_Cell_42	P049.C	0.0692
F049_CA001_VORT_Cell_85	P049.C	0.0692
F049_CA003_VORT_Cell_72	P049.C	0.0692
F049_CA005_VORT_Cell_41	P049.C	0.0691
F049_CA005_VORT_Cell_113	P049.C	0.0686
F049_CA004_VORT_Cell_118	P049.C	0.0685
F049_CA002_VORT_Cell_34	P049.C	0.0684
F049_CA001_VORT_Cell_63	P049.C	0.0678
F049_CA005_VORT_Cell_98	P049.C	0.0673
F049_CA001_VORT_Cell_21	P049.C	0.0669
F049_CA001_VORT_Cell_37	P049.C	0.0667
F049_CA002_VORT_Cell_41	P049.C	0.0666
F049_CA002_VORT_Cell_75	P049.C	0.0662
F049_CA003_VORT_Cell_6	P049.C	0.065
F049_CA004_VORT_Cell_31	P049.C	0.0642
F049_CA002_VORT_Cell_7	P049.C	0.0641
F049_CA001_VORT_Cell_72	P049.C	0.0634
F049_CA001_VORT_Cell_89	P049.C	0.0634
F049_CA005_VORT_Cell_26	P049.C	0.0626
F049_CA004_VORT_Cell_51	P049.C	0.0624
F049_CA006_VORT_Cell_35	P049.C	0.0621
F049_CA001_VORT_Cell_84	P049.C	0.0619
F049_CA001_VORT_Cell_27	P049.C	0.0617
F049_CA004_VORT_Cell_45	P049.C	0.0613
F049_CA004_VORT_Cell_41	P049.C	0.0612
F049_CA005_VORT_Cell_63	P049.C	0.0609
F049_CA004_VORT_Cell_27	P049.C	0.0607
F049_CA001_VORT_Cell_55	P049.C	0.0604
F049_CA001_VORT_Cell_35	P049.C	0.0602
F049_CA005_VORT_Cell_102	P049.C	0.0599
F049_CA004_VORT_Cell_99	P049.C	0.0594
F049_CA001_VORT_Cell_65	P049.C	0.0586
F049_CA005_VORT_Cell_121	P049.C	0.058
F049_CA004_VORT_Cell_52	P049.C	0.0576
F049_CA004_VORT_Cell_53	P049.C	0.0571
F049_CA003_VORT_Cell_76	P049.C	0.0568
F049_CA001_VORT_Cell_49	P049.C	0.0566
F049_CA004_VORT_Cell_29	P049.C	0.0566
F049_CA005_VORT_Cell_13	P049.C	0.0562
F049_CA002_VORT_Cell_81	P049.C	0.0561
F049_CA001_VORT_Cell_62	P049.C	0.056
F049_CA001_VORT_Cell_25	P049.C	0.0559
F049_CA005_VORT_Cell_11	P049.C	0.0556
F049_CA001_VORT_Cell_71	P049.C	0.0555
F049_CA005_VORT_Cell_71	P049.C	0.0554
F049_CA002_VORT_Cell_63	P049.C	0.0553
F049_CA005_VORT_Cell_25	P049.C	0.0552
F049_CA001_VORT_Cell_36	P049.C	0.0551
F049_CA002_VORT_Cell_19	P049.C	0.0547
F049_CA001_VORT_Cell_56	P049.C	0.0542
F049_CA005_VORT_Cell_22	P049.C	0.0542
F049_CA002_VORT_Cell_31	P049.C	0.0541
F049_CA003_VORT_Cell_36	P049.C	0.0534
F049_CA003_VORT_Cell_68	P049.C	0.0532
F049_CA004_VORT_Cell_156	P049.C	0.0532
F049_CA006_VORT_Cell_99	P049.C	0.0532
F049_CA001_VORT_Cell_29	P049.C	0.0527
F049_CA001_VORT_Cell_51	P049.C	0.0527
F049_CA002_VORT_Cell_77	P049.C	0.0526
F049_CA002_VORT_Cell_14	P049.C	0.0523
F049_CA001_VORT_Cell_57	P049.C	0.0522
F049_CA005_VORT_Cell_23	P049.C	0.052
F049_CA004_VORT_Cell_17	P049.C	0.0519
F049_CA004_VORT_Cell_54	P049.C	0.0518
F049_CA004_VORT_Cell_79	P049.C	0.0518
F049_CA001_VORT_Cell_9	P049.C	0.0516
F049_CA002_VORT_Cell_97	P049.C	0.0516
F049_CA001_VORT_Cell_34	P049.C	0.0511
F049_CA002_VORT_Cell_12	P049.C	0.051
F049_CA004_VORT_Cell_40	P049.C	0.051
F049_CA005_VORT_Cell_120	P049.C	0.0508
F049_CA005_VORT_Cell_106	P049.C	0.0507
F049_CA002_VORT_Cell_91	P049.C	0.0505
F049_CA001_VORT_Cell_13	P049.C	0.0504
F049_CA003_VORT_Cell_7	P049.C	0.0503
F049_CA004_VORT_Cell_111	P049.C	0.0502
F049_CA002_VORT_Cell_49	P049.C	0.0501
F049_CA005_VORT_Cell_57	P049.C	0.05
F049_CA005_VORT_Cell_103	P049.C	0.0499
F049_CA002_VORT_Cell_65	P049.C	0.0498
F049_CA003_VORT_Cell_22	P049.C	0.0498
F049_CA001_VORT_Cell_67	P049.C	0.0497
F049_CA006_VORT_Cell_62	P049.C	0.0495
F049_CA002_VORT_Cell_47	P049.C	0.0493
F049_CA004_VORT_Cell_42	P049.C	0.0493
F049_CA002_VORT_Cell_26	P049.C	0.0491
F049_CA001_VORT_Cell_90	P049.C	0.049
F049_CA004_VORT_Cell_73	P049.C	0.0488
F049_CA002_VORT_Cell_61	P049.C	0.0485
F049_CA001_VORT_Cell_15	P049.C	0.0483
F049_CA004_VORT_Cell_38	P049.C	0.0483
F049_CA004_VORT_Cell_13	P049.C	0.0482
F049_CA004_VORT_Cell_122	P049.C	0.0479
F049_CA004_VORT_Cell_90	P049.C	0.0477
F049_CA005_VORT_Cell_8	P049.C	0.0474
F049_CA006_VORT_Cell_104	P049.C	0.0471
F049_CA003_VORT_Cell_18	P049.C	0.0466
F049_CA001_VORT_Cell_64	P049.C	0.0463
F049_CA005_VORT_Cell_34	P049.C	0.0461
F049_CA002_VORT_Cell_32	P049.C	0.0458
F049_CA002_VORT_Cell_86	P049.C	0.0458
F049_CA001_VORT_Cell_54	P049.C	0.0457
F049_CA002_VORT_Cell_20	P049.C	0.0457
F049_CA002_VORT_Cell_73	P049.C	0.0456
F049_CA004_VORT_Cell_35	P049.C	0.0455
F049_CA002_VORT_Cell_24	P049.C	0.0453
F049_CA003_VORT_Cell_61	P049.C	0.0448
F049_CA001_VORT_Cell_82	P049.C	0.0447
F049_CA004_VORT_Cell_44	P049.C	0.0447
F049_CA001_VORT_Cell_91	P049.C	0.0445
F049_CA005_VORT_Cell_74	P049.C	0.0444
F049_CA005_VORT_Cell_79	P049.C	0.0444
F049_CA002_VORT_Cell_60	P049.C	0.0443
F049_CA004_VORT_Cell_119	P049.C	0.0443
F049_CA006_VORT_Cell_76	P049.C	0.0443
F049_CA004_VORT_Cell_43	P049.C	0.0439
F049_CA001_VORT_Cell_33	P049.C	0.0437
F049_CA004_VORT_Cell_77	P049.C	0.0435
F049_CA005_VORT_Cell_130	P049.C	0.0435
F049_CA005_VORT_Cell_16	P049.C	0.0432
F049_CA001_VORT_Cell_60	P049.C	0.0429
F049_CA002_VORT_Cell_6	P049.C	0.0429
F049_CA005_VORT_Cell_9	P049.C	0.0429
F049_CA002_VORT_Cell_10	P049.C	0.0428
F049_CA004_VORT_Cell_123	P049.C	0.0428
F049_CA004_VORT_Cell_128	P049.C	0.0428
F049_CA004_VORT_Cell_158	P049.C	0.0426
F049_CA005_VORT_Cell_85	P049.C	0.0422
F049_CA001_VORT_Cell_10	P049.C	0.0421
F049_CA004_VORT_Cell_159	P049.C	0.0419
F049_CA001_VORT_Cell_59	P049.C	0.0418
F049_CA006_VORT_Cell_60	P049.C	0.0417
F049_CA001_VORT_Cell_50	P049.C	0.0416
F049_CA004_VORT_Cell_151	P049.C	0.0414
F049_CA002_VORT_Cell_99	P049.C	0.0412
F049_CA004_VORT_Cell_32	P049.C	0.0408
F049_CA005_VORT_Cell_40	P049.C	0.0407
F049_CA006_VORT_Cell_25	P049.C	0.0406
F049_CA001_VORT_Cell_41	P049.C	0.0405
F049_CA004_VORT_Cell_10	P049.C	0.0404
F049_CA001_VORT_Cell_38	P049.C	0.0402
F049_CA002_VORT_Cell_57	P049.C	0.0402
F049_CA002_VORT_Cell_59	P049.C	0.0401
F049_CA005_VORT_Cell_104	P049.C	0.0401
F049_CA005_VORT_Cell_12	P049.C	0.04
F049_CA003_VORT_Cell_60	P049.C	0.0398
F049_CA004_VORT_Cell_137	P049.C	0.0396
F049_CA001_VORT_Cell_74	P049.C	0.0395
F049_CA005_VORT_Cell_7	P049.C	0.0395
F049_CA002_VORT_Cell_79	P049.C	0.0393
F049_CA003_VORT_Cell_10	P049.C	0.0392
F049_CA004_VORT_Cell_107	P049.C	0.0391
F049_CA004_VORT_Cell_60	P049.C	0.039
F049_CA001_VORT_Cell_70	P049.C	0.0386
F049_CA005_VORT_Cell_112	P049.C	0.0384
F049_CA003_VORT_Cell_19	P049.C	0.0379
F049_CA004_VORT_Cell_126	P049.C	0.0379
F049_CA005_VORT_Cell_43	P049.C	0.0379
F049_CA003_VORT_Cell_8	P049.C	0.0374
F049_CA004_VORT_Cell_12	P049.C	0.0372
F049_CA004_VORT_Cell_23	P049.C	0.037
F049_CA004_VORT_Cell_100	P049.C	0.0368
F049_CA004_VORT_Cell_103	P049.C	0.0368
F049_CA001_VORT_Cell_12	P049.C	0.0366
F049_CA001_VORT_Cell_61	P049.C	0.0366
F049_CA003_VORT_Cell_42	P049.C	0.0363
F049_CA004_VORT_Cell_109	P049.C	0.0362
F049_CA004_VORT_Cell_155	P049.C	0.0362
F049_CA004_VORT_Cell_22	P049.C	0.0362
F049_CA004_VORT_Cell_30	P049.C	0.0362
F049_CA004_VORT_Cell_129	P049.C	0.0361
F049_CA004_VORT_Cell_47	P049.C	0.0361
F049_CA004_VORT_Cell_61	P049.C	0.036
F049_CA004_VORT_Cell_97	P049.C	0.0357
F049_CA002_VORT_Cell_16	P049.C	0.0356
F049_CA004_VORT_Cell_68	P049.C	0.0356
F049_CA002_VORT_Cell_93	P049.C	0.0355
F049_CA006_VORT_Cell_14	P049.C	0.0354
F049_CA004_VORT_Cell_66	P049.C	0.0353
F049_CA003_VORT_Cell_73	P049.C	0.0347
F049_CA001_VORT_Cell_73	P049.C	0.0346
F049_CA002_VORT_Cell_30	P049.C	0.0342
F049_CA004_VORT_Cell_98	P049.C	0.0341
F049_CA003_VORT_Cell_58	P049.C	0.0339
F049_CA002_VORT_Cell_9	P049.C	0.0336
F049_CA002_VORT_Cell_42	P049.C	0.0335
F049_CA004_VORT_Cell_82	P049.C	0.0335
F049_CA001_VORT_Cell_39	P049.C	0.0333
F049_CA002_VORT_Cell_58	P049.C	0.0331
F049_CA002_VORT_Cell_11	P049.C	0.033
F049_CA005_VORT_Cell_97	P049.C	0.0329
F049_CA004_VORT_Cell_85	P049.C	0.0327
F049_CA004_VORT_Cell_88	P049.C	0.0326
F049_CA001_VORT_Cell_92	P049.C	0.0323
F049_CA004_VORT_Cell_149	P049.C	0.0323
F049_CA004_VORT_Cell_76	P049.C	0.0323
F049_CA004_VORT_Cell_33	P049.C	0.0321
F049_CA001_VORT_Cell_26	P049.C	0.0318
F049_CA002_VORT_Cell_98	P049.C	0.0318
F049_CA004_VORT_Cell_115	P049.C	0.0318
F049_CA003_VORT_Cell_45	P049.C	0.0317
F049_CA004_VORT_Cell_134	P049.C	0.0317
F049_CA005_VORT_Cell_86	P049.C	0.0317
F049_CA004_VORT_Cell_65	P049.C	0.0316
F049_CA004_VORT_Cell_147	P049.C	0.0315
F049_CA004_VORT_Cell_11	P049.C	0.0312
F049_CA004_VORT_Cell_7	P049.C	0.0311
F049_CA004_VORT_Cell_74	P049.C	0.031
F049_CA006_VORT_Cell_87	P049.C	0.031
F049_CA002_VORT_Cell_54	P049.C	0.0308
F049_CA004_VORT_Cell_91	P049.C	0.0308
F049_CA002_VORT_Cell_69	P049.C	0.0307
F049_CA004_VORT_Cell_117	P049.C	0.0303
F049_CA004_VORT_Cell_143	P049.C	0.0303
F049_CA004_VORT_Cell_34	P049.C	0.0299
F049_CA003_VORT_Cell_65	P049.C	0.0298
F049_CA004_VORT_Cell_139	P049.C	0.0298
F049_CA001_VORT_Cell_53	P049.C	0.0296
F049_CA004_VORT_Cell_101	P049.C	0.0296
F049_CA005_VORT_Cell_61	P049.C	0.0296
F049_CA003_VORT_Cell_25	P049.C	0.0294
F049_CA004_VORT_Cell_78	P049.C	0.0294
F049_CA001_VORT_Cell_31	P049.C	0.0285
F049_CA003_VORT_Cell_35	P049.C	0.0283
F049_CA005_VORT_Cell_105	P049.C	0.0282
F049_CA005_VORT_Cell_66	P049.C	0.0282
F049_CA004_VORT_Cell_133	P049.C	0.0277
F049_CA001_VORT_Cell_52	P049.C	0.0274
F049_CA004_VORT_Cell_58	P049.C	0.0273
F049_CA005_VORT_Cell_77	P049.C	0.0273
F049_CA005_VORT_Cell_124	P049.C	0.0272
F049_CA003_VORT_Cell_16	P049.C	0.0271
F049_CA004_VORT_Cell_161	P049.C	0.0271
F049_CA002_VORT_Cell_89	P049.C	0.0268
F049_CA004_VORT_Cell_140	P049.C	0.0268
F049_CA003_VORT_Cell_40	P049.C	0.0267
F049_CA004_VORT_Cell_106	P049.C	0.0267
F049_CA004_VORT_Cell_24	P049.C	0.0267
F049_CA004_VORT_Cell_146	P049.C	0.0263
F049_CA004_VORT_Cell_152	P049.C	0.0261
F049_CA002_VORT_Cell_72	P049.C	0.0258
F049_CA004_VORT_Cell_57	P049.C	0.0258
F049_CA004_VORT_Cell_132	P049.C	0.0256
F049_CA004_VORT_Cell_92	P049.C	0.0256
F049_CA003_VORT_Cell_17	P049.C	0.0253
F049_CA002_VORT_Cell_17	P049.C	0.0252
F049_CA005_VORT_Cell_58	P049.C	0.0251
F049_CA002_VORT_Cell_80	P049.C	0.0247
F049_CA004_VORT_Cell_136	P049.C	0.0245
F049_CA004_VORT_Cell_37	P049.C	0.0244
F049_CA005_VORT_Cell_60	P049.C	0.0244
F049_CA004_VORT_Cell_28	P049.C	0.0242
F049_CA004_VORT_Cell_36	P049.C	0.0241
F049_CA004_VORT_Cell_89	P049.C	0.024
F049_CA002_VORT_Cell_13	P049.C	0.0239
F049_CA004_VORT_Cell_15	P049.C	0.0239
F049_CA003_VORT_Cell_32	P049.C	0.0238
F049_CA004_VORT_Cell_141	P049.C	0.0236
F049_CA005_VORT_Cell_89	P049.C	0.0236
F049_CA004_VORT_Cell_48	P049.C	0.0235
F049_CA002_VORT_Cell_102	P049.C	0.0234
F049_CA004_VORT_Cell_26	P049.C	0.0234
F049_CA004_VORT_Cell_157	P049.C	0.0233
F049_CA006_VORT_Cell_101	P049.C	0.0232
F049_CA004_VORT_Cell_113	P049.C	0.0231
F049_CA006_VORT_Cell_58	P049.C	0.023
F049_CA004_VORT_Cell_110	P049.C	0.0228
F049_CA005_VORT_Cell_44	P049.C	0.0227
F049_CA004_VORT_Cell_80	P049.C	0.0223
F049_CA004_VORT_Cell_112	P049.C	0.0222
F049_CA004_VORT_Cell_125	P049.C	0.0222
F049_CA004_VORT_Cell_104	P049.C	0.022
F049_CA003_VORT_Cell_33	P049.C	0.0219
F049_CA004_VORT_Cell_138	P049.C	0.0219
F049_CA004_VORT_Cell_62	P049.C	0.0214
F049_CA002_VORT_Cell_95	P049.C	0.0213
F049_CA003_VORT_Cell_43	P049.C	0.0213
F049_CA004_VORT_Cell_19	P049.C	0.0213
F049_CA004_VORT_Cell_71	P049.C	0.0211
F049_CA003_VORT_Cell_37	P049.C	0.0209
F049_CA003_VORT_Cell_15	P049.C	0.0208
F049_CA004_VORT_Cell_120	P049.C	0.0207
F049_CA005_VORT_Cell_82	P049.C	0.0205
F049_CA004_VORT_Cell_21	P049.C	0.0202
F049_CA002_VORT_Cell_50	P049.C	0.0201
F049_CA004_VORT_Cell_87	P049.C	0.02
F049_CA005_VORT_Cell_55	P049.C	0.0197
F049_CA005_VORT_Cell_73	P049.C	0.0196
F049_CA001_VORT_Cell_14	P049.C	0.0195
F049_CA004_VORT_Cell_59	P049.C	0.0195
F049_CA006_VORT_Cell_15	P049.C	0.0194
F049_CA004_VORT_Cell_18	P049.C	0.0192
F049_CA004_VORT_Cell_70	P049.C	0.0189
F049_CA005_VORT_Cell_111	P049.C	0.0186
F049_CA005_VORT_Cell_37	P049.C	0.0186
F049_CA004_VORT_Cell_142	P049.C	0.0184
F049_CA004_VORT_Cell_150	P049.C	0.0184
F049_CA003_VORT_Cell_27	P049.C	0.0183
F049_CA004_VORT_Cell_127	P049.C	0.0183
F049_CA005_VORT_Cell_101	P049.C	0.0183
F049_CA001_VORT_Cell_32	P049.C	0.0179
F049_CA002_VORT_Cell_78	P049.C	0.0179
F049_CA004_VORT_Cell_160	P049.C	0.0179
F049_CA004_VORT_Cell_50	P049.C	0.0179
F049_CA002_VORT_Cell_38	P049.C	0.0178
F049_CA003_VORT_Cell_62	P049.C	0.0177
F049_CA004_VORT_Cell_81	P049.C	0.0176
F049_CA002_VORT_Cell_15	P049.C	0.0171
F049_CA005_VORT_Cell_67	P049.C	0.0171
F049_CA004_VORT_Cell_95	P049.C	0.0169
F049_CA004_VORT_Cell_153	P049.C	0.0167
F049_CA004_VORT_Cell_20	P049.C	0.0163
F049_CA006_VORT_Cell_66	P049.C	0.0161
F049_CA004_VORT_Cell_131	P049.C	0.016
F049_CA001_VORT_Cell_16	P049.C	0.0158
F049_CA002_VORT_Cell_28	P049.C	0.0158
F049_CA004_VORT_Cell_108	P049.C	0.0157
F049_CA004_VORT_Cell_56	P049.C	0.0157
F049_CA006_VORT_Cell_74	P049.C	0.0156
F049_CA005_VORT_Cell_83	P049.C	0.0151
F049_CA005_VORT_Cell_93	P049.C	0.0151
F049_CA005_VORT_Cell_92	P049.C	0.015
F049_CA004_VORT_Cell_64	P049.C	0.0148
F049_CA002_VORT_Cell_96	P049.C	0.0146
F049_CA003_VORT_Cell_50	P049.C	0.0145
F049_CA005_VORT_Cell_56	P049.C	0.0144
F049_CA006_VORT_Cell_29	P049.C	0.0144
F049_CA002_VORT_Cell_18	P049.C	0.0143
F049_CA002_VORT_Cell_51	P049.C	0.0141
F049_CA004_VORT_Cell_63	P049.C	0.0141
F049_CA004_VORT_Cell_6	P049.C	0.014
F049_CA003_VORT_Cell_11	P049.C	0.0139
F049_CA006_VORT_Cell_24	P049.C	0.0139
F049_CA005_VORT_Cell_14	P049.C	0.0137
F049_CA001_VORT_Cell_11	P049.C	0.0136
F049_CA001_VORT_Cell_47	P049.C	0.0136
F049_CA002_VORT_Cell_67	P049.C	0.0134
F049_CA004_VORT_Cell_94	P049.C	0.0132
F049_CA003_VORT_Cell_74	P049.C	0.0131
F049_CA004_VORT_Cell_154	P049.C	0.0128
F049_CA004_VORT_Cell_105	P049.C	0.0124
F049_CA006_VORT_Cell_102	P049.C	0.0124
F049_CA004_VORT_Cell_114	P049.C	0.0122
F049_CA005_VORT_Cell_62	P049.C	0.012
F049_CA006_VORT_Cell_100	P049.C	0.012
F049_CA003_VORT_Cell_23	P049.C	0.0117
F049_CA006_VORT_Cell_127	P049.C	0.0117
F049_CA004_VORT_Cell_86	P049.C	0.0116
F049_CA006_VORT_Cell_92	P049.C	0.0113
F049_CA005_VORT_Cell_94	P049.C	0.0111
F049_CA001_VORT_Cell_45	P049.C	0.011
F049_CA002_VORT_Cell_53	P049.C	0.011
F049_CA004_VORT_Cell_25	P049.C	0.0109
F049_CA005_VORT_Cell_20	P049.C	0.0108
F049_CA005_VORT_Cell_90	P049.C	0.0107
F049_CA006_VORT_Cell_11	P049.C	0.0107
F049_CA006_VORT_Cell_50	P049.C	0.0107
F049_CA004_VORT_Cell_148	P049.C	0.0106
F049_CA004_VORT_Cell_49	P049.C	0.0106
F049_CA003_VORT_Cell_24	P049.C	0.0103
F049_CA003_VORT_Cell_52	P049.C	0.0095
F049_CA002_VORT_Cell_52	P049.C	0.0091
F049_CA005_VORT_Cell_108	P049.C	0.0087
F049_CA004_VORT_Cell_130	P049.C	0.0085
F049_CA005_VORT_Cell_15	P049.C	0.0085
F049_CA006_VORT_Cell_48	P049.C	0.0085
F049_CA004_VORT_Cell_145	P049.C	0.0083
F049_CA006_VORT_Cell_55	P049.C	0.0082
F049_CA006_VORT_Cell_83	P049.C	0.0082
F049_CA005_VORT_Cell_49	P049.C	0.0078
F049_CA005_VORT_Cell_69	P049.C	0.0076
F049_CA004_VORT_Cell_55	P049.C	0.0075
F049_CA002_VORT_Cell_35	P049.C	0.0073
F049_CA004_VORT_Cell_39	P049.C	0.0073
F049_CA004_VORT_Cell_69	P049.C	0.0073
F049_CA005_VORT_Cell_39	P049.C	0.007
F049_CA006_VORT_Cell_52	P049.C	0.007
F049_CA003_VORT_Cell_13	P049.C	0.0065
F049_CA006_VORT_Cell_93	P049.C	0.0064
F049_CA006_VORT_Cell_106	P049.C	0.0063
F049_CA001_VORT_Cell_43	P049.C	0.006
F049_CA004_VORT_Cell_14	P049.C	0.0058
F049_CA006_VORT_Cell_20	P049.C	0.0058
F049_CA004_VORT_Cell_144	P049.C	0.0057
F049_CA003_VORT_Cell_54	P049.C	0.0047
F049_CA004_VORT_Cell_116	P049.C	0.0047
F049_CA005_VORT_Cell_110	P049.C	0.0045
F049_CA004_VORT_Cell_96	P049.C	0.0041
F049_CA005_VORT_Cell_68	P049.C	0.0041
F049_CA004_VORT_Cell_72	P049.C	0.004
F049_CA002_VORT_Cell_94	P049.C	0.0038
F049_CA003_VORT_Cell_44	P049.C	0.0036
F049_CA006_VORT_Cell_8	P049.C	0.0036
F049_CA005_VORT_Cell_32	P049.C	0.0034
F049_CA004_VORT_Cell_8	P049.C	0.0031
F049_CA004_VORT_Cell_83	P049.C	0.0027
F049_CA004_VORT_Cell_84	P049.C	0.0026
F049_CA005_VORT_Cell_119	P049.C	0.0025
F049_CA001_VORT_Cell_24	P049.C	0.0023
F049_CA002_VORT_Cell_37	P049.C	0.0018
F049_CA003_VORT_Cell_56	P049.C	0.0018
F049_CA004_VORT_Cell_124	P049.C	0.0018
F049_CA003_VORT_Cell_39	P049.C	0.0017
F049_CA004_VORT_Cell_121	P049.C	0.0017
F049_CA006_VORT_Cell_27	P049.C	0.0017
F049_CA006_VORT_Cell_70	P049.C	0.0016
F049_CA004_VORT_Cell_16	P049.C	0.0009
F049_CA002_VORT_Cell_39	P049.C	0.0008
F049_CA004_VORT_Cell_46	P049.C	0.0008
F049_CA005_VORT_Cell_65	P049.C	0.0004
F049_CA002_VORT_Cell_22	P049.C	0.0002
F049_CA002_VORT_Cell_64	P049.C	0.0002
F049_CA003_VORT_Cell_66	P049.C	0
F049_CA005_VORT_Cell_91	P049.C	-0.0003
F049_CA005_VORT_Cell_125	P049.C	-0.0008
F049_CA006_VORT_Cell_126	P049.C	-0.0008
F049_CA004_VORT_Cell_135	P049.C	-0.0009
F049_CA003_VORT_Cell_53	P049.C	-0.0013
F049_CA005_VORT_Cell_100	P049.C	-0.0013
F049_CA006_VORT_Cell_38	P049.C	-0.0021
F049_CA001_VORT_Cell_68	P049.C	-0.0026
F049_CA002_VORT_Cell_43	P049.C	-0.0029
F049_CA001_VORT_Cell_69	P049.C	-0.003
F049_CA004_VORT_Cell_102	P049.C	-0.003
F049_CA005_VORT_Cell_75	P049.C	-0.0033
F049_CA006_VORT_Cell_71	P049.C	-0.0033
F049_CA003_VORT_Cell_38	P049.C	-0.0039
F049_CA006_VORT_Cell_103	P049.C	-0.004
F049_CA006_VORT_Cell_18	P049.C	-0.0043
F049_CA005_VORT_Cell_116	P049.C	-0.0045
F049_CA006_VORT_Cell_81	P049.C	-0.0045
F049_CA003_VORT_Cell_30	P049.C	-0.005
F049_CA002_VORT_Cell_8	P049.C	-0.0051
F049_CA006_VORT_Cell_39	P049.C	-0.0051
F049_CA003_VORT_Cell_57	P049.C	-0.006
F049_CA002_VORT_Cell_68	P049.C	-0.0062
F049_CA005_VORT_Cell_99	P049.C	-0.0073
F049_CA005_VORT_Cell_78	P049.C	-0.0074
F049_CA004_VORT_Cell_93	P049.C	-0.0089
F049_CA005_VORT_Cell_118	P049.C	-0.0094
F049_CA002_VORT_Cell_36	P049.C	-0.0095
F049_CA003_VORT_Cell_41	P049.C	-0.0098
F049_CA005_VORT_Cell_52	P049.C	-0.0098
F049_CA006_VORT_Cell_63	P049.C	-0.0098
F049_CA005_VORT_Cell_47	P049.C	-0.0102
F049_CA006_VORT_Cell_57	P049.C	-0.0104
F049_CA005_VORT_Cell_46	P049.C	-0.0111
F049_CA005_VORT_Cell_51	P049.C	-0.0111
F049_CA005_VORT_Cell_27	P049.C	-0.0112
F049_CA005_VORT_Cell_64	P049.C	-0.0114
F049_CA005_VORT_Cell_36	P049.C	-0.0116
F049_CA006_VORT_Cell_72	P049.C	-0.012
F049_CA006_VORT_Cell_23	P049.C	-0.0123
F049_CA005_VORT_Cell_50	P049.C	-0.0125
F049_CA006_VORT_Cell_16	P049.C	-0.0126
F049_CA006_VORT_Cell_67	P049.C	-0.0141
F049_CA005_VORT_Cell_24	P049.C	-0.0145
F049_CA006_VORT_Cell_17	P049.C	-0.015
F049_CA006_VORT_Cell_78	P049.C	-0.015
F049_CA005_VORT_Cell_80	P049.C	-0.0156
F049_CA003_VORT_Cell_26	P049.C	-0.0158
F049_CA005_VORT_Cell_48	P049.C	-0.0158
F049_CA005_VORT_Cell_33	P049.C	-0.0159
F049_CA006_VORT_Cell_13	P049.C	-0.0159
F049_CA006_VORT_Cell_9	P049.C	-0.016
F049_CA005_VORT_Cell_54	P049.C	-0.0161
F049_CA003_VORT_Cell_51	P049.C	-0.0163
F049_CA005_VORT_Cell_109	P049.C	-0.0163
F049_CA006_VORT_Cell_68	P049.C	-0.0163
F049_CA005_VORT_Cell_131	P049.C	-0.0178
F049_CA003_VORT_Cell_14	P049.C	-0.0186
F049_CA006_VORT_Cell_26	P049.C	-0.0186
F049_CA004_VORT_Cell_75	P049.C	-0.0188
F049_CA005_VORT_Cell_88	P049.C	-0.0197
F049_CA002_VORT_Cell_71	P049.C	-0.0198
F049_CA005_VORT_Cell_84	P049.C	-0.0208
F049_CA006_VORT_Cell_49	P049.C	-0.0209
F049_CA002_VORT_Cell_92	P049.C	-0.0211
F049_CA002_VORT_Cell_27	P049.C	-0.0217
F049_CA006_VORT_Cell_56	P049.C	-0.0223
F049_CA006_VORT_Cell_86	P049.C	-0.0225
F049_CA006_VORT_Cell_77	P049.C	-0.0226
F049_CA003_VORT_Cell_75	P049.C	-0.0228
F049_CA003_VORT_Cell_12	P049.C	-0.0232
F049_CA003_VORT_Cell_47	P049.C	-0.0242
F049_CA006_VORT_Cell_12	P049.C	-0.0246
F049_CA003_VORT_Cell_46	P049.C	-0.0249
F049_CA005_VORT_Cell_127	P049.C	-0.0261
F049_CA002_VORT_Cell_90	P049.C	-0.0264
F049_CA006_VORT_Cell_40	P049.C	-0.0265
F049_CA006_VORT_Cell_82	P049.C	-0.0284
F049_CA003_VORT_Cell_9	P049.C	-0.0309
F049_CA005_VORT_Cell_38	P049.C	-0.0314
F049_CA005_VORT_Cell_17	P049.C	-0.0316
F049_CA006_VORT_Cell_34	P049.C	-0.0319
F049_CA005_VORT_Cell_42	P049.C	-0.0326
F049_CA005_VORT_Cell_128	P049.C	-0.0327
F049_CA006_VORT_Cell_51	P049.C	-0.0328
F049_CA005_VORT_Cell_59	P049.C	-0.0337
F049_CA006_VORT_Cell_47	P049.C	-0.036
F049_CA005_VORT_Cell_35	P049.C	-0.0367
F049_CA005_VORT_Cell_53	P049.C	-0.0374
F049_CA006_VORT_Cell_44	P049.C	-0.0375
F049_CA005_VORT_Cell_18	P049.C	-0.0379
F049_CA006_VORT_Cell_36	P049.C	-0.0394
F049_CA006_VORT_Cell_53	P049.C	-0.0403
F049_CA006_VORT_Cell_69	P049.C	-0.0418
F049_CA006_VORT_Cell_108	P049.C	-0.0421
F049_CA006_VORT_Cell_98	P049.C	-0.0431
F049_CA005_VORT_Cell_87	P049.C	-0.0437
F049_CA006_VORT_Cell_96	P049.C	-0.0442
F049_CA005_VORT_Cell_28	P049.C	-0.0448
F049_CA005_VORT_Cell_72	P049.C	-0.0473
F049_CA005_VORT_Cell_126	P049.C	-0.0478
F049_CA005_VORT_Cell_117	P049.C	-0.0489
F049_CA003_VORT_Cell_67	P049.C	-0.0491
F049_CA005_VORT_Cell_81	P049.C	-0.0497
F049_CA006_VORT_Cell_73	P049.C	-0.0502
F049_CA006_VORT_Cell_65	P049.C	-0.0504
F049_CA006_VORT_Cell_43	P049.C	-0.0507
F049_CA006_VORT_Cell_97	P049.C	-0.0509
F049_CA006_VORT_Cell_41	P049.C	-0.051
F049_CA006_VORT_Cell_22	P049.C	-0.0535
F049_CA006_VORT_Cell_79	P049.C	-0.0548
F049_CA005_VORT_Cell_76	P049.C	-0.0562
F049_CA005_VORT_Cell_129	P049.C	-0.0573
F049_CA006_VORT_Cell_19	P049.C	-0.0579
F049_CA005_VORT_Cell_19	P049.C	-0.0623
F049_CA006_VORT_Cell_32	P049.C	-0.0641
F049_CA006_VORT_Cell_105	P049.C	-0.0661
F049_CA006_VORT_Cell_54	P049.C	-0.0743
F049_CA006_VORT_Cell_33	P049.C	-0.0747
F049_CA006_VORT_Cell_46	P049.C	-0.075
F049_CA005_VORT_Cell_45	P049.C	-0.0768
F049_CA006_VORT_Cell_114	P049.C	-0.077
F049_CA006_VORT_Cell_107	P049.C	-0.0792
F049_CA003_VORT_Cell_48	P049.C	-0.08
F049_CA006_VORT_Cell_112	P049.C	-0.081
F049_CA006_VORT_Cell_110	P049.C	-0.0823
F049_CA006_VORT_Cell_45	P049.C	-0.0848
F049_CA006_VORT_Cell_109	P049.C	-0.0854
F049_CA006_VORT_Cell_85	P049.C	-0.0954
F049_CA006_VORT_Cell_111	P049.C	-0.0995
F049_CA006_VORT_Cell_30	P049.C	-0.1001
F049_CA006_VORT_Cell_64	P049.C	-0.1031
F049_CA006_VORT_Cell_42	P049.C	-0.1047
F049_CA006_VORT_Cell_113	P049.C	-0.1101
F049_CA006_VORT_Cell_21	P049.C	-0.1105
F049_CA006_VORT_Cell_128	P049.C	-0.1141
F049_CA006_VORT_Cell_31	P049.C	-0.1177
F049_CA006_VORT_Cell_80	P049.C	-0.128
F049_CA006_VORT_Cell_84	P049.C	-0.1628
F050_CA021_VORT_Cell_62	P050.C	0.1878
F050_CA020_VORT_Cell_50	P050.C	0.153
F050_CA020_VORT_Cell_82	P050.C	0.1477
F050_CA021_VORT_Cell_49	P050.C	0.1373
F050_CA022_VORT_Cell_34	P050.C	0.1291
F050_CA021_VORT_Cell_53	P050.C	0.1271
F050_CA020_VORT_Cell_46	P050.C	0.1261
F050_CA021_VORT_Cell_16	P050.C	0.1199
F050_CA019_VORT_Cell_153	P050.C	0.1139
F050_CA019_VORT_Cell_29	P050.C	0.1134
F050_CA020_VORT_Cell_93	P050.C	0.1133
F050_CA021_VORT_Cell_79	P050.C	0.1127
F050_CA019_VORT_Cell_52	P050.C	0.1063
F050_CA021_VORT_Cell_146	P050.C	0.1062
F050_CA021_VORT_Cell_47	P050.C	0.1033
F050_CA020_VORT_Cell_105	P050.C	0.0985
F050_CA021_VORT_Cell_135	P050.C	0.0977
F050_CA019_VORT_Cell_72	P050.C	0.0971
F050_CA021_VORT_Cell_103	P050.C	0.0959
F050_CA019_VORT_Cell_45	P050.C	0.0934
F050_CA020_VORT_Cell_28	P050.C	0.0929
F050_CA019_VORT_Cell_86	P050.C	0.0924
F050_CA023_VORT_Cell_81	P050.C	0.0924
F050_CA020_VORT_Cell_31	P050.C	0.0923
F050_CA019_VORT_Cell_144	P050.C	0.0921
F050_CA020_VORT_Cell_6	P050.C	0.0918
F050_CA020_VORT_Cell_64	P050.C	0.0912
F050_CA020_VORT_Cell_149	P050.C	0.0906
F050_CA021_VORT_Cell_57	P050.C	0.09
F050_CA022_VORT_Cell_101	P050.C	0.0897
F050_CA020_VORT_Cell_15	P050.C	0.0893
F050_CA020_VORT_Cell_10	P050.C	0.089
F050_CA019_VORT_Cell_79	P050.C	0.0885
F050_CA021_VORT_Cell_69	P050.C	0.0884
F050_CA020_VORT_Cell_24	P050.C	0.0862
F050_CA021_VORT_Cell_48	P050.C	0.0861
F050_CA019_VORT_Cell_176	P050.C	0.0854
F050_CA021_VORT_Cell_25	P050.C	0.0822
F050_CA021_VORT_Cell_54	P050.C	0.0806
F050_CA021_VORT_Cell_20	P050.C	0.0793
F050_CA020_VORT_Cell_94	P050.C	0.0782
F050_CA023_VORT_Cell_80	P050.C	0.078
F050_CA020_VORT_Cell_164	P050.C	0.0773
F050_CA021_VORT_Cell_92	P050.C	0.0772
F050_CA019_VORT_Cell_131	P050.C	0.0771
F050_CA021_VORT_Cell_138	P050.C	0.077
F050_CA019_VORT_Cell_172	P050.C	0.0767
F050_CA019_VORT_Cell_169	P050.C	0.0766
F050_CA019_VORT_Cell_26	P050.C	0.0765
F050_CA021_VORT_Cell_134	P050.C	0.0758
F050_CA021_VORT_Cell_82	P050.C	0.0758
F050_CA020_VORT_Cell_58	P050.C	0.0743
F050_CA019_VORT_Cell_159	P050.C	0.0735
F050_CA020_VORT_Cell_56	P050.C	0.0734
F050_CA021_VORT_Cell_13	P050.C	0.0731
F050_CA020_VORT_Cell_49	P050.C	0.0728
F050_CA023_VORT_Cell_18	P050.C	0.0719
F050_CA019_VORT_Cell_87	P050.C	0.0717
F050_CA021_VORT_Cell_112	P050.C	0.0716
F050_CA020_VORT_Cell_112	P050.C	0.0709
F050_CA021_VORT_Cell_38	P050.C	0.0707
F050_CA021_VORT_Cell_58	P050.C	0.0707
F050_CA021_VORT_Cell_39	P050.C	0.0702
F050_CA020_VORT_Cell_48	P050.C	0.0701
F050_CA023_VORT_Cell_76	P050.C	0.0701
F050_CA019_VORT_Cell_166	P050.C	0.07
F050_CA021_VORT_Cell_133	P050.C	0.0698
F050_CA019_VORT_Cell_158	P050.C	0.0697
F050_CA019_VORT_Cell_11	P050.C	0.0695
F050_CA019_VORT_Cell_175	P050.C	0.0692
F050_CA020_VORT_Cell_121	P050.C	0.0692
F050_CA019_VORT_Cell_149	P050.C	0.0688
F050_CA020_VORT_Cell_103	P050.C	0.0687
F050_CA020_VORT_Cell_115	P050.C	0.0673
F050_CA023_VORT_Cell_87	P050.C	0.0673
F050_CA022_VORT_Cell_98	P050.C	0.0671
F050_CA021_VORT_Cell_104	P050.C	0.0669
F050_CA021_VORT_Cell_149	P050.C	0.0666
F050_CA023_VORT_Cell_98	P050.C	0.0666
F050_CA020_VORT_Cell_139	P050.C	0.0665
F050_CA022_VORT_Cell_43	P050.C	0.0664
F050_CA020_VORT_Cell_7	P050.C	0.066
F050_CA019_VORT_Cell_70	P050.C	0.0655
F050_CA019_VORT_Cell_116	P050.C	0.0653
F050_CA020_VORT_Cell_42	P050.C	0.0653
F050_CA019_VORT_Cell_16	P050.C	0.0652
F050_CA019_VORT_Cell_62	P050.C	0.065
F050_CA019_VORT_Cell_95	P050.C	0.065
F050_CA019_VORT_Cell_124	P050.C	0.0648
F050_CA023_VORT_Cell_22	P050.C	0.0646
F050_CA019_VORT_Cell_173	P050.C	0.0645
F050_CA023_VORT_Cell_39	P050.C	0.0644
F050_CA019_VORT_Cell_38	P050.C	0.0641
F050_CA023_VORT_Cell_7	P050.C	0.064
F050_CA019_VORT_Cell_57	P050.C	0.0638
F050_CA021_VORT_Cell_60	P050.C	0.0637
F050_CA019_VORT_Cell_49	P050.C	0.0635
F050_CA019_VORT_Cell_61	P050.C	0.0635
F050_CA019_VORT_Cell_65	P050.C	0.0634
F050_CA019_VORT_Cell_18	P050.C	0.0632
F050_CA019_VORT_Cell_58	P050.C	0.0629
F050_CA023_VORT_Cell_96	P050.C	0.0624
F050_CA020_VORT_Cell_47	P050.C	0.0622
F050_CA019_VORT_Cell_130	P050.C	0.0621
F050_CA019_VORT_Cell_35	P050.C	0.0619
F050_CA020_VORT_Cell_135	P050.C	0.0618
F050_CA023_VORT_Cell_118	P050.C	0.0616
F050_CA019_VORT_Cell_162	P050.C	0.0615
F050_CA023_VORT_Cell_69	P050.C	0.0613
F050_CA020_VORT_Cell_157	P050.C	0.0612
F050_CA019_VORT_Cell_85	P050.C	0.0611
F050_CA019_VORT_Cell_182	P050.C	0.061
F050_CA019_VORT_Cell_171	P050.C	0.0608
F050_CA022_VORT_Cell_75	P050.C	0.0608
F050_CA019_VORT_Cell_180	P050.C	0.0607
F050_CA019_VORT_Cell_22	P050.C	0.0604
F050_CA019_VORT_Cell_30	P050.C	0.0593
F050_CA019_VORT_Cell_81	P050.C	0.0587
F050_CA020_VORT_Cell_133	P050.C	0.0587
F050_CA019_VORT_Cell_21	P050.C	0.0583
F050_CA019_VORT_Cell_118	P050.C	0.0582
F050_CA019_VORT_Cell_157	P050.C	0.0581
F050_CA023_VORT_Cell_105	P050.C	0.0581
F050_CA020_VORT_Cell_23	P050.C	0.0579
F050_CA020_VORT_Cell_117	P050.C	0.0578
F050_CA020_VORT_Cell_80	P050.C	0.0573
F050_CA023_VORT_Cell_60	P050.C	0.0569
F050_CA023_VORT_Cell_9	P050.C	0.0564
F050_CA019_VORT_Cell_103	P050.C	0.0562
F050_CA021_VORT_Cell_142	P050.C	0.056
F050_CA019_VORT_Cell_129	P050.C	0.0559
F050_CA021_VORT_Cell_45	P050.C	0.0558
F050_CA021_VORT_Cell_51	P050.C	0.0554
F050_CA023_VORT_Cell_40	P050.C	0.0552
F050_CA020_VORT_Cell_120	P050.C	0.0548
F050_CA023_VORT_Cell_29	P050.C	0.0546
F050_CA023_VORT_Cell_63	P050.C	0.0544
F050_CA019_VORT_Cell_51	P050.C	0.0542
F050_CA019_VORT_Cell_97	P050.C	0.0542
F050_CA020_VORT_Cell_147	P050.C	0.0542
F050_CA019_VORT_Cell_74	P050.C	0.0536
F050_CA020_VORT_Cell_35	P050.C	0.0535
F050_CA023_VORT_Cell_99	P050.C	0.0534
F050_CA022_VORT_Cell_79	P050.C	0.0533
F050_CA021_VORT_Cell_46	P050.C	0.0531
F050_CA021_VORT_Cell_8	P050.C	0.053
F050_CA019_VORT_Cell_155	P050.C	0.0529
F050_CA019_VORT_Cell_50	P050.C	0.0528
F050_CA019_VORT_Cell_23	P050.C	0.0527
F050_CA019_VORT_Cell_179	P050.C	0.0521
F050_CA020_VORT_Cell_43	P050.C	0.0519
F050_CA019_VORT_Cell_178	P050.C	0.0518
F050_CA019_VORT_Cell_78	P050.C	0.0517
F050_CA020_VORT_Cell_119	P050.C	0.0502
F050_CA020_VORT_Cell_8	P050.C	0.05
F050_CA023_VORT_Cell_50	P050.C	0.05
F050_CA023_VORT_Cell_114	P050.C	0.0499
F050_CA023_VORT_Cell_97	P050.C	0.0495
F050_CA020_VORT_Cell_37	P050.C	0.0493
F050_CA020_VORT_Cell_146	P050.C	0.0491
F050_CA019_VORT_Cell_121	P050.C	0.049
F050_CA021_VORT_Cell_156	P050.C	0.049
F050_CA021_VORT_Cell_7	P050.C	0.0486
F050_CA019_VORT_Cell_37	P050.C	0.0485
F050_CA020_VORT_Cell_95	P050.C	0.0483
F050_CA019_VORT_Cell_148	P050.C	0.0482
F050_CA019_VORT_Cell_13	P050.C	0.0481
F050_CA019_VORT_Cell_154	P050.C	0.0476
F050_CA021_VORT_Cell_9	P050.C	0.0476
F050_CA019_VORT_Cell_133	P050.C	0.0475
F050_CA023_VORT_Cell_13	P050.C	0.0472
F050_CA023_VORT_Cell_20	P050.C	0.0472
F050_CA019_VORT_Cell_123	P050.C	0.0471
F050_CA020_VORT_Cell_118	P050.C	0.047
F050_CA019_VORT_Cell_19	P050.C	0.0469
F050_CA019_VORT_Cell_94	P050.C	0.0468
F050_CA023_VORT_Cell_120	P050.C	0.0468
F050_CA023_VORT_Cell_74	P050.C	0.0468
F050_CA019_VORT_Cell_24	P050.C	0.0465
F050_CA019_VORT_Cell_136	P050.C	0.0464
F050_CA019_VORT_Cell_107	P050.C	0.0463
F050_CA023_VORT_Cell_115	P050.C	0.0462
F050_CA019_VORT_Cell_114	P050.C	0.0461
F050_CA023_VORT_Cell_106	P050.C	0.0456
F050_CA019_VORT_Cell_41	P050.C	0.0455
F050_CA023_VORT_Cell_101	P050.C	0.0451
F050_CA022_VORT_Cell_66	P050.C	0.0446
F050_CA019_VORT_Cell_39	P050.C	0.0442
F050_CA020_VORT_Cell_137	P050.C	0.0438
F050_CA020_VORT_Cell_16	P050.C	0.0437
F050_CA020_VORT_Cell_160	P050.C	0.0435
F050_CA019_VORT_Cell_132	P050.C	0.0433
F050_CA023_VORT_Cell_19	P050.C	0.0433
F050_CA019_VORT_Cell_163	P050.C	0.0431
F050_CA020_VORT_Cell_40	P050.C	0.0426
F050_CA022_VORT_Cell_99	P050.C	0.0424
F050_CA019_VORT_Cell_25	P050.C	0.0422
F050_CA019_VORT_Cell_36	P050.C	0.042
F050_CA020_VORT_Cell_100	P050.C	0.042
F050_CA019_VORT_Cell_48	P050.C	0.0419
F050_CA023_VORT_Cell_113	P050.C	0.0418
F050_CA023_VORT_Cell_84	P050.C	0.0417
F050_CA019_VORT_Cell_126	P050.C	0.0416
F050_CA020_VORT_Cell_57	P050.C	0.0415
F050_CA019_VORT_Cell_54	P050.C	0.0413
F050_CA020_VORT_Cell_84	P050.C	0.0413
F050_CA023_VORT_Cell_124	P050.C	0.0413
F050_CA023_VORT_Cell_82	P050.C	0.0413
F050_CA023_VORT_Cell_23	P050.C	0.0412
F050_CA019_VORT_Cell_165	P050.C	0.041
F050_CA019_VORT_Cell_63	P050.C	0.041
F050_CA022_VORT_Cell_18	P050.C	0.041
F050_CA021_VORT_Cell_125	P050.C	0.0409
F050_CA023_VORT_Cell_119	P050.C	0.0409
F050_CA019_VORT_Cell_111	P050.C	0.0407
F050_CA021_VORT_Cell_96	P050.C	0.0407
F050_CA023_VORT_Cell_68	P050.C	0.0403
F050_CA023_VORT_Cell_71	P050.C	0.0402
F050_CA019_VORT_Cell_184	P050.C	0.0401
F050_CA021_VORT_Cell_71	P050.C	0.0401
F050_CA023_VORT_Cell_83	P050.C	0.04
F050_CA019_VORT_Cell_88	P050.C	0.0399
F050_CA019_VORT_Cell_55	P050.C	0.0397
F050_CA019_VORT_Cell_170	P050.C	0.0396
F050_CA021_VORT_Cell_90	P050.C	0.0396
F050_CA023_VORT_Cell_111	P050.C	0.0395
F050_CA020_VORT_Cell_98	P050.C	0.0393
F050_CA023_VORT_Cell_117	P050.C	0.0393
F050_CA020_VORT_Cell_99	P050.C	0.0392
F050_CA023_VORT_Cell_73	P050.C	0.0392
F050_CA019_VORT_Cell_160	P050.C	0.0389
F050_CA023_VORT_Cell_107	P050.C	0.0388
F050_CA023_VORT_Cell_43	P050.C	0.0388
F050_CA019_VORT_Cell_120	P050.C	0.0387
F050_CA019_VORT_Cell_64	P050.C	0.0387
F050_CA021_VORT_Cell_55	P050.C	0.0387
F050_CA021_VORT_Cell_95	P050.C	0.0385
F050_CA023_VORT_Cell_15	P050.C	0.0384
F050_CA021_VORT_Cell_65	P050.C	0.0383
F050_CA021_VORT_Cell_64	P050.C	0.0381
F050_CA020_VORT_Cell_101	P050.C	0.0379
F050_CA019_VORT_Cell_105	P050.C	0.0378
F050_CA020_VORT_Cell_86	P050.C	0.0377
F050_CA019_VORT_Cell_91	P050.C	0.0376
F050_CA019_VORT_Cell_34	P050.C	0.0374
F050_CA020_VORT_Cell_45	P050.C	0.0373
F050_CA023_VORT_Cell_57	P050.C	0.0373
F050_CA019_VORT_Cell_96	P050.C	0.0372
F050_CA022_VORT_Cell_63	P050.C	0.0371
F050_CA022_VORT_Cell_17	P050.C	0.037
F050_CA021_VORT_Cell_144	P050.C	0.0369
F050_CA019_VORT_Cell_181	P050.C	0.0368
F050_CA022_VORT_Cell_83	P050.C	0.0365
F050_CA023_VORT_Cell_77	P050.C	0.0364
F050_CA023_VORT_Cell_32	P050.C	0.0363
F050_CA020_VORT_Cell_159	P050.C	0.0362
F050_CA020_VORT_Cell_29	P050.C	0.0361
F050_CA023_VORT_Cell_38	P050.C	0.0361
F050_CA023_VORT_Cell_102	P050.C	0.036
F050_CA023_VORT_Cell_103	P050.C	0.036
F050_CA023_VORT_Cell_56	P050.C	0.0359
F050_CA020_VORT_Cell_123	P050.C	0.0358
F050_CA021_VORT_Cell_30	P050.C	0.0358
F050_CA023_VORT_Cell_8	P050.C	0.0358
F050_CA022_VORT_Cell_68	P050.C	0.0357
F050_CA023_VORT_Cell_46	P050.C	0.0354
F050_CA022_VORT_Cell_22	P050.C	0.0352
F050_CA023_VORT_Cell_17	P050.C	0.0352
F050_CA019_VORT_Cell_89	P050.C	0.0351
F050_CA019_VORT_Cell_177	P050.C	0.0348
F050_CA019_VORT_Cell_75	P050.C	0.0348
F050_CA019_VORT_Cell_92	P050.C	0.0348
F050_CA021_VORT_Cell_83	P050.C	0.0348
F050_CA023_VORT_Cell_37	P050.C	0.0343
F050_CA023_VORT_Cell_92	P050.C	0.0342
F050_CA022_VORT_Cell_58	P050.C	0.0341
F050_CA021_VORT_Cell_14	P050.C	0.034
F050_CA021_VORT_Cell_93	P050.C	0.034
F050_CA020_VORT_Cell_128	P050.C	0.0339
F050_CA023_VORT_Cell_64	P050.C	0.0338
F050_CA019_VORT_Cell_98	P050.C	0.0337
F050_CA021_VORT_Cell_151	P050.C	0.0337
F050_CA019_VORT_Cell_71	P050.C	0.0336
F050_CA023_VORT_Cell_51	P050.C	0.0336
F050_CA022_VORT_Cell_100	P050.C	0.0335
F050_CA023_VORT_Cell_14	P050.C	0.0334
F050_CA023_VORT_Cell_41	P050.C	0.0331
F050_CA022_VORT_Cell_91	P050.C	0.0329
F050_CA023_VORT_Cell_109	P050.C	0.0329
F050_CA019_VORT_Cell_10	P050.C	0.0326
F050_CA020_VORT_Cell_109	P050.C	0.0324
F050_CA023_VORT_Cell_24	P050.C	0.0322
F050_CA020_VORT_Cell_13	P050.C	0.0321
F050_CA021_VORT_Cell_15	P050.C	0.0321
F050_CA021_VORT_Cell_41	P050.C	0.0321
F050_CA023_VORT_Cell_12	P050.C	0.0318
F050_CA023_VORT_Cell_122	P050.C	0.0316
F050_CA020_VORT_Cell_138	P050.C	0.0315
F050_CA019_VORT_Cell_122	P050.C	0.0314
F050_CA021_VORT_Cell_97	P050.C	0.0313
F050_CA019_VORT_Cell_31	P050.C	0.0311
F050_CA020_VORT_Cell_30	P050.C	0.0311
F050_CA021_VORT_Cell_52	P050.C	0.0311
F050_CA019_VORT_Cell_115	P050.C	0.0308
F050_CA019_VORT_Cell_59	P050.C	0.0308
F050_CA021_VORT_Cell_81	P050.C	0.0308
F050_CA022_VORT_Cell_106	P050.C	0.0308
F050_CA020_VORT_Cell_36	P050.C	0.0307
F050_CA019_VORT_Cell_168	P050.C	0.0306
F050_CA019_VORT_Cell_77	P050.C	0.0305
F050_CA022_VORT_Cell_46	P050.C	0.0304
F050_CA023_VORT_Cell_45	P050.C	0.0304
F050_CA019_VORT_Cell_125	P050.C	0.0303
F050_CA020_VORT_Cell_143	P050.C	0.0303
F050_CA019_VORT_Cell_102	P050.C	0.0302
F050_CA019_VORT_Cell_40	P050.C	0.0302
F050_CA021_VORT_Cell_29	P050.C	0.0301
F050_CA021_VORT_Cell_68	P050.C	0.0301
F050_CA023_VORT_Cell_100	P050.C	0.03
F050_CA019_VORT_Cell_110	P050.C	0.0299
F050_CA022_VORT_Cell_40	P050.C	0.0299
F050_CA023_VORT_Cell_42	P050.C	0.0299
F050_CA019_VORT_Cell_150	P050.C	0.0298
F050_CA021_VORT_Cell_141	P050.C	0.0296
F050_CA023_VORT_Cell_66	P050.C	0.0295
F050_CA020_VORT_Cell_110	P050.C	0.0293
F050_CA023_VORT_Cell_67	P050.C	0.0293
F050_CA023_VORT_Cell_72	P050.C	0.0292
F050_CA019_VORT_Cell_93	P050.C	0.0291
F050_CA021_VORT_Cell_105	P050.C	0.0291
F050_CA021_VORT_Cell_37	P050.C	0.0291
F050_CA022_VORT_Cell_37	P050.C	0.029
F050_CA023_VORT_Cell_52	P050.C	0.029
F050_CA019_VORT_Cell_60	P050.C	0.0289
F050_CA023_VORT_Cell_104	P050.C	0.0289
F050_CA019_VORT_Cell_9	P050.C	0.0288
F050_CA020_VORT_Cell_11	P050.C	0.0287
F050_CA022_VORT_Cell_6	P050.C	0.0287
F050_CA022_VORT_Cell_15	P050.C	0.0285
F050_CA023_VORT_Cell_110	P050.C	0.0283
F050_CA019_VORT_Cell_27	P050.C	0.0281
F050_CA023_VORT_Cell_6	P050.C	0.0279
F050_CA020_VORT_Cell_54	P050.C	0.0278
F050_CA022_VORT_Cell_50	P050.C	0.0278
F050_CA019_VORT_Cell_106	P050.C	0.0276
F050_CA019_VORT_Cell_140	P050.C	0.0273
F050_CA019_VORT_Cell_46	P050.C	0.0273
F050_CA021_VORT_Cell_136	P050.C	0.0273
F050_CA023_VORT_Cell_108	P050.C	0.0273
F050_CA023_VORT_Cell_95	P050.C	0.0272
F050_CA019_VORT_Cell_183	P050.C	0.0271
F050_CA021_VORT_Cell_102	P050.C	0.027
F050_CA023_VORT_Cell_90	P050.C	0.027
F050_CA023_VORT_Cell_61	P050.C	0.0269
F050_CA019_VORT_Cell_20	P050.C	0.0268
F050_CA020_VORT_Cell_18	P050.C	0.0267
F050_CA021_VORT_Cell_31	P050.C	0.0267
F050_CA023_VORT_Cell_121	P050.C	0.0265
F050_CA019_VORT_Cell_14	P050.C	0.0262
F050_CA020_VORT_Cell_145	P050.C	0.0262
F050_CA023_VORT_Cell_48	P050.C	0.0262
F050_CA019_VORT_Cell_161	P050.C	0.0261
F050_CA020_VORT_Cell_92	P050.C	0.0261
F050_CA022_VORT_Cell_51	P050.C	0.0259
F050_CA023_VORT_Cell_79	P050.C	0.0259
F050_CA019_VORT_Cell_139	P050.C	0.0258
F050_CA023_VORT_Cell_11	P050.C	0.0256
F050_CA023_VORT_Cell_33	P050.C	0.0254
F050_CA023_VORT_Cell_88	P050.C	0.0253
F050_CA023_VORT_Cell_16	P050.C	0.0252
F050_CA022_VORT_Cell_39	P050.C	0.0249
F050_CA023_VORT_Cell_54	P050.C	0.0249
F050_CA023_VORT_Cell_59	P050.C	0.0249
F050_CA023_VORT_Cell_78	P050.C	0.0249
F050_CA021_VORT_Cell_121	P050.C	0.0246
F050_CA019_VORT_Cell_127	P050.C	0.0245
F050_CA023_VORT_Cell_44	P050.C	0.0245
F050_CA023_VORT_Cell_86	P050.C	0.0245
F050_CA021_VORT_Cell_77	P050.C	0.0244
F050_CA022_VORT_Cell_35	P050.C	0.0244
F050_CA020_VORT_Cell_144	P050.C	0.0242
F050_CA023_VORT_Cell_70	P050.C	0.0242
F050_CA019_VORT_Cell_56	P050.C	0.0241
[truncated: 1,562 more rows]

## Sheet: ExtDataFig.7d
PDC_or_CellLine_ID	Response_Type	Fraction_of_Total
P024.C	BASE_PSI_VORT_PSI	0.377
P024.C	BASE_NULL_VORT_PSI	0.499
P024.C	VORT_1_or_2_peaks	0.062
P024.C	NULL	0.062
P040.C	BASE_PSI_VORT_PSI	0.163
P040.C	BASE_NULL_VORT_PSI	0.754
P040.C	VORT_1_or_2_peaks	0.061
P040.C	NULL	0.023
P049.C	BASE_PSI_VORT_PSI	0.332
P049.C	BASE_NULL_VORT_PSI	0.586
P049.C	VORT_1_or_2_peaks	0.041
P049.C	NULL	0.041
P050.C	BASE_PSI_VORT_PSI	0.042
P050.C	BASE_NULL_VORT_PSI	0.73
P050.C	VORT_1_or_2_peaks	0.104
P050.C	NULL	0.123
LN-229	BASE_NULL_VORT_PSI	0.235
LN-229	VORT_1_or_2_peaks	0.677
LN-229	NULL	0.088
LN-308	BASE_NULL_VORT_PSI	0.149
LN-308	VORT_1_or_2_peaks	0.505
LN-308	NULL	0.346

## Sheet: ExtDataFig.7e
PDC_or_CellLine_ID	Cell_ID	Response_Type	0	2	4	6	8	10	12	14	16	18	20	22	24	26	28	30	32	34	36	38	40	42	44	46	48	50	52	54	56	58	60	62	64	66	68	70	72	74	76	78	80	82	84	86	88	90	92
P024.C	F024_CA010_VORT_Cell_104	NULL	0.0005	0.0015	0.003	0.0021	0.0037	0.0032	0.0034	0.0019	0.0017	0.0021	0.0009	0.0017	0.0013	0.0001	-0.0007	0.0004	-0.0007	-0.0018	-0.0002	-0.0004	-0.0005	-0.0012	-0.0006	0.0003	0.0012	0.0008	-0.0006	-0.0008	0	0.0012	0.0009	-0.0007	-0.0006	-0.0014	-0.0014	-0.0011	0.0003	0.0002	0.0002	0.0005	-0.0009	-0.0007	-0.0009	-0.0005	0.0002	0.0009	0.0009
P024.C	F024_CA010_VORT_Cell_114	NULL	-0.0039	-0.0003	-0.0008	-0.0017	-0.0016	-0.0029	-0.0023	-0.0032	-0.0014	-0.0019	-0.002	-0.0021	-0.0022	-0.0025	-0.0031	-0.0042	-0.0026	-0.0034	-0.0014	-0.0014	-0.0022	-0.0019	-0.0017	-0.0022	-0.0016	-0.0021	-0.0016	-0.0017	-0.001	-0.0008	-0.0012	-0.0011	0.0007	-0.0011	-0.0011	-0.0004	-0.0009	0.0013	0.0017	0.0025	0	0.0015	0.0017	0.0018	0.0014	0.0013	0.0007
P024.C	F024_CA010_VORT_Cell_115	NULL	-0.0071	-0.0053	-0.0063	-0.0041	-0.004	-0.0053	-0.0036	-0.0031	-0.0039	-0.0037	-0.0022	-0.003	-0.0014	-0.0043	-0.0034	-0.0029	-0.0021	-0.0041	-0.0029	-0.004	-0.0027	-0.0023	-0.0011	-0.0015	-0.0017	-0.0009	0.0001	0.0006	-0.0004	0.0018	0.0013	0.0015	0.0019	0.0018	0.0021	0.0001	0.0013	0.0015	0.0023	0.0013	0.0022	0.002	0.0028	0.0029	0.0019	0.0032	0.0022
P024.C	F024_CA010_VORT_Cell_117	NULL	-0.0139	-0.0145	-0.0142	-0.0137	-0.0122	-0.0138	-0.0121	-0.012	-0.0133	-0.0127	-0.0131	-0.013	-0.0118	-0.0127	-0.0108	-0.0098	-0.0084	-0.0085	-0.0095	-0.0094	-0.01	-0.0096	-0.0102	-0.0113	-0.0126	-0.0124	-0.0133	-0.0121	-0.0122	-0.0122	-0.0107	-0.0122	-0.0127	-0.0118	-0.0126	-0.0118	-0.0132	-0.0127	-0.0146	-0.0144	-0.0136	-0.0137	-0.0129	-0.0142	-0.0133	-0.013	-0.0107
P024.C	F024_CA010_VORT_Cell_123	NULL	-0.0105	-0.0087	-0.0083	-0.0095	-0.0076	-0.0076	-0.0052	-0.0046	-0.0024	-0.0024	-0.0032	-0.0036	-0.0032	-0.0027	-0.0018	-0.0022	-0.0003	-0.0006	-0.001	0.0005	-0.0005	-0.0009	0.0006	0.0001	0.0002	-0.001	0.0006	-0.0002	0.0001	0.0004	0.0001	0.001	0.0007	0.0005	0.0014	0.0017	0.0017	0.0015	0.0006	0.0008	0.0022	0.0015	0.0018	0.0052	0.0036	0.0031	0.0037
P024.C	F024_CA010_VORT_Cell_134	NULL	0.007	0.0083	0.0085	0.0074	0.0064	0.0037	0.0041	0.0029	0.0011	-0.0008	-0.0011	-0.0017	-0.0017	-0.0017	-0.0019	-0.002	-0.0017	-0.0027	-0.0017	-0.0025	-0.0015	-0.0022	-0.0013	-0.0026	-0.0025	-0.0031	-0.0018	-0.0034	-0.0035	-0.001	-0.0028	-0.0024	-0.0011	-0.0015	-0.0015	-0.0011	-0.0001	0	-0.0001	0.0024	0.002	0.0015	0.0002	0.0006	0.0002	0.0007	0.0017
P024.C	F024_CA010_VORT_Cell_135	NULL	0.0178	0.0156	0.0111	0.0103	0.0095	0.0081	0.0124	0.0125	0.0129	0.0096	0.0062	0.0042	0.0035	0.001	-0.0005	-0.0041	-0.0038	-0.0065	-0.0066	-0.0075	-0.0064	-0.0082	-0.0089	-0.0089	-0.0082	-0.0115	-0.0081	-0.0056	-0.0028	-0.0049	-0.0013	0.0008	-0.0003	-0.0001	0.0037	0.0055	0.0038	0.0083	0.0054	0.006	0.004	0.0052	0.0029	0.0003	-0.0031	-0.0052	-0.0082
P024.C	F024_CA010_VORT_Cell_136	NULL	-0.0006	0.0002	-0.0001	-0.0007	-0.0007	-0.0003	-0.0013	-0.0001	-0.0019	-0.0013	-0.0022	-0.0028	-0.0026	-0.0029	-0.0029	-0.0017	-0.0022	-0.0013	-0.0011	-0.0013	-0.0015	-0.0001	-0.0002	0.0001	-0.0015	-0.0013	-0.0007	-0.0019	-0.0013	-0.001	-0.0009	-0.0012	-0.0015	-0.0015	-0.0011	-0.0012	-0.0018	-0.0009	-0.0008	-0.0003	0.0017	0.001	0.0007	0.0007	0.0001	0	0.0012
P024.C	F024_CA010_VORT_Cell_137	NULL	-0.0011	-0.0002	0.0004	-0.0001	-0.0017	-0.0031	-0.0038	-0.0063	-0.0056	-0.0043	-0.0047	-0.0033	-0.0032	-0.0063	-0.0046	-0.0053	-0.0036	-0.0022	-0.0015	-0.0024	-0.0012	-0.0021	-0.0025	-0.0031	-0.0038	-0.0042	-0.0051	-0.0076	-0.0044	-0.0007	0.0005	-0.0012	-0.0028	-0.005	-0.0018	0.0039	0	-0.0033	-0.0038	-0.0071	-0.0051	-0.0037	-0.0025	-0.0032	-0.0034	-0.0001	0.0149
P024.C	F024_CA010_VORT_Cell_140	NULL	-0.0024	-0.0017	-0.0021	-0.0021	-0.0015	-0.0019	-0.0012	-0.0013	-0.0016	-0.0018	-0.0016	-0.0022	-0.0019	-0.0015	-0.0017	-0.0012	-0.0008	-0.0016	-0.0016	-0.0021	-0.0009	-0.0003	-0.0004	-0.0009	-0.0023	-0.0017	-0.0008	0.0037	0.0032	0.0015	0.0005	-0.0002	0.001	0.0013	0.0007	0.0009	0.0021	0.0029	0.0028	0.0023	0.0017	0.0014	0.0046	0.0043	0.002	0.0014	0.0008
P024.C	F024_CA010_VORT_Cell_142	NULL	-0.0039	-0.003	-0.0032	-0.0023	-0.0022	-0.0031	-0.0021	-0.0028	-0.0032	-0.0037	-0.0041	-0.0032	-0.0035	-0.0027	-0.0036	-0.0035	-0.003	-0.0032	-0.0019	-0.0011	-0.002	-0.001	-0.0008	-0.0013	-0.0014	0.0002	0.0026	0.0012	0.0023	0.0022	0.0017	0.0026	0.0028	0.0037	0.0048	0.0059	0.005	0.0053	0.0046	0.0045	0.0038	0.0029	0.0033	0.0014	0.0009	0.0013	0.0021
P024.C	F024_CA010_VORT_Cell_45	NULL	0.0082	0.0087	0.0081	0.0091	0.0076	0.0064	0.006	0.006	0.0073	0.0048	0.0048	0.0017	0.003	0.0023	0.0019	0.0036	0.0018	0.0015	0.0035	0.0055	0.0034	0.0013	-0.0001	-0.0011	-0.0004	-0.0005	0	-0.0001	-0.0006	0.0014	-0.0004	-0.0005	-0.0021	-0.0016	-0.002	-0.0032	-0.0017	0.002	0	-0.0031	-0.0017	-0.004	-0.0046	-0.0062	-0.005	-0.0048	-0.0045
P024.C	F024_CA010_VORT_Cell_47	NULL	-0.0124	-0.0062	-0.0029	-0.0045	-0.002	-0.0008	-0.0012	0.0012	0.0015	0.003	0.0014	-0.0006	-0.0022	-0.0029	-0.0052	-0.0057	-0.0038	-0.0017	-0.0035	-0.0041	-0.0056	-0.0057	-0.0091	-0.0105	-0.0114	-0.0146	-0.0127	-0.0122	-0.0124	-0.0104	-0.0102	-0.0102	-0.0107	-0.012	-0.0088	-0.0046	-0.0001	0.0023	0.0023	0.0015	0.0034	0.011	0.0121	0.0126	0.0171	0.0167	0.0141
P024.C	F024_CA010_VORT_Cell_51	NULL	-0.0038	-0.0045	-0.004	-0.0038	-0.0052	-0.0022	-0.0003	-0.0014	-0.0016	-0.0043	-0.0055	-0.0062	-0.0063	-0.0046	-0.0054	-0.0042	-0.0055	-0.0057	-0.0045	-0.0046	-0.0039	0.0024	0.0104	0.0103	0.0043	-0.0009	-0.0008	0.0015	0.006	0.0022	-0.0013	-0.0008	0.0025	0.0052	0.0059	0.005	0.0063	0.0073	0.0056	0.0112	0.011	0.0061	0.0061	0.0036	0.0015	0.0029	0.0028
P024.C	F024_CA010_VORT_Cell_88	NULL	-0.0066	-0.0047	-0.0048	-0.0049	-0.0043	-0.0044	-0.004	-0.0032	-0.0041	-0.0045	-0.0041	-0.0045	-0.0037	-0.0032	-0.0019	-0.0014	0.0002	0.0022	0.002	0.0014	0.0018	0.0004	0.001	0.0006	0.0013	0.0006	0.0019	0.0015	0.0017	0.0024	0.0011	0.0008	0.0018	0.001	0.0006	0.0016	0.001	0.0014	0.001	0.0009	0.0016	0.0007	0.0016	0.0009	0.0006	0.0005	0.0013
P024.C	F024_CA010_VORT_Cell_91	NULL	-0.0078	-0.0059	-0.0064	-0.0086	-0.0071	-0.0076	-0.0049	-0.0065	-0.0052	-0.0064	-0.0058	-0.0049	-0.0045	-0.0031	-0.0034	-0.0032	-0.0019	-0.0008	0.0001	-0.0012	-0.002	-0.0015	-0.0017	-0.0001	-0.0002	-0.0003	-0.0011	-0.0002	-0.0004	0.001	0.0014	0.0023	0.0013	0.0003	0.0004	0.0012	0.0009	0.0014	0.0009	0.0029	0.0022	0.0054	0.0041	0.0046	0.0041	0.0052	0.0038
P024.C	F024_CA010_VORT_Cell_95	NULL	0.0009	-0.0009	0.0003	-0.002	-0.0013	-0.002	0.0019	0.0019	0.001	0	-0.002	0.0002	-0.0012	-0.0016	-0.0032	-0.0023	-0.0021	-0.0012	-0.0025	-0.0024	-0.0004	-0.0014	-0.0016	-0.0005	0.0008	0.0004	-0.0008	0.0007	0.0031	0.0032	0.0019	0.0029	0.0044	0.002	0.0008	0.0014	0.0007	0.0025	-0.0009	-0.0008	0.0015	0	0.0008	0.0005	-0.0015	0.0002	-0.0017
P024.C	F024_CA010_VORT_Cell_98	NULL	-0.0356	-0.0331	-0.0289	-0.0259	-0.0242	-0.0213	-0.0216	-0.0206	-0.0208	-0.0203	-0.0187	-0.0157	-0.0124	-0.0094	-0.0101	-0.0049	-0.0043	-0.0014	-0.0022	0.0006	-0.0001	0.0012	0.002	0.0046	0.0032	0.0046	0.004	0.0028	0.0014	0.0019	0.0034	0.0037	0.0031	0.0017	0.0018	0.0005	0.0005	0.0005	-0.0007	-0.002	-0.0006	0.0005	0.0006	0.0017	0.0048	0.0095	0.0206
P024.C	F024_CA011_VORT_Cell_35	NULL	-0.0096	-0.009	-0.0085	-0.0086	-0.0083	-0.008	-0.0082	-0.0081	-0.007	-0.0061	-0.0051	-0.0027	-0.0034	-0.0028	-0.0035	-0.0038	-0.0035	-0.0017	-0.0021	-0.0012	0.0002	-0.0007	0.0006	0.0007	0.0006	0.0021	0.0046	0.0056	0.0053	0.0058	0.0051	0.0042	0.0053	0.0044	0.0047	0.0055	0.0055	0.0033	0.0047	0.0033	0.0031	0.0016	0.0019	0.0029	0.0042	0.0043	0.0029
P024.C	F024_CA017_VORT_Cell_103	NULL	-0.0057	-0.0041	-0.0044	-0.0041	-0.004	-0.0036	-0.0036	-0.0034	-0.0024	-0.0009	-0.0001	-0.0007	-0.0016	-0.0019	-0.0024	-0.002	-0.0007	-0.0013	-0.0017	-0.0019	-0.0021	-0.0025	-0.0018	0.0002	-0.0009	-0.0004	0.0001	0.0003	0.0006	0.0012	0.001	0.0004	-0.0001	-0.0005	0.0002	0.0017	0.0007	0.001	0.0016	0.0005	0.0022	0.0028	0.0029	0.0029	0.002	0.0018	0.0007
P024.C	F024_CA017_VORT_Cell_117	NULL	-0.0064	-0.0032	-0.0006	-0.0028	-0.0012	-0.0029	-0.0028	-0.0038	-0.0021	-0.0024	-0.0036	-0.0027	-0.0034	-0.004	-0.0024	-0.0017	-0.0014	-0.0031	-0.0046	-0.0033	-0.0027	-0.0036	-0.0045	-0.0033	-0.0041	-0.0037	-0.0025	-0.0001	0.0014	0.0002	0.0006	0.0012	0.0015	0.0022	0.0009	0.001	0.0032	0.004	0.0022	0.0035	0.0025	-0.0002	0.0018	0.0032	0.003	0.0043	0.0054
P024.C	F024_CA017_VORT_Cell_19	NULL	0.0017	0.01	0.0115	0.0132	0.0156	0.0113	0.0072	0.0058	0.0045	0.0047	0.005	0.0027	0.0028	0.0013	0.0015	0.0019	0.0016	0.0017	0.0004	-0.0017	0.0023	0.002	0.001	-0.0006	-0.0019	-0.0002	-0.0017	0.0003	0.0155	0.0148	0.0074	0.0063	0.0039	0.0039	0	-0.0045	-0.0053	-0.0075	-0.008	-0.0047	-0.0046	-0.0066	-0.0085	-0.008	-0.0068	-0.0077	-0.0041
P024.C	F024_CA017_VORT_Cell_23	NULL	-0.0084	-0.0072	-0.0067	-0.0067	-0.0061	-0.0054	-0.0067	-0.0058	-0.0043	-0.005	-0.0049	-0.0046	-0.0039	0.0007	-0.0012	-0.0029	-0.0041	-0.0048	-0.005	-0.0057	-0.0041	-0.004	-0.0037	-0.0036	-0.003	-0.0039	-0.0018	-0.0019	-0.0008	0.0008	0.0005	-0.0004	-0.0003	0.0008	0.0005	0	0.0021	0.0029	0.0019	0.0025	0.0046	0.0041	0.0041	0.0026	0.007	0.0069	0.0066
P024.C	F024_CA017_VORT_Cell_47	NULL	-0.004	-0.0028	-0.0022	-0.0034	-0.0029	-0.0032	-0.0024	-0.0019	-0.0018	-0.0027	-0.0012	-0.0006	-0.0001	-0.0002	-0.001	-0.0011	-0.0007	-0.0016	-0.0006	-0.0004	-0.0018	-0.0008	-0.001	-0.0014	-0.0006	-0.0005	-0.0007	0.0007	0.0007	0.001	0.0013	0.001	0.0011	0	0.0002	-0.0006	-0.0001	-0.0005	0.0002	0.0003	-0.0003	-0.0004	-0.0004	0.0001	0.0009	0.0015	0.0015
P024.C	F024_CA017_VORT_Cell_48	NULL	-0.0072	-0.0051	-0.0051	-0.0043	-0.0029	-0.002	-0.0002	0.0011	0.0016	0.0022	0.0025	0.0024	0.0035	0.0022	0.0009	0.0022	0.0041	0.0049	0.0037	0.0046	0.0061	0.0046	0.0038	0.0035	0.0041	0.0036	0.0049	0.0033	0.0006	-0.0002	-0.0014	-0.0008	-0.0004	0.0008	0.0002	0.0001	-0.0013	0.0002	-0.0008	-0.0013	-0.0033	-0.0039	-0.003	-0.0004	0.0025	0.0062	0.0086
P024.C	F024_CA017_VORT_Cell_53	NULL	-0.0087	-0.0055	-0.0058	-0.0065	-0.0068	-0.0063	-0.0063	-0.007	-0.0038	-0.0048	-0.004	-0.0049	-0.001	-0.0008	0.0002	0.0028	-0.0003	-0.0004	0	0.0012	0.0029	0.0015	-0.0008	0.0043	0.0044	0.0029	0.0032	0.0048	0.0019	0.0025	0.0001	0.0046	0.0027	0.0001	-0.0003	0.001	0.0011	0.0036	0.0046	0.005	0.0053	0.0027	0.0009	0.0005	-0.0001	0.0006	0.001
P024.C	F024_CA017_VORT_Cell_59	NULL	0.0291	0.0353	0.0412	0.0371	0.0265	0.0178	0.0104	0.0046	-0.0027	-0.0063	-0.007	-0.0078	-0.0097	-0.0107	-0.01	-0.0085	-0.0062	-0.0058	-0.0063	-0.0075	-0.0076	-0.0007	-0.0004	0.0019	0.0072	0.0085	0.0056	0.005	0.0023	-0.0005	0.0002	0.0023	0.0025	-0.001	-0.0038	-0.0035	-0.0037	-0.0066	-0.0091	-0.0064	-0.0066	-0.0049	-0.006	-0.0063	-0.0055	-0.0041	-0.0017
P024.C	F024_CA017_VORT_Cell_60	NULL	0.002	0.0025	0.006	0.006	0.0034	0.0019	0	0.001	-0.0008	-0.0028	-0.0031	-0.0041	-0.0042	-0.0058	-0.0041	-0.0024	-0.0063	-0.0068	-0.0071	-0.0062	-0.0074	-0.0066	-0.0051	-0.0045	-0.0038	-0.003	-0.0036	-0.006	0.0008	0.0024	0.0003	0.0003	0.004	0.0026	0.0018	0.0011	0.0016	-0.0008	-0.0003	0.0031	-0.0013	0.0024	0.0031	0.0032	0.0051	0.005	0.0047
P024.C	F024_CA017_VORT_Cell_73	NULL	-0.0056	-0.0056	-0.0053	-0.0056	-0.0053	-0.004	-0.0047	-0.0032	-0.0028	-0.0023	0.002	0.0002	-0.0014	-0.0031	-0.0021	-0.002	-0.0007	-0.0004	-0.0009	-0.0032	-0.0018	-0.0001	-0.0003	0.0007	-0.0005	0.001	0.0006	0.0019	0.0002	0	0	0.0016	0.0021	0.0013	0.0015	0.0009	0.002	0.0019	0.0018	0.0034	0.0031	0.0005	0	0.0001	-0.0006	-0.0004	0.0005
P024.C	F024_CA017_VORT_Cell_92	NULL	-0.0187	-0.0168	-0.0152	-0.017	-0.0132	-0.0131	-0.0132	-0.0104	-0.012	-0.0112	-0.0072	-0.0072	-0.0052	-0.0045	-0.0069	-0.0057	-0.0012	-0.0053	-0.0061	-0.0071	-0.0038	-0.0015	0.0007	-0.0013	-0.0029	-0.0022	-0.0019	0.0003	0.0005	0.0024	0.003	0.0043	0.0031	0.0051	0.0064	0.0033	0.0062	0.0068	0.0081	0.0061	0.0065	0.0074	0.0069	0.0095	0.0089	0.0083	0.0057
P040.C	F040_CA001_VORT_Cell_44	NULL	-0.0054	-0.0069	-0.0062	-0.0083	-0.0028	-0.0076	-0.0054	-0.0083	-0.0062	-0.0069	-0.0065	-0.0063	-0.0043	-0.0038	-0.0032	-0.0033	-0.0049	-0.0042	-0.005	-0.0061	-0.0001	-0.0015	-0.0025	-0.0049	-0.0051	0	-0.005	-0.0051	-0.0011	-0.0042	-0.0043	-0.0026	0.0006	0.002	0.0008	-0.0003	0.0046	0.0041	0.0087	0.0073	0.0067	0.0037	0.0019	0.0103	0.0069	0.0051	0.0027
P040.C	F040_CA002_VORT_Cell_65	NULL	-0.0063	-0.0037	-0.0012	0.0007	0.0015	0.004	0.004	0.0049	0.0035	0.0022	-0.0004	0.0001	-0.0012	0.0005	-0.0041	-0.0032	-0.0032	-0.0013	-0.0013	-0.001	0.0004	0.0017	0.0032	0.0076	0.0072	0.0041	0.0015	-0.0018	-0.0017	-0.0027	-0.0016	-0.0024	-0.0021	0.0002	-0.001	0.0023	0.0051	0.0044	0.0051	0.003	0.003	0.0023	0.0022	0.0022	0.0124	0.0149	0.0127
P040.C	F040_CA003_VORT_Cell_10	NULL	0.0134	0.0142	0.0153	0.0114	0.0126	0.0082	0.0069	0.0011	0.0037	-0.0014	-0.0017	-0.0023	-0.0042	-0.0047	-0.0049	-0.0044	-0.0053	-0.0079	-0.0073	-0.0054	-0.0071	-0.0046	-0.0056	-0.0074	-0.0074	-0.0094	-0.01	-0.0098	-0.0079	-0.0089	-0.0086	-0.0052	-0.0084	-0.0062	-0.0037	-0.007	-0.0083	-0.0067	-0.0045	-0.0049	-0.0023	0.0002	0.0019	0.0063	0.0065	0.008	0.0081
P040.C	F040_CA003_VORT_Cell_114	NULL	-0.0241	-0.0239	-0.023	-0.0235	-0.0233	-0.022	-0.0212	-0.0194	-0.0189	-0.0187	-0.0189	-0.017	-0.0168	-0.0154	-0.0134	-0.0141	-0.013	-0.0124	-0.0119	-0.0119	-0.0109	-0.0105	-0.0087	-0.008	-0.0061	-0.0049	-0.0048	-0.0021	-0.0011	0.0005	0.0002	0.0023	0.0031	0.0059	0.0078	0.0076	0.0075	0.0092	0.0102	0.0107	0.0109	0.0127	0.0146	0.0138	0.0166	0.017	0.0168
P040.C	F040_CA003_VORT_Cell_18	NULL	0.0257	0.0214	0.0165	0.0132	0.0115	0.0084	0.0047	0.0004	0.0011	-0.0016	-0.0036	-0.0032	-0.005	-0.0049	-0.0058	-0.0091	-0.0085	-0.0098	-0.0098	-0.0078	-0.0063	-0.0072	-0.0043	-0.0022	-0.0026	-0.0048	-0.0046	-0.0053	-0.0056	-0.005	-0.0059	-0.0038	-0.0045	-0.0028	-0.0047	-0.0036	-0.004	-0.004	-0.0026	-0.0019	-0.002	-0.0013	-0.0011	-0.0001	-0.0015	-0.0002	0.0009
P040.C	F040_CA003_VORT_Cell_72	NULL	-0.0004	-0.0003	-0.0026	-0.0011	-0.0004	-0.0009	-0.0038	-0.007	-0.0141	-0.0154	-0.0222	-0.0218	-0.0243	-0.0264	-0.0247	-0.0271	-0.025	-0.03	-0.0261	-0.0304	-0.0279	-0.0244	-0.0232	-0.0214	-0.0211	-0.0245	-0.0273	-0.0242	-0.0239	-0.0226	-0.0229	-0.0182	-0.0182	-0.0153	-0.0132	-0.0119	-0.0127	-0.0153	-0.0104	-0.0065	0.0027	0.0058	0.0124	0.0169	0.029	0.0346	0.043
P040.C	F040_CA006_VORT_Cell_31	NULL	-0.0017	-0.0012	-0.0012	-0.0013	-0.0014	-0.0018	-0.0016	-0.0012	0.0007	-0.0009	0.0003	-0.0017	-0.0005	-0.0006	0.0001	-0.002	-0.0016	-0.0011	-0.0006	-0.0008	-0.0006	-0.0005	0.0003	-0.0003	0	-0.0011	-0.001	-0.0001	-0.0003	-0.0008	-0.0005	-0.0002	0.0007	-0.0001	0.0006	0.0006	0.0008	0.001	-0.0008	0.0009	-0.0001	0.0004	0.0015	0.0009	0.0012	0.0021	0.0007
P040.C	F040_CA006_VORT_Cell_39	NULL	0.0017	0.0009	0.0046	0.008	0.0058	0.0016	0.0018	0.0029	0.0008	0.0017	-0.0006	-0.0013	-0.0034	-0.0029	-0.0016	-0.0018	-0.002	0.0049	0.0052	0.0019	-0.0017	-0.0023	-0.0031	-0.002	0.0035	0.0061	0.0071	0.0039	0.0071	0.0055	0.0007	-0.0013	-0.0018	-0.0036	-0.0029	-0.0028	-0.003	-0.0046	-0.0031	-0.003	-0.0017	0.0006	0.0015	0.0002	0.0003	-0.0007	-0.0012
P040.C	F040_CA007_VORT_Cell_61	NULL	-0.0082	-0.0079	-0.0074	-0.0072	-0.0075	-0.0066	-0.0071	-0.0052	-0.0054	-0.0049	-0.004	-0.0044	-0.0052	-0.0052	-0.0048	-0.0044	-0.0034	-0.0024	-0.0029	-0.0031	-0.0029	-0.0023	-0.0012	-0.0016	-0.0008	-0.001	-0.0006	-0.0001	0.001	0.0006	0.0008	0.0014	0.0016	0.0013	0.0008	0.0005	0.0012	0.0016	0.0019	0.0014	0.0025	0.0036	0.0035	0.0039	0.0035	0.0035	0.003
P040.C	F040_CA008_VORT_Cell_35	NULL	-0.0103	-0.0101	-0.0055	-0.012	-0.0094	-0.0062	-0.005	-0.0064	-0.0039	-0.0043	-0.0019	-0.0066	-0.0046	-0.0056	-0.0005	-0.0026	-0.0058	-0.0029	-0.0025	-0.002	-0.0023	-0.0034	-0.0027	-0.0043	-0.0045	0.0035	-0.0039	-0.0034	-0.006	-0.0024	-0.0001	0.0015	-0.0033	-0.0015	0.0006	0.0026	0.0051	0.001	0.0052	0.0064	0.0037	0.0039	0.0037	0.004	0.0051	0.0063	0.0041
P040.C	F040_CA008_VORT_Cell_37	NULL	-0.0172	-0.0153	-0.0147	-0.0149	-0.015	-0.0112	-0.0114	-0.0122	-0.0112	-0.0108	-0.0119	-0.0104	-0.0104	-0.0101	-0.0125	-0.0116	-0.0128	-0.0121	-0.0104	-0.0113	-0.0123	-0.0095	-0.0094	-0.0084	-0.0075	-0.0042	-0.0052	-0.0027	-0.0001	0.0025	0.0033	0.0013	0.0022	0.0043	0.0083	0.009	0.0112	0.0129	0.0127	0.0107	0.0149	0.0126	0.0098	0.0091	0.0076	0.0067	0.0091
P049.C	F049_CA001_VORT_Cell_11	NULL	0.0006	0.0003	0.0006	0.0008	-0.0014	-0.0015	-0.0022	-0.0022	-0.0019	-0.0035	-0.0042	-0.0039	-0.0028	-0.0047	-0.0043	-0.0046	-0.0039	-0.0037	-0.0035	-0.004	-0.0032	-0.0042	-0.0013	-0.0015	-0.0025	-0.0024	-0.0009	-0.001	-0.0003	0.0007	0.0004	0.001	0.0015	0.0013	0.0002	0.0019	0.0002	0.0008	0.0014	0.0011	0.0022	0.0022	0.0013	0.0025	0.0017	0.0012	0.001
P049.C	F049_CA001_VORT_Cell_14	NULL	0.0048	0.005	0.0052	0.0023	-0.0008	-0.0033	-0.0039	-0.006	-0.0067	-0.0082	-0.0079	-0.0089	-0.007	-0.0082	-0.0072	-0.0086	-0.0078	-0.0069	-0.0044	-0.0065	-0.0059	-0.0061	-0.0054	-0.0045	-0.0044	-0.0032	-0.0036	-0.0041	-0.002	-0.001	-0.0016	0.0001	0.001	0.0013	0.0007	0.0027	0.0017	0.0025	0.0003	0.0017	0.0041	0.004	0.0056	0.0047	0.002	0.0032	0.0059
P049.C	F049_CA002_VORT_Cell_80	NULL	0.001	0.0029	0.0051	0.0024	0.0025	-0.0009	-0.0017	0.0013	-0.0009	0.0003	0.0001	0.0035	-0.0012	0.0006	0.0013	0.0005	0.0016	0.0017	-0.0025	0.0008	-0.0003	0.002	0.0021	-0.0007	-0.0046	-0.0012	0.0012	-0.0009	0.0027	0.0162	0.0074	0.0021	0.0058	0.0021	-0.0001	-0.0017	-0.0035	-0.001	-0.0017	-0.002	-0.0015	0.0006	0.0009	0.002	0.0006	-0.0035	0.0001
P049.C	F049_CA004_VORT_Cell_108	NULL	-0.0026	-0.0018	-0.0034	-0.0036	-0.0022	0.0046	0.031	0.019	0.0095	0.0053	0.0031	0.0028	0.0013	-0.0005	-0.0023	-0.0024	-0.0013	-0.0002	-0.0008	0.0006	0.0001	-0.0005	-0.0011	-0.0029	-0.0017	-0.0035	-0.0032	-0.0038	-0.0029	-0.0023	-0.0006	-0.0017	-0.002	-0.0006	-0.0013	-0.0016	-0.0018	-0.0018	-0.0019	-0.0023	-0.0015	0	-0.0016	-0.0019	-0.0024	-0.0009	0.0008
P049.C	F049_CA004_VORT_Cell_11	NULL	-0.0038	-0.0033	-0.0043	-0.0045	-0.0033	-0.0032	-0.0029	-0.0032	-0.003	-0.0018	-0.0029	-0.0031	-0.0019	-0.0027	-0.0034	-0.004	-0.0035	-0.004	-0.0024	-0.0023	-0.0033	-0.0032	-0.0024	-0.0039	-0.0029	-0.0013	-0.0001	-0.0006	-0.0012	0.0005	0.0009	-0.0019	0.0007	0.0001	-0.001	-0.0005	0.0006	0.0006	0.0006	0.0048	0.0016	0.0009	0.001	0.0012	0.0026	0.0022	0.0026
P049.C	F049_CA004_VORT_Cell_110	NULL	-0.0001	-0.0008	-0.0018	-0.0016	-0.0017	-0.0005	-0.0015	-0.0011	-0.0024	-0.0011	0	-0.0003	0.0001	-0.0018	-0.0017	-0.0011	-0.0012	-0.0008	-0.0015	-0.0021	-0.0016	0.0008	-0.0011	-0.0026	-0.0024	-0.0021	-0.0013	-0.0011	-0.0011	-0.0013	-0.0008	-0.0026	-0.0025	-0.0014	-0.0013	-0.0015	0.0002	-0.0014	0.0011	-0.0003	-0.0003	0.0008	0.0011	0.0033	0.0034	0.0012	0.0034
P049.C	F049_CA004_VORT_Cell_112	NULL	0.0002	0.0002	-0.0003	-0.0006	0.0013	0.0017	-0.0009	-0.0019	-0.0019	-0.0003	0.0002	0	-0.0018	-0.0032	-0.002	-0.0014	-0.0013	-0.003	-0.0025	-0.001	-0.0027	-0.0008	-0.0004	-0.001	-0.0013	-0.0004	-0.0018	-0.0011	-0.0033	-0.0019	-0.0011	-0.0006	-0.0009	-0.001	-0.0011	0.0008	0.0015	0.001	0.0039	0.0019	0.0009	0.0032	0.0024	0.0018	0.002	0.0018	0.0042
P049.C	F049_CA004_VORT_Cell_116	NULL	0.0013	0.0007	-0.0001	-0.0002	0.0001	-0.0007	-0.0005	0.0002	-0.0019	-0.0006	-0.0004	-0.0014	-0.0001	-0.0031	-0.0012	-0.0022	-0.0015	-0.002	-0.0018	-0.0026	-0.0019	-0.0003	-0.0019	-0.0018	-0.0011	-0.0001	0.0005	-0.0006	-0.0008	-0.0005	0.0008	-0.0006	-0.0002	-0.0003	0.0002	-0.0008	-0.0006	-0.001	-0.0001	-0.0022	-0.0006	-0.0013	-0.0006	0.0003	0.0013	0.0001	-0.0005
P049.C	F049_CA004_VORT_Cell_130	NULL	-0.0007	-0.0012	-0.0001	-0.0011	-0.0012	-0.0008	-0.0015	-0.0024	-0.0002	-0.0014	0.0005	0	-0.0009	-0.0006	-0.0002	-0.0007	-0.0007	-0.0018	-0.0034	-0.0019	-0.0007	0	-0.0011	-0.002	-0.0013	-0.0009	0.0005	0.0015	0.0014	-0.0015	0.0003	0.0024	0.0024	0.0042	0.0003	0.0019	0.0023	0.0027	0.0017	0.0031	0.0002	0.0015	0.0002	0.0008	0.0013	-0.0007	0.0013
P049.C	F049_CA004_VORT_Cell_131	NULL	-0.0061	-0.0047	-0.0052	-0.0046	-0.0037	-0.0033	-0.0037	-0.0039	-0.0053	-0.0036	-0.0023	-0.0034	-0.0041	-0.0045	-0.0043	-0.0031	-0.0021	-0.0023	-0.004	-0.0023	-0.0014	-0.0017	-0.0006	-0.0022	-0.0011	-0.0021	-0.0009	-0.0006	-0.0008	0.001	0.0021	-0.0004	0.0011	0.0012	0.0004	0.0025	0.0017	0.0006	0.0018	0.003	0.0013	0.0024	0.0023	0.0025	0.0026	0.0038	0.0033
P049.C	F049_CA004_VORT_Cell_135	NULL	0.0042	0.0083	0.0043	0.0092	0.0033	0.0033	0.0003	-0.0008	0.0015	-0.0022	0.0006	-0.0024	-0.001	-0.0008	0.0039	0.001	-0.0001	-0.001	0.003	0.0001	0.0057	0.0013	-0.0019	-0.0033	0.0002	0.0001	0.0001	-0.0043	-0.0007	0.0007	0.0006	-0.0015	-0.0007	0.0001	0	0.0023	-0.0007	0.002	-0.001	-0.0013	-0.002	-0.0019	-0.0016	0.0005	-0.0031	-0.0023	0.0005
P049.C	F049_CA004_VORT_Cell_136	NULL	0.0002	0.0019	-0.0005	-0.0011	-0.0036	0.005	0.0004	-0.0048	-0.0023	-0.0027	-0.0013	-0.0047	-0.0021	-0.0032	0.0001	0.0024	0.0052	0.0062	0.0054	0.0047	0.0066	0.0036	-0.0013	0.0009	0.0004	-0.0007	0.0003	0.0054	0.0041	0.0013	0.0012	-0.0058	0.0014	-0.001	0.0007	0.0023	0.002	0.0025	0.0021	0.0007	0.0041	0.0023	0.0025	0.0022	0.0053	0.0012	-0.0002
P049.C	F049_CA004_VORT_Cell_144	NULL	-0.0029	-0.0024	-0.0018	-0.0023	-0.0034	-0.0026	-0.0018	-0.0026	-0.0035	-0.0013	-0.0022	-0.002	-0.0018	-0.003	-0.0018	-0.0018	-0.0025	-0.0021	-0.0015	-0.002	-0.0009	-0.0005	0.0004	-0.0009	0.0015	0.0003	0.0009	0.0004	-0.0003	0.001	0.0013	-0.0001	-0.0002	0.0012	0.0006	0.0004	0.0003	0.0008	0.0008	0.0007	0.0012	0.0012	0.0006	0.002	0.001	0	0.0009
P049.C	F049_CA004_VORT_Cell_150	NULL	0.0124	0.0113	0.0074	0.0067	0.0096	0.0091	0.0049	0.006	0.0004	0.0017	-0.001	0.0018	0.0026	-0.001	0.0009	0.0002	0.0013	-0.0027	-0.0037	-0.0002	-0.0006	0.0002	0.0002	-0.0026	-0.0004	-0.0039	-0.0006	-0.0025	0.0001	-0.0014	-0.0013	-0.0022	-0.0033	-0.0055	-0.0009	-0.0019	-0.0037	-0.0011	-0.0038	-0.0034	-0.003	-0.004	-0.0034	-0.0034	-0.0008	-0.0064	-0.0003
P049.C	F049_CA004_VORT_Cell_153	NULL	0.0008	0.0007	-0.0003	0.0033	0.0015	0.0013	0.0005	-0.001	-0.0014	-0.0005	0.0006	0.0018	0.0012	-0.0025	-0.0031	-0.0013	0.0001	-0.0008	-0.0017	-0.0005	0.0008	0.0004	0.0003	-0.0013	-0.0019	-0.0004	0.0028	0.004	0.0025	0.0007	0.0009	0.0005	0.0027	0.0041	0.0032	0.0014	0.0027	0.0001	-0.001	0.0002	0.0008	-0.0015	-0.002	-0.0037	0.0004	0	0.0024
P049.C	F049_CA004_VORT_Cell_18	NULL	-0.0036	-0.0026	-0.0018	-0.0032	-0.0031	-0.0024	-0.003	-0.0025	-0.0019	-0.0025	-0.003	-0.0018	-0.0028	-0.0015	-0.0023	-0.0025	-0.0028	-0.0015	-0.0011	-0.002	-0.0016	-0.0006	-0.001	-0.0015	-0.0007	-0.0007	-0.0006	-0.0016	-0.0007	-0.0011	-0.0015	-0.0001	0.0001	-0.0004	0.001	0.0016	0.001	0.0007	0	0	0.0001	0.0011	0.0003	0.0011	0.0033	0.0019	0.0023
P049.C	F049_CA004_VORT_Cell_20	NULL	0.0015	0.0025	0.0015	0.0015	0.0014	0.0007	0	-0.0009	-0.0025	-0.0003	-0.0018	-0.0009	-0.0012	-0.0031	-0.0028	-0.0019	-0.0031	-0.0031	-0.0023	-0.0027	-0.0018	-0.0013	-0.0009	-0.0013	-0.0008	0	-0.0012	-0.0012	-0.0012	-0.001	-0.0003	-0.001	0.0002	-0.0007	-0.0004	0.0002	-0.0005	-0.0026	-0.0009	-0.0013	-0.0009	-0.0003	-0.0008	0	0.0001	0.0006	0.0024
P049.C	F049_CA004_VORT_Cell_21	NULL	-0.0031	-0.0029	-0.0038	0.0024	0.0068	0.0065	0.007	0.0052	0.0026	0.0013	0.0002	-0.0016	-0.0014	-0.0024	-0.0023	-0.001	-0.0016	-0.0025	-0.0021	-0.0017	-0.0025	-0.0017	-0.0026	-0.0025	-0.0027	-0.0016	-0.0014	-0.0017	-0.0022	-0.0017	-0.0015	-0.0015	-0.002	-0.0015	-0.0011	-0.0005	0.0003	-0.0004	0.0001	0.0007	0.0001	0.0001	-0.0007	-0.0006	0.0001	-0.0007	-0.0003
P049.C	F049_CA004_VORT_Cell_39	NULL	0.0045	0.0037	0.0028	0.0017	0.0017	0.0019	0.0016	0.0014	0.0017	0.0027	0.0032	0.0021	0.0033	0.0007	0.0017	0.001	0.0007	0.0009	0.0009	0.0003	0.0001	0.0004	0	-0.0007	-0.0002	-0.0006	-0.0005	-0.0005	-0.0005	0	0.0002	-0.001	-0.0016	-0.0006	-0.0006	-0.0002	-0.0012	-0.002	-0.0017	-0.001	-0.0012	-0.001	-0.0011	0	-0.0007	-0.0013	-0.0007
P049.C	F049_CA004_VORT_Cell_55	NULL	0.0066	0.0064	0.0081	0.0089	0.0066	0.0057	0.0034	0.0036	0.0027	0.0019	0.0027	0.0028	0.0025	0.0007	0.0016	0.0035	0.0032	0.0025	0.0028	0.0025	0.0023	0.0033	0.0028	0.0014	0.0011	-0.0002	-0.0005	0.0005	-0.0012	-0.0004	0.0006	-0.001	-0.0008	-0.0018	-0.001	-0.0028	-0.0023	-0.0025	-0.0014	-0.0016	-0.0017	-0.0021	0.0038	0.0007	-0.0007	-0.0025	-0.0016
P049.C	F049_CA004_VORT_Cell_6	NULL	0.0006	0.0011	0.0011	0.0008	0.0003	0.0006	0.0003	-0.0001	0.0001	0.0004	0.001	0.0005	0.0009	-0.0006	-0.0004	-0.0007	-0.0003	-0.0004	0.0004	0.0002	-0.0004	-0.0001	-0.0004	-0.0014	-0.0012	0.001	0.0004	0.0009	0.001	0.0014	0.0005	0.0006	-0.0006	0.0002	0	0.001	0.0008	0.001	0.0004	0	0.0008	-0.0001	-0.0004	0.0004	0	-0.0007	-0.0001
P049.C	F049_CA004_VORT_Cell_84	NULL	-0.0016	-0.0015	-0.0019	-0.0017	-0.0011	-0.0003	-0.0009	-0.0011	-0.0017	-0.0004	0.0006	0.0001	0.0008	-0.0007	0	-0.0011	0.0008	0.0002	0.0007	0.0005	0.0002	0.0007	0.001	-0.0004	-0.0002	0.0005	0.0001	-0.0004	0.0005	0	0	0.0005	0.0006	0.0003	0.0005	-0.0004	-0.0003	0	0.0004	0.0017	0.0021	0.0013	0.0005	0.0003	0.0003	-0.0003	0.0004
P049.C	F049_CA004_VORT_Cell_87	NULL	-0.0032	-0.0029	-0.0026	-0.0027	-0.0025	-0.003	-0.0032	-0.0035	-0.0034	-0.0029	-0.0035	-0.0027	-0.003	-0.0029	-0.0013	-0.0023	-0.0021	-0.001	-0.0012	-0.0022	-0.0014	-0.0016	-0.0003	-0.001	-0.0002	0.0001	-0.0007	0.0007	0.0003	0.0006	0.0017	-0.0011	0.0007	-0.0003	0.0001	0	-0.0007	0.0017	0.0006	0.0021	0.0004	0.001	0.0009	0.0025	0.0024	0.0006	0.0011
P049.C	F049_CA004_VORT_Cell_93	NULL	0.0041	0.0024	0.0018	0.0025	0.0029	0.002	0.002	0.0019	0.0068	0.0105	0.0106	0.01	0.0088	0.0087	0.0054	0.0031	0.0034	0.0021	0.0023	0.0017	0.0022	0.0012	0.0022	-0.0002	-0.0005	0.0006	-0.0001	-0.0012	-0.0021	0.0004	0.0001	-0.0006	0.0001	-0.0011	-0.0006	-0.0004	-0.0006	-0.0017	-0.0018	-0.0029	-0.0035	-0.0029	-0.003	-0.0005	-0.0022	-0.0039	-0.0033
P049.C	F049_CA004_VORT_Cell_96	NULL	0.0053	0.0059	0.0053	0.0044	0.0037	0.0041	0.0038	0.0023	0.0025	0.0019	0.0018	0.0008	0.0014	-0.0004	0.0004	0.0008	0.0007	0.0003	-0.0001	0.0008	0.0002	0.0008	0.0004	0.0008	0.0006	0.0009	0.0008	-0.0003	-0.0008	-0.0003	0.0002	-0.0006	-0.0015	-0.0008	-0.0011	-0.0014	-0.0008	-0.0021	-0.0003	-0.0012	-0.0012	0	-0.0002	0.0004	0.0001	-0.0012	-0.0005
P049.C	F049_CA005_VORT_Cell_37	NULL	-0.0003	-0.0005	0.0003	-0.0003	-0.0013	0.0005	0.0016	-0.001	-0.0021	0.003	0.0019	0.0031	0.0011	0.0006	0.0031	0.0015	0.0017	0.0009	0.0022	0.0016	0.0032	0.0022	0.0021	0.0009	-0.0015	-0.0014	-0.0012	0.0001	-0.0006	0.0007	0.0001	0.0009	0.0026	0.0015	-0.001	-0.0013	-0.0016	-0.0017	0.0025	-0.0012	-0.0036	-0.0015	-0.0028	-0.0035	-0.0022	-0.0021	-0.0035
P049.C	F049_CA006_VORT_Cell_105	NULL	0.0087	0.0088	0.0105	0.0126	0.0127	0.0096	0.0168	0.0141	0.0152	0.0201	0.0199	0.0163	0.0166	0.0149	0.0098	0.0098	0.0071	0.0036	0.0019	0	-0.0006	-0.001	-0.003	-0.0062	-0.0016	-0.0049	-0.0029	-0.0025	-0.002	0.0024	0.0007	0.0014	0	0.0046	0.004	0.0075	0.0025	0.0013	-0.0062	-0.0064	-0.008	-0.0099	-0.0094	-0.0111	-0.0114	-0.0118	-0.0151
P050.C	F050_CA019_VORT_Cell_104	NULL	0.001	0.0023	-0.0018	-0.0027	-0.0024	-0.0009	-0.0048	-0.002	-0.0029	-0.0043	-0.0023	-0.0036	-0.0034	-0.0022	-0.0017	-0.0034	-0.0015	-0.0009	-0.0028	-0.0019	-0.0009	-0.0015	-0.0019	-0.0017	-0.0008	-0.002	-0.0001	0.0002	-0.0005	-0.001	-0.001	-0.0016	0.0001	-0.0002	-0.0001	-0.0003	-0.0025	-0.0001	-0.0014	-0.0013	0.0009	-0.001	0.0012	0.003	0	0.0013	0.0022
P050.C	F050_CA019_VORT_Cell_40	NULL	-0.0055	-0.0055	-0.0066	-0.0067	-0.0077	-0.0081	-0.0104	-0.0098	-0.0112	-0.0108	-0.0102	-0.0078	-0.008	-0.0072	-0.0069	-0.0074	-0.0063	-0.0068	-0.0058	-0.0055	-0.0052	-0.0049	-0.0048	-0.0031	-0.0034	-0.0032	-0.0019	-0.0031	-0.0007	-0.0011	0.0009	0.0012	0.0021	0.0035	0.0019	0.0009	0.002	0.0035	0.0047	0.0041	0.0036	0.0041	0.0055	0.0058	0.0059	0.0091	0.0068
P050.C	F050_CA019_VORT_Cell_42	NULL	-0.0043	-0.004	-0.0022	-0.0027	-0.0024	-0.0048	-0.0026	-0.0022	-0.0044	-0.0039	-0.0044	-0.0035	-0.0016	-0.0045	-0.0024	-0.0038	-0.0023	-0.0052	-0.0031	-0.0012	-0.0042	-0.0031	-0.0022	-0.0006	-0.0037	-0.0011	-0.0007	-0.0003	-0.0014	-0.0012	-0.0012	-0.0004	0.0022	0.0023	0.0003	-0.0012	0.0016	0.0039	0.0014	0.0017	0.0016	0.0012	0.0034	0.0013	0.0012	0.0028	0.0014
P050.C	F050_CA019_VORT_Cell_46	NULL	-0.0042	-0.0034	-0.0044	-0.0047	-0.0037	-0.0077	-0.0054	-0.0041	-0.0041	-0.0044	-0.003	-0.0005	-0.0019	-0.0029	-0.0006	-0.0026	-0.0008	-0.0003	0.0002	-0.0011	-0.0017	0.0004	0.0002	-0.0025	0.0022	-0.0004	0.0006	-0.0029	0.0006	-0.0001	-0.0007	-0.0008	-0.0014	-0.0005	-0.0019	0.0009	-0.0005	0.0042	-0.0003	0.0062	0.0006	0.0045	-0.0007	0.0017	0.0005	0.0045	0.005
P050.C	F050_CA019_VORT_Cell_53	NULL	-0.0081	-0.0064	-0.0072	-0.0068	-0.0087	-0.0064	-0.0068	-0.0061	-0.0066	-0.0056	-0.0047	-0.0044	-0.0059	-0.0047	-0.0042	-0.0034	-0.0046	-0.0041	-0.0034	-0.0032	-0.0038	-0.0013	-0.0024	-0.0024	-0.0005	0.0007	-0.0007	-0.0004	0.001	-0.0004	0.0015	-0.0002	0.0002	0.0013	0.0014	0.0013	0.0014	0.0016	0.0022	0.0019	0.0009	0.0029	0.0033	0.0028	0.0036	0.0027	0.0032
P050.C	F050_CA019_VORT_Cell_66	NULL	-0.0012	0.0018	-0.0005	-0.0001	-0.0018	-0.0045	-0.002	-0.0023	-0.0036	-0.0044	-0.004	-0.0037	-0.0043	-0.0043	-0.0035	-0.0037	-0.0039	-0.0011	-0.0025	-0.004	-0.004	-0.0024	-0.0043	-0.0025	-0.004	-0.0029	-0.0037	-0.0011	-0.0004	0.002	0.0009	-0.0003	-0.001	-0.0013	0.0002	0.002	0.0002	0.0006	0.0022	0.0021	0.0014	0.0007	0.0017	0.0021	0.0028	0.0029	0.0055
P050.C	F050_CA019_VORT_Cell_69	NULL	-0.0045	-0.0028	-0.0063	-0.0059	-0.0004	-0.0029	-0.0033	-0.0029	-0.0042	-0.0042	-0.0026	-0.0014	-0.0055	-0.0044	-0.0047	-0.0041	-0.0034	-0.0037	-0.0055	-0.0034	-0.0003	-0.0043	-0.004	-0.0066	-0.0043	-0.0052	-0.0032	-0.0029	-0.0036	-0.0019	-0.0041	0.0004	-0.0034	-0.0002	0.0007	-0.0014	-0.0005	-0.0002	0.0033	0.0002	0.0019	0.0019	0.0012	0.0015	0.0001	0.0046	0.0044
P050.C	F050_CA020_VORT_Cell_134	NULL	-0.0056	-0.0054	-0.0024	-0.0049	-0.0052	-0.0057	-0.0057	-0.0046	-0.0058	-0.0045	-0.0066	-0.0031	-0.0038	-0.0039	-0.0053	-0.0024	-0.0031	-0.0042	-0.0072	-0.0044	-0.0029	-0.004	-0.0032	-0.0044	-0.0042	-0.0011	-0.0015	-0.0029	-0.002	-0.0019	-0.0014	-0.0011	-0.001	-0.0002	0.0001	-0.0006	0.0011	0.0035	0.001	0.0041	0.0039	0.0023	0.0038	0.0019	0.0037	0.0068	0.0056
P050.C	F050_CA020_VORT_Cell_150	NULL	0.0006	0.001	0.0048	0.0044	0.0045	0.0044	0.0046	0.0042	-0.0001	0.0007	0.0028	-0.0002	0.0023	0.0018	-0.0016	-0.0012	-0.0014	0.0007	0.0021	0.0003	0.004	-0.002	-0.0002	-0.0013	0.0015	0	-0.0024	-0.0007	-0.0003	-0.0022	-0.0002	0.0016	-0.0013	-0.0017	-0.0002	0.002	-0.0004	0.0004	-0.0011	0.0004	-0.0016	-0.0016	-0.0012	-0.0004	-0.0008	-0.0037	0.0029
P050.C	F050_CA020_VORT_Cell_162	NULL	-0.0042	0.0012	0.0003	-0.0048	-0.0044	-0.0076	-0.0064	-0.007	-0.0069	-0.005	-0.0029	-0.0033	-0.0058	-0.0053	-0.0013	-0.0056	-0.0052	-0.0058	-0.0055	-0.0041	-0.0018	-0.0007	-0.0011	0.0008	-0.0026	-0.0027	-0.0003	-0.0023	-0.0006	-0.0031	0.0029	0.0013	0.003	-0.0009	-0.0041	-0.003	0.0002	0.002	0.0011	-0.0029	0.003	0.0038	-0.0017	0.0011	0.0052	0.0031	0.0046
P050.C	F050_CA020_VORT_Cell_17	NULL	-0.0057	-0.004	-0.0011	-0.0055	-0.0048	-0.0048	-0.0051	-0.0049	-0.0032	-0.0057	-0.0007	-0.0002	0.0025	-0.002	-0.0028	-0.0033	-0.003	-0.0015	-0.0045	-0.0022	-0.0029	-0.0017	-0.0037	-0.0028	-0.0043	-0.0035	-0.0022	-0.0022	-0.0032	-0.0008	0.0013	-0.001	0.0004	-0.0007	-0.0011	0.0008	0.0015	-0.0001	-0.0002	-0.0003	0.002	0.0024	-0.0002	0.0036	0.0036	0.0042	0.003
P050.C	F050_CA020_VORT_Cell_44	NULL	-0.0032	-0.006	-0.0069	-0.0062	-0.0058	-0.0023	-0.0042	-0.0037	-0.0073	-0.0075	-0.0053	-0.0049	-0.0064	-0.0034	-0.0065	-0.0077	-0.0066	-0.0051	-0.0078	-0.0077	-0.0093	-0.0086	-0.0071	-0.0086	-0.0067	-0.0074	-0.006	-0.0087	-0.0025	-0.0041	-0.0023	-0.0064	-0.0059	0.0018	0.0006	-0.0005	-0.0003	-0.0009	0.0062	0.0028	0.0008	0.005	0.0028	0.0062	0.0024	0.0053	0.0025
P050.C	F050_CA020_VORT_Cell_65	NULL	-0.0111	-0.0084	-0.0073	-0.007	-0.0055	-0.0009	-0.0036	-0.0074	-0.0087	-0.0026	-0.0058	-0.0052	-0.0045	-0.0084	-0.0092	-0.0081	-0.0075	-0.0071	-0.0074	-0.0062	-0.0053	-0.0045	-0.0017	-0.0014	-0.0047	-0.0047	-0.0039	-0.0019	0.0003	-0.0011	0.0008	0.0077	0.002	0.0035	0.0046	0.0046	0.0044	0.0031	0.0037	0.0055	0.0039	0.0053	0.0006	0.0052	0.0129	0.015	0.0099
P050.C	F050_CA020_VORT_Cell_71	NULL	-0.0033	-0.0012	0.0022	-0.0011	-0.0009	-0.0048	-0.0021	-0.0024	-0.0049	-0.0034	-0.0018	-0.0056	0.0018	-0.0024	-0.003	-0.0044	-0.0036	-0.0039	0.0006	-0.002	-0.0021	-0.0052	0.0003	-0.0035	0.0001	-0.0008	-0.0007	-0.0037	-0.0016	-0.0009	-0.0048	0.0005	-0.0002	-0.0013	-0.0005	0.0033	0.0003	-0.0012	-0.0004	0.0013	0.0035	0.0031	0.0045	0.0054	0.0046	-0.0027	0.0043
P050.C	F050_CA020_VORT_Cell_97	NULL	-0.0077	-0.0071	-0.0061	-0.0067	-0.0078	-0.0064	-0.0043	-0.006	-0.0105	-0.0095	-0.0082	-0.007	-0.0108	-0.0099	-0.0122	-0.0103	-0.0123	-0.0098	-0.008	-0.0054	-0.0048	-0.0018	-0.0035	-0.0048	-0.0001	0.004	0.0046	0.0007	-0.0012	-0.0007	-0.0004	0.0002	0.0023	0.0028	0.0037	0.0033	0.0039	0.0075	0.0062	0.0077	0.0036	0.0051	0.0057	0.0045	0.0063	0.0056	0.006
P050.C	F050_CA021_VORT_Cell_148	NULL	0.0323	0.0294	0.0241	0.0204	0.011	0.002	0.0011	0.0055	0.0015	-0.0045	-0.0058	-0.0075	-0.0095	-0.0076	-0.0097	-0.0085	-0.0098	-0.012	-0.0059	-0.0172	-0.0084	-0.0108	-0.0123	-0.0105	-0.0095	-0.0053	-0.0068	-0.0115	-0.0011	-0.0082	-0.0077	-0.0081	-0.0088	-0.0099	-0.0063	0.0023	0.0001	0.0006	0.0006	0.0051	-0.0018	-0.0041	0.0094	0.0052	-0.0012	0.0046	0.0043
P050.C	F050_CA021_VORT_Cell_17	NULL	-0.0058	-0.0082	-0.0071	-0.0102	-0.0054	-0.0073	-0.0056	-0.0056	-0.0089	-0.0074	-0.0049	-0.006	-0.0052	-0.0067	-0.0078	-0.0052	-0.0055	-0.0043	-0.0063	-0.0056	-0.0046	-0.0003	-0.0047	-0.0006	-0.0011	-0.0028	-0.0039	-0.002	-0.0012	0.0017	-0.0002	-0.002	0.0011	-0.0006	0.003	-0.0005	0.0007	0.004	0.0005	0.0019	-0.0007	0.0047	0.0041	0.0041	0.0068	0.0031	0.0061
P050.C	F050_CA021_VORT_Cell_18	NULL	-0.0053	-0.0027	-0.0052	-0.0039	-0.0037	-0.0074	-0.007	-0.0051	-0.0069	-0.0069	-0.005	-0.0057	-0.0066	-0.0056	-0.0065	-0.0047	-0.0047	-0.005	-0.0042	-0.0069	-0.0045	0.0011	-0.0005	0.0004	-0.0029	-0.0039	-0.0033	-0.0035	-0.0014	0.0011	-0.0012	0	0.0012	-0.0001	0.0001	0.0031	0.0028	0.0019	-0.0003	0.0016	0.0016	0.0031	0.002	0.0024	0.0048	0.0026	0.003
P050.C	F050_CA021_VORT_Cell_19	NULL	-0.0119	-0.0088	-0.0106	-0.0101	-0.0086	-0.0061	-0.0093	-0.0086	-0.008	-0.0056	-0.0098	-0.0083	-0.0068	-0.0074	-0.0085	-0.0045	-0.0087	-0.0064	-0.0028	-0.0065	-0.0052	-0.0039	-0.006	-0.0052	-0.0048	-0.0023	-0.0015	-0.0027	0.0007	-0.0003	-0.0024	0.0022	-0.0002	0.0009	0.0033	0.0043	0.0053	0.0037	0.0047	0.002	0.0029	0.0031	0.0049	0.006	0.0043	0.0039	0.0018
P050.C	F050_CA021_VORT_Cell_42	NULL	0.0013	-0.0041	-0.0004	-0.0022	-0.006	-0.0048	-0.0056	-0.0095	-0.0044	-0.005	-0.0011	-0.0019	-0.0042	-0.0063	-0.0022	-0.0045	-0.0025	-0.0085	-0.0015	-0.0049	-0.0032	-0.0028	-0.0043	-0.0048	-0.0016	-0.0019	-0.0015	0.0019	-0.0003	0.0054	0.0005	-0.0018	-0.003	-0.0011	0.0015	0.0033	0.0014	0.0037	-0.0017	-0.0025	0.0048	0.0018	0.0018	0.0055	0.0028	-0.0008	0.004
P050.C	F050_CA021_VORT_Cell_50	NULL	-0.0015	0.0019	-0.0017	-0.0027	-0.0027	-0.0005	0.0001	0.0005	-0.0012	0.0014	-0.0008	0.0008	-0.0016	-0.0027	-0.0018	0.0014	-0.0017	-0.0024	0.0027	-0.0023	-0.0028	-0.0005	-0.0009	-0.0013	-0.0007	-0.0033	-0.0022	-0.0027	-0.0025	0.0038	-0.0003	-0.0018	0.0011	-0.0008	-0.0009	0.0001	0.003	0.0006	-0.0007	0.0025	0.0022	0.0014	0.002	0.0017	-0.0006	-0.0003	0.0047
P050.C	F050_CA021_VORT_Cell_66	NULL	-0.013	-0.0091	-0.0112	-0.0121	-0.0116	-0.0114	-0.0123	-0.0103	-0.0115	-0.0107	-0.0116	-0.008	-0.0102	-0.0089	-0.0085	-0.0052	-0.0046	-0.0087	-0.003	-0.0069	-0.0029	-0.0034	-0.0072	-0.0029	-0.0015	-0.0024	0.0006	0.0008	0.0002	0.0009	0.0021	0.0023	0.0026	0.0009	0.0051	0.0018	0.0021	0.0016	0.0055	0.0049	0.0044	0.006	0.0067	0.0059	0.0052	0.0074	0.0088
P050.C	F050_CA021_VORT_Cell_70	NULL	-0.0098	-0.0114	-0.0108	-0.0067	-0.0097	-0.0099	-0.0125	-0.0104	-0.0112	-0.0064	-0.0078	-0.0052	-0.0091	-0.0048	-0.0081	-0.0068	-0.0052	-0.0088	-0.0028	-0.0038	-0.0086	-0.004	-0.0028	-0.0057	-0.0048	-0.0004	-0.0039	-0.0038	-0.0005	0.0001	-0.0039	0.0036	0.0022	-0.0029	0.0025	0.0008	0.0022	-0.0015	0.006	0.0041	0.0007	-0.0014	0.0044	0.0095	0.002	0.0049	0.0029
P050.C	F050_CA021_VORT_Cell_91	NULL	-0.0076	-0.006	-0.0048	-0.0096	-0.006	-0.0037	-0.006	-0.0081	-0.0062	-0.0042	-0.0057	-0.0081	-0.0093	-0.0078	-0.0054	-0.0088	-0.0049	-0.0027	-0.0077	-0.0053	-0.0048	-0.0016	-0.0049	-0.0038	-0.0034	-0.0003	-0.0045	-0.0013	-0.0009	-0.0032	-0.0013	-0.0016	0.0025	-0.001	0.0002	0.0032	0.0011	0.0038	0.0001	0.0015	0.0044	0.0036	0.0038	0.0064	0.006	0.001	0.0033
P050.C	F050_CA022_VORT_Cell_10	NULL	0.0068	0.0066	0.0062	0.0051	0.0058	0.0053	0.005	0.0048	0.0037	0.0037	0.0019	0.0029	0.0025	0.0029	0.0014	0.0012	0.0007	0	-0.0001	-0.0005	-0.0008	-0.0009	-0.0016	-0.002	-0.0012	-0.0022	-0.0021	-0.0027	-0.0023	-0.0023	-0.0026	-0.002	-0.0028	-0.0021	-0.0023	-0.0024	-0.0023	-0.002	-0.0024	-0.0019	-0.0025	-0.0033	-0.002	-0.002	-0.0019	-0.0015	-0.0014
P050.C	F050_CA022_VORT_Cell_102	NULL	0.0057	0.0054	0.0055	0.0046	0.0049	0.0048	0.0036	0.0043	0.0035	0.0037	0.0027	0.003	0.0028	0.0023	0.0022	0.0021	0.0018	0.0016	0.0017	0.0013	0.0006	0.0008	-0.0007	-0.0002	0.0001	-0.0006	-0.0007	-0.0014	-0.0006	-0.0009	-0.0009	-0.0012	-0.0011	-0.0007	-0.0012	-0.0016	-0.0018	-0.0021	-0.0022	-0.0024	-0.0026	-0.0022	-0.003	-0.0024	-0.0026	-0.0025	-0.0028
P050.C	F050_CA022_VORT_Cell_105	NULL	0.0129	0.0128	0.0116	0.0107	0.0098	0.01	0.0087	0.0084	0.0079	0.0072	0.0063	0.0048	0.0051	0.0051	0.0044	0.0035	0.0039	0.0031	0.0022	0.0026	0.002	0.0015	0.0011	0.0013	0.0007	0.0004	0.0001	-0.0003	-0.0009	-0.0008	-0.0002	-0.0012	-0.0021	-0.002	-0.002	-0.0027	-0.0034	-0.0033	-0.0044	-0.0038	-0.0045	-0.0042	-0.0051	-0.0046	-0.0051	-0.0055	-0.0055
P050.C	F050_CA022_VORT_Cell_108	NULL	0.0101	0.0095	0.0096	0.008	0.0091	0.0081	0.007	0.0069	0.0062	0.0054	0.0047	0.0048	0.0046	0.0038	0.0025	0.0022	0.0029	0.0019	0.0015	0.0009	-0.0002	-0.0006	-0.0021	-0.0034	-0.0025	-0.0029	-0.0024	-0.0032	-0.0016	-0.0012	-0.0007	-0.0018	-0.0026	-0.0018	-0.0023	-0.0024	-0.0035	-0.002	-0.003	-0.0035	-0.0039	-0.0034	-0.0036	-0.003	-0.003	-0.0028	-0.0034
P050.C	F050_CA022_VORT_Cell_12	NULL	0.0065	0.0061	0.0046	0.005	0.0039	0.0041	0.0034	0.002	0.0025	0.0009	0.0011	0.0016	0.0008	0.0009	0.0012	0.0009	0.0006	0.0003	-0.0013	-0.0014	-0.0018	-0.0022	-0.0026	-0.0031	-0.0019	-0.0025	-0.0028	-0.0038	-0.0033	-0.0022	-0.0009	-0.0012	-0.0026	-0.0015	-0.0008	-0.0024	-0.0014	-0.0014	-0.0021	-0.0017	-0.0016	-0.0018	-0.0017	-0.0015	-0.0007	0.0001	0.001
P050.C	F050_CA022_VORT_Cell_13	NULL	0.0111	0.0116	0.0116	0.0104	0.0113	0.0106	0.0102	0.0098	0.0109	0.0095	0.0083	0.0086	0.0074	0.0068	0.006	0.0044	0.004	0.0031	0.0032	0.0033	0.0019	0.001	0.0006	0.001	0.0012	0.0015	0.0006	-0.0006	-0.0009	-0.0006	-0.0007	-0.0007	-0.0019	-0.0012	-0.001	-0.0028	-0.0034	-0.0036	-0.0039	-0.0036	-0.0046	-0.0039	-0.0049	-0.0057	-0.0059	-0.0061	-0.0055
P050.C	F050_CA022_VORT_Cell_14	NULL	0.0072	0.0076	0.007	0.0069	0.0066	0.0068	0.0057	0.005	0.005	0.0047	0.0044	0.0048	0.0045	0.0043	0.0038	0.0037	0.0038	0.0039	0.0036	0.0027	0.0023	0.0017	0.0013	0.0007	0.0007	0.0002	-0.0002	-0.0008	-0.0008	-0.0008	-0.001	-0.001	-0.0022	-0.002	-0.0021	-0.0013	-0.0014	-0.0013	-0.0025	-0.0026	-0.0025	-0.0027	-0.0029	-0.003	-0.0032	-0.0032	-0.0035
P050.C	F050_CA022_VORT_Cell_16	NULL	0.0138	0.013	0.013	0.0112	0.0118	0.0116	0.0097	0.0084	0.0082	0.0071	0.007	0.0078	0.0081	0.0058	0.0061	0.0042	0.0051	0.0028	0.0027	0.0016	0.0007	0.0011	0.0005	-0.0009	0.0001	-0.0013	-0.0013	-0.002	-0.002	-0.0027	-0.0013	-0.0024	-0.0022	-0.0021	-0.0015	-0.0018	-0.0025	-0.0033	-0.0031	-0.0034	-0.0043	-0.0041	-0.0045	-0.0046	-0.0034	-0.0045	-0.0044
P050.C	F050_CA022_VORT_Cell_19	NULL	0.0137	0.013	0.0125	0.0108	0.0107	0.0106	0.0097	0.0082	0.0077	0.0074	0.0072	0.0068	0.0068	0.0052	0.0044	0.0046	0.0041	0.003	0.0024	0.0015	0.0004	0.0011	0.0006	-0.0001	-0.0002	-0.0012	-0.0012	-0.0019	-0.0018	-0.002	-0.0017	-0.0022	-0.0024	-0.0021	-0.0025	-0.0028	-0.0035	-0.0029	-0.0037	-0.0043	-0.0039	-0.0042	-0.0046	-0.0048	-0.0046	-0.0041	-0.0047
P050.C	F050_CA022_VORT_Cell_21	NULL	-0.0016	-0.0007	-0.0006	-0.0021	-0.0008	-0.001	-0.0022	-0.0017	-0.0021	-0.002	-0.0022	-0.0008	-0.002	-0.0015	-0.0025	-0.0029	-0.0038	-0.0035	-0.004	-0.0042	-0.0039	-0.0049	-0.0051	-0.0051	-0.0049	-0.0057	-0.0045	-0.0043	-0.0042	-0.0048	-0.0035	-0.0031	-0.0042	-0.0042	-0.0038	-0.0036	-0.0032	-0.0028	-0.0035	-0.0034	-0.0029	-0.0028	-0.0027	-0.0027	-0.0021	-0.0006	0
P050.C	F050_CA022_VORT_Cell_25	NULL	0.0053	0.0056	0.0055	0.0053	0.0046	0.0053	0.0042	0.0041	0.0037	0.0031	0.0021	0.0026	0.0025	0.0022	0.0019	0.0014	0.0015	0.0007	0.0009	0.0007	0.0001	-0.0003	-0.0002	-0.0009	-0.0003	-0.0011	-0.0015	-0.0013	-0.0015	-0.0017	-0.001	-0.0015	-0.0011	-0.0012	-0.0014	-0.0021	-0.0018	-0.0011	-0.0018	-0.0022	-0.0019	-0.0025	-0.0021	-0.0025	-0.0017	-0.002	-0.0018
P050.C	F050_CA022_VORT_Cell_28	NULL	0.014	0.0136	0.0131	0.0116	0.0112	0.0101	0.0097	0.0081	0.0074	0.0082	0.0072	0.0069	0.0045	0.0052	0.0037	0.0021	0.0015	0.0022	0.0006	0.0013	0.0009	0.0002	-0.0001	-0.0004	-0.0006	-0.001	-0.0019	-0.0026	-0.0022	-0.0018	-0.0021	-0.0027	-0.002	-0.0025	-0.0043	-0.0046	-0.0039	-0.0046	-0.0052	-0.004	-0.0049	-0.0047	-0.0029	-0.0041	-0.0051	-0.0043	-0.005
P050.C	F050_CA022_VORT_Cell_29	NULL	0.0187	0.0187	0.017	0.0166	0.0163	0.0146	0.014	0.0123	0.0131	0.0121	0.0105	0.0107	0.0102	0.0098	0.0088	0.0078	0.0073	0.0069	0.0059	0.0058	0.0044	0.0029	0.002	0.002	0.0027	0.0011	0.0016	0.0016	0.0005	0.0014	-0.0003	0.0009	-0.0007	-0.001	-0.0016	0.0003	-0.002	-0.0028	-0.0037	-0.0059	-0.0057	-0.0078	-0.0077	-0.009	-0.0088	-0.0092	-0.0113
P050.C	F050_CA022_VORT_Cell_31	NULL	0.0067	0.0064	0.0047	0.0054	0.0048	0.0045	0.0035	0.0033	0.0022	0.0027	0.0028	0.003	0.0021	0.0016	0.0009	0.0006	-0.0003	-0.0001	-0.0001	-0.0002	-0.0002	-0.0004	-0.0005	0.0001	0.0004	-0.0001	-0.0007	-0.001	-0.0007	0.0002	-0.0006	-0.0004	-0.001	0.0002	-0.0004	0.0008	-0.0005	-0.0006	-0.0003	-0.0001	-0.0012	-0.0014	-0.0006	-0.0005	-0.0022	-0.0022	-0.0014
P050.C	F050_CA022_VORT_Cell_32	NULL	0.0028	0.003	0.0037	0.0034	0.0027	0.0036	0.0023	0.0016	0.0011	0.0012	0.0007	0.0006	0	-0.0002	0.0003	-0.0005	-0.0003	-0.0003	-0.0007	-0.0011	-0.0007	-0.0008	-0.0008	-0.0006	-0.0002	-0.0003	-0.0012	-0.0007	-0.0007	-0.0006	-0.0002	-0.0007	-0.0017	-0.0001	0.0001	-0.0009	-0.0007	-0.0001	-0.0008	-0.0006	0	-0.0002	-0.0011	-0.0005	0.0001	0.0001	0.0002
P050.C	F050_CA022_VORT_Cell_33	NULL	0.0032	0.003	0.0027	0.0024	0.0022	0.0028	0.0019	0.0025	0.0018	0.0007	0.0002	0.0004	0.0004	-0.0008	-0.0006	-0.0014	-0.0006	-0.0012	-0.001	-0.0017	-0.0015	-0.0015	-0.0028	-0.002	-0.0023	-0.0029	-0.0024	-0.0022	-0.0015	-0.0022	-0.0013	-0.0007	-0.002	-0.0018	-0.0013	-0.0021	-0.003	-0.0027	-0.002	-0.0024	-0.0026	-0.0016	-0.0009	-0.0003	0.0003	0.0005	0
P050.C	F050_CA022_VORT_Cell_36	NULL	0.0085	0.0093	0.0084	0.0074	0.0084	0.0092	0.0075	0.0082	0.0066	0.0071	0.0051	0.0058	0.0038	0.0033	0.002	0.0018	0.0017	0.0014	0.0008	0.0009	0.0009	0.0003	-0.0001	0.0005	0.001	-0.0001	0.0004	0.0003	-0.0001	0.0015	0.0005	-0.0008	0.0003	-0.0008	-0.0017	-0.002	-0.0023	-0.0011	-0.0024	-0.0031	-0.0014	-0.0022	-0.0027	-0.003	-0.0025	-0.0031	-0.0034
P050.C	F050_CA022_VORT_Cell_44	NULL	0.0009	0.0005	0.0001	0.0004	0.0005	0.0003	0	-0.0005	0.0008	-0.0003	0.0011	0.0002	0	0.0004	-0.0005	-0.0005	-0.0005	-0.0004	-0.0004	-0.0009	-0.001	-0.0015	-0.001	-0.0013	-0.0012	-0.0012	-0.0004	-0.0016	-0.0011	-0.0009	-0.0005	-0.0006	-0.001	-0.0011	-0.0018	-0.0005	-0.0015	-0.0003	-0.0006	-0.0008	-0.0011	0.0007	0.0001	-0.0001	-0.0001	0.0009	0.0004
P050.C	F050_CA022_VORT_Cell_47	NULL	0.0028	0.0031	0.0044	0.002	0.0027	0.0032	0.0028	0.0021	0.0021	0.0007	-0.0023	-0.0009	-0.0018	-0.0018	-0.0019	-0.0022	-0.0023	-0.0038	-0.0027	-0.0045	-0.0034	-0.0034	-0.0033	-0.0048	-0.0045	-0.0034	-0.004	-0.003	-0.003	-0.002	-0.0021	-0.0021	-0.0013	-0.0017	-0.0017	-0.0014	-0.001	-0.0011	-0.0013	-0.0023	-0.001	-0.0003	-0.0006	-0.0002	-0.0005	0.0007	0.0002
P050.C	F050_CA022_VORT_Cell_48	NULL	0.0104	0.0117	0.01	0.01	0.0097	0.0099	0.008	0.0077	0.0061	0.0058	0.005	0.0063	0.0045	0.005	0.0044	0.0041	0.0039	0.0031	0.0021	0.0019	0.0007	0.0019	0.0004	-0.0003	0.0004	-0.0016	-0.0018	-0.0018	-0.0014	-0.0015	-0.0019	-0.0034	-0.0035	-0.0041	-0.0039	-0.0045	-0.0054	-0.0045	-0.0057	-0.0057	-0.0064	-0.0057	-0.0052	-0.0054	-0.006	-0.0055	-0.0072
P050.C	F050_CA022_VORT_Cell_53	NULL	-0.0005	-0.0007	-0.0008	-0.0019	-0.0004	-0.0001	0.0006	0.0019	-0.0005	-0.0018	-0.003	-0.0008	-0.0006	-0.0009	-0.0001	0.0012	-0.001	-0.0023	-0.0009	-0.0013	-0.0013	-0.0032	-0.0037	-0.0012	0.0005	0.0005	0.0003	0.0005	0.0022	0.0013	0.0018	0.0013	0.0019	0.0035	0.0031	0.0019	0.0008	0.0008	0.0004	0.0003	0.002	0.0017	0.0015	0.002	0.0018	0.0012	0.0021
P050.C	F050_CA022_VORT_Cell_55	NULL	0.0085	0.0076	0.0078	0.0074	0.0094	0.0085	0.0063	0.0065	0.0076	0.0066	0.0053	0.0052	0.0038	0.0033	0.0055	0.0025	0.0023	0.0007	0.0017	0.0002	-0.0003	-0.0015	-0.0002	-0.0006	-0.0003	-0.0002	-0.0009	-0.0018	-0.0001	-0.0012	-0.0018	-0.0005	-0.0015	-0.0011	-0.0014	-0.0023	-0.0024	-0.0014	-0.0032	-0.0022	-0.0017	-0.0019	-0.0031	-0.0023	-0.0026	-0.0039	-0.0038
P050.C	F050_CA022_VORT_Cell_61	NULL	0.0012	0.0012	0.0023	0.0011	0.0018	0.0011	0.0009	0.0001	0.0005	0.0003	-0.0003	0	0	-0.0003	0.0004	0.0003	0.0006	0.0002	0	-0.0008	-0.0011	-0.0012	-0.0003	-0.0021	-0.0017	-0.0025	-0.001	-0.0018	-0.0016	-0.0006	-0.0011	-0.0007	-0.0004	-0.0005	-0.0008	-0.0004	-0.0006	-0.0009	-0.001	-0.0006	-0.0001	-0.0002	-0.0012	-0.0001	0.0006	-0.0006	-0.0013
P050.C	F050_CA022_VORT_Cell_64	NULL	0.0049	0.0048	0.0052	0.0036	0.0041	0.0048	0.0037	0.0032	0.0028	0.0034	0.0016	0.0023	0.0026	0.002	0.0019	0.0009	0.0011	0.0008	0.0009	-0.0002	0.0001	-0.0007	-0.0011	-0.001	-0.0013	-0.0022	-0.0021	-0.0028	-0.0021	-0.002	-0.0019	-0.0019	-0.0018	-0.0019	-0.002	-0.0015	-0.0025	-0.0021	-0.002	-0.0024	-0.0018	-0.002	-0.0025	-0.0021	-0.0009	-0.0008	-0.0002
P050.C	F050_CA022_VORT_Cell_65	NULL	0.021	0.019	0.0193	0.0182	0.0174	0.0159	0.0151	0.0143	0.0136	0.0131	0.0114	0.011	0.0115	0.0099	0.0095	0.0084	0.0071	0.0074	0.0065	0.0057	0.0046	0.0038	0.0027	0.003	0.0019	0.0017	0.0014	0.0002	-0.0004	-0.0018	-0.0013	-0.002	-0.0023	-0.0033	-0.0038	-0.0035	-0.0042	-0.0046	-0.0055	-0.0063	-0.0067	-0.0072	-0.0083	-0.0091	-0.0098	-0.0091	-0.0109
P050.C	F050_CA022_VORT_Cell_67	NULL	0.0108	0.011	0.0102	0.01	0.0099	0.0097	0.0082	0.0078	0.0071	0.006	0.0052	0.0062	0.006	0.0041	0.0037	0.003	0.0035	0.0027	0.002	0.0018	0.0013	0.0016	0.001	0.0014	0.0013	0.002	0.0016	-0.0006	-0.0003	-0.0002	-0.0001	-0.0002	-0.0012	-0.0019	-0.0016	-0.0019	-0.0039	-0.0026	-0.0037	-0.0034	-0.0047	-0.0041	-0.0046	-0.0054	-0.0041	-0.0054	-0.0048
P050.C	F050_CA022_VORT_Cell_70	NULL	0.0025	0.0029	0.0038	0.0028	0.0028	0.0028	0.0029	0.0017	0.0031	0.003	0.0006	0.0014	-0.0002	-0.0006	0.0017	-0.0006	-0.0016	-0.0011	-0.0019	-0.001	-0.0033	-0.0021	-0.0023	-0.0021	-0.0019	-0.0023	-0.0031	-0.0012	-0.0015	-0.0015	-0.0009	-0.0006	0.0004	-0.0001	-0.0012	-0.0015	-0.0015	-0.0002	-0.0009	-0.0008	-0.0004	-0.0002	-0.0009	-0.0001	-0.0015	0.0011	-0.0001
P050.C	F050_CA022_VORT_Cell_73	NULL	-0.0002	0.0003	-0.0001	0.0006	0.0005	0.0007	-0.0009	-0.0009	-0.0017	-0.0015	-0.0024	-0.0012	-0.0017	-0.0017	-0.0017	-0.0024	-0.0017	-0.0027	-0.0027	-0.0022	-0.002	-0.0024	-0.0018	-0.001	-0.0006	-0.0025	-0.0015	-0.0015	-0.0017	-0.0014	-0.0002	-0.0004	-0.0011	-0.0002	-0.0011	0.0002	0.0008	0.0007	0.0003	0	-0.0001	0.0002	0.0009	0.001	0.002	0.0016	0.0014
P050.C	F050_CA022_VORT_Cell_77	NULL	0.019	0.0188	0.018	0.0158	0.0142	0.0132	0.0124	0.0098	0.0087	0.0092	0.0078	0.0075	0.0063	0.0056	0.0059	0.0044	0.004	0.0029	0.0025	0.0015	0.0009	0.0023	-0.0007	0.0003	-0.0002	-0.001	-0.0019	-0.0028	-0.0021	-0.0018	-0.0015	-0.0008	-0.0016	-0.0011	0.0001	-0.0005	-0.0022	-0.0019	-0.0009	-0.0026	-0.0014	-0.0025	-0.0029	-0.0036	-0.0032	-0.0044	-0.0058
P050.C	F050_CA022_VORT_Cell_81	NULL	0.0044	0.0037	0.003	0.0026	0.0025	0.0036	0.0019	0.0018	0.0004	0.0012	0.0003	0.001	0.0014	-0.0002	-0.0001	-0.0009	-0.0003	-0.0014	-0.0002	-0.0009	-0.0013	-0.0019	-0.0022	-0.0024	-0.003	-0.0035	-0.0041	-0.0043	-0.0042	-0.004	-0.0043	-0.0041	-0.0029	-0.0027	0.0079	0.011	0.0086	0.0062	0.0024	0.0006	0.0023	0.0006	-0.0008	0.0001	-0.0003	-0.0004	0
P050.C	F050_CA022_VORT_Cell_82	NULL	0.0085	0.0084	0.0091	0.0071	0.0049	0.007	0.0054	0.0043	0.003	0.0013	0.0005	-0.0002	0.0002	-0.0003	-0.0005	-0.0008	-0.0021	-0.0027	-0.0019	-0.0035	-0.0025	-0.0015	-0.0012	-0.0021	-0.0027	-0.0015	-0.0007	-0.0011	-0.0022	-0.0003	0.0008	-0.0004	-0.0012	0.0008	-0.0006	0	-0.0007	-0.0012	-0.0021	0.0017	0.0001	0.0001	0.0016	-0.0006	0.0029	0.0009	-0.0002
P050.C	F050_CA022_VORT_Cell_85	NULL	0.0067	0.0056	0.0083	0.0059	0.007	0.0067	0.0067	0.0069	0.0058	0.0061	0.0021	0.0028	0.0029	0.0002	-0.0007	-0.0001	0.0001	-0.0022	-0.0017	-0.002	-0.001	-0.0022	-0.0012	-0.001	-0.003	-0.0027	-0.0029	-0.0022	-0.0037	-0.0011	-0.0019	-0.0019	-0.0022	-0.0011	-0.0013	-0.0017	-0.0021	-0.0012	-0.0033	-0.0014	-0.0028	-0.0026	-0.0033	-0.0012	-0.0016	-0.0021	-0.0004
P050.C	F050_CA022_VORT_Cell_9	NULL	0.0134	0.0126	0.0119	0.0116	0.0107	0.0108	0.0093	0.0082	0.0076	0.007	0.0053	0.0054	0.0051	0.0038	0.0029	0.0015	0.002	0.0006	-0.0002	-0.0001	-0.0001	-0.0012	-0.0006	-0.001	-0.0005	-0.0011	-0.0007	-0.0018	-0.001	-0.001	-0.0008	-0.0008	-0.002	-0.0011	-0.0009	-0.0023	-0.0013	-0.0016	-0.0016	-0.0026	-0.0018	-0.0027	-0.0032	-0.0033	-0.0037	-0.0034	-0.0043
P050.C	F050_CA023_VORT_Cell_100	NULL	-0.0009	-0.0014	-0.0009	0.0002	-0.0006	-0.002	-0.001	-0.0013	-0.0038	-0.003	-0.0028	-0.0048	-0.0044	-0.0016	-0.002	-0.0033	-0.0025	-0.0022	-0.002	-0.0029	-0.0017	-0.004	-0.0011	-0.0009	0.0012	-0.0002	0.0007	-0.0008	0.0024	-0.0023	0.0001	-0.0015	-0.0001	0	-0.0003	-0.0003	-0.0007	-0.0016	-0.0021	-0.0017	0.0003	0.0008	0.0004	-0.0008	-0.0005	0.0003	0.0004
P050.C	F050_CA023_VORT_Cell_116	NULL	-0.0014	-0.0018	-0.0019	-0.0028	-0.0031	-0.0036	-0.0034	-0.0039	-0.0043	-0.0035	-0.0028	-0.0013	-0.0018	-0.0014	-0.0007	-0.0028	-0.0033	-0.0034	-0.0027	-0.002	-0.0008	-0.0011	-0.0016	-0.0003	-0.0013	-0.0019	-0.0026	-0.0021	-0.002	-0.0015	-0.0014	-0.0019	-0.002	-0.0021	-0.0017	-0.001	0	-0.0016	0.001	0.0005	0.0011	0.0032	0	0.0034	0.0035	0.0045	0.0036
P050.C	F050_CA023_VORT_Cell_123	NULL	0.0063	0.0055	0.005	0.005	0.0029	0.0029	0.0027	0.0019	0.0007	0.0006	-0.0003	-0.0001	-0.0013	-0.0022	-0.0017	-0.0016	-0.0024	-0.0017	-0.0017	-0.0015	-0.0014	-0.0017	-0.0022	-0.0017	-0.0023	-0.002	-0.0026	-0.0017	-0.0023	-0.0028	-0.0021	-0.0027	-0.0027	-0.0023	-0.0017	-0.0027	-0.0011	-0.0016	-0.0006	-0.0022	-0.0019	-0.0019	-0.001	-0.0012	0.0005	-0.0007	-0.0016
P050.C	F050_CA023_VORT_Cell_14	NULL	0.0032	0.0048	0.0044	0.0019	0.0032	0.0018	0.0023	0.0024	0.0018	0.0006	0.0008	0	0.0002	-0.0009	-0.0004	0.0011	-0.0013	-0.0004	-0.0027	-0.0003	0.001	-0.0002	0.0008	0.0012	0.0012	-0.002	-0.0005	-0.0046	-0.0007	-0.0013	-0.0035	-0.0021	-0.0007	0.0001	-0.0009	-0.0029	-0.0018	-0.0016	-0.0038	-0.004	-0.0021	-0.0016	-0.0011	-0.0034	-0.0015	-0.002	-0.0013
P050.C	F050_CA023_VORT_Cell_16	NULL	0.0011	0.003	0.0026	-0.0013	-0.0017	-0.0046	-0.0033	-0.0038	-0.003	-0.0029	-0.0027	-0.0071	-0.0066	-0.0034	-0.0034	-0.0021	-0.0015	-0.0024	-0.0035	-0.001	-0.0027	-0.0014	-0.0034	-0.0029	-0.0032	-0.0035	-0.0007	-0.0012	-0.0003	0.0017	-0.0011	-0.0007	0.0007	0.0001	0.0022	-0.0001	0.0012	0.0003	0.002	0.0008	0.0017	0.0021	0.0001	0.0019	0.0014	0.0032	0.0044
P050.C	F050_CA023_VORT_Cell_27	NULL	0.003	0.003	0.0015	0.0018	0.0005	-0.0005	-0.0006	-0.0018	-0.0011	-0.001	-0.0018	0.0003	-0.0013	-0.0016	0.0003	0	-0.0014	-0.0006	-0.0008	-0.0015	-0.0005	0.0004	-0.0001	0.0002	0	0.0001	0.0001	-0.0007	0.0002	-0.0009	0	0	0.0008	-0.0005	-0.0014	-0.0005	-0.0011	-0.0011	-0.001	-0.0018	-0.0018	-0.0014	-0.0013	-0.0007	-0.0013	-0.0005	-0.0003
P050.C	F050_CA023_VORT_Cell_30	NULL	0.005	0.0057	0.0064	0.0063	0.0062	0.0057	0.0055	0.0043	0.0021	0.0021	0.0015	0.0019	0.0004	-0.0006	-0.0002	-0.0001	-0.0023	-0.0025	-0.0012	0.0015	0.0003	0.0007	-0.0014	-0.001	-0.0014	-0.0013	-0.0034	-0.0011	-0.0016	-0.0024	-0.0018	-0.0026	-0.0018	-0.0025	-0.0019	-0.0018	-0.0013	-0.0005	-0.001	-0.0005	-0.0012	0.0006	-0.0009	-0.0007	-0.0009	-0.0002	-0.0006
P050.C	F050_CA023_VORT_Cell_35	NULL	0.0086	0.0074	0.0046	0.0057	0.0046	0.0057	0.0061	0.0054	0.0068	0.0052	0.0044	0.0031	0.0021	0.0022	0.0011	0.0009	-0.0015	-0.0016	-0.0026	-0.0017	-0.0031	-0.0034	-0.003	-0.0008	-0.0029	-0.0033	-0.0044	0.0032	0.0058	0.0025	-0.0008	-0.0018	-0.0018	-0.0029	-0.0033	-0.0031	-0.0004	-0.0035	-0.0043	-0.0028	-0.0025	-0.0039	-0.0054	-0.0046	-0.0023	-0.0019	-0.0033
P050.C	F050_CA023_VORT_Cell_49	NULL	0.0058	0.0064	0.0049	0.0041	0.0026	-0.0002	0.0002	-0.0002	-0.0003	-0.0007	-0.0019	-0.001	-0.0015	-0.001	-0.0004	0.0006	-0.0005	-0.0015	-0.002	-0.0028	-0.0023	-0.0009	-0.0007	-0.0012	-0.0014	-0.003	-0.0028	-0.0002	-0.0009	-0.0023	-0.0006	-0.0016	-0.0008	-0.0009	-0.0017	-0.0007	-0.0014	0.0002	-0.0011	-0.0001	0	-0.0001	-0.0003	-0.0012	-0.0018	-0.0005	-0.0028
P050.C	F050_CA023_VORT_Cell_58	NULL	0.0074	0.0074	0.0061	0.0054	0.0047	0.0042	0.005	0.0047	0.0011	0.0001	-0.0013	-0.0018	-0.003	-0.0009	-0.0025	-0.0027	-0.0045	-0.004	-0.0048	-0.0051	-0.0049	-0.0047	-0.0054	-0.0045	-0.002	-0.0034	-0.0043	-0.0037	-0.0041	-0.0033	-0.0022	-0.0031	-0.0035	-0.0023	-0.003	-0.0034	-0.0026	-0.0026	-0.0012	-0.0031	-0.0024	-0.0033	-0.0014	-0.0005	-0.0003	-0.0017	0.0002
P050.C	F050_CA023_VORT_Cell_65	NULL	0.0036	0.0035	0.0031	0.0029	0.0032	0.004	0.0027	-0.0019	-0.0025	-0.004	-0.0035	-0.0062	-0.0054	-0.0073	-0.0051	-0.0027	-0.0022	-0.0027	-0.0014	-0.0031	-0.0004	-0.0042	-0.0035	-0.0026	-0.0007	0.002	0.0006	0.0009	0.0026	-0.0009	-0.0017	-0.0034	-0.0044	-0.0012	-0.0029	-0.0031	-0.0037	-0.0034	-0.0022	-0.0018	-0.0019	-0.0013	-0.0007	0.0012	0.0034	0.0014	0.0014
P050.C	F050_CA023_VORT_Cell_85	NULL	-0.0004	0.0004	-0.0006	0.0001	-0.0011	-0.0026	-0.0018	-0.0025	-0.002	-0.0022	-0.0031	-0.0016	-0.0032	-0.0015	-0.0022	-0.0029	-0.0036	-0.0035	-0.0027	-0.003	-0.0029	-0.0012	-0.0024	-0.0024	-0.0016	-0.0027	-0.0022	-0.0018	-0.0016	-0.0012	0	-0.0001	0.0008	0.0008	0.0006	0.0004	0.0001	0.0011	0.0007	-0.0001	0.0009	0.001	0.0014	0.0019	0.0023	0.0025	0.0018
P050.C	F050_CA023_VORT_Cell_89	NULL	0.001	0.0015	-0.0014	0.0015	0.0008	-0.0021	0.0006	-0.0019	-0.0024	-0.004	-0.0026	-0.002	-0.0023	-0.0024	-0.0008	0.0004	-0.0017	-0.0012	0.0002	-0.0012	-0.0036	-0.0009	-0.0017	-0.0012	-0.0007	0.0007	0.0009	-0.0014	-0.0005	-0.0005	-0.0012	-0.0015	-0.0023	-0.0024	-0.0022	-0.0029	-0.0015	-0.002	-0.0024	-0.0013	-0.0025	-0.0013	0.001	0.0015	0.0011	0.0001	0
P050.C	F050_CA023_VORT_Cell_91	NULL	0.0053	0.0053	0.0051	0.0037	0.0039	0.0044	0.0017	0.0007	0.0011	0.0022	0.0016	0.0012	0.0012	0	0.0016	0.001	0.0011	0.0006	-0.0005	-0.0011	-0.0017	-0.0022	-0.0004	-0.0006	-0.0005	-0.0011	-0.0015	-0.0014	-0.0022	-0.0022	-0.0018	-0.0032	-0.0025	-0.0036	-0.0023	-0.0024	-0.0022	-0.0031	-0.0019	-0.0031	-0.0036	-0.0019	-0.003	-0.001	-0.0015	-0.0013	-0.0015
LN-229	LN229_CA004_VORT_Cell_10	NULL	-0.0015	-0.0014	-0.0021	-0.0015	-0.0005	-0.001	0.0003	0.0011	0.0024	0.002	0.0027	0.0027	0.0028	0.0027	0.0026	0.0024	0.0019	0.0017	0.0016	0.0007	0.0021	0.0013	0.0008	-0.001	-0.0006	0.0003	0.0009	0.0006	0.0008	0.0009	0.0013	0.001	0.0007	0	0.0016	0.0023	0.0021	-0.0003	0.0012	0.0011	0.0009	-0.0009	0.0003	-0.0006	-0.0008	-0.0021	-0.0024
LN-229	LN229_CA004_VORT_Cell_105	NULL	0.0122	0.0092	0.0055	0.0032	0.001	0	-0.0004	-0.0011	-0.001	-0.0003	-0.0006	-0.0012	-0.0008	-0.0004	0.0001	-0.0007	-0.0007	0	-0.001	0	0.0005	0.0002	0.0013	0.0006	0.0011	0.0009	0.0007	0.0007	0.0005	0.0003	0.0013	0.0012	0.0008	0.0002	0.0008	0.0001	-0.0002	-0.0005	0.001	-0.0005	-0.0005	-0.0019	-0.0012	-0.0015	-0.0012	-0.0008	-0.0014
LN-229	LN229_CA004_VORT_Cell_107	NULL	0.0041	0.0048	0.0032	0.0024	0.0023	0.002	0.0027	0.0031	0.0035	0.0008	0.0009	0.0017	0.0022	0.0018	0.0037	0.0019	0.0023	0.0016	-0.0003	0.0004	0.0005	0.0011	0.002	0.0009	0.0014	0.0004	0	-0.0018	-0.0007	-0.0009	0.0015	0.0015	0.0008	0.0006	0.0008	-0.0003	0.0002	-0.0011	-0.0011	-0.0016	-0.0011	-0.0013	0.002	-0.0002	-0.0016	0.0009	-0.0003
LN-229	LN229_CA004_VORT_Cell_112	NULL	-0.0016	-0.002	-0.0023	-0.0005	-0.0005	-0.0007	0.0002	-0.0004	0.0017	-0.0001	-0.0005	-0.0009	0	-0.002	-0.0002	-0.0008	-0.0005	-0.0019	-0.0042	-0.0018	0.0008	0.0003	0.0007	-0.0002	0.0002	-0.0005	0.0013	0.0009	0.0016	0.0014	0.003	0.001	-0.0018	-0.0026	-0.0029	-0.0017	-0.0026	-0.0016	-0.0018	-0.0023	-0.0028	-0.0001	-0.0014	-0.0022	0.0001	0.0032	0.0043
LN-229	LN229_CA004_VORT_Cell_118	NULL	0.0021	0.001	-0.0009	-0.0006	0	0.0003	0.0001	0.0003	-0.0003	-0.0006	-0.0011	0.0005	-0.0002	-0.0007	0	-0.0011	-0.0008	0	-0.0013	-0.0012	-0.0024	-0.0015	-0.002	-0.0022	-0.0038	-0.0019	-0.0016	-0.0028	-0.0015	-0.0009	0.0007	-0.0004	-0.0008	-0.0009	-0.0004	-0.0004	0.0001	-0.0003	-0.0009	-0.0015	-0.001	-0.0009	0.0002	0.0003	0.0003	0.0009	0.0017
LN-229	LN229_CA004_VORT_Cell_119	NULL	-0.0073	-0.0086	-0.0095	-0.0104	-0.0092	-0.007	-0.0075	-0.0077	-0.0072	-0.0078	-0.0072	-0.0055	-0.0049	-0.0064	-0.0048	-0.0045	-0.0053	-0.0053	-0.0055	-0.005	-0.0059	-0.0044	-0.0046	-0.005	-0.0065	-0.0055	-0.005	-0.0052	-0.0014	-0.0041	-0.0028	-0.0028	-0.0037	-0.0018	-0.0008	-0.0001	-0.0006	0.0005	0.0019	0.002	0.003	0.0028	0.0048	0.0035	0.0041	0.0051	0.0067
LN-229	LN229_CA004_VORT_Cell_134	NULL	-0.0018	-0.0032	-0.0028	-0.0005	-0.0023	-0.0009	0.0012	0.0013	-0.0003	0.0027	0.0027	0.0018	0.0017	0	0.0031	0.0009	0.0014	0.0016	0.0005	-0.0004	0.0022	-0.0018	-0.0002	0.0002	-0.0015	-0.001	-0.0018	-0.0014	-0.0015	-0.001	-0.0018	0.0003	0.0019	-0.0006	-0.0008	0.0016	0.0007	0.0023	0.0009	0.001	0.0018	-0.0009	-0.0003	0.0014	0.0043	0.0014	0.0033
LN-229	LN229_CA004_VORT_Cell_139	NULL	0.001	0.0025	0.0004	0.005	0.002	0.0023	0.0056	0.0047	0.0053	0.0057	0.0097	0.0099	0.0095	0.0056	0.0072	0.0043	0.0036	-0.0014	0.0007	-0.0019	-0.0073	-0.0089	-0.0077	-0.0093	-0.0076	-0.0042	-0.0008	-0.0042	-0.0037	-0.0055	-0.0038	0.0009	-0.0017	-0.0054	-0.0002	-0.0028	-0.0014	-0.0037	-0.0028	-0.0081	-0.0055	-0.0048	-0.0054	-0.0067	-0.0027	-0.0048	-0.0049
LN-229	LN229_CA004_VORT_Cell_144	NULL	0.0123	0.0084	0.0089	0.0077	0.0078	0.0088	0.0076	0.009	0.0098	0.0092	0.0093	0.0117	0.0116	0.0117	0.0109	0.011	0.0084	0.0086	0.0078	0.0085	0.007	0.0072	0.0056	0.0017	0.0002	0	-0.0004	0.0023	-0.0006	-0.0016	-0.0023	-0.004	-0.0055	-0.0069	-0.0042	-0.0052	-0.0051	-0.0046	-0.005	-0.0051	-0.0043	-0.0033	-0.0082	-0.0073	-0.0044	-0.0038	-0.0034
LN-229	LN229_CA004_VORT_Cell_145	NULL	-0.0112	-0.0101	-0.0094	-0.0099	-0.0116	-0.0124	-0.0147	-0.0146	-0.016	-0.0159	-0.0137	-0.0116	-0.0083	-0.0084	-0.0077	-0.0036	-0.0056	-0.0054	-0.0064	-0.0056	-0.0061	-0.0086	-0.0056	-0.0067	-0.0033	-0.0032	-0.0022	-0.0048	-0.0038	-0.0042	-0.0014	-0.0001	-0.0004	-0.0014	0.0023	0.008	0.0045	0.0055	0.0056	0.0055	0.0074	0.0052	0.0067	0.005	0.007	0.0092	0.0104
LN-229	LN229_CA004_VORT_Cell_147	NULL	-0.0126	-0.0121	-0.0126	-0.0119	-0.0114	-0.0132	-0.0117	-0.0117	-0.0124	-0.0105	-0.0099	-0.0095	-0.0082	-0.0087	-0.0073	-0.007	-0.0065	-0.0056	-0.0063	-0.0061	-0.0055	-0.0036	-0.0025	-0.0033	-0.002	-0.0015	-0.0016	-0.0019	-0.001	-0.0004	0.0009	0.0002	0.0011	0.001	0.0011	0.0021	0.0035	0.0022	0.004	0.0032	0.0043	0.0039	0.0053	0.0077	0.0078	0.0111	0.0092
LN-229	LN229_CA004_VORT_Cell_149	NULL	0.0087	0.0091	0.0081	0.0092	0.009	0.0108	0.0104	0.0145	0.0157	0.0152	0.0131	0.0149	0.014	0.0128	0.0134	0.0103	0.0083	0.0076	0.0065	0.0063	0.0036	0.004	0.0037	0.0038	0.0048	0.0048	0.0016	-0.0033	-0.0027	-0.0019	-0.0035	-0.005	-0.0029	-0.0038	-0.0031	-0.0003	-0.0036	-0.002	-0.0047	-0.005	-0.0059	-0.0061	-0.0054	-0.0075	-0.0082	-0.0063	-0.0068
LN-229	LN229_CA004_VORT_Cell_157	NULL	-0.0064	-0.0067	-0.0075	-0.0074	-0.005	-0.0045	-0.0047	-0.0045	-0.0047	-0.0065	-0.0039	-0.0015	-0.0036	-0.0031	-0.0018	-0.0045	-0.0024	-0.0002	0.0012	0.0026	0.0006	0.0003	0.0008	0.0004	-0.0016	-0.001	-0.0025	-0.0019	-0.0027	-0.0042	-0.003	-0.0009	0.0063	0.0034	0.0039	0.003	0.003	0.0001	0.0018	0.0038	0.0028	0.0022	0.0041	0.003	0.0044	0.0056	0.0029
LN-229	LN229_CA004_VORT_Cell_163	NULL	-0.0067	-0.006	-0.0052	-0.0066	-0.0058	-0.0061	-0.0044	-0.0046	-0.0054	-0.0034	-0.0055	-0.0028	-0.0032	-0.0023	-0.0043	-0.0034	-0.0011	-0.0006	-0.0043	-0.0044	-0.0012	-0.0008	0.0004	-0.0015	-0.0002	0.0001	-0.0006	0	-0.0028	0.0001	-0.0017	-0.0002	-0.0012	-0.001	-0.0001	0.0027	0.0024	0.0048	0.001	0.0026	0.0028	0.0036	0.0056	0.0023	0.0045	0.002	0.0047
LN-229	LN229_CA004_VORT_Cell_164	NULL	-0.0087	-0.0084	-0.0074	-0.0066	-0.0063	-0.0056	-0.0073	-0.005	-0.0057	-0.0057	-0.0041	-0.005	-0.004	-0.0023	-0.0044	-0.0011	-0.004	-0.0015	-0.0015	-0.0019	-0.0032	-0.0018	-0.0036	-0.0028	-0.001	-0.0013	-0.0014	-0.0027	-0.0021	-0.0015	-0.0014	0.003	0.0018	0	0.0024	0.0027	0.0023	0.0023	0.0019	0	0.0051	0.0042	0.0034	0.0034	0.0032	0.0058	0.0031
LN-229	LN229_CA004_VORT_Cell_167	NULL	-0.0156	-0.013	-0.0132	-0.0139	-0.0122	-0.0137	-0.0141	-0.0105	-0.0096	-0.0102	-0.0083	-0.0107	-0.0066	-0.0094	-0.0093	-0.0071	-0.0061	-0.0066	-0.006	-0.0055	-0.0052	-0.002	-0.0027	-0.0034	0.0011	0.0008	0.0032	0.0024	0.0041	0.0023	0.0037	0.0039	0.0072	0.0049	0.0058	0.0081	0.0032	0.007	0.0088	0.0084	0.0074	0.008	0.011	0.0084	0.0094	0.0072	0.0074
LN-229	LN229_CA004_VORT_Cell_170	NULL	-0.0016	-0.0007	-0.0023	-0.0027	-0.0049	-0.0037	-0.005	-0.0041	-0.0041	-0.0049	-0.005	-0.0035	-0.0052	-0.003	-0.0036	-0.003	-0.0038	-0.0025	-0.0019	-0.002	-0.0014	0.0001	0.0015	-0.0009	0.0008	0.0006	-0.0003	-0.0002	0.0002	0.0006	0.0009	0.0015	0.0034	0.002	0.0028	0.0038	0.0035	0.0043	0.0043	0.0021	0.0034	0.0045	0.0033	0.0041	0.0034	0.0038	0.0035
LN-229	LN229_CA004_VORT_Cell_18	NULL	0.0024	0.0014	0.0037	0.0023	0.0023	0.0048	0.0038	0.0053	0.0064	0.0054	0.0091	0.0081	0.0066	0.0072	0.0039	0.0033	0.0028	-0.0004	0.0009	0.0015	-0.0001	0.0012	0.0015	0.0013	-0.001	-0.0002	-0.0007	-0.0008	-0.001	-0.0025	-0.0001	-0.0007	0.0004	-0.0015	-0.0003	-0.003	-0.0033	-0.0006	-0.0002	-0.0032	-0.0043	-0.0026	-0.0017	-0.0016	-0.0021	-0.0019	-0.0028
LN-229	LN229_CA004_VORT_Cell_19	NULL	0.008	0.0057	0.0053	0.0036	0.0018	-0.0011	0.0011	0.0013	0.0027	0.0002	-0.0016	0.0003	0.0014	0.0002	0.0009	0.0006	0.0018	0.004	0.002	0.0026	0.0029	0.0031	0.0053	0.001	0.0016	0.0038	0.0015	0.0026	0.0026	0.0011	0.0051	0.0044	0.0027	0.0019	0.0016	0.0011	0.0012	0.0009	0.0015	-0.0031	-0.0004	0.001	-0.0016	-0.0022	-0.0001	-0.0021	0.0001
LN-229	LN229_CA004_VORT_Cell_20	NULL	0.0013	-0.002	-0.0006	-0.0033	-0.0051	-0.003	-0.0037	-0.0037	-0.0022	-0.001	0.0041	-0.0002	-0.0006	0.003	0.0033	0.0044	0.013	0.0161	0.0161	0.0174	0.0166	0.0171	0.0149	0.0094	0.0079	0.0035	0.0052	0.0045	0.0001	-0.0002	-0.0038	-0.0025	-0.0036	-0.0033	-0.0071	-0.003	-0.0027	-0.0038	-0.0009	-0.0053	0.0002	-0.0018	0.0017	-0.0049	-0.0028	-0.0035	-0.005
LN-229	LN229_CA004_VORT_Cell_31	NULL	0.0039	0.0017	0.0022	0.0024	0.001	0.0019	0.0008	-0.0009	-0.0002	0.0018	0.003	0.0013	0.0009	0.0007	0.0019	-0.001	-0.0014	-0.0006	-0.002	-0.0027	-0.0009	-0.0004	0.0002	-0.0003	0.0001	0.0007	0.0008	0.0014	-0.0001	-0.0005	-0.0019	0.0018	0.0009	0.0005	0.0002	-0.0005	-0.001	0.0012	0.0005	-0.0007	-0.002	0.0002	0.0013	-0.0022	-0.0008	0.001	0.0025
LN-229	LN229_CA004_VORT_Cell_32	NULL	0.0012	0.001	0.0021	0.0028	0.0034	0.0018	0.0031	0.002	0.0035	-0.0005	-0.0006	0.0007	0.0013	0.0024	0.0044	0.0051	0.0073	0.005	0.0058	0.0097	0.0104	0.0098	0.0082	0.0061	0.0044	0.0044	0.0037	0.0013	0.0001	-0.0007	0.0005	0.0037	0.0047	0.0047	0.0052	-0.0009	0.0001	-0.0013	0.001	-0.0022	-0.0032	-0.0039	-0.0042	-0.0076	-0.0059	-0.0058	-0.0041
LN-229	LN229_CA004_VORT_Cell_33	NULL	0.0014	0.0013	0.0013	0.0029	0.002	0.003	0.0024	0.003	0.0022	0.0023	0.0013	0.0007	0.0009	-0.0001	-0.0002	-0.0008	0.0005	0.0005	0.0016	0.0008	0.0015	0.0002	0.0016	0.0006	0.0005	0.0001	0.0004	0.0006	-0.0001	-0.0015	0.0001	-0.001	0.0005	0.0002	-0.0007	-0.0008	-0.0024	-0.001	0.0003	-0.0002	-0.0006	-0.0004	0.001	0.0026	0.0018	0.0007	0.0001
LN-229	LN229_CA004_VORT_Cell_36	NULL	-0.0001	0.0002	-0.0012	0.0006	0.0004	-0.002	-0.0013	-0.0013	-0.0016	-0.0026	-0.0014	0.0002	0.0004	0.0006	0.0025	0.0005	0.001	0.0008	-0.0005	-0.0001	-0.0004	0.0018	0.0014	-0.0004	0.0004	0.001	0.0006	-0.0003	0.0003	0	0.0004	-0.0032	-0.0029	-0.0014	0.0007	0.001	-0.0008	0.0001	0.0002	-0.0006	-0.0006	-0.0019	0.0004	-0.0032	-0.0013	0.0003	-0.0009
LN-229	LN229_CA004_VORT_Cell_38	NULL	0.0042	0.0049	0.0068	0.0074	0.0096	0.0101	0.0098	0.0087	0.0067	0.0054	0.007	0.0067	0.005	0.0035	0.0039	0.0013	0.001	0.0006	0.0018	0.0009	0.0022	0.0031	0.0002	-0.001	-0.0006	-0.0016	-0.0005	-0.0004	0.0008	0.0017	0.0018	0.0017	0.0015	0.0004	0.0021	0.0006	0.0006	0	-0.0013	-0.002	-0.0043	-0.0053	-0.0042	-0.0047	-0.005	-0.0037	-0.0051
LN-229	LN229_CA004_VORT_Cell_40	NULL	-0.0028	-0.003	-0.0004	-0.0013	-0.0005	-0.0012	-0.0022	-0.002	-0.0024	-0.0026	-0.0005	-0.001	-0.0041	-0.0003	-0.0008	-0.0017	-0.0028	-0.0013	-0.0014	-0.001	0.0018	0.0015	0.0024	-0.0013	-0.0016	-0.0015	-0.0023	0	0.0004	-0.0015	-0.0012	-0.0017	-0.0032	-0.0038	-0.0039	-0.0041	-0.0042	-0.0045	-0.0005	-0.0028	0	-0.0017	-0.0021	0.0013	0.0035	0.0044	0.0042
LN-229	LN229_CA004_VORT_Cell_41	NULL	-0.0042	-0.0042	-0.0033	-0.0052	-0.0055	-0.007	-0.0067	-0.004	-0.004	-0.0041	-0.0038	-0.0042	-0.003	-0.0017	0.0006	-0.0001	-0.0011	-0.0006	-0.0018	-0.0036	-0.0048	-0.0029	-0.0032	-0.0038	-0.0025	-0.0018	-0.0028	-0.003	-0.0034	-0.0002	-0.0009	0.0002	0.0013	0.0013	0.0012	-0.0015	0.0013	0.0033	0.0019	-0.0007	-0.0024	-0.0018	-0.0011	-0.0007	0.0026	0.0044	0.0043
LN-229	LN229_CA004_VORT_Cell_43	NULL	-0.0018	-0.0005	-0.0016	-0.0046	-0.0035	-0.0034	-0.0025	-0.0029	-0.0037	-0.0041	-0.0056	-0.0024	-0.0028	-0.004	-0.0019	-0.0022	-0.0016	0.0006	-0.0008	0.0011	-0.0005	0.0002	0.0013	-0.0021	-0.0033	-0.0013	-0.001	-0.0002	0.0002	0.0006	0.0012	0.0013	0.0035	0.0026	0.0014	-0.0005	0.0002	-0.0005	0.0018	-0.0001	-0.0006	-0.003	-0.001	-0.002	-0.003	-0.0016	-0.0005
LN-229	LN229_CA004_VORT_Cell_52	NULL	-0.0044	-0.0048	-0.0008	-0.0029	-0.0002	-0.0018	-0.0024	-0.0007	-0.001	-0.0026	-0.0033	-0.0036	-0.0009	0.003	0.0012	0.0004	-0.0036	-0.0001	-0.002	-0.0004	0.0014	-0.0002	-0.0019	-0.0033	-0.0045	-0.0034	-0.0025	-0.003	-0.0017	-0.0032	-0.0024	-0.0024	-0.001	0.0015	0.0003	0.0003	0.0009	-0.0009	0.0022	0	0.0002	-0.0003	0.0012	0.0035	0.0045	0.0065	0.008
LN-229	LN229_CA004_VORT_Cell_53	NULL	0.0049	0.0015	-0.002	-0.0029	-0.003	-0.0045	-0.0059	-0.004	-0.0041	-0.0043	-0.0037	-0.0062	-0.0046	-0.0057	-0.0034	-0.0019	-0.002	-0.0015	-0.0037	-0.0025	-0.0024	0.0005	0.0011	0.0012	0.0006	0.0018	0.0002	-0.0012	0.0002	-0.0009	0.0007	0.0016	-0.0014	-0.0013	0.0014	0.0003	0.0005	-0.0001	-0.0006	-0.0009	-0.0008	-0.001	-0.0001	-0.0027	-0.0019	-0.0013	-0.002
LN-229	LN229_CA004_VORT_Cell_58	NULL	-0.0105	-0.0082	-0.0093	-0.0056	-0.0075	-0.0052	-0.0092	-0.0072	-0.0074	-0.0056	-0.0062	-0.0057	-0.0077	-0.0065	-0.0041	-0.004	-0.005	-0.0047	-0.0079	-0.0039	-0.0034	-0.0048	0.002	-0.0021	-0.0042	0.0021	0.002	0.0008	-0.0001	0.0042	0.0071	0.005	0.0011	0.0018	0.0012	-0.0036	0.0002	0.0001	0.0009	0.004	-0.0009	0.002	-0.0009	0.0005	0.0017	0.0042	0.0024
LN-229	LN229_CA004_VORT_Cell_59	NULL	0.0047	0.0044	0.0027	0.0027	0.0021	0.0013	0.0015	0.0015	0.0017	0.0001	-0.0005	0.0026	0.0019	-0.0003	-0.0007	0.0008	-0.0006	-0.0006	-0.0018	0	0.0021	0.0007	0.0006	-0.0016	0.0004	0.0018	0.0004	-0.0007	-0.0015	-0.0009	-0.0011	-0.0008	-0.0017	-0.0005	0.0019	0	-0.0014	0.0004	-0.0002	-0.0007	0.0013	-0.0019	-0.0014	-0.0022	-0.0029	0.0005	-0.0011
LN-229	LN229_CA004_VORT_Cell_7	NULL	-0.0014	-0.0012	-0.0011	0.0004	-0.0003	0.0011	0.0006	-0.0004	0.0008	0.0007	0.0005	0.0003	0.0004	0.0009	0.001	0.0021	0.0017	0.0005	0.0014	0.0013	0.0011	0.0002	0.0002	0.0009	0.0008	0.0016	0.0003	0.0002	0.0002	-0.0004	0.001	-0.0001	0.0013	-0.0014	0.0008	0.0004	0.0007	-0.0003	0.0003	-0.0003	0.0008	0	-0.0002	-0.0001	0	0.0004	-0.0001
LN-229	LN229_CA004_VORT_Cell_78	NULL	-0.0003	-0.0028	-0.0015	-0.0038	-0.005	-0.0041	-0.0034	-0.0032	-0.0055	-0.0034	-0.0058	-0.0055	-0.0059	-0.006	-0.0046	-0.0071	-0.0067	-0.0062	-0.0055	-0.0044	-0.004	-0.0051	-0.0011	-0.0013	0.0021	0.0004	-0.0003	0.0015	0.0027	0.0069	0.0076	0.013	0.0124	0.0097	0.0083	0.004	0.0033	0.0045	0.0026	0.0005	0.0016	0.0034	0.0011	0.0019	0.0011	-0.0014	0.001
LN-229	LN229_CA004_VORT_Cell_79	NULL	-0.0071	-0.0109	-0.0088	-0.0067	-0.006	-0.0063	-0.0032	-0.0044	-0.004	-0.0035	-0.0019	0.0003	0.0005	0.0045	0.0037	-0.0004	-0.0013	-0.0014	-0.0029	-0.0023	-0.0031	-0.0002	-0.0028	-0.003	0.0013	0.0027	0.003	0.0036	0.0037	0.0048	0.0025	0.003	0.0047	0.0069	0.009	0.0062	0.0039	0.0038	0.0034	0.0025	0.0053	0.0026	0.0025	0.0049	0.0048	0.003	0.0021
LN-229	LN229_CA004_VORT_Cell_8	NULL	0.0001	-0.0006	-0.0026	-0.0037	-0.0007	-0.0001	0.0013	0.0016	0.0018	0.001	0.0003	0	-0.0002	0.0012	0.0024	0.0024	0.0054	0.0061	0.0051	0.0039	0.0054	0.0035	0.0049	0.0028	0.0006	0.0029	0.0015	0.0034	0.0022	-0.0004	0.0015	0.0018	0.0018	0.0045	0.0033	0.0015	0.0015	-0.0011	0.0002	0.0008	0.001	0.0006	0.0015	-0.0017	-0.0003	0.0003	-0.0015
LN-229	LN229_CA004_VORT_Cell_81	NULL	0.0041	0.0016	0.0013	0.0015	0.0009	0.0003	0.0038	0.0021	0.0017	0.0009	0.0015	0.0026	0.0015	0.0034	0.0023	0.0008	0.0034	0.0016	0.0017	-0.0007	0.0011	-0.0027	-0.0014	0.0004	-0.0012	0.0008	0.002	0.0009	-0.0003	0.0007	0.0006	0.0053	0.002	0.0021	0.0034	0.0005	0.0035	0.0043	0.0038	-0.0008	0.0039	0.0032	0.0004	0.001	-0.0008	0	-0.0014
LN-229	LN229_CA004_VORT_Cell_85	NULL	0.0042	0.0036	0.003	0.0036	0.0038	0.0018	0.0012	0.0008	0.0013	0.0002	0	0	0.0003	0.001	0.0012	0.0006	0.0004	0.0017	0.001	-0.0016	0.0014	0	0.0009	0.0008	0	0.0004	-0.0007	-0.0011	-0.0011	-0.0008	-0.0003	0.0013	0.0006	0.0001	0.0002	0.0005	-0.0005	-0.0015	0.0004	-0.001	0.0001	-0.0006	0.0018	0.0011	-0.0004	0.0007	0.0015
LN-229	LN229_CA004_VORT_Cell_9	NULL	0.0024	0.0019	0.0002	0.0032	0.0015	0.0031	0.0019	0.0036	0.0012	0.0052	0.0047	0.0058	0.0046	0.0042	0.0068	0.0067	0.0064	0.0045	0.0013	0.0011	0.0026	0.0029	0.0024	0.0011	0.0024	0.0048	0.004	0.0064	0.0069	0.004	0.0048	0.0033	0.0028	0.002	-0.0005	-0.0016	-0.001	0.0011	-0.0015	-0.0009	-0.0025	-0.0041	-0.0039	-0.0059	-0.0053	-0.0047	-0.0067
LN-229	LN229_CA004_VORT_Cell_98	NULL	-0.0002	-0.0008	-0.0031	-0.0004	-0.0017	-0.0028	-0.0016	-0.0002	-0.0003	0.0012	0.0005	0.0005	0	-0.0014	-0.0004	0.0012	0.003	0.0015	0.0018	0.0023	0.0046	0.0028	0.0024	0.0003	0.0002	0.0003	-0.0001	-0.0015	0.0019	0.0023	0.003	0.0044	0.0008	0.0006	0.0058	0.0036	0.0038	0.0008	0.0003	-0.0004	-0.0003	-0.0015	-0.0001	-0.001	0	0.0024	0.0017
LN-229	LN229_CA005_VORT_Cell_122	NULL	-0.0074	-0.0065	-0.0076	-0.0062	-0.0049	-0.0046	-0.0063	-0.0037	-0.0034	-0.0046	-0.0042	-0.0025	-0.0043	-0.0023	-0.0033	-0.0033	-0.0027	-0.0011	-0.0016	-0.0018	-0.0014	-0.0009	-0.0012	-0.0012	-0.0017	0.0004	-0.0013	0.0006	-0.0004	-0.0017	0.0026	-0.0004	0.0012	0.0008	0.0006	0.0001	0.0023	0.0026	0.004	0.0014	0.0015	0.0034	0.0053	-0.0003	0.0011	0.0026	0.0033
LN-229	LN229_CA005_VORT_Cell_23	NULL	-0.0063	-0.0085	-0.009	-0.0076	-0.0086	-0.0109	-0.0099	-0.0074	-0.0068	-0.0061	-0.0072	-0.0044	-0.0065	-0.0053	-0.0065	-0.0054	-0.0066	-0.0086	-0.0058	-0.0082	-0.0053	-0.0081	-0.0061	-0.0061	-0.0051	-0.0008	0.0013	-0.001	-0.0033	-0.0034	0.0014	0.0006	0.0004	0.0009	-0.0002	0.0013	0.0016	0.0002	-0.003	-0.0017	0.0008	-0.0002	0.0083	0.0146	0.008	0.0071	0.0129
LN-229	LN229_CA005_VORT_Cell_41	NULL	0.0031	0.0023	0.0006	-0.0009	-0.0009	-0.0009	0.0013	0.0019	0.0012	0.0003	0.0004	0.0007	0.0004	-0.0024	-0.0033	-0.002	-0.0025	-0.0019	-0.0023	-0.0045	-0.0041	-0.0019	-0.0019	0.0009	0.0011	0.0014	0.0042	0.0045	0.0043	0.0059	0.0059	0.0059	0.0065	0.0065	0.0058	0.0069	0.0059	0.003	0	-0.0002	-0.0003	-0.0016	-0.0012	-0.0015	-0.0015	-0.0026	-0.0033
LN-229	LN229_CA005_VORT_Cell_60	NULL	-0.03	-0.0282	-0.0259	-0.0213	-0.0145	-0.0075	-0.0093	-0.0031	-0.0024	0.0032	0.0087	0.0144	0.0161	0.0132	0.0111	0.0143	0.0151	0.0149	0.0108	0.0057	0.0081	0.0057	0.0021	0.0003	-0.0015	0.0013	0.0023	0.0019	0	-0.0019	-0.0049	-0.0077	-0.0061	-0.0051	-0.0054	-0.0032	-0.0009	0.003	0.0047	0.0047	0.0001	0.0008	0.0021	0.002	0.0023	0.0005	-0.0004
LN-229	LN229_CA005_VORT_Cell_78	NULL	-0.0206	-0.0211	-0.0196	-0.0214	-0.0202	-0.0218	-0.0205	-0.0216	-0.0184	-0.0215	-0.02	-0.0173	-0.0187	-0.0213	-0.0218	-0.0219	-0.0242	-0.0224	-0.0222	-0.0191	-0.0201	-0.0167	-0.0178	-0.0191	-0.0181	-0.018	-0.0205	-0.0204	-0.021	-0.0091	0.0033	0.0188	0.0188	0.0305	0.0325	0.0434	0.045	0.038	0.0316	0.0298	0.028	0.0308	0.0275	0.0266	0.0256	0.0231	0.0201
LN-229	LN229_CA005_VORT_Cell_86	NULL	0.0235	0.0266	0.0324	0.0348	0.0342	0.0316	0.0331	0.0329	0.0276	0.028	0.0275	0.0247	0.025	0.0224	0.0212	0.0205	0.0187	0.0185	0.013	0.0116	0.0118	0.007	0.0048	0.0064	0.0037	0.001	-0.0012	-0.0017	-0.0034	-0.0031	-0.0034	-0.0038	-0.0028	-0.0057	-0.0064	-0.009	-0.0114	-0.0109	-0.0128	-0.0097	-0.0148	-0.0161	-0.0171	-0.0195	-0.0215	-0.0181	-0.0203
LN-229	LN229_CA006_VORT_Cell_120	NULL	-0.0025	-0.0024	-0.0036	-0.0045	-0.0044	-0.005	-0.0051	-0.0049	-0.0035	-0.0037	-0.0035	-0.0035	-0.0031	-0.0049	-0.0036	-0.0039	-0.0038	-0.0035	-0.0025	-0.0016	-0.0023	-0.0022	-0.0019	-0.0031	-0.0011	-0.0015	-0.0018	0.0013	-0.0004	-0.0012	-0.0008	-0.0019	-0.0005	0.0011	0.0018	0.0009	-0.0002	0.0019	0.0007	0.0011	0.0026	0.0002	0.0037	0.0011	0.0031	0.0035	0.0032
LN-229	LN229_CA006_VORT_Cell_41	NULL	-0.0099	-0.0107	-0.0067	-0.0065	-0.0063	-0.0071	-0.0083	-0.0051	-0.0037	-0.007	-0.004	-0.0069	-0.0055	-0.0023	-0.0035	-0.0089	-0.0049	-0.0045	-0.0056	-0.0022	-0.0088	-0.0077	-0.0069	0.0014	-0.0024	-0.0021	-0.0039	-0.0003	-0.0003	-0.0004	0.0017	0.0012	0.0026	0.008	0.0032	0.0031	-0.0045	0.0018	0.0015	0.0067	0.0045	0.0014	0.0017	0	0.0036	0.0012	0.0056
LN-229	LN229_CA006_VORT_Cell_44	NULL	-0.0072	-0.0064	-0.0077	-0.0077	-0.007	-0.0076	-0.0056	-0.005	-0.0059	-0.0054	-0.0057	-0.0061	-0.0051	-0.0053	-0.0036	-0.0027	-0.0039	-0.0034	-0.0023	-0.0023	-0.0021	-0.0013	-0.002	-0.0028	-0.0015	-0.0005	0.0011	0.0018	0.0002	0.0009	0.0004	0.0008	-0.0001	0.0004	0.0007	0.0012	0.001	0.0017	0.0029	0.002	0.0032	0.0023	0.0035	0.0056	0.0072	0.0061	0.0054
LN-229	LN229_CA012_VORT_Cell_101	NULL	-0.0377	-0.0378	-0.0385	-0.0348	-0.0339	-0.035	-0.0326	-0.0348	-0.0381	-0.0369	-0.0309	-0.035	-0.0339	-0.0352	-0.0317	-0.0347	-0.0279	-0.0254	-0.0216	-0.0212	-0.0208	-0.0136	-0.0164	-0.0053	0.0005	0.0038	0.0389	0.0704	0.0819	0.0714	0.0478	0.0403	0.0251	0.0281	0.0303	0.0183	0.0151	0.0115	0.0084	0.0092	0.006	0.0014	0.0041	-0.0029	0.0001	0.006	0.0036
LN-229	LN229_CA012_VORT_Cell_156	NULL	0.0133	0.0135	0.0124	0.0113	0.012	0.0109	0.01	0.0079	0.0089	0.0074	0.0063	0.0064	0.0042	0.0054	0.005	0.0056	0.0042	0.0033	0.0021	0.0027	0.0017	0.0021	0.0017	-0.0009	-0.0001	0.0003	0.0002	-0.0004	-0.0012	-0.0001	-0.0017	-0.0028	-0.0027	-0.0026	-0.002	-0.0024	-0.0028	-0.0023	-0.0039	-0.0029	-0.0041	-0.0035	-0.006	-0.0054	-0.0066	-0.0059	-0.0054
LN-229	LN229_CA012_VORT_Cell_222	NULL	0.0107	0.015	0.0115	0.0072	0.0075	0.0113	0.001	-0.0037	-0.0008	-0.0001	-0.0007	-0.0104	-0.0073	-0.0049	-0.003	-0.004	-0.0017	0.0003	-0.0063	0.0073	-0.001	-0.0006	0.0032	0.0032	-0.0061	0.003	-0.0029	-0.0065	0.0014	-0.0035	-0.0082	0.0006	0.0008	0.0031	-0.0002	-0.0034	-0.0018	0.0054	0.0106	-0.0093	-0.0088	-0.0045	0.002	-0.0114	-0.0034	-0.0033	-0.0035
LN-229	LN229_CA012_VORT_Cell_78	NULL	-0.0217	-0.0173	-0.0137	-0.0159	-0.0168	-0.0147	-0.016	-0.0132	-0.0106	-0.0144	-0.0109	-0.0115	-0.0074	-0.0085	-0.0058	-0.0029	-0.0023	-0.0036	-0.002	-0.0034	-0.0038	-0.0006	-0.0034	0.0041	-0.0024	-0.01	-0.0005	-0.0014	-0.0005	0.0024	0.0008	0.0024	0.0034	0.0023	0.0058	0.0025	0.0082	0.0064	0.008	0.0068	0.0022	0.006	0.0041	0.0054	0.0087	0.0068	0.0071
LN-229	LN229_CA015_VORT_Cell_197	NULL	-0.0268	-0.0266	-0.0286	-0.0278	-0.028	-0.0284	-0.0267	-0.0255	-0.0266	-0.0255	-0.0239	-0.0252	-0.0235	-0.0218	-0.0208	-0.0165	-0.0175	-0.0159	-0.0108	-0.0137	-0.0075	-0.0128	-0.0101	-0.011	-0.0075	-0.0047	-0.0014	-0.0062	-0.0072	-0.0036	-0.0049	-0.0012	-0.0056	0.0027	-0.0003	0.0057	0.0058	0.0074	0.0195	0.0152	0.0169	0.0235	0.0162	0.0189	0.0182	0.0179	0.0206
LN-229	LN229_CA015_VORT_Cell_67	NULL	-0.0517	-0.0512	-0.0506	-0.0376	-0.0298	-0.0282	-0.03	-0.0278	-0.0256	-0.0204	-0.0272	-0.0255	-0.0308	-0.0362	-0.0419	-0.044	-0.0445	-0.0418	-0.0446	-0.0484	-0.0456	-0.0454	-0.0422	-0.0392	-0.037	-0.0428	-0.0432	-0.0398	-0.0318	-0.0143	-0.0089	-0.0162	-0.017	-0.0045	0.0149	0.0611	0.0597	0.0415	0.0209	0.0303	0.0157	0.0096	0.0548	0.0584	0.041	0.0489	0.0641
LN-308	LN308_CA004_VORT_Cell_100	NULL	-0.0094	-0.0085	-0.0102	-0.0078	-0.0056	-0.0059	-0.0082	-0.0073	-0.0068	-0.0056	-0.006	-0.0043	-0.0058	-0.0047	-0.0057	-0.0042	-0.0027	-0.0025	-0.0038	-0.0022	-0.0033	-0.0019	-0.0027	-0.0022	-0.0014	-0.0011	0.0005	-0.0007	0.0005	0.0012	0.0011	0.0021	0.0025	0.0014	0.0041	0.0015	0.0003	0.0035	0.0029	0.0022	0.0031	0.0034	0.0036	0.0047	0.004	0.005	0.0018
LN-308	LN308_CA004_VORT_Cell_105	NULL	0.0016	-0.0004	-0.0012	-0.0013	-0.003	-0.0005	-0.0004	-0.0007	-0.0006	0.0009	-0.0005	0	0.0002	0.002	0.001	0.0002	-0.0012	-0.0015	-0.0032	-0.0014	-0.0033	-0.0024	-0.0013	-0.0027	-0.0038	-0.0026	-0.0036	-0.0028	-0.0025	-0.0024	-0.0012	-0.0011	-0.0009	-0.0005	-0.0004	-0.0018	-0.0025	-0.0014	0.0009	0.0025	0.0008	0.0016	0.0029	0.0004	-0.0009	-0.0015	-0.0017
LN-308	LN308_CA004_VORT_Cell_107	NULL	-0.0055	-0.0036	-0.005	-0.0038	-0.0041	-0.0044	-0.0042	-0.004	-0.0033	-0.0036	-0.0027	-0.003	-0.0027	-0.0022	-0.0031	-0.0023	-0.003	-0.002	-0.0023	-0.0004	-0.0006	-0.0002	-0.0008	-0.0005	-0.0012	0.0002	0.0005	-0.0005	0.0003	0.0013	0.0017	0.001	0.0008	0.0008	0.0025	0.0019	0.0023	0.0032	0.0036	0.0032	0.0035	0.003	0.0029	0.0033	0.0024	0.0016	0.0027
LN-308	LN308_CA004_VORT_Cell_108	NULL	0.0082	0.0054	0.005	0.0058	0.004	0.0058	0.0062	0.0051	0.0087	0.0084	0.0087	0.0085	0.0072	0.0048	0.0026	0.0002	0.001	0.0035	0.002	0.0022	0.0035	0.0047	0.0062	0.0046	0.0003	0.0026	-0.0014	0.0004	0.0003	0	-0.003	-0.0064	-0.0028	-0.0016	0.0002	0.0034	0.0056	0.0047	0.0019	0.0005	0	-0.0031	-0.0043	-0.0058	-0.0033	-0.0026	-0.0038
LN-308	LN308_CA004_VORT_Cell_113	NULL	-0.0016	-0.0016	-0.0018	-0.0019	-0.0035	-0.0047	-0.004	-0.0042	-0.0054	-0.0057	-0.0064	-0.0048	-0.0029	-0.0039	-0.0044	-0.006	-0.0043	-0.0047	-0.0058	-0.0042	-0.0054	-0.0064	-0.0048	-0.0039	-0.0036	-0.0053	-0.0026	-0.0033	-0.0018	-0.0029	-0.003	-0.0008	-0.0026	-0.0004	-0.0014	-0.0006	0.0008	0.0027	0.0014	0.0032	0.0035	0.0059	0.0018	0.0041	0.0037	0.0058	0.0035
LN-308	LN308_CA004_VORT_Cell_115	NULL	-0.0082	-0.0064	-0.0076	-0.0067	-0.0077	-0.0075	-0.0081	-0.008	-0.0082	-0.0069	-0.008	-0.0067	-0.0057	-0.0054	-0.0058	-0.0049	-0.0033	-0.0024	-0.0031	-0.0012	-0.0034	-0.0023	-0.002	-0.0013	-0.0014	-0.0009	0.0004	-0.0008	0.001	0.0006	0.0002	0.0006	0.0022	0.0006	0.003	0.0041	0.0018	0.0027	0.0052	0.0043	0.0033	0.0042	0.004	0.0047	0.0054	0.0033	0.0044
LN-308	LN308_CA004_VORT_Cell_117	NULL	-0.0013	-0.0038	0.001	-0.0016	-0.0011	-0.0022	-0.0008	-0.0011	-0.0031	-0.0028	0.0003	-0.0023	-0.0032	-0.0023	-0.0033	0.0015	0.0002	0.0019	0.0001	-0.0001	0.0008	0.0009	-0.0004	-0.0009	-0.0016	0.0007	-0.0011	0.0031	0.0005	0.0007	0.0008	0.0027	0.0029	-0.0021	0.0019	0.0011	-0.0007	0.0024	0.0023	-0.0001	0.0008	-0.0002	0.0029	0.0012	0.0011	0.0042	0.0015
LN-308	LN308_CA004_VORT_Cell_118	NULL	-0.0022	-0.0005	-0.0024	-0.0001	0.0039	0.0014	0.0022	0.0015	0.0016	0.002	0.0008	-0.0003	-0.0001	0.002	0.0016	0.0029	0.0016	0.0009	0.0013	0.0009	-0.0002	0.002	0.0011	0.0018	0.0008	-0.002	-0.0003	0.0039	0.0004	-0.001	0.0005	0.0032	0.0021	0.0032	0.0028	0.0012	0.0009	0.0024	-0.0013	0.0013	0.0019	-0.003	-0.0018	-0.0015	-0.0014	-0.0013	-0.0008
LN-308	LN308_CA004_VORT_Cell_120	NULL	0.0131	0.0108	0.0105	0.0302	0.0248	0.0167	0.0153	0.0124	0.011	0.0101	0.0093	0.0079	0.0082	0.0066	0.0067	0.005	0.0019	0.0034	0.0037	0.0011	0.0006	0.0008	-0.001	-0.003	-0.0009	-0.0013	-0.0015	-0.0029	-0.0036	-0.003	-0.0044	-0.0041	-0.0045	-0.0036	-0.0021	-0.0045	-0.0058	-0.0046	-0.0063	-0.0052	-0.0076	-0.0075	-0.0058	-0.0057	-0.0065	-0.0064	-0.0056
LN-308	LN308_CA004_VORT_Cell_122	NULL	-0.0062	-0.0053	-0.0059	-0.0027	-0.0007	-0.0012	-0.0002	0.0005	0.0006	-0.0016	0.0003	-0.0012	0.0013	0.0014	0.0008	0.0043	0.0061	0.0046	0.0019	0.003	-0.0014	0.0002	-0.0029	-0.005	-0.0042	-0.0066	-0.0029	-0.0044	0.0018	-0.0034	-0.0026	0.0017	0.0023	0.0009	0.0007	-0.0018	0.0012	0.0006	0.0013	0.0027	0.002	0.0028	0.0011	0.0055	0.0059	0.0041	0.0026
LN-308	LN308_CA004_VORT_Cell_123	NULL	-0.0066	-0.0035	-0.0035	-0.0026	-0.0035	-0.0028	-0.0026	-0.0059	-0.0024	-0.0018	-0.0012	0.0004	-0.0026	-0.0038	-0.0007	-0.0005	-0.0021	0.0018	-0.003	0	0.002	0.0011	-0.0003	0.0004	-0.0002	0.0021	0.003	0.0025	0.0012	0.0028	0.0016	0.0017	0.0016	0.0001	0.0008	-0.0007	-0.0004	0.0023	0.0003	0.0028	0.0033	0.0013	0	0.0011	0.0009	-0.0007	0.0009
LN-308	LN308_CA004_VORT_Cell_127	NULL	-0.0061	-0.0097	-0.0061	-0.0046	0.0085	-0.0132	-0.0139	-0.0051	-0.015	0.0091	0.0116	0.0032	-0.0118	-0.0095	-0.0016	-0.008	-0.0106	0.0102	-0.0079	-0.0075	0	0.0025	-0.0182	-0.0008	-0.0021	-0.01	-0.0159	-0.009	-0.0213	-0.0103	0.0006	-0.0084	-0.0012	0.0065	0.0084	0.0161	-0.001	0.0101	-0.0058	0.0173	-0.0019	-0.0037	0.0087	0.0085	0.0049	0.0047	-0.0008
LN-308	LN308_CA004_VORT_Cell_128	NULL	-0.0027	-0.0023	-0.0075	-0.0023	-0.0034	-0.0044	-0.0005	-0.0042	-0.0062	-0.0052	-0.0025	-0.004	-0.0009	-0.0024	-0.0004	-0.0009	-0.0018	-0.0006	0.0028	-0.0016	0.0017	0.0032	0.0046	0.0026	0.0003	0.0001	0.0006	-0.0001	0.003	0.0021	0.0043	0.0051	0.0057	0.0026	0.0039	0.0013	0.0017	0.0032	0.0042	0.0015	0.0018	0.0001	-0.0026	-0.0035	-0.0003	0.0002	-0.0019
LN-308	LN308_CA004_VORT_Cell_129	NULL	0.0073	0.007	0.0058	0.0058	0.0059	0.0046	0.0044	0.0038	0.0045	0.0033	0.0034	0.0035	0.0028	0.0028	0.0031	0.0021	0.0029	0.0025	0.0017	0.0017	0.0021	0.0023	0.001	0.001	0.0028	0.0015	0.0006	0.0011	0.0004	0.0003	-0.0001	-0.0011	-0.0009	-0.0011	-0.0006	-0.0016	-0.0013	-0.0013	-0.0026	-0.0031	-0.0027	-0.0039	-0.0042	-0.0039	-0.0036	-0.0038	-0.0045
LN-308	LN308_CA004_VORT_Cell_130	NULL	0.0057	0.0058	0.0049	0.0055	0.0061	0.0056	0.0058	0.0041	0.0042	0.0025	0.0023	0.0017	0.0023	0.0018	0.0018	0.0007	0.0002	0.0002	0.0013	0.0013	0.0016	0.0012	-0.0003	0.0005	-0.0004	0.0004	0.0004	-0.0016	0.0001	-0.0008	0.0002	0.0001	-0.001	-0.001	-0.0022	-0.0033	-0.0028	-0.0018	-0.0016	-0.0021	-0.003	-0.0014	-0.0019	-0.0021	-0.0022	-0.0023	-0.0021
LN-308	LN308_CA004_VORT_Cell_131	NULL	-0.0101	-0.0097	-0.0105	-0.0092	-0.0094	-0.0093	-0.0092	-0.0083	-0.0078	-0.0088	-0.0059	-0.008	-0.007	-0.0054	-0.006	-0.0065	-0.0049	-0.0046	-0.0038	-0.0046	-0.0047	-0.0045	-0.0039	-0.0042	-0.0053	-0.0035	-0.0035	-0.0027	-0.0013	-0.0034	-0.0013	-0.004	-0.0026	-0.0014	-0.0022	-0.0026	-0.0018	-0.001	-0.0014	-0.0004	-0.0027	-0.0029	-0.0021	-0.0005	-0.0005	-0.0008	0.0004
LN-308	LN308_CA004_VORT_Cell_132	NULL	0.0038	0.0037	0.0067	0.0061	0.0047	0.0015	0.0001	0.0005	0.0011	0.0028	0.0021	0.0004	0.0013	0.0016	-0.0027	0.0004	0.0008	0.0019	-0.0004	0.0002	0.0019	-0.0015	-0.0007	0.0035	0.0019	0.0014	-0.0008	0.0012	-0.0003	0.0005	0.0012	0.0001	-0.0002	0.0022	0.0029	-0.0014	-0.001	-0.0013	-0.0021	-0.0006	0	0.0005	-0.0001	-0.0033	-0.0038	-0.0018	-0.0016
LN-308	LN308_CA004_VORT_Cell_133	NULL	0.0091	0.0086	0.0078	0.0073	0.0071	0.0062	0.0062	0.0058	0.0042	0.0061	0.0055	0.0058	0.0053	0.0051	0.0045	0.0053	0.005	0.0046	0.0042	0.0039	0.0025	0.0025	0.0012	0.0002	0.0004	-0.0018	-0.0022	-0.0024	-0.001	-0.0016	-0.0014	-0.0008	-0.0017	-0.0017	-0.0017	-0.002	-0.0021	-0.0031	-0.0029	-0.002	-0.0026	-0.0038	-0.003	-0.0029	-0.004	-0.004	-0.0036
LN-308	LN308_CA004_VORT_Cell_135	NULL	-0.003	-0.0045	-0.0051	-0.0031	-0.0043	-0.0032	-0.0046	-0.0035	-0.0034	-0.0026	-0.0021	-0.0019	-0.0017	-0.003	-0.003	-0.0022	-0.0009	0.0003	-0.0017	0.001	-0.0002	-0.0004	0.0004	-0.0003	-0.001	-0.0008	-0.0014	-0.0014	0.0001	0	0.0004	0.0003	0	0.0003	-0.0013	-0.0004	-0.0001	0.0007	0.0016	0.0012	-0.0003	0.0001	-0.0003	-0.0001	-0.0014	0.001	0
LN-308	LN308_CA004_VORT_Cell_138	NULL	0.003	0.0009	-0.001	0.0008	-0.0008	0.0016	-0.0012	-0.0013	-0.0006	-0.003	-0.0007	-0.0002	-0.003	0	0.0016	0.0044	0.0039	0.0022	0.0017	0.0005	0.0024	0.002	-0.0008	-0.0017	-0.0004	0.0005	0.0009	0.0018	0.0018	0.0007	0.0035	0.0024	0.0027	0.0018	0.0003	-0.0025	0	0.0028	0.0006	-0.0002	-0.0014	-0.0009	-0.001	-0.0008	0.0017	0.002	0.0005
LN-308	LN308_CA004_VORT_Cell_139	NULL	0.0036	0.003	0.0036	0.0039	0.0036	0.0036	0.0023	0.0019	0.0018	0.003	0.0025	0.0031	0.0028	0.0038	0.0019	0.0022	0.0022	0.0008	0.0011	0.0008	0.0018	0.0018	0.0008	0.0009	0	0.0003	-0.0003	-0.0001	-0.0004	0.0011	0.0003	-0.0001	-0.0012	-0.0003	-0.0013	-0.0009	-0.0019	-0.0005	-0.0014	-0.0021	-0.002	-0.0023	-0.0025	-0.0026	-0.0014	-0.0007	-0.0011
LN-308	LN308_CA004_VORT_Cell_146	NULL	-0.0038	-0.0063	-0.0072	-0.0053	-0.005	-0.0073	-0.0063	-0.0056	-0.0058	-0.0052	-0.0033	-0.0031	-0.0048	-0.006	-0.0028	-0.0027	-0.0048	-0.0027	-0.0039	-0.0029	-0.0036	-0.0026	-0.0045	-0.002	-0.0038	-0.003	-0.0017	-0.0023	-0.0018	-0.0034	0.0003	0.0015	0	0.0023	0.0028	0.0032	0.0037	0.0016	0.0029	0.0033	0.0014	0.0021	0.0037	0.0033	0.0027	0.0022	0.0042
LN-308	LN308_CA004_VORT_Cell_149	NULL	-0.0043	0.0018	0.0038	0.0022	0.002	0.0023	0.0047	0.0056	0.0022	0.0027	0.0013	0.0012	0.0015	0.0001	0.0022	0.0011	0.0018	0.0008	-0.0019	0.0001	-0.0041	-0.0025	-0.0036	-0.0031	-0.0046	-0.0045	-0.0001	-0.0023	-0.0029	-0.0028	-0.0028	-0.0025	-0.0015	-0.0025	-0.0019	-0.0035	-0.0015	-0.0007	-0.0013	-0.0009	0.0003	-0.0027	-0.001	-0.0014	0.0006	-0.0013	0.0007
LN-308	LN308_CA004_VORT_Cell_153	NULL	0.0007	0.0032	0.0034	0.0015	0.0032	0.0009	0.0011	0.0014	0.0059	0.0023	-0.0003	0.0013	0.002	0.0031	0.0034	-0.0004	0.0011	0	-0.0003	-0.0009	0.0002	0.001	0.0009	-0.0016	-0.0015	-0.001	-0.0001	-0.0029	0.0012	0.0017	0.0023	0.0028	0.0023	0	-0.0004	0.0021	-0.0005	0.003	0.0013	0.0018	0.0004	-0.0069	-0.0032	-0.0022	-0.0018	-0.0034	-0.0041
LN-308	LN308_CA004_VORT_Cell_154	NULL	-0.0081	-0.0066	-0.0075	-0.0067	-0.0058	-0.0062	-0.0065	-0.0053	-0.0054	-0.0052	-0.0053	-0.0051	-0.006	-0.0046	-0.0041	-0.0037	-0.0031	-0.0018	-0.0029	-0.001	-0.0011	-0.0022	-0.0018	0	0.001	0.0005	0.0001	0.0013	0.002	0.0011	0.0015	0.002	0.0022	0.0027	0.0038	0.0022	0.0027	0.0032	0.0029	0.004	0.0025	0.0026	0.0019	-0.0002	0.0018	0.0015	0.0007
LN-308	LN308_CA004_VORT_Cell_155	NULL	0.0008	0.0012	-0.0002	0.0003	0.0006	-0.0003	-0.0008	0.0012	0.0014	0.0009	-0.0007	0.0012	0	-0.0008	-0.0007	-0.0001	0.0023	0.0039	0.005	0.0042	0.0049	0.0039	0.0022	0.0025	0.0018	0.001	0.0003	0.0013	0.0004	0.0013	0.0026	0.0012	0.0007	0.001	-0.0004	-0.0002	-0.0015	-0.0027	-0.0016	-0.0001	-0.0004	-0.0004	0.0014	0.0007	0.0018	-0.0003	-0.0005
LN-308	LN308_CA004_VORT_Cell_166	NULL	0.0061	0.0057	0.0079	0.0068	0.0052	0.0062	0.0064	0.0054	0.0061	0.0042	0.0045	0.0038	0.0043	0.0031	0.0018	0.0026	0.002	0.0023	0.0015	0.003	0.0017	0.002	-0.0005	0.0001	-0.0021	-0.0018	-0.0031	-0.0024	-0.0016	-0.0036	-0.0014	-0.001	0.0001	-0.0004	-0.0011	0.0001	0.001	-0.0003	0.0004	-0.0002	-0.0021	-0.0021	-0.0033	-0.0036	-0.0031	-0.004	-0.0028
LN-308	LN308_CA004_VORT_Cell_17	NULL	-0.0086	-0.0079	-0.0083	-0.0075	-0.0079	-0.0073	-0.0057	-0.007	-0.0057	-0.0055	-0.0069	-0.0057	-0.0054	-0.0049	-0.0051	-0.0056	-0.0046	-0.0045	-0.005	-0.0037	-0.0036	-0.0034	-0.002	-0.0031	-0.0029	-0.0021	-0.0016	0.0002	-0.0002	0.0003	-0.0001	0.0003	0.0005	0.0002	0.0004	0.0001	-0.0008	0.0013	0.0019	0.0032	0.0034	0.0057	0.0039	0.0048	0.0052	0.0053	0.0048
LN-308	LN308_CA004_VORT_Cell_173	NULL	-0.008	-0.008	-0.0086	-0.0067	-0.0075	-0.0069	-0.0061	-0.0061	-0.0067	-0.0052	-0.007	-0.0053	-0.0041	-0.0055	-0.005	-0.0048	-0.0048	-0.0039	-0.0037	-0.0038	-0.0038	-0.0012	-0.0023	-0.0014	-0.0027	-0.0009	0.0017	-0.0002	0.0004	-0.0002	0.0012	0.0016	0.0013	0.0016	0.0013	0.0022	0.0044	0.0025	0.0027	0.0036	0.0011	0.002	0.0021	0.0033	0.0047	0.0038	0.0042
LN-308	LN308_CA004_VORT_Cell_20	NULL	-0.0135	-0.0143	-0.0135	-0.011	-0.011	-0.0106	-0.0092	-0.0078	-0.0086	-0.0082	-0.0082	-0.0085	-0.0077	-0.0065	-0.007	-0.0067	-0.0042	-0.0044	-0.0031	-0.0028	-0.0031	-0.0016	-0.0018	-0.0012	-0.0002	-0.0004	-0.001	0.001	-0.0002	-0.0007	0	0.0005	0.0008	0.0006	0.0027	0.0004	0.0007	0.0014	0.001	0.0029	0.0022	0.0031	0.0042	0.0053	0.0067	0.007	0.0054
LN-308	LN308_CA004_VORT_Cell_22	NULL	-0.0079	-0.0071	-0.0075	-0.0064	-0.0065	-0.0054	-0.0058	-0.0056	-0.0046	-0.0047	-0.0033	-0.0042	-0.0033	-0.0034	-0.0032	-0.0039	-0.003	-0.0006	-0.0011	-0.0016	-0.0019	-0.0007	-0.0014	0.0005	0.0003	0.0002	0.0005	0.0015	-0.0002	0.0006	0.002	0.0022	0.0004	0.0024	0.0017	0.002	0.0023	0.0023	0.0028	0.0011	0.0005	0.0004	0.0004	0.0007	0.0003	0.0006	0.0016
LN-308	LN308_CA004_VORT_Cell_29	NULL	-0.001	-0.0014	-0.001	0.0003	-0.0021	-0.0027	-0.0012	-0.002	-0.0013	-0.0026	-0.0017	-0.0015	-0.0011	-0.0011	-0.0009	-0.0021	0.0012	0.0009	0.0021	-0.0004	0.0022	0.0016	0.0034	0.0025	0.0019	0.0033	0.0027	0.0028	0.0032	0.0031	0.0019	0.002	0.0004	0.0011	0.0011	-0.0001	0.0009	0.0009	-0.0007	0.0015	0.0002	-0.0012	-0.0002	-0.0007	-0.0001	-0.0001	-0.0003
LN-308	LN308_CA004_VORT_Cell_30	NULL	0.0007	0.0001	0.0003	-0.0003	-0.0008	-0.0007	-0.0001	-0.0004	0.0001	0.0006	-0.0002	-0.0015	-0.0022	-0.0015	-0.0011	-0.0009	-0.002	-0.001	-0.0034	0.0036	0.0104	0.0052	0.0018	0.0009	-0.0008	-0.0007	-0.0011	-0.0009	-0.001	-0.0021	-0.0004	0.0002	-0.0013	-0.0016	-0.0005	-0.0011	-0.001	-0.0011	-0.0006	-0.0009	-0.0002	-0.0003	-0.0002	-0.0017	-0.0009	-0.0006	-0.0001
LN-308	LN308_CA004_VORT_Cell_39	NULL	-0.0172	-0.0172	-0.0167	-0.0151	-0.0152	-0.0137	-0.0127	-0.013	-0.0119	-0.0109	-0.0105	-0.0095	-0.0087	-0.0086	-0.0073	-0.0064	-0.0061	-0.0048	-0.0059	-0.0044	-0.0045	-0.003	-0.0021	-0.0013	-0.0005	-0.0003	-0.0003	0.0012	0.0016	0.0013	0.0014	0.0021	0.0021	0.0023	0.003	0.0035	0.0027	0.0038	0.0045	0.0049	0.0047	0.004	0.0057	0.0058	0.0064	0.0069	0.0078
LN-308	LN308_CA004_VORT_Cell_43	NULL	-0.0007	-0.0015	-0.0018	-0.0013	-0.0006	-0.002	-0.0009	-0.001	-0.0016	-0.0012	-0.0027	-0.0035	-0.0017	-0.0022	-0.0019	-0.003	-0.0029	-0.0029	-0.0029	-0.0026	-0.0024	-0.0017	-0.0011	-0.0008	-0.0005	-0.0013	0.0002	0.0037	0.0009	0.0034	0.0009	0.0006	0.001	0.0002	0.0006	0.0003	-0.0005	0.0016	-0.0009	0.0004	-0.0003	-0.0006	-0.0008	-0.001	-0.0006	0.0003	-0.0002
LN-308	LN308_CA004_VORT_Cell_47	NULL	-0.0122	-0.0133	-0.0136	-0.0113	-0.0119	-0.0115	-0.0129	-0.0103	-0.0102	-0.0096	-0.0102	-0.009	-0.0093	-0.0085	-0.0073	-0.0078	-0.0072	-0.0054	-0.0043	-0.004	-0.0036	-0.0024	-0.0021	-0.001	-0.0019	-0.0027	-0.0018	-0.0011	0.0008	0.0003	0.0011	0.0024	0.003	0.0021	0.0043	0.0039	0.0032	0.0043	0.004	0.0059	0.0054	0.0057	0.0063	0.0065	0.008	0.0079	0.0081
LN-308	LN308_CA004_VORT_Cell_48	NULL	-0.002	-0.0016	-0.0026	-0.0029	-0.0023	-0.0015	-0.0019	-0.0024	-0.002	-0.0004	-0.0017	-0.0018	-0.0025	-0.0012	-0.001	-0.003	-0.0024	-0.0024	-0.0029	-0.0023	-0.0015	-0.001	-0.0032	-0.0008	-0.0011	0	0.0001	-0.0013	-0.0005	0.0009	0.0009	0.0019	-0.0003	-0.0003	0.0001	0.001	0.0002	0.0017	0.0008	0.0028	0.002	0.0029	0.0035	0.0037	0.0039	0.0026	0.0019
LN-308	LN308_CA004_VORT_Cell_51	NULL	0.0133	0.0151	0.0142	0.0131	0.0124	0.0099	0.0083	0.0083	0.0093	0.0067	0.0047	0.0042	0.0036	0.0013	0.0022	0.0027	0.0004	0.0033	0.0004	0.0021	-0.0015	-0.0016	0.0001	-0.002	0	0.0002	-0.0008	-0.0037	-0.0017	-0.0021	-0.0034	-0.0025	-0.0024	0.0001	-0.0025	-0.0005	-0.0008	0.0005	-0.0037	-0.0013	-0.0043	-0.0054	-0.0046	-0.0055	-0.0056	-0.0061	-0.0057
LN-308	LN308_CA004_VORT_Cell_52	NULL	0.0118	0.0115	0.0099	0.0078	0.0076	0.0063	0.0069	0.0075	0.0052	0.0059	0.0039	0.0055	0.0052	0.0042	0.0036	0.0039	0.003	0.0026	0.0024	0.0032	0.0014	-0.0013	-0.0006	0.0004	0.0003	-0.0013	-0.0014	-0.0011	-0.004	-0.003	-0.0025	-0.0016	-0.003	-0.0028	-0.0026	-0.0027	-0.005	-0.0036	-0.0044	-0.006	-0.0038	-0.0037	-0.0027	-0.0016	-0.0042	-0.0024	-0.0042
LN-308	LN308_CA004_VORT_Cell_53	NULL	0.006	0.0087	0.0085	0.0092	0.0063	0.0042	0.0026	0.0031	0.002	0.0048	0.0043	0.0033	0.0036	0.0027	0.0021	0.0031	0.0042	0.0034	0.003	0.0019	0.0017	0.0023	-0.0002	-0.0014	-0.0006	-0.0013	-0.0005	0.0003	0.001	-0.0001	0.0009	-0.0015	-0.0019	-0.0009	0.0008	0.0003	-0.0015	-0.0022	-0.0029	-0.0015	-0.0038	-0.0029	-0.0021	-0.0014	-0.0006	-0.0005	-0.0004
LN-308	LN308_CA004_VORT_Cell_59	NULL	0.0121	0.0106	0.0104	0.0116	0.0114	0.0057	0.0077	0.0049	0.0088	0.0065	0.0047	0.0047	0.0017	0.0024	0	0.0034	0.0019	0.0038	-0.0015	0.0005	-0.0014	-0.003	-0.0033	-0.0023	-0.0025	0.0006	0.0011	-0.0005	-0.0002	0.0015	0.0017	0.0025	0.0001	0.0001	0.0016	-0.003	-0.0048	-0.002	0	-0.0056	-0.0003	-0.0062	-0.0025	-0.0038	-0.0045	-0.0058	-0.0014
LN-308	LN308_CA004_VORT_Cell_6	NULL	-0.0055	-0.0063	-0.0039	-0.0022	-0.001	-0.0028	-0.003	-0.0017	-0.0014	-0.0035	-0.0046	-0.0038	-0.0027	-0.0006	-0.0018	-0.0014	0.0005	0.0005	0.0016	0.0008	0.0004	0.0003	-0.0006	-0.0023	-0.0027	0.0004	-0.0021	-0.0015	-0.0014	0.0015	0.0015	-0.0001	0.0023	0.0025	0.0003	0.0024	0.0008	0.0032	0.0003	0.0025	0.0018	0.001	0.0023	0.0012	0.0011	0.0015	0.0023
LN-308	LN308_CA004_VORT_Cell_61	NULL	0.0071	0.0052	0.0057	0.0067	0.0046	0.0032	0.0029	0.0005	-0.0023	-0.0047	-0.0044	-0.0039	-0.0051	-0.0046	-0.0041	-0.0037	-0.0029	-0.0038	-0.0034	-0.0049	-0.0038	-0.0046	-0.0024	-0.001	-0.0015	0.0006	0.0027	0.0034	0.0041	0.0058	0.0042	0.0054	0.0045	0.0036	0.0049	0.0033	0.0016	0.0021	0.0032	0.0021	0.0005	0.0004	-0.0016	-0.0016	-0.0008	-0.0013	-0.0011
LN-308	LN308_CA004_VORT_Cell_79	NULL	-0.0002	-0.0031	-0.0046	-0.0015	0.0021	0.0008	0	-0.0015	0.0008	0.002	0.0022	0.0024	0.0005	0.0003	0.0041	0.0025	0	-0.0019	-0.0039	-0.002	-0.0005	-0.0022	-0.0022	-0.0014	-0.0011	-0.0018	-0.0033	-0.0038	-0.0042	-0.0028	-0.0013	-0.0002	0.0067	0.012	0.0125	0.0097	0.0053	0.0046	0.0034	0.0018	0.0033	-0.0005	0.0031	0.0012	0.0002	0.0001	-0.0012
LN-308	LN308_CA004_VORT_Cell_80	NULL	-0.0049	-0.0054	-0.0061	-0.0031	-0.0053	-0.0051	-0.0046	-0.0042	-0.0045	-0.0037	-0.0051	-0.0044	-0.0037	-0.0032	-0.0043	-0.0038	-0.0037	-0.0044	-0.0045	-0.0051	-0.0013	-0.0036	-0.0033	-0.0026	-0.0028	-0.0021	-0.0015	-0.0017	-0.0025	-0.001	-0.0006	0.0001	0.0011	-0.0005	0	0.0034	0.0052	0.0045	0.0038	0.0049	0.0026	0.0021	0.0033	0.003	0.0037	0.0043	0.0048
LN-308	LN308_CA004_VORT_Cell_81	NULL	0.0051	0.0054	0.006	0.0015	0.0028	0.0041	0.0017	0.0051	0.0028	0.0024	0.0005	0.0039	-0.0003	0.0018	0.0026	0.0018	0.0023	0.0017	-0.0017	0.0018	0.0035	0.0001	0.0006	-0.0008	0.0012	0.0008	0.0023	0.0042	0.0036	0.0016	0.0005	0.0026	0.0016	0.0009	0.0017	-0.0012	-0.0014	-0.0003	0.0043	0.0009	-0.0012	-0.003	0.0038	-0.0035	-0.0004	-0.0025	-0.0041
LN-308	LN308_CA004_VORT_Cell_82	NULL	-0.0022	-0.004	-0.0046	0.0017	-0.0008	0.0008	0.0003	-0.0005	-0.0034	0.0032	0.0028	-0.0009	0.0006	0.0007	0.0024	0.0016	0.0034	0.0017	0.0021	0.0024	0.0048	0.0009	0.0039	0.0027	-0.0004	-0.0012	0	0.0007	-0.0011	-0.0008	-0.0006	-0.0003	0.0029	0.0041	-0.0014	-0.0015	-0.0019	-0.0013	0.0026	0.0012	-0.0027	-0.0012	0.005	-0.0007	0.002	0.0029	0.004
LN-308	LN308_CA004_VORT_Cell_91	NULL	-0.0042	-0.0054	-0.0057	-0.0052	-0.0052	-0.0052	-0.0038	-0.0034	-0.004	-0.0028	-0.0025	-0.0041	-0.0038	-0.003	-0.0031	-0.004	-0.003	-0.0011	-0.0029	-0.0008	-0.0005	-0.0011	-0.0001	-0.0008	-0.0007	0.0011	0.0008	0.0016	0.0006	0.0013	0.0035	0.0039	0.0031	0.0039	0.0044	0.0041	0.0027	0.0035	0.0016	0.0039	0.0018	0.0003	-0.0001	0.0002	0.0011	0.0019	0.0011
LN-308	LN308_CA004_VORT_Cell_95	NULL	0.0029	0.0032	0.0007	0.0013	0.0003	0.001	0.0022	0.003	-0.0009	-0.0001	0.002	0.0016	0	0.0031	0.0019	0.0011	0.0008	-0.0005	-0.0001	0.0032	0.0024	0.0018	-0.0028	0.0033	0.0037	0.0008	0.0019	0.0013	-0.0044	-0.0016	-0.0007	0.0019	-0.0012	-0.0005	0.0002	-0.0024	-0.0029	-0.0027	-0.0034	-0.0016	-0.0018	-0.0035	-0.0019	-0.0015	-0.0045	-0.0024	-0.0035
LN-308	LN308_CA004_VORT_Cell_98	NULL	-0.0018	0.0011	-0.0035	-0.0033	-0.0031	-0.001	-0.0044	0.0004	-0.0029	-0.0028	-0.0042	-0.0007	-0.0045	-0.0041	-0.007	-0.0055	-0.0067	-0.0068	-0.0036	0.0006	0.0023	0.001	-0.0013	0.0028	0.0036	0.0033	0.004	0.008	0.0015	0.0026	0.0043	0.0024	-0.0023	0.0041	0.0022	0.0042	0.0092	0.0038	-0.0004	-0.0042	0.0049	-0.0024	0.008	0.0026	0.0056	0.002	0.002
LN-308	LN308_CA004_VORT_Cell_99	NULL	-0.0092	-0.0088	-0.0089	-0.0076	-0.0074	-0.0078	-0.007	-0.0065	-0.0074	-0.0061	-0.0048	-0.0058	-0.0055	-0.0052	-0.005	-0.0049	-0.0044	-0.0033	-0.0025	-0.0031	-0.0021	-0.0017	-0.0017	-0.0013	-0.0012	-0.0003	0	-0.0002	-0.0006	-0.0002	0	0.0015	0.0019	0.0017	0.0029	0.0031	0.0027	0.0027	0.0035	0.0029	0.0028	0.0029	0.0032	0.004	0.0048	0.004	0.0036
LN-308	LN308_CA005_VORT_Cell_10	NULL	0.001	-0.002	-0.003	-0.0039	-0.0043	-0.0049	-0.0048	-0.0048	-0.005	-0.0046	-0.0018	-0.0009	-0.0008	-0.0027	-0.0035	-0.0024	-0.0033	-0.0012	-0.0003	-0.0014	-0.0009	0.0002	0.0011	0.0019	-0.0006	0.0006	-0.0005	-0.0001	-0.0025	-0.0026	-0.0027	-0.0006	0.0006	0.0005	0.0011	-0.0004	0.0003	0.0013	0.0022	0.0032	0.0014	0.0001	0.0007	0.0012	0.0002	-0.0018	0.002
LN-308	LN308_CA005_VORT_Cell_101	NULL	0.0578	0.052	0.0485	0.0464	0.0375	0.039	0.0412	0.0302	0.026	0.0258	0.0267	0.0363	0.0426	0.0395	0.0347	0.0226	0.007	-0.0022	-0.007	-0.0052	-0.0067	-0.0074	-0.0058	-0.0068	-0.0051	-0.002	-0.0052	-0.0125	-0.0142	-0.0149	-0.0159	-0.0172	-0.015	-0.0179	-0.0177	-0.0222	-0.0223	-0.0193	-0.0193	-0.0184	-0.0159	-0.0177	-0.0156	-0.0235	-0.0266	-0.0242	-0.0236
LN-308	LN308_CA005_VORT_Cell_103	NULL	-0.0086	-0.0073	0	-0.0005	0.0007	0.0016	0.0115	0.02	0.0194	0.0269	0.0222	0.0216	0.0196	0.0108	0.0092	-0.0009	-0.0041	-0.0108	-0.0148	-0.0171	-0.0178	-0.0152	-0.0132	-0.0137	-0.0159	-0.0114	-0.0185	-0.017	-0.0154	-0.0107	-0.0199	-0.0184	-0.0149	-0.017	-0.0123	-0.0118	-0.0071	-0.0057	0.0012	0.0018	0.0084	0.024	0.0262	0.0176	0.0129	0.0043	0.0073
LN-308	LN308_CA005_VORT_Cell_105	NULL	0.0001	0.0016	0.0006	-0.0005	0	-0.0002	0.0008	-0.0007	-0.001	0.0007	0.0017	0.0015	-0.0011	-0.0003	0.0011	-0.0006	-0.0008	-0.0009	-0.0007	-0.0009	0.0012	-0.0002	0.0001	0.0034	0.0038	0.0009	0.0003	0.0027	0.0001	0.0007	-0.0008	-0.0004	-0.0005	0.0007	-0.0004	-0.0011	-0.0025	-0.002	-0.0013	-0.0011	0.0015	-0.0003	-0.0004	0.0016	-0.0006	-0.0002	0.0009
LN-308	LN308_CA005_VORT_Cell_11	NULL	0.0029	0.0027	0.0019	0.0021	0.0006	0.0003	0.002	0.0023	0.0022	0.0024	0.0025	0.0014	0.0013	0.0004	0.0013	0.0007	0.0015	0.0026	0.0035	0.0024	0.0026	0.0008	0.0005	0.0002	-0.0006	-0.0015	-0.0009	-0.0025	-0.0012	-0.001	-0.0025	-0.0008	-0.0014	-0.0019	-0.0015	-0.0019	-0.001	-0.0006	-0.0015	-0.0021	-0.0032	-0.0023	-0.0028	-0.0005	-0.0012	-0.0004	0.0004
LN-308	LN308_CA005_VORT_Cell_112	NULL	-0.0003	0.0001	0.0006	0.0008	-0.0002	-0.0002	0	-0.0016	-0.0021	-0.001	-0.0015	-0.0008	-0.0017	-0.0027	-0.0016	-0.0006	0	-0.0002	0	-0.0004	-0.0008	0.0005	0.0002	-0.0002	0.0028	0.0011	0.0016	-0.0001	-0.0005	0.0003	0.0002	-0.0001	-0.0004	-0.001	0.0006	-0.0003	-0.0008	-0.0015	-0.0011	0.0002	0.0027	0.0021	0.0025	0.0012	-0.0003	-0.001	-0.0001
LN-308	LN308_CA005_VORT_Cell_114	NULL	0.0151	0.0138	0.0113	0.0098	0.0093	0.0083	0.007	0.006	0.0049	0.0048	0.0049	0.0044	0.0041	0.0042	0.0023	0.0031	0.002	0.0023	0.0023	0.0029	0.0017	0.0011	0.0032	0.0022	0.0023	0.0015	0.0005	0.0001	0.0007	-0.0011	-0.0021	-0.0008	-0.0018	-0.0004	-0.0014	-0.0016	-0.0027	-0.0034	-0.0034	-0.0014	-0.0021	-0.0028	-0.002	-0.0018	-0.0042	-0.0039	-0.0044
LN-308	LN308_CA005_VORT_Cell_115	NULL	-0.0043	-0.0056	-0.0038	-0.0065	-0.0039	-0.0043	-0.0038	-0.0025	-0.0031	-0.0039	-0.0022	-0.0028	-0.0025	-0.0017	-0.0016	-0.0014	0.0005	-0.0011	-0.0003	-0.0009	-0.0014	-0.0002	0.0024	0.0009	0.0029	0.0032	0.0011	0.0024	0.0025	0.0009	0.0007	0.002	0.0005	0.0011	0.0009	0.0007	-0.0016	0.0011	0.0011	0.0032	0.0009	0.0008	0.002	-0.0001	0.0008	0.0015	0.0022
LN-308	LN308_CA005_VORT_Cell_118	NULL	0.0488	0.0442	0.0399	0.0322	0.0319	0.0239	0.0213	0.0217	0.0201	0.0243	0.02	0.0165	0.0134	0.0122	0.0142	0.014	0.0153	0.0126	0.0065	0.0033	0.0016	-0.0009	-0.0043	-0.0069	-0.0077	-0.0043	-0.0034	-0.0035	-0.007	-0.0091	-0.0093	-0.0098	-0.0102	-0.0082	-0.0104	-0.0115	-0.0125	-0.0129	-0.0123	-0.0115	-0.0143	-0.0118	-0.0114	-0.0119	-0.014	-0.013	-0.014
LN-308	LN308_CA005_VORT_Cell_122	NULL	0.002	0.0041	0.0072	0.0019	-0.0008	0.001	-0.0002	-0.0012	-0.0004	0.0054	0.0034	0.0046	0.0024	0.0027	0.0013	-0.0007	-0.0064	-0.002	-0.0012	0.0015	-0.0006	0.0031	0.0007	-0.0017	0.0026	0.0027	0.0026	-0.0001	-0.003	-0.0022	-0.0026	0.0013	0.0035	0.002	-0.0014	-0.0029	0.0015	-0.0016	0.0012	-0.002	-0.0031	-0.0046	0.0003	0.0028	-0.001	0.0009	-0.0014
LN-308	LN308_CA005_VORT_Cell_124	NULL	0.0215	0.026	0.0268	0.023	0.0237	0.0208	0.0208	0.02	0.0178	0.0177	0.0181	0.018	0.0172	0.0165	0.0158	0.0134	0.0144	0.0123	0.0134	0.0108	0.0116	0.0096	0.0072	0.0066	0.0063	0.0019	0.0033	0.0008	-0.0033	-0.0051	-0.0065	-0.008	-0.0092	-0.0089	-0.0076	-0.0109	-0.0099	-0.0102	-0.012	-0.0127	-0.0115	-0.0127	-0.0112	-0.0136	-0.0129	-0.0137	-0.0124
LN-308	LN308_CA005_VORT_Cell_125	NULL	0.0195	0.0193	0.0172	0.0163	0.0154	0.0151	0.014	0.0138	0.012	0.0131	0.0116	0.0104	0.0105	0.0111	0.0093	0.0088	0.0079	0.0076	0.0077	0.0055	0.0059	0.0046	0.0037	0.0039	0.0021	0.0015	0.0026	0.003	0.001	0.001	0.0002	-0.0002	-0.0006	-0.0019	-0.0019	-0.0034	-0.0046	-0.0057	-0.0061	-0.006	-0.0057	-0.0079	-0.0081	-0.009	-0.0091	-0.0097	-0.0104
LN-308	LN308_CA005_VORT_Cell_126	NULL	-0.0031	-0.0047	-0.0029	-0.0003	-0.0015	-0.002	-0.0028	-0.0026	-0.0016	-0.0035	-0.0023	-0.0002	-0.0012	-0.0025	0.0032	-0.0005	-0.001	-0.0004	-0.0005	0.0001	-0.001	0.0011	0.0002	0.0021	-0.0025	0.0009	0.0009	0.0012	0.0015	-0.0002	0.001	0.0008	0.0006	-0.0001	0.0003	-0.0029	-0.0012	-0.0001	-0.0012	0.0024	0.0003	0.0019	-0.0001	0.002	0.0006	0.0023	0.0019
LN-308	LN308_CA005_VORT_Cell_127	NULL	-0.0012	-0.0015	-0.0036	-0.0008	0.0007	0.0003	-0.0006	0.0019	0	0.0003	0.0017	0.008	0.0083	0.0046	0.0057	0.0025	0.0026	-0.0013	0.0008	0.0041	-0.0025	-0.0007	-0.0006	-0.0008	0.0009	-0.0011	0.0011	0.0022	-0.0015	0.0005	0.0008	-0.0037	-0.0005	0.0007	-0.0025	-0.0017	-0.0054	0.0018	-0.0019	0.0001	-0.0019	-0.0027	-0.0037	-0.0016	-0.0033	-0.0075	-0.0028
LN-308	LN308_CA005_VORT_Cell_129	NULL	0.0059	0.0032	0.0022	0.0037	0.0034	0.0022	-0.0001	0.001	-0.0004	0.0016	0.002	0.0015	0.0048	0.0047	0.004	0.0002	0.0018	0.0008	0.0032	-0.0006	0.0046	0.0061	0.0017	0.0001	0.0019	0.0017	0.0017	-0.0032	-0.001	0.0012	-0.0018	-0.0038	0.0001	-0.0024	-0.0021	0.0001	-0.0045	0.0011	-0.0011	-0.0028	-0.0003	-0.0027	-0.0022	-0.0032	-0.0059	-0.0031	-0.0015
LN-308	LN308_CA005_VORT_Cell_13	NULL	0.0015	0.0006	0.0019	0.0028	0.0008	0.0003	0.0006	0.0001	-0.0008	-0.0009	0.0005	-0.0007	0.0002	-0.0014	-0.0009	-0.0006	-0.0011	-0.0021	-0.0014	-0.0004	-0.0024	-0.0019	-0.0016	-0.0018	-0.0017	-0.001	-0.0018	-0.0003	-0.0005	-0.0009	-0.0014	-0.0008	0.0004	-0.0018	0.0009	-0.0008	-0.0006	0.0002	0.0009	-0.0002	0.0005	-0.0007	-0.0005	0.0005	0.0002	-0.001	-0.0001
LN-308	LN308_CA005_VORT_Cell_133	NULL	-0.0094	-0.0093	-0.0075	-0.0088	-0.0065	-0.0059	-0.0065	-0.0039	-0.0028	-0.0045	-0.0011	-0.0025	-0.0022	-0.0018	-0.0016	-0.0006	-0.0049	-0.0014	-0.0006	-0.0006	0.0027	0.0015	0.0036	0.0024	0.0034	0.0023	0.0009	0.0022	0.0051	0.0004	0.0022	0.0009	-0.0011	0.0009	0.0008	0.0007	0.002	-0.0024	0.001	-0.0014	0.0014	0.0002	0.0001	0.0005	0.0006	0.0011	0.0005
LN-308	LN308_CA005_VORT_Cell_135	NULL	-0.0104	-0.0104	-0.0122	-0.0114	-0.0101	-0.0095	-0.0082	-0.0085	-0.0088	-0.0058	-0.0052	-0.0054	-0.0044	-0.0039	-0.0018	-0.0025	-0.0028	-0.0025	-0.0032	-0.0019	-0.0018	0.0017	0.0029	0.0016	0.0004	0.0013	0.001	0.0032	0.003	-0.0001	0.0014	0.0013	0.0022	0.0017	0.0025	0.002	0.0028	0.0026	0.0019	0.004	0.0048	0.0014	0.0037	0.0028	0.0017	0.0036	0.0045
LN-308	LN308_CA005_VORT_Cell_136	NULL	-0.0075	-0.006	-0.0062	-0.0066	-0.0085	-0.0086	-0.0096	-0.0081	-0.008	-0.0074	-0.0071	-0.005	-0.0035	-0.0024	-0.0043	-0.0022	-0.0024	-0.0031	-0.0048	-0.0058	-0.0054	-0.0031	-0.0018	-0.0033	-0.0054	-0.0019	-0.0035	-0.0002	-0.0031	-0.0014	-0.005	-0.0005	-0.0011	-0.0025	-0.0034	0.0023	0.0023	0.0048	0.0025	0.0004	0.0022	0.0019	0.0039	0.0055	0.008	0.0045	0.0072
LN-308	LN308_CA005_VORT_Cell_142	NULL	-0.0076	-0.0064	-0.0082	-0.0065	-0.0069	-0.006	-0.0068	-0.0063	-0.0069	-0.0065	-0.0043	-0.0054	-0.0046	-0.0035	-0.0021	-0.0014	-0.0049	-0.0034	-0.0018	0.0004	0.0008	-0.0011	-0.0012	0.0009	0.0015	0.0005	-0.0017	-0.0037	-0.0017	-0.0009	0.0016	0.0026	-0.0005	0.0005	0.0018	-0.0001	-0.0027	-0.0011	0.0035	0.0032	0.0005	0.0003	0.0027	0.0021	0.002	0.001	0.0028
LN-308	LN308_CA005_VORT_Cell_143	NULL	-0.01	-0.0103	-0.0088	-0.0065	-0.0074	-0.0071	-0.0067	-0.0066	-0.0101	-0.0054	-0.0081	-0.0066	-0.0033	-0.0037	-0.0032	-0.0039	-0.0056	-0.004	-0.0043	-0.0025	-0.0019	0	-0.0025	-0.0007	0.0009	-0.0001	-0.0004	0.0005	0.0013	0.0018	0.0023	0.0058	0.0015	0.0009	0.003	0.0024	-0.0011	0.0004	0.0015	0.0024	0.0034	0.0018	0.0045	0.0054	0.0028	0.0008	0.0003
LN-308	LN308_CA005_VORT_Cell_144	NULL	-0.0084	-0.0061	-0.0066	-0.0074	-0.0052	-0.0057	-0.007	-0.0064	-0.0076	-0.0066	-0.0064	-0.0052	-0.005	-0.004	-0.0052	-0.0029	-0.0046	-0.0035	-0.0061	-0.0033	-0.0051	-0.0027	-0.0015	-0.0004	-0.0004	-0.0013	0.0011	0.0008	-0.0001	0.0023	-0.0002	0.0025	0.0029	0.003	0.001	0.0038	0.0031	0.0034	0.0039	0.0051	0.0016	0.0009	0.0032	0.0051	0.005	0.0047	0.0053
LN-308	LN308_CA005_VORT_Cell_145	NULL	0.0012	0.0026	0.005	0.0032	0.0015	0.0009	0.0013	-0.0002	-0.0002	-0.0007	0.001	0.0001	-0.0021	-0.0025	-0.0038	-0.002	-0.0013	-0.0008	-0.0004	-0.002	-0.0023	-0.0014	0.0012	0.0034	0.0024	0	0.0005	-0.0009	-0.0001	-0.0011	0.0032	0.0043	0.0055	0.0061	0.0065	0.0046	0.0038	0.0028	0.0026	0.0025	0.0009	-0.0008	-0.0017	-0.004	-0.0038	-0.0018	-0.0008
LN-308	LN308_CA005_VORT_Cell_146	NULL	0.0059	0.005	0.006	0.0044	0.0047	0.0028	0.0012	0.002	0.0022	0.0031	0.0003	0.003	0.0016	0.0001	-0.0002	0.0009	0.0009	0.0016	0.0013	0.0014	0.0035	0.0005	0	-0.001	0.0009	0.0014	0.003	0.0035	0.0032	0.0008	0.0008	0.0008	0	0.0014	-0.0004	-0.0014	-0.0001	-0.0004	-0.003	-0.0015	-0.0013	-0.0012	-0.0036	-0.0049	-0.0015	-0.0035	-0.0031
LN-308	LN308_CA005_VORT_Cell_15	NULL	-0.0033	-0.0038	-0.0045	-0.0037	-0.0022	-0.0019	-0.0007	-0.0047	-0.0047	-0.0057	-0.0047	-0.0032	-0.0043	-0.0032	-0.0025	-0.0009	0.0009	-0.001	-0.0016	-0.001	-0.0006	0.0003	0.0001	-0.0012	-0.0004	-0.0004	0.0015	-0.001	-0.0028	0.0004	0.0017	-0.0004	-0.0022	-0.0012	-0.0014	-0.0015	-0.0006	0.0027	-0.0006	-0.0008	-0.002	-0.0022	0.0017	0.0031	0.0004	0.0026	0.0027
LN-308	LN308_CA005_VORT_Cell_150	NULL	0.0038	0.0009	0.0032	0.0056	0.0048	0.0033	0.004	0.0038	0.0003	0.0002	-0.0023	-0.0024	-0.0017	-0.0032	-0.0026	-0.003	-0.0026	-0.0016	-0.0015	-0.0003	0.0016	-0.0001	-0.0008	0.0009	-0.0021	-0.0011	-0.0034	-0.0016	-0.0029	-0.0016	0.0017	-0.0006	-0.0019	0.0018	-0.0005	-0.0013	-0.0014	-0.0013	-0.0013	-0.0039	-0.0029	-0.0033	0.0005	0.0037	0.0026	0.0016	0.0034
LN-308	LN308_CA005_VORT_Cell_156	NULL	-0.0077	-0.007	-0.008	-0.0055	-0.0084	-0.0081	-0.0056	-0.0053	-0.0057	-0.0082	-0.0059	-0.0046	-0.0062	-0.0057	-0.0048	-0.0042	-0.006	-0.0048	-0.0053	-0.0025	-0.0014	-0.0001	0.0006	-0.002	0.0017	-0.0022	0.0021	-0.0003	0.0021	0.0045	0.0074	0.0081	0.0046	0.0022	0.0052	0.0009	0.0054	0.0056	0.0069	0.0043	0.0035	-0.0021	0.0049	0.0035	0.005	0.0024	0.0051
LN-308	LN308_CA005_VORT_Cell_158	NULL	-0.0033	-0.0052	-0.0047	-0.0029	-0.0028	-0.0014	-0.0026	-0.0056	-0.0054	-0.0044	-0.0037	-0.0029	-0.0038	-0.0029	-0.0006	0.0005	-0.0005	0.0001	-0.0004	-0.0027	-0.0011	-0.0014	-0.0015	-0.0014	-0.0011	0	-0.0026	-0.0007	-0.0011	-0.0028	0.0014	-0.0023	-0.0014	-0.0003	-0.0008	-0.0019	0.0009	0.002	0.0017	0.0026	-0.0007	0.0029	0	0.0027	0.0041	0.0028	0.0002
LN-308	LN308_CA005_VORT_Cell_16	NULL	-0.0049	-0.0046	-0.0032	-0.0019	-0.0021	-0.0036	-0.0015	0.0001	-0.0019	-0.001	-0.0019	-0.0018	-0.0038	-0.0071	-0.005	-0.0047	-0.0052	-0.005	-0.0059	-0.0048	-0.0044	-0.0021	-0.0018	-0.0019	-0.0006	0.0007	0.0001	0.0017	0.0021	0.0004	0.0011	0.001	0.0017	0.0032	0.0059	0.002	0.0049	0.0053	0.0048	0.0065	0.0077	0.006	0.0044	0.0027	0.0009	-0.0006	0.0011
LN-308	LN308_CA005_VORT_Cell_161	NULL	-0.007	-0.0049	-0.007	-0.0064	-0.0055	-0.0037	-0.0058	-0.0057	-0.0064	-0.0048	-0.0061	-0.0037	-0.0028	-0.0047	-0.0033	-0.0056	-0.0025	-0.0038	-0.0036	-0.0015	-0.0024	0.0001	0.0003	-0.0003	-0.0004	0	0.0003	0.0022	0.0037	0.0018	0.0019	0.0016	0.002	0.0019	0.0001	0.0035	0.0025	0.0007	0.0022	0	0.0047	0.004	0.0031	0.0039	0.0036	0.0039	0.0052
LN-308	LN308_CA005_VORT_Cell_162	NULL	-0.0167	-0.0145	-0.0124	-0.0149	-0.0131	-0.0154	-0.014	-0.0125	-0.015	-0.0124	-0.0131	-0.0096	-0.0116	-0.0088	-0.008	-0.0079	-0.0077	-0.0098	-0.0057	-0.0062	-0.0041	-0.0081	-0.0042	-0.0058	-0.0063	-0.0011	-0.0039	-0.0017	-0.0003	0.0002	0.0034	0.0035	0.0036	-0.0003	0.0023	0.003	0.0049	0.0027	0.0054	0.0078	0.0051	0.0062	0.0082	0.0088	0.0093	0.0081	0.0089
LN-308	LN308_CA005_VORT_Cell_164	NULL	-0.0043	-0.0018	-0.0037	-0.0031	-0.0041	-0.0043	-0.0055	-0.0052	-0.0036	-0.0039	-0.0023	-0.0015	-0.003	-0.0045	-0.0027	-0.0019	-0.0011	-0.0027	0.0006	0.0025	-0.0011	0.0018	-0.0005	0.0013	0	0.0056	0.0007	0.0009	0.0017	0.0029	0.0001	0.0019	0.0029	0.0033	0.0032	0.0027	-0.0013	-0.0005	-0.0029	0.0017	0.0032	0.0012	0.0008	0.0031	0.0042	-0.0019	0.0009
LN-308	LN308_CA005_VORT_Cell_165	NULL	0.0037	-0.0019	0.0048	0.0027	0.0041	0.0026	0.0022	0.0034	0.0022	0.0022	0.0005	-0.0013	0	0.0022	0.0011	-0.0003	0.0002	-0.0005	0.0031	-0.0002	0.0009	0.0036	0.0027	0.0026	0.002	-0.0011	0.0009	-0.0015	0.002	-0.0001	-0.0016	0.0004	-0.0015	0.0011	0.0011	-0.0003	0.0011	-0.002	0.0006	-0.0012	-0.0071	0.0017	0.0024	0.0026	0.0021	-0.0016	-0.0008
LN-308	LN308_CA005_VORT_Cell_168	NULL	-0.0097	-0.008	-0.0079	-0.0084	-0.0076	-0.0069	-0.0062	-0.0059	-0.0051	-0.0062	-0.005	-0.0035	-0.003	-0.0042	-0.0033	-0.0034	-0.003	-0.0019	-0.0005	-0.0002	-0.001	0.0008	0.0011	-0.0003	0.0016	-0.0001	0.0015	0.0024	0.0025	0.0026	0.0026	0.0041	0.0033	0.0026	0.0034	0.0034	0.0036	0.0053	0.0023	0.0029	0.002	0.0018	0.0029	0.0038	0.0019	0.0013	0.0005
LN-308	LN308_CA005_VORT_Cell_169	NULL	0.0023	0.0004	0.0017	-0.0004	0.0002	0.002	0.0027	0.002	-0.0001	0.0018	0.0005	0.0026	-0.0012	-0.0043	0.0014	-0.0011	-0.0025	-0.0034	0.0001	-0.0006	0.0016	0.0008	0.0018	0.0008	-0.0007	0.0019	-0.001	-0.0006	-0.0013	-0.001	-0.0001	-0.001	-0.0009	-0.0019	-0.0008	-0.0019	0.0011	-0.0008	-0.0011	0.0023	0.0017	-0.0024	-0.0019	0.002	-0.0024	-0.002	0.0009
LN-308	LN308_CA005_VORT_Cell_17	NULL	-0.0016	-0.0004	-0.0021	-0.0049	-0.0046	-0.0055	-0.0031	0.0006	-0.0026	0.0004	0.0019	-0.0017	0.0003	-0.0013	-0.0042	-0.0005	-0.003	0.0024	-0.0035	-0.0021	-0.0016	-0.0022	-0.001	-0.0028	0.001	-0.0012	-0.0012	-0.0016	-0.0005	-0.0015	-0.0004	0.001	0.0024	0.0056	0.004	0.0024	-0.0015	-0.0034	-0.0017	-0.0004	0.0045	0.002	0.0051	0.002	0.0007	0.0038	0.0052
LN-308	LN308_CA005_VORT_Cell_170	NULL	0.0129	0.012	0.0086	0.0081	0.0078	0.0038	0.0045	0.0044	0.0037	0.0032	0.0048	0.0031	0.0024	0.0032	0.0038	0.0048	0.0042	0.0038	0.0021	0.0024	0.0007	0.0002	0.0027	0.0005	0.0002	0.0007	0.0013	-0.001	-0.0019	-0.0027	-0.0008	-0.0015	-0.0022	0	-0.0014	-0.0019	-0.0008	-0.0009	-0.0027	-0.0008	-0.0028	-0.0029	-0.0036	-0.0027	-0.0051	-0.0031	-0.0045
LN-308	LN308_CA005_VORT_Cell_171	NULL	0.0094	0.0086	0.008	0.0088	0.0051	0.0042	0.0037	0.0042	0.0031	0.0029	0.0003	0.0042	0.0005	0.0025	0.0012	0.0032	0.0019	0.0019	0.0024	0.0018	0.0007	0.0018	0.0036	0.0023	0.0036	0.005	0.0033	0.0029	0.0012	-0.0001	-0.0007	0.0014	0	-0.0004	0.0005	-0.0009	0.0006	-0.0021	0.0003	-0.0012	-0.0036	-0.0036	-0.0047	-0.0032	-0.0028	-0.0037	-0.0047
LN-308	LN308_CA005_VORT_Cell_172	NULL	0.004	0.0047	0.0048	0.0052	0.0048	0.0048	0.0043	0.0032	0.0017	0.0033	0.0014	0.0054	0.0058	0.0047	0.0042	0.004	0.0022	0.0028	0.0035	0.0016	0.0007	0.0016	0.0016	0.0006	0.0005	0.0017	0.0007	0.0019	0.0003	-0.0003	0.0011	-0.0003	-0.0027	-0.0004	-0.0016	-0.0032	-0.0027	-0.0016	-0.0013	-0.0015	-0.0027	-0.0003	-0.0021	-0.0016	-0.0015	-0.0041	-0.002
LN-308	LN308_CA005_VORT_Cell_174	NULL	0.0029	0.001	0.0021	0.0002	0.0002	0	0.0013	0.0004	0.0006	0.0013	0.0026	0.0017	0.0037	0.003	0.0013	0.0007	-0.001	-0.002	-0.0005	-0.001	-0.0017	-0.0001	-0.0001	0.0001	-0.0012	0.0008	-0.0007	0.0017	-0.0007	-0.0005	-0.0011	-0.0009	-0.0039	-0.001	-0.0003	0.0011	-0.0023	-0.0009	-0.0019	0.0011	-0.0018	0.0001	0.0005	0.0014	0.004	0.0012	0.0018
LN-308	LN308_CA005_VORT_Cell_175	NULL	0.0059	0.0072	0.0048	0.0055	0.0057	0.0045	0.0026	0.0002	0.0009	-0.0027	0	0.0055	0.0004	-0.0003	0.0004	0.0017	0	0.0019	0.0021	0.0033	0.0026	0.0007	0.001	0.0023	0.0008	0.0011	0.0007	0.0004	-0.0005	-0.0002	-0.0027	0.0002	0.0005	0	0.0009	-0.0004	-0.0018	-0.0006	-0.0022	-0.0015	-0.0036	-0.0027	-0.0005	0.0009	-0.0008	-0.0008	-0.0007
LN-308	LN308_CA005_VORT_Cell_18	NULL	-0.0039	-0.0047	-0.0031	-0.0057	-0.0033	-0.005	-0.0044	-0.0045	-0.0048	-0.0035	-0.004	-0.003	-0.0034	-0.0035	-0.0023	-0.0009	-0.0024	-0.0033	-0.0006	-0.0008	-0.0019	-0.0012	-0.0017	-0.0033	-0.0022	-0.0008	-0.0027	-0.0008	-0.0022	-0.0015	-0.0012	0.0007	-0.0002	-0.0002	-0.0001	0.0003	0	0.0026	0.0009	0.0026	0.0017	0.0019	0.0008	0.0038	0.0021	0.0023	0.003
LN-308	LN308_CA005_VORT_Cell_181	NULL	-0.0025	-0.0035	-0.0036	-0.0027	-0.0028	-0.0033	-0.003	-0.003	-0.0044	-0.0044	0.001	0.0006	-0.0005	-0.0025	-0.0016	0.0015	-0.0012	0.0005	0.0005	-0.0003	0.0007	-0.0013	-0.0004	-0.001	-0.0007	0.0006	-0.0016	0.0015	0.0021	-0.0014	-0.0008	-0.0007	-0.0019	0.001	-0.0004	0.0007	0.0002	0	-0.0006	-0.0002	0.0009	0.0013	0.003	0.0002	0.0019	0.0001	0.0035
LN-308	LN308_CA005_VORT_Cell_183	NULL	0.0441	0.0492	0.0485	0.0458	0.0387	0.0346	0.0318	0.0261	0.0186	0.0138	0.007	0.0053	0.0026	0.0035	0.0059	0.0055	0.0029	0.0027	0.0054	0.0079	0.0078	0.0102	0.0076	0.0022	0.0026	0.0045	0.0004	0.0056	0.0039	0.0029	-0.0012	-0.0042	-0.0094	-0.0106	-0.0077	-0.0095	-0.0114	-0.011	-0.0108	-0.011	-0.0105	-0.0111	-0.0113	-0.0144	-0.0154	-0.017	-0.015
LN-308	LN308_CA005_VORT_Cell_184	NULL	0.0033	0.004	0.0028	0.0027	0.0022	0.0031	0.0022	0.0021	0.0012	0.0022	0.0038	0.0038	0.0031	0.0004	0.002	0.0023	0.0011	0.002	0.0031	0.0037	0.0025	0.0037	0.003	0.002	0.0027	0.0035	0.0015	0.0022	0.0012	0.0004	-0.0001	0.0009	-0.0009	0.0002	-0.0009	-0.0018	-0.0001	-0.0008	-0.0006	-0.0008	-0.0018	-0.0022	-0.0024	-0.001	-0.0035	-0.0034	-0.0007
LN-308	LN308_CA005_VORT_Cell_185	NULL	-0.002	-0.0028	-0.0038	-0.0033	-0.0038	-0.0025	-0.0007	-0.0044	-0.0039	-0.003	-0.0018	-0.0022	-0.0007	-0.0038	-0.0014	-0.0004	-0.0028	-0.0013	0.0004	-0.0001	0.0009	0.0026	0.0007	0.0012	0.0021	0.0001	0.0024	0.0017	-0.0011	0.0015	0.0001	0.003	0.0048	0.0009	0.0023	0.0002	0.0023	0.0033	0.0012	0.002	0.0047	-0.0011	0.0017	0.0033	0.0016	0.0052	0.0018
LN-308	LN308_CA005_VORT_Cell_186	NULL	-0.0105	-0.0075	-0.0084	-0.0087	-0.0094	-0.0098	-0.0075	-0.0092	-0.0091	-0.0086	-0.0083	-0.0065	-0.007	-0.007	-0.007	-0.0048	-0.006	-0.0049	-0.0062	-0.0059	-0.0059	-0.0022	-0.0019	-0.0006	-0.0006	-0.0013	-0.0005	0.0005	0.0014	0.0004	0.0013	0.0011	0.0019	-0.0006	0.0001	0.0014	0.0035	0.0036	0.0037	0.0038	0.0031	0.0035	0.007	0.0071	0.0045	0.0067	0.0092
LN-308	LN308_CA005_VORT_Cell_190	NULL	0.0003	-0.0024	-0.0051	-0.003	-0.0032	-0.0043	0.0002	-0.0014	0.0018	-0.0006	-0.004	-0.0032	0.0015	-0.0023	0.001	0.0023	0.0015	-0.0012	0.0005	0.0045	0.0006	-0.0028	-0.001	-0.0003	-0.0002	-0.0006	-0.0013	-0.0003	0.0011	-0.0001	-0.0002	-0.0008	-0.0029	-0.0022	0.0007	-0.0046	0.0005	-0.0008	0.0001	0.0016	-0.001	-0.0005	0.0013	0.0036	-0.0008	-0.0022	0.0042
LN-308	LN308_CA005_VORT_Cell_191	NULL	-0.0004	-0.0024	-0.004	-0.0029	-0.0032	-0.0061	-0.005	-0.0051	-0.0055	-0.0068	-0.0046	-0.0065	-0.0045	-0.0051	-0.005	-0.0045	-0.0011	-0.0019	-0.0028	-0.0036	-0.0054	-0.0008	-0.0021	-0.0022	-0.0009	0.001	-0.0006	-0.001	-0.0016	-0.0026	-0.0027	-0.0046	-0.0036	-0.0018	0.0004	0.0021	0.002	-0.0006	-0.0006	-0.0006	-0.0009	0.0016	0.0081	0.0103	0.0106	0.0055	0.0089
LN-308	LN308_CA005_VORT_Cell_194	NULL	0.0024	0.0014	-0.0008	-0.0027	0.0022	-0.0036	-0.0027	-0.0005	-0.003	0.0014	0.0002	0.0011	0.0031	-0.0001	0.004	-0.0004	0	0.003	-0.002	0.002	-0.0012	0.001	-0.0006	-0.0032	-0.0018	0.0011	0.0021	-0.002	-0.0014	-0.0001	-0.0003	0.0018	0.0013	-0.0018	-0.0005	-0.0017	-0.0041	-0.004	-0.0037	-0.0001	0.0007	0.0011	-0.0005	-0.0023	0.0019	0.0008	-0.0003
LN-308	LN308_CA005_VORT_Cell_199	NULL	-0.0064	-0.0039	-0.0065	-0.0045	-0.0057	-0.0076	-0.0074	-0.0074	-0.007	-0.0059	-0.0061	-0.0067	-0.0065	-0.0051	-0.0047	-0.0043	-0.005	-0.004	-0.0008	-0.0024	-0.0004	-0.0007	-0.0008	-0.0008	-0.0015	-0.0022	-0.0016	-0.001	-0.0007	-0.0007	0.0006	-0.0003	0.0003	0.0006	0.0001	-0.0009	0.0027	-0.0007	0.0017	0.0032	0.0034	0.0026	0.0033	0.0041	0.0041	0.0027	0.0052
LN-308	LN308_CA005_VORT_Cell_20	NULL	-0.0082	-0.0077	-0.0089	-0.0074	-0.0053	-0.0061	-0.0075	-0.0058	-0.0087	-0.0043	-0.0041	-0.0058	-0.0056	-0.0038	-0.0057	-0.0038	-0.0027	-0.0027	-0.0028	-0.0026	0.0002	-0.0007	-0.0002	-0.0015	-0.0027	-0.0011	-0.0006	-0.0019	0.0013	-0.0002	-0.0008	0.0007	-0.0009	0.0011	0.0016	-0.0003	0.0003	0.0018	0.0033	0.0035	0.0039	0.0025	-0.0004	0.0021	0.0032	0.0019	0.0039
LN-308	LN308_CA005_VORT_Cell_202	NULL	-0.0014	-0.006	-0.0045	-0.0042	0.0059	0.0144	0.0167	0.014	0.0142	0.0077	0.0016	0.0006	-0.0037	-0.0057	-0.0022	-0.0062	-0.0007	-0.0051	-0.006	-0.0017	-0.0035	-0.003	-0.0019	-0.0039	-0.0001	-0.0038	-0.0036	-0.0047	0.0005	-0.0032	-0.0029	-0.0029	-0.0001	-0.0023	-0.0025	-0.0028	-0.0044	-0.0002	-0.0001	0.0012	-0.003	-0.001	-0.0021	-0.004	-0.0008	-0.0021	-0.0016
LN-308	LN308_CA005_VORT_Cell_203	NULL	-0.0025	-0.0028	-0.0031	-0.004	-0.002	-0.0011	-0.0032	-0.0015	-0.0006	-0.0021	0.0016	0.0014	0.0006	-0.0032	-0.0019	-0.0035	-0.0038	-0.005	-0.005	-0.0017	-0.0006	-0.0027	-0.0033	-0.0011	0.0001	-0.0013	-0.0001	-0.0009	0.0027	0.0017	0.0005	0.001	0.0007	-0.001	0.0019	0.0025	0.004	0.0007	-0.0001	-0.0011	-0.0015	0.0001	-0.0019	0.0016	0.0004	-0.0002	0.0038
LN-308	LN308_CA005_VORT_Cell_205	NULL	0.0243	0.0433	0.0581	0.0621	0.0572	0.0483	0.037	0.0283	0.017	0.0102	0.0103	0.005	0.0044	0.0049	0.0087	0.0111	0.009	0.0049	0.004	0.0038	-0.0021	0.0005	-0.0001	0.0004	-0.0027	-0.004	-0.0048	-0.0069	-0.0043	-0.009	-0.0086	-0.0081	-0.0066	-0.0051	-0.0065	-0.004	-0.0053	-0.0075	-0.0093	-0.0106	-0.0105	-0.0086	-0.0104	-0.0093	-0.0128	-0.0154	-0.0161
LN-308	LN308_CA005_VORT_Cell_208	NULL	-0.0007	0.0012	-0.0003	0.0003	-0.001	-0.0021	-0.002	-0.0012	-0.0007	-0.0018	0.0006	0.001	-0.0021	0.0009	0.0012	0.0019	-0.0006	0.0002	0.0009	0.0021	-0.0017	-0.0014	-0.0016	-0.0009	-0.0002	0.0013	-0.0002	-0.0001	-0.0021	-0.0008	0.0001	-0.0021	0	0.0008	-0.0012	-0.0024	-0.0016	-0.0034	0.0016	-0.0011	-0.0003	0.0001	-0.001	-0.0028	0.0006	0.0033	0.0005
LN-308	LN308_CA005_VORT_Cell_209	NULL	-0.0035	-0.0031	-0.0039	0.0008	0.0016	-0.0008	-0.0008	0.0001	0.0011	-0.0005	0.001	0.0001	0	0.0046	0.0021	-0.0005	-0.0008	0.0025	-0.0002	0.0005	-0.0025	0.0026	0.0011	0.0029	-0.0005	0.0021	0.0003	0.0015	-0.0014	0.0004	0.0008	-0.0007	-0.0009	-0.0009	0.0002	0.0003	0.001	0.0006	0.0024	0.0016	0.0009	0.001	-0.0015	0.0007	0.0014	-0.001	-0.0003
LN-308	LN308_CA005_VORT_Cell_21	NULL	-0.0033	-0.0023	-0.0021	-0.0016	-0.0027	-0.004	-0.0032	-0.0025	-0.0031	-0.0036	-0.0026	-0.0014	-0.001	-0.0057	-0.0023	-0.004	-0.0027	-0.0032	0.001	-0.0018	-0.0032	-0.0017	-0.002	0.0007	0.0013	-0.0003	0.0001	0.0005	0.0014	-0.0023	0.0017	0.0027	0.0012	0.0029	0.0061	0.0026	0.0009	0.0009	0.0045	0.0037	0.0019	0.0031	0.0019	0.0011	0.0007	-0.0011	-0.0003
LN-308	LN308_CA005_VORT_Cell_210	NULL	0.0002	-0.0005	-0.0006	-0.0023	0.0006	0.001	-0.0003	-0.0018	-0.0014	-0.0037	0.0006	0	-0.0018	0.0009	-0.0002	-0.0007	0.0011	0.0028	0.0009	0.0021	0.0035	0.0026	0.0019	0.0005	-0.001	-0.0003	-0.0019	0.0005	-0.0047	0.0003	0.0019	-0.0018	-0.0033	0.0007	0.001	0.0014	0.001	-0.0011	-0.0015	0.0041	-0.0001	0.0022	0.0033	0.0033	0.0028	0.0029	0.0032
LN-308	LN308_CA005_VORT_Cell_24	NULL	0.0015	0.0005	-0.0009	-0.0024	-0.0022	-0.0018	-0.0029	-0.0023	-0.0038	-0.0023	-0.0023	0.0001	-0.0014	-0.0012	0.0001	0.0003	-0.0007	0.0002	0.001	-0.0004	-0.0005	0.0011	0.0005	0	0.0028	0.0038	0.0029	0.0014	0.0027	0	-0.001	0.0001	-0.0021	-0.0013	-0.0014	-0.0021	-0.0014	-0.0012	-0.0017	-0.0006	-0.0021	-0.0003	0.0012	0.0003	0.001	0.0003	0.0006
LN-308	LN308_CA005_VORT_Cell_25	NULL	0.0039	0.0027	0.0023	-0.0008	0.0007	-0.0007	0.0013	0.0007	0.008	0.0165	0.0106	0.0129	0.0133	0.0074	0.0056	0.0047	0.0022	0.003	0.0022	-0.0002	-0.0017	0.0005	0.0009	-0.0018	-0.0015	0.0023	0.0012	-0.0012	-0.0015	0.0017	0.0033	-0.0001	0.0003	0.0012	0.0017	0.0003	-0.0025	-0.0016	-0.0018	-0.0021	-0.0054	-0.0071	-0.0085	-0.0048	-0.0031	-0.0064	-0.0064
LN-308	LN308_CA005_VORT_Cell_26	NULL	-0.0048	-0.0041	-0.0063	-0.0053	-0.0044	-0.0052	-0.0037	-0.006	-0.0057	-0.0025	-0.0047	-0.0039	-0.0022	-0.0034	-0.0026	-0.0029	-0.005	-0.0008	-0.0016	-0.002	-0.0028	-0.0008	0.0002	-0.0003	0.0002	0.0021	-0.0011	0.002	-0.001	0.0026	0.0035	0.0011	-0.0001	0.0037	0.0007	0.0009	0.0017	0.0022	0.0034	0.0026	0.0024	0.0011	0.0022	0.0024	0.0025	0.0023	0.0032
LN-308	LN308_CA005_VORT_Cell_27	NULL	-0.0149	-0.0133	-0.0136	-0.0137	-0.0143	-0.0134	-0.0123	-0.0116	-0.0115	-0.0131	-0.0124	-0.0103	-0.0102	-0.0098	-0.0073	-0.0045	-0.0078	-0.0056	-0.0036	-0.0011	-0.0018	0.0024	0.0034	-0.0015	-0.0012	-0.0019	-0.0013	0.0008	-0.0003	0.0014	0.0009	-0.0004	0.0006	0.0036	0.003	0.0024	0.0031	0.0037	0.0038	0.0049	0.0055	0.0049	0.0053	0.0067	0.0099	0.0064	0.0093
LN-308	LN308_CA005_VORT_Cell_30	NULL	0.0039	0.0011	0.0038	0.0002	0.001	-0.001	-0.0023	0.0001	0.0003	-0.0006	0.0023	0.0039	0.0026	-0.0004	0.0002	0.0027	-0.0034	-0.0062	-0.0021	0.003	0.0017	-0.0018	-0.0014	0.0057	0	-0.0003	0.0008	0.0044	0.001	0.0014	0.0022	0.0004	0.002	-0.0028	-0.0026	-0.0033	-0.0011	0.0019	0.0002	0.0021	-0.0005	-0.0008	-0.0002	0.0013	0.0008	-0.0024	0.0028
LN-308	LN308_CA005_VORT_Cell_31	NULL	-0.0061	-0.0094	-0.0068	-0.004	-0.0057	-0.0078	-0.0042	-0.0103	-0.0074	-0.0088	-0.0069	-0.006	-0.0039	-0.0045	-0.0066	-0.0021	-0.0028	-0.0032	-0.0008	0.0035	0.0031	0.0067	0.0131	0.0117	0.0088	0.0058	0.0051	0.0051	0.0046	0.0034	0.0026	0.0044	0.0042	0.0057	0.0048	0.0043	0.005	0.0003	0.0004	0.0011	-0.0018	-0.0003	0.0017	0.0038	0.0057	0.001	0.0012
LN-308	LN308_CA005_VORT_Cell_32	NULL	-0.0006	-0.0019	-0.0031	-0.0039	-0.0021	-0.0025	-0.0028	-0.0006	-0.0001	0	0.0006	0.0016	0.0012	0.0011	-0.003	-0.0015	-0.0016	-0.0022	-0.0019	-0.0039	-0.0026	-0.0025	-0.003	-0.0005	-0.0008	-0.0003	0.0015	0.0027	0.0002	0.0011	0.0003	0.0011	0.0011	-0.0004	0.0013	0	0.0013	0.0006	-0.0001	0.0004	-0.0007	-0.0002	0.0018	-0.0001	0.0002	-0.001	-0.001
LN-308	LN308_CA005_VORT_Cell_33	NULL	-0.0062	-0.0057	-0.0065	-0.006	-0.0082	-0.0041	-0.005	-0.0051	-0.0044	-0.0034	-0.0036	-0.0042	-0.0044	-0.0048	-0.0035	-0.0025	0.0008	0.0002	-0.0031	-0.0016	-0.0011	-0.001	-0.0011	-0.0014	0.0004	0.0009	0	0.0016	0.0012	0.0019	0.0012	0.0022	0.001	0.0019	0.0028	0.0015	0.004	0.0003	0.0009	0.0008	0.0014	0.0025	0.0022	0.0012	0.001	0.0022	0.004
LN-308	LN308_CA005_VORT_Cell_34	NULL	0.0074	0.0086	0.006	0.0054	0.0042	0.0029	0.0043	0.0011	-0.0006	0.0011	-0.0001	0.0022	-0.0011	0.0003	0.0009	0.0033	0.0005	0.0035	0.0033	0.0024	0.0021	0.0032	0.0059	0.0025	0.0004	0	-0.0015	-0.0011	0	-0.0014	-0.0026	0.0003	-0.0004	0.0022	0.0018	-0.0006	-0.0013	-0.0033	-0.0036	-0.0045	-0.0045	-0.0045	-0.0046	-0.0045	-0.0058	-0.0045	-0.0023
LN-308	LN308_CA005_VORT_Cell_35	NULL	-0.0071	-0.0071	-0.0074	-0.0066	-0.0062	-0.0065	-0.0048	-0.0055	-0.0058	-0.0028	-0.0049	-0.0052	-0.0053	-0.0047	-0.0039	-0.0064	-0.0018	-0.0017	-0.0021	-0.0025	-0.0043	-0.0024	-0.0029	-0.0004	-0.0018	-0.0027	-0.0027	-0.0001	-0.0006	0.0012	-0.0005	-0.001	-0.0008	0.0024	0.0029	0.0034	0.0046	0.0041	0.0015	0.0019	0.0013	-0.0005	0.0023	0.0039	0.0017	0.0046	0.0031
LN-308	LN308_CA005_VORT_Cell_40	NULL	-0.002	-0.0003	0.0065	0.01	0.0056	0.0042	0.0019	0.0032	0.0016	0.002	0.0009	0.0055	0.0068	0.0075	0.0098	0.0129	0.0141	0.0169	0.0169	0.0131	0.0071	0.005	0.0076	0.0049	0.0059	0.0081	0.0093	0.0087	0.0032	0.0039	0.0017	0.0029	0.0047	0.0028	-0.0007	-0.0012	-0.002	-0.0012	-0.0016	-0.0046	-0.0021	-0.0015	-0.0014	-0.0044	-0.0025	-0.0053	-0.0043
LN-308	LN308_CA005_VORT_Cell_46	NULL	-0.005	-0.0026	-0.0031	-0.0021	-0.0033	-0.0009	-0.0029	-0.0036	-0.0008	-0.0053	-0.0063	-0.0037	-0.0029	-0.0034	-0.0033	-0.0019	-0.0047	-0.005	-0.0046	-0.0029	-0.0017	0.0003	-0.0007	-0.0032	-0.0019	0.0001	-0.0007	-0.0007	-0.0023	-0.0017	-0.0015	-0.0047	-0.0033	-0.0012	-0.0003	-0.0038	0.0003	0.0016	0.0055	0.0046	0.0039	0.0022	0.0046	0.0054	0.0026	0.0046	0.0052
LN-308	LN308_CA005_VORT_Cell_49	NULL	-0.0005	-0.0021	-0.0022	0.0004	0	-0.0016	-0.0019	-0.002	-0.0003	-0.0004	0.0008	0.0015	0.0007	0.0013	0.0016	0.0021	0.0006	0.0017	0.0014	0.0017	0.0013	0.0005	0.0017	0.0006	0.0003	-0.0006	-0.0015	-0.0013	0.001	0.0023	0.0009	0.0009	-0.001	0	-0.0014	-0.0011	-0.0008	-0.0004	0.0005	-0.001	-0.0002	0.0001	-0.0017	0.0001	-0.0001	0.001	0.0016
LN-308	LN308_CA005_VORT_Cell_50	NULL	-0.0048	-0.0021	-0.0067	-0.0049	-0.0059	-0.0072	-0.0035	-0.0043	-0.0057	-0.0029	-0.0024	-0.0031	-0.0041	-0.0026	-0.0011	-0.0001	0.0009	0.002	0.0021	-0.0024	-0.0027	-0.004	0.0001	-0.0002	-0.0013	0.0011	-0.0009	-0.0015	0.0009	0.0009	-0.0004	-0.0016	-0.0021	-0.0021	0.0021	-0.0012	0.0063	0.0208	0.0328	0.0336	0.0301	0.0169	0.0089	0.0026	-0.0018	-0.0054	-0.0046
LN-308	LN308_CA005_VORT_Cell_51	NULL	0.0059	0.0026	0.001	0.006	0.0056	0.0083	0.0042	0.0003	-0.0029	0.0024	0.0009	0.0047	0.0107	0	0.0041	-0.002	-0.0023	0.0009	-0.0021	-0.0073	-0.0041	0.0014	-0.0007	0.0002	0.0017	-0.0013	0.0011	0.0042	-0.0003	0.0015	0.0013	-0.0026	0.0002	0.002	-0.0027	-0.0011	-0.0033	-0.001	0.0009	0.0015	-0.0028	-0.0013	-0.0053	-0.0063	-0.0073	-0.0051	-0.0023
LN-308	LN308_CA005_VORT_Cell_53	NULL	-0.0096	-0.0098	-0.009	-0.009	-0.008	-0.008	-0.0089	-0.0084	-0.0064	-0.0066	-0.0064	-0.0049	-0.0053	-0.0044	-0.0035	-0.0031	-0.0033	-0.0016	-0.0013	-0.0008	-0.0023	-0.0021	-0.0021	-0.001	-0.0009	-0.0009	-0.0021	-0.0013	-0.0007	-0.001	-0.001	-0.0003	0.0003	0.0004	-0.0001	0.0005	0.0017	0.0032	0.0038	0.0028	0.0039	0.002	0.0041	0.0067	0.0064	0.0026	0.0052
LN-308	LN308_CA005_VORT_Cell_55	NULL	-0.0054	-0.0059	-0.0062	-0.007	-0.0057	-0.0085	-0.0059	-0.0062	-0.0085	-0.0109	-0.0054	-0.0059	-0.0041	-0.0069	-0.0035	-0.005	-0.0066	-0.0038	-0.0038	-0.0042	-0.0028	-0.0028	-0.0011	-0.0003	0.0001	0.0014	0.0016	-0.0016	-0.0027	-0.0028	-0.0014	0.001	0.0022	0.0045	0.0017	0.0026	0.0022	0.0055	0.0052	0.0047	0.0058	0.0053	0.007	0.0032	0.0012	0.0038	0.0035
LN-308	LN308_CA005_VORT_Cell_56	NULL	-0.0014	-0.0001	0.0006	0	0.0006	0.0012	-0.0018	0.0003	0.0004	0.0006	0.001	-0.0006	-0.0006	-0.0016	0.0001	-0.0001	-0.0019	-0.0017	-0.0024	-0.0023	-0.0005	-0.0003	-0.0005	0.0004	0.0013	0.0011	-0.0016	0	-0.0014	-0.0007	-0.0002	-0.0002	0.0011	0.0015	-0.0004	-0.0012	-0.0013	-0.0015	-0.0018	-0.0005	-0.0011	-0.0003	-0.0016	-0.0007	0	-0.0025	-0.0002
LN-308	LN308_CA005_VORT_Cell_57	NULL	-0.0039	-0.005	-0.0075	-0.0069	-0.0068	-0.0059	-0.0055	-0.0112	-0.0089	-0.0084	-0.0051	-0.0054	-0.0065	-0.0066	-0.0111	-0.0066	-0.004	-0.0041	0.0002	-0.0007	0.0004	-0.0022	-0.0031	-0.0026	-0.0021	-0.0023	0.0014	0.0045	0.0009	-0.0022	-0.0023	-0.0002	0.0013	0.0011	0.002	0.0013	0.0009	0.0009	0.0036	0.0026	0.0018	0.0029	0.0059	0.0073	0.0037	0.0059	0.0052
LN-308	LN308_CA005_VORT_Cell_6	NULL	0.0031	0.0046	0.0026	0.0041	0.0047	0.0008	0.0014	0.0021	0.005	0.0117	0.0046	0.0026	0.0077	0.0027	0.0035	0.0022	0.0007	0.0017	0.0022	-0.0003	-0.0017	0.0002	-0.0033	-0.0034	0.0011	0.0007	-0.001	-0.0034	-0.0009	-0.001	-0.0053	-0.0008	0.0006	-0.0031	-0.0051	-0.0031	-0.0042	-0.0042	-0.0017	-0.0023	-0.0005	-0.0024	-0.0008	-0.0011	-0.0029	-0.0022	-0.0021
LN-308	LN308_CA005_VORT_Cell_62	NULL	-0.0078	-0.011	-0.0098	-0.009	-0.0077	-0.0078	-0.0101	-0.0072	-0.0072	-0.006	-0.0041	-0.0055	-0.0072	-0.0076	-0.0079	-0.0021	-0.0052	-0.0033	-0.004	-0.0011	-0.0011	-0.001	-0.0015	0	-0.0001	0.0009	0.0009	0.0008	-0.0008	0.0001	0.0016	0.0011	0.0009	0.003	0.0005	0.0019	0.0024	0.0001	0.0035	0.0017	0.0026	0.0021	0.0048	0.0054	0.0038	0.0019	0.0075
LN-308	LN308_CA005_VORT_Cell_65	NULL	-0.0115	-0.0093	-0.0085	-0.01	-0.0079	-0.0093	-0.0118	-0.0109	-0.008	-0.01	-0.0095	-0.0081	-0.0023	-0.0047	-0.0031	-0.0043	-0.0044	-0.0057	-0.004	-0.0046	-0.0036	-0.0005	0.0002	-0.001	-0.0012	0.0001	0.0006	0.0009	0.0003	-0.0007	0.0007	0.0018	0.0012	0.0003	0.0045	0.0025	0.0026	0.005	0.0044	0.0036	0.0054	0.0048	0.0041	0.0049	0.0056	0.0033	0.0046
LN-308	LN308_CA005_VORT_Cell_67	NULL	-0.0023	-0.0022	-0.0024	-0.0027	-0.0038	-0.0033	-0.004	-0.0038	-0.0037	-0.0026	-0.0036	-0.0031	-0.0034	-0.0037	-0.0038	-0.0034	-0.0027	-0.002	-0.0021	-0.0028	-0.004	-0.0029	-0.0003	-0.0018	-0.0012	-0.0005	-0.0004	-0.0007	0	-0.0004	-0.0005	-0.0003	-0.0014	0.0013	0.0015	0.0006	0.001	-0.0011	0.0034	0.0009	0.0016	0.0012	0.0004	0.0018	0.0028	0.0025	0.0038
LN-308	LN308_CA005_VORT_Cell_73	NULL	-0.0028	-0.0028	-0.0024	-0.0025	-0.0017	-0.003	-0.0021	0.0005	-0.0022	-0.0015	0.0002	-0.0007	0.0009	-0.0028	-0.0004	-0.0028	0.0008	0.0004	-0.0014	-0.0006	-0.0015	-0.0001	-0.0015	-0.0005	0.0001	0.0007	-0.0009	0.0011	0	0.0024	-0.0004	-0.0003	0	0.0038	0.0005	0.0002	-0.0008	0.0018	0.0028	0.0036	0.0005	0	0.001	0.002	0.0008	0.0006	0.0036
LN-308	LN308_CA005_VORT_Cell_77	NULL	-0.0011	-0.0008	-0.0008	-0.0005	0.0014	-0.001	-0.0015	-0.001	0.0023	0.0005	0.0007	0.0021	0.0009	-0.0026	-0.0007	-0.0012	-0.0007	0.0019	0.0004	-0.0005	-0.0006	0.0006	-0.0007	-0.0015	0.0007	-0.0006	-0.0022	-0.0019	-0.001	-0.0031	0.0013	0.0016	-0.0003	-0.0015	-0.0027	-0.0002	-0.0001	0.002	-0.0018	0.0001	-0.0005	-0.0002	0.0027	0.004	0	-0.0001	0.0012
LN-308	LN308_CA005_VORT_Cell_79	NULL	-0.0084	-0.014	-0.0091	-0.0143	-0.0082	-0.0108	-0.006	-0.014	-0.0121	-0.0084	-0.003	-0.0005	-0.0026	-0.008	-0.0032	-0.0063	-0.0065	-0.0066	-0.007	-0.0074	-0.0051	-0.005	0.0056	0.0011	-0.007	-0.0027	-0.0021	-0.0014	-0.0007	0.0008	-0.0014	0.0053	0.0006	0.0032	0.0023	0.0057	0.0002	0.0024	-0.0019	0.0144	0.0174	0.0049	0.0161	0.0102	0.011	-0.0039	-0.0006
LN-308	LN308_CA005_VORT_Cell_8	NULL	0.0067	0.0055	0.0045	0.003	0.0019	-0.0007	0.001	0.0019	0.0017	0.0008	0.0006	0.0027	0.0033	0.0032	0.003	0.0041	0.0043	0.0022	-0.0009	-0.0017	-0.0011	-0.0012	-0.0014	-0.0011	-0.0015	-0.0007	0.001	0.0009	0.0007	-0.0012	-0.0005	-0.0007	-0.0007	-0.001	-0.0013	-0.0019	-0.0032	-0.0017	-0.0024	-0.0014	-0.0005	-0.0009	-0.0007	0.0001	-0.0031	-0.0013	0.0001
LN-308	LN308_CA005_VORT_Cell_81	NULL	-0.0016	-0.0001	-0.0008	-0.0015	-0.0008	-0.0016	-0.0025	-0.0038	-0.0034	-0.0027	-0.0027	-0.003	0.0027	-0.0044	-0.0008	-0.0009	0	-0.0009	-0.0035	-0.0019	-0.0032	-0.0002	-0.004	-0.0024	-0.0022	-0.0013	0	-0.0011	-0.0009	-0.0021	-0.0002	-0.0019	-0.002	-0.0021	0.0009	-0.0015	-0.0013	-0.0013	-0.0025	-0.0002	0.0017	-0.0012	-0.0005	0.0004	0.0003	-0.0001	0.0028
LN-308	LN308_CA005_VORT_Cell_83	NULL	0.0012	-0.0004	0.0002	0.0008	-0.0001	0.0003	0.0009	-0.0012	-0.0005	-0.0014	-0.0001	-0.0002	-0.0016	-0.001	-0.0024	-0.0016	-0.0005	-0.0017	-0.0017	-0.0008	-0.0012	0.0001	-0.0014	-0.0018	0	0.0004	-0.0003	0.0001	0.0012	0.0016	0.001	0.0014	-0.0012	-0.001	-0.0006	-0.0014	-0.0013	0.0002	-0.0003	0	0	0.0007	0.0009	0.0003	0	0.0004	0.0015
LN-308	LN308_CA005_VORT_Cell_84	NULL	-0.0001	0.0002	-0.0001	-0.0004	-0.0007	-0.0022	-0.0017	-0.0034	-0.004	-0.0047	-0.0035	-0.0029	-0.0018	-0.0042	-0.0028	-0.0027	-0.0019	-0.0026	-0.0014	-0.0014	-0.001	-0.0013	-0.0016	-0.0013	-0.0021	0.0006	-0.0018	-0.0001	0.0007	-0.0019	-0.0008	0.0001	0.0022	0.0012	0.0004	-0.0017	0.0004	-0.0007	-0.0003	-0.0002	-0.0006	0.0005	-0.0001	0.0009	0.0027	0.0009	0.0031
LN-308	LN308_CA005_VORT_Cell_86	NULL	0.0029	0.0033	0.0027	0.0036	0.0059	0.0028	0.0027	0.0008	0.0013	0.0004	-0.0002	-0.0011	-0.0019	-0.0011	-0.0018	0	0.0005	-0.0002	0.0012	0.002	0.0007	-0.0003	0.0021	0.001	0.0032	0.0026	0.003	0.0047	0.0014	0.0018	0.0005	0.0002	0.0002	0.0002	0.0009	0	-0.0021	0.0002	-0.0017	-0.0023	-0.0019	-0.003	-0.0016	-0.0002	-0.0007	-0.0017	-0.0013
LN-308	LN308_CA005_VORT_Cell_87	NULL	-0.0102	-0.0096	-0.0093	-0.0099	-0.0098	-0.011	-0.0085	-0.0083	-0.0084	-0.0077	-0.0071	-0.0068	-0.0073	-0.0067	-0.0067	-0.0073	-0.0067	-0.006	-0.0062	-0.0049	-0.0061	-0.0053	-0.0038	-0.0023	0.0003	0.0009	-0.0009	-0.0005	-0.0015	0	-0.001	0.0007	0.0005	0.0017	0.0016	0.0014	0.0029	0.0039	0.0049	0.0042	0.0058	0.0039	0.0044	0.0041	0.0039	0.0077	0.0086
LN-308	LN308_CA005_VORT_Cell_88	NULL	0.0026	0.0029	0.0021	0.0012	-0.0017	-0.0021	-0.0004	-0.0009	-0.0031	0	-0.0011	-0.0006	-0.0021	-0.0002	0.0003	-0.0012	-0.0029	0	-0.0003	-0.0002	-0.0004	-0.0011	-0.0004	0.0013	-0.0029	-0.0018	-0.0035	0.0004	-0.0006	-0.0008	-0.0014	-0.0013	-0.001	0.0009	0.0012	0.0006	-0.0007	-0.0012	-0.0004	0.0004	0.0011	0.0002	-0.0013	-0.0014	0.0004	-0.0003	-0.0015
LN-308	LN308_CA005_VORT_Cell_9	NULL	0.0071	0.0059	0.0043	0.0038	0.0022	0.0019	0.0018	0.0005	0.0007	0.0014	0.001	0.0003	0.0009	0.0007	0.0008	0.0016	0.0003	0.0001	0.0012	0.0008	-0.0006	0.0015	0.0034	0.0011	0.0005	-0.0001	0.0005	0.0002	-0.0006	-0.0002	0.0005	-0.0011	-0.002	-0.0005	-0.0003	-0.0022	-0.0019	-0.0009	-0.0006	0	-0.0014	-0.001	-0.0025	-0.0019	-0.0016	-0.0027	-0.002
LN-308	LN308_CA005_VORT_Cell_90	NULL	0.0013	0.0021	-0.0002	0.0001	-0.0028	-0.0004	-0.0025	-0.001	-0.0025	-0.0051	-0.0043	-0.0027	-0.0018	-0.0011	-0.0012	-0.0002	-0.002	-0.0005	-0.0041	-0.0008	-0.0046	-0.0003	-0.0014	0.0006	-0.0014	-0.0009	-0.0013	0.0003	-0.0007	0.0007	-0.0007	-0.0012	-0.0009	0.0021	0.0016	-0.0005	0.0005	0.0018	0.0008	0.004	0.0011	0.001	0.0015	0.0036	0.0035	0.0042	0.0011
LN-308	LN308_CA005_VORT_Cell_97	NULL	-0.0023	0.0008	0.0005	0.0006	0.0048	0.0016	0.0019	0.0048	0.0066	0.0079	0.0084	0.0062	0.0054	-0.0027	-0.0038	-0.0007	-0.0024	-0.0006	0.0002	-0.0004	0.0007	0.0012	0.0037	0.0035	-0.0005	0.0027	-0.0029	-0.0011	-0.001	0.0028	0.002	-0.0004	-0.0039	-0.0034	-0.0033	-0.0006	-0.0075	0	-0.0011	-0.0026	-0.0038	-0.0022	-0.0021	-0.0045	0.0034	-0.006	0.0012
LN-308	LN308_CA007_VORT_Cell_10	NULL	-0.0058	-0.0091	-0.0014	-0.0009	-0.0072	-0.0075	-0.0039	0.0011	0.0028	-0.0002	0.0052	0.0031	0.0011	0.0051	0.0008	0.0035	0.0069	0.0024	0.0018	-0.0014	-0.0057	-0.0044	-0.0046	-0.0008	-0.0009	0.002	0.0006	0.003	0.0056	0.0029	0.0022	0.0023	0.0039	0.0032	0.0009	0.0003	0.0058	0.0025	0.001	0.0025	0.0026	0.0009	0.0026	-0.0011	0	-0.0032	0.0029
LN-308	LN308_CA007_VORT_Cell_11	NULL	-0.003	-0.0016	-0.0017	-0.0025	-0.0019	-0.0004	-0.0017	0.0006	-0.0007	-0.0013	-0.0022	-0.0026	-0.0004	0.0015	0.0002	0.0023	0.0014	0.0025	0.0007	0.0029	0.0014	0.0024	0.0008	-0.0003	0.0018	0.0005	0.0018	0.0008	0.0025	0.0019	0.0013	0.0003	0.0013	0.0028	0	0.0022	0.0029	0	0.0004	-0.0002	0.0003	-0.001	0.0006	0.0016	0.0024	0.0002	0.0048
LN-308	LN308_CA007_VORT_Cell_113	NULL	-0.004	-0.0037	-0.0032	-0.0042	-0.0031	-0.0019	-0.0023	-0.0025	-0.0021	-0.0033	-0.005	-0.0015	-0.0033	-0.0017	-0.0016	0.0005	-0.002	-0.0002	-0.0012	0	0.002	0.0009	-0.0001	-0.0005	-0.0001	-0.0002	-0.0006	0	0.0013	0	0.0016	0	0.0005	0.0024	-0.0004	0.0006	0.0017	0	0.0009	0.0021	0.0024	0.0016	0.0021	0.0013	0.0014	0.0009	0.002
LN-308	LN308_CA007_VORT_Cell_114	NULL	-0.0054	-0.0053	-0.0051	-0.0079	-0.0048	-0.0056	-0.0054	-0.0048	-0.0047	-0.004	-0.0011	-0.0019	-0.0035	-0.0066	-0.0033	-0.0047	-0.0074	-0.0072	-0.0029	-0.0022	-0.0019	-0.0039	0.0006	-0.0038	-0.0041	-0.0032	0	-0.0016	-0.0036	-0.001	0.0008	0.0036	0.0051	0.004	0.0025	-0.0001	-0.0007	0.0025	0.0034	0.002	0.0033	0.005	0.004	0.0039	0.0038	0.0012	0.008
LN-308	LN308_CA007_VORT_Cell_116	NULL	-0.0112	-0.0122	-0.0066	-0.0082	-0.0067	-0.007	-0.0104	-0.0049	-0.0071	-0.0077	-0.0061	-0.0082	-0.0033	-0.0017	-0.0053	-0.0044	-0.0018	-0.0023	-0.0068	-0.0035	-0.0008	-0.0032	0.0001	-0.0022	-0.0016	-0.0043	-0.0016	-0.0011	0.0012	0.0032	0.0043	-0.0015	-0.0011	0.0015	0.0004	0.0029	0.0029	0.0039	-0.0005	0.0048	0.0068	0.007	0.0039	0.0023	0.0077	0.0088	0.0118
LN-308	LN308_CA007_VORT_Cell_12	NULL	-0.009	-0.0071	-0.0101	-0.0056	-0.0065	-0.0089	-0.0063	-0.0076	-0.0066	-0.0044	-0.0058	-0.0048	-0.0057	-0.0032	-0.0018	0.001	0	-0.0004	-0.0009	-0.0022	0.0024	-0.0026	0.0001	0.0016	-0.0009	0.0011	0.0014	-0.0021	-0.0009	0.0002	0.0005	0.0009	0.0001	0.0018	0.0015	-0.0004	0.002	0.0021	-0.0008	0.0031	0.0078	0.0035	0.0008	0.0021	0.0035	0.0059	0.0126
LN-308	LN308_CA007_VORT_Cell_126	NULL	-0.0022	-0.0031	-0.0037	0.0009	-0.001	-0.004	-0.0054	-0.004	-0.0042	0.0021	-0.0026	0.0003	-0.002	-0.0019	0.0021	0.0042	0.0009	0.0063	0.0002	0.0018	-0.0037	-0.0003	-0.0006	0.0038	0.0001	0.0001	0.0055	-0.0015	0.001	0.0037	0.0027	0.0006	0.0055	0.003	0.0027	-0.0022	0.0047	0	0.0077	0.0001	0.0091	-0.0007	0.0014	0.0035	-0.0032	-0.0043	0.0006
LN-308	LN308_CA007_VORT_Cell_129	NULL	-0.0042	-0.0053	-0.0032	-0.0029	-0.0021	-0.002	-0.0015	-0.0041	-0.0033	-0.0023	-0.0025	-0.0045	-0.0026	-0.0019	-0.0022	-0.002	0.0002	-0.0018	-0.0005	-0.0017	0.0022	-0.0007	-0.0004	-0.0005	0.0006	0.0004	0.0025	0.0012	0.0007	0.0003	-0.0014	0	0.0009	0.0032	0.0019	0.0022	0.0006	-0.0008	-0.0006	0.0009	0.0026	0.0023	0.0015	0.0027	0.0023	0.0017	0.0023
LN-308	LN308_CA007_VORT_Cell_13	NULL	-0.0022	0.001	0.002	0.0022	0.0013	0.0001	0.0023	0.0069	0.0025	0.0026	0.0027	0.0059	0.002	0.0037	0.0058	0.0008	0.0003	0.0032	-0.001	-0.0003	0.0002	-0.0008	0.0026	-0.0007	0.0007	0.0009	0.0003	0.0022	0.0022	0.0011	0.001	0.0015	-0.0008	0.0006	-0.0016	-0.0021	-0.0018	-0.0038	-0.0025	-0.0026	-0.0013	-0.0002	-0.0001	-0.0005	-0.0005	-0.0019	0.0011
LN-308	LN308_CA007_VORT_Cell_131	NULL	0.0286	0.0298	0.0278	0.021	0.0263	0.0259	0.019	0.0222	0.0214	0.0209	0.0217	0.0195	0.0229	0.0159	0.0072	0.0063	0.0028	0.003	0.0048	-0.0016	0.0017	-0.0006	0.0009	-0.0003	-0.0019	-0.0035	-0.0043	-0.0045	-0.0075	-0.0058	-0.0057	-0.003	-0.0029	-0.0058	-0.0024	-0.0029	-0.0027	-0.0031	-0.0062	-0.0061	-0.0127	-0.0105	-0.0113	-0.0122	-0.0092	-0.0109	-0.0046
LN-308	LN308_CA007_VORT_Cell_135	NULL	-0.011	-0.0105	-0.0087	-0.0105	-0.0083	-0.008	-0.0095	-0.0092	-0.008	-0.0079	-0.0059	-0.0043	-0.0062	-0.004	-0.0048	-0.0058	-0.0037	-0.0029	-0.0048	-0.0062	-0.0048	-0.003	-0.0007	-0.0022	-0.0029	-0.0001	-0.0003	-0.0018	0.0013	-0.0016	-0.0002	-0.0009	0.0016	0.0012	-0.0001	0.0037	0.004	0.0027	0.0021	0.0028	0.0012	0.0024	0.0026	0.0012	0.0029	0.0018	0.0064
LN-308	LN308_CA007_VORT_Cell_138	NULL	-0.0095	-0.0086	-0.0057	-0.006	-0.0071	-0.0079	-0.0064	-0.0055	-0.0072	-0.0048	-0.0044	-0.0024	-0.0036	-0.0034	-0.0032	-0.0028	-0.0027	-0.0034	-0.0023	0.0018	-0.0004	0.0001	-0.0005	-0.0001	-0.0003	-0.0003	-0.001	-0.0014	0.0015	-0.0003	0	0.0016	0.0032	0.0029	0.0026	0.0011	0.0019	0.0037	0.0054	0.0042	0.0034	0.0028	0.0017	0.0018	0.0031	0.0055	0.0033
LN-308	LN308_CA007_VORT_Cell_14	NULL	-0.0071	-0.0064	-0.0054	-0.0043	-0.0045	-0.0059	-0.0055	-0.0066	-0.0059	-0.0041	-0.0051	-0.0032	-0.0029	-0.0023	-0.0016	-0.0017	-0.001	-0.0028	-0.0027	-0.0006	-0.0009	-0.0016	-0.0025	-0.0011	-0.0009	0.0002	0.0006	0.0011	0.001	0.0023	0.0023	0.002	0.0037	0.0035	0.0003	0.0019	0.0025	0.0026	-0.0014	-0.0003	0.002	0.0025	0.0036	0.0021	0.004	0.0045	0.0057
LN-308	LN308_CA007_VORT_Cell_140	NULL	-0.0126	-0.0116	-0.0113	-0.0102	-0.0098	-0.0104	-0.0094	-0.0097	-0.0063	-0.0088	-0.0073	-0.0045	-0.0061	-0.0041	-0.0059	-0.004	-0.0056	-0.0055	-0.0036	-0.004	-0.0024	-0.0011	-0.0001	-0.0038	-0.0026	-0.0032	-0.0025	-0.0011	-0.0016	0.0001	0.001	-0.003	0.0015	0.0012	0.0008	0.0035	0.0009	0.0016	0.0038	0.003	0.0054	0.0045	0.0076	0.0058	0.0057	0.0053	0.0052
LN-308	LN308_CA007_VORT_Cell_141	NULL	-0.0054	-0.0062	-0.0046	-0.0025	-0.0044	-0.0082	-0.0081	-0.0052	-0.0061	-0.0017	-0.0066	-0.0046	-0.0046	-0.002	-0.0058	-0.0062	-0.0033	-0.001	-0.0027	-0.0038	-0.0035	-0.0013	-0.0038	-0.0057	-0.0046	0.0018	-0.0009	0.0024	-0.0023	-0.0018	0.0006	0.0011	-0.0016	0.0031	0.001	-0.0002	0.0032	0.0032	0.0026	0.0019	0.0087	0.0019	0.0025	0.0015	0.0092	0.0033	0.0085
LN-308	LN308_CA007_VORT_Cell_143	NULL	-0.0051	-0.0054	-0.0059	-0.0072	-0.0052	-0.0051	-0.0057	-0.0046	-0.0049	-0.0026	-0.004	-0.0027	-0.0028	-0.0021	-0.0042	-0.0015	-0.0022	0	-0.0007	-0.0017	0.001	-0.0006	-0.001	-0.0025	0.0003	-0.0019	-0.0019	-0.0009	-0.0013	-0.0003	0.0004	-0.0005	0.0001	-0.0012	-0.0015	0.002	0.0009	0.0001	0.0017	0.0006	0.0021	0.0039	0.0027	0.0037	0.0035	0.0031	0.0041
LN-308	LN308_CA007_VORT_Cell_146	NULL	-0.0084	-0.0069	-0.0057	-0.0065	-0.0059	-0.0038	-0.0069	-0.0065	-0.0054	-0.0047	-0.0045	-0.0052	-0.0037	-0.0047	-0.0043	-0.0013	-0.0035	-0.0039	-0.0019	-0.0009	0.0011	0.0003	-0.0014	-0.0006	-0.0012	0.0013	-0.0008	0.0021	-0.0009	0.0005	0.0006	0.0007	0.0013	0.0041	0.0022	0.0009	0.0027	0.0024	0.0023	0.0002	-0.0004	0.0022	0.0005	0.001	0.0018	0.0001	0.0035
LN-308	LN308_CA007_VORT_Cell_147	NULL	-0.005	-0.0029	-0.0051	-0.0058	-0.005	-0.0057	-0.0056	-0.0028	-0.0008	-0.0023	-0.002	-0.0037	-0.0026	-0.0034	-0.0023	-0.0014	-0.0025	-0.0036	-0.0031	-0.0013	-0.0046	-0.0014	-0.0019	-0.0008	0	0.0006	0.0013	0.0012	-0.0005	0.0004	0.0028	0.0016	0.001	0.0039	0.0017	0.0013	0.0025	-0.0005	0.0028	0.0056	0.003	0.0033	0.0027	0.0022	0.0029	-0.0013	0.0029
LN-308	LN308_CA007_VORT_Cell_149	NULL	-0.0025	-0.0029	-0.0032	-0.0024	0.0009	0.0004	0.0012	0.0033	0.0003	0.002	0.0022	0.0036	0.0017	0.0025	0.0034	0.0015	0.0009	-0.001	-0.0008	0.0001	0.0009	-0.0008	-0.0006	-0.0005	-0.0005	0	-0.0017	-0.0006	-0.0017	-0.0007	0.0002	-0.0019	-0.0008	-0.0001	-0.0006	0.0003	0.002	-0.0001	-0.0008	-0.0023	-0.0001	-0.0004	-0.0013	-0.0002	0.0005	0.0005	0.0001
LN-308	LN308_CA007_VORT_Cell_15	NULL	-0.0041	-0.0035	-0.0022	-0.0056	-0.0045	-0.0043	-0.0043	-0.0041	-0.0045	-0.0044	-0.0051	-0.0044	-0.005	-0.0026	-0.0034	-0.0038	-0.0013	-0.0016	-0.002	-0.0002	-0.0009	-0.0002	-0.0007	-0.0004	-0.001	-0.0018	-0.0012	-0.0012	-0.0015	-0.0002	-0.0004	-0.0013	-0.0007	0.0005	-0.0004	0.0017	0.0021	0.0015	0.0029	0.0025	0.0019	0.0013	0.0015	0.0013	0.0031	0.0028	0.0055
LN-308	LN308_CA007_VORT_Cell_154	NULL	0.0012	0.004	0.0038	0.0018	0.0032	0.0002	0.0032	0.0011	0.0029	0.0068	0.0055	0.0026	0.007	0.0051	0.0035	0.0001	0.0027	0.0003	0.0027	0.0032	0.0048	0.0042	0.0049	0.0068	0.0058	0.004	0.0038	-0.0001	0.0018	0.0011	0.0026	-0.0005	-0.0011	-0.0007	-0.0004	-0.0021	0.0009	-0.0001	-0.0007	-0.002	-0.0019	-0.0033	-0.0043	-0.002	-0.0036	-0.0037	0.0008
LN-308	LN308_CA007_VORT_Cell_155	NULL	0.0137	0.0137	0.0116	0.0097	0.0077	0.0081	0.0076	0.0072	0.009	0.0074	0.0077	0.0062	0.0031	0.0037	0.0044	0.0025	0.0007	0.003	0.003	0.0009	0.0006	0.0004	-0.003	-0.0026	0.0002	-0.002	-0.0048	-0.0002	-0.003	0.0003	-0.0006	0.0018	0.0041	0.0047	0.0011	0.0005	0.0001	0.0021	-0.0004	-0.0036	-0.0023	-0.0033	-0.0041	-0.0056	-0.0025	-0.0058	-0.0068
LN-308	LN308_CA007_VORT_Cell_156	NULL	-0.0151	-0.0115	-0.0086	-0.0073	-0.0064	-0.0067	-0.0074	-0.0069	-0.0084	-0.009	-0.0079	-0.0081	-0.0067	-0.0061	-0.0066	-0.0067	-0.0048	-0.0039	-0.0064	-0.005	-0.0038	-0.0036	-0.0021	-0.002	-0.0022	-0.0024	-0.0021	-0.0003	-0.002	-0.0015	0.0013	0.0016	0.0003	0.0034	0.0016	0	-0.0005	-0.0005	-0.0008	-0.0004	0.001	-0.0008	-0.0001	0.0014	0.0034	0.0007	0.0048
LN-308	LN308_CA007_VORT_Cell_16	NULL	-0.0009	-0.003	-0.0026	-0.0024	-0.0003	-0.0035	-0.0028	-0.004	-0.0034	-0.004	-0.0027	-0.0031	-0.0033	-0.0001	-0.003	-0.0022	-0.0021	0.0011	-0.0018	-0.0013	0.0022	0.0027	0.0009	-0.0007	0.0031	0.0023	-0.0008	-0.0008	-0.0013	-0.0003	0.0041	0.0006	0.0013	0.0018	0.003	0.0019	0.001	-0.0009	-0.0016	-0.0025	0.0014	-0.0003	-0.0014	0.0015	-0.0016	0.0007	0.0006
LN-308	LN308_CA007_VORT_Cell_160	NULL	-0.0136	-0.0118	-0.0124	-0.0131	-0.0106	-0.0094	-0.0085	-0.009	-0.0088	-0.0078	-0.0071	-0.0072	-0.0054	-0.0055	-0.0037	-0.0038	-0.0022	0.001	-0.0016	-0.0019	-0.0029	-0.0013	-0.0013	0.0006	-0.0018	0.0007	0.0008	0.0006	0.0011	0	0.0008	0.0031	0.0027	0.0055	0.0015	0.0021	0.0059	0.0036	0.0027	0.0041	0.002	0.0024	0.006	0.0055	0.0048	0.0042	0.0055
LN-308	LN308_CA007_VORT_Cell_166	NULL	-0.0087	-0.0084	-0.0075	-0.009	-0.0079	-0.0062	-0.0044	-0.0032	-0.0065	-0.0016	0.0065	0.0104	0.0118	0.0155	0.0174	0.017	0.0122	0.0086	0.0029	0.0013	0	-0.0001	-0.0019	0.0007	-0.0028	0.0003	-0.001	0.0009	-0.0029	-0.0003	-0.0018	0.0016	-0.001	0.0023	0.0008	-0.0001	-0.0014	-0.0013	-0.0031	0.0013	-0.0009	0.0006	0.0011	-0.0012	0.0021	0.0018	-0.0013
LN-308	LN308_CA007_VORT_Cell_167	NULL	-0.0087	-0.0099	-0.0071	-0.0045	-0.006	-0.0058	-0.0084	-0.0051	-0.0037	-0.0024	-0.0049	-0.0057	-0.0038	-0.0018	-0.004	-0.0038	-0.0035	-0.0025	-0.0033	-0.0039	-0.0033	-0.0031	-0.0028	-0.0033	-0.0038	-0.0019	-0.0038	-0.0021	-0.0014	0.0002	-0.0006	-0.0019	-0.0007	0.0028	0.0023	0.0031	0.0028	0.0006	0.0008	0.0049	0.0052	0.0045	0.0057	0.0077	0.0084	0.0061	0.0071
LN-308	LN308_CA007_VORT_Cell_184	NULL	-0.0056	-0.0042	-0.005	-0.005	-0.0043	-0.0056	-0.0046	-0.0043	-0.005	-0.0045	-0.0056	-0.008	-0.005	-0.0039	-0.0039	-0.0016	-0.0016	-0.0019	-0.0002	-0.0012	-0.0001	0.0003	-0.001	-0.0009	0.0009	0.0007	-0.0015	-0.0002	-0.0011	0.0004	0.0007	0.0012	0.0003	0.001	0.0016	0.0006	-0.0004	-0.0002	-0.0013	-0.0006	-0.0032	-0.0003	0.0004	0.0018	0.0036	0.003	0.0043
LN-308	LN308_CA007_VORT_Cell_196	NULL	0	0.0061	0.006	0.0035	0.0045	0.0061	0.0057	0.0051	0.004	0.0066	0.0062	0.0038	0.0046	0.0026	0.0126	0.0174	0.0208	0.0208	0.0208	0.018	0.0111	0.0075	0.0043	0.0041	0.003	0.0049	0.0046	0.0021	0.0013	-0.0024	-0.0022	-0.0057	-0.0043	-0.0021	-0.0048	-0.0022	-0.0051	-0.0074	-0.008	-0.0093	-0.0055	-0.0083	-0.0045	-0.0039	-0.0074	-0.0095	-0.0046
LN-308	LN308_CA007_VORT_Cell_21	NULL	-0.0041	-0.0045	-0.0058	-0.0057	-0.0046	-0.0046	-0.0069	-0.0032	-0.0041	-0.003	-0.0024	-0.0018	-0.0027	-0.003	-0.0031	-0.0025	-0.0029	-0.0016	-0.0012	-0.0009	-0.0005	-0.0019	0.0006	-0.0019	-0.0023	-0.0002	-0.0009	-0.0004	-0.0022	-0.0009	-0.0007	-0.0014	0.0019	0.0001	0.0014	-0.0015	0.0019	0.0009	0.0005	0.0017	0.0022	0.0019	0.0001	0.0017	0.0046	0.0038	0.0051
LN-308	LN308_CA007_VORT_Cell_25	NULL	-0.0125	-0.0139	-0.0113	-0.0124	-0.0082	-0.0083	-0.0091	-0.0062	-0.008	-0.0051	-0.0098	-0.009	-0.0077	-0.0057	-0.0078	-0.0055	-0.0051	-0.0061	-0.0033	-0.0038	-0.0029	-0.0067	0.0009	0.0013	-0.0008	-0.0011	-0.0018	0.0008	0.0038	0.0037	0.0026	0.0037	0.0044	0.0064	0.0004	0.0039	0.0061	0.0019	0.0058	0.0037	0.0059	0.0041	0.0051	0.005	0.0086	0.0063	0.0148
LN-308	LN308_CA007_VORT_Cell_26	NULL	-0.0082	-0.0059	-0.0073	-0.0056	-0.0073	-0.0064	-0.0072	-0.0015	-0.0048	-0.0047	-0.0023	-0.005	-0.0045	-0.001	-0.0038	-0.0026	-0.0036	-0.0048	-0.0032	-0.0038	-0.001	-0.0028	0.0006	-0.0028	-0.0009	-0.0012	-0.0004	-0.0009	0.0004	0.0009	0.0013	0.0024	0.0026	-0.0011	0.0043	0.0023	0.0035	0.0037	0.0013	0.0053	0.0022	0.0023	-0.0014	0.0041	0.0055	0.0056	0.0056
LN-308	LN308_CA007_VORT_Cell_31	NULL	-0.0024	-0.0007	0.0004	0.0016	0.0005	0.004	0.0006	0.0034	0.0039	0.0041	0.0043	0.0034	0.0038	0.0065	0.005	0.0067	0.0057	0.004	0.0043	0.002	0.0029	0.0054	0.0053	0.0067	0.0039	0.0033	0.0041	0.002	0.0048	0.003	0.0029	0.0021	0.0031	0.0038	-0.0008	0.0015	0.0009	-0.0009	-0.0016	-0.0027	-0.0004	-0.0009	0.0003	-0.0034	-0.0015	-0.0043	-0.002
LN-308	LN308_CA007_VORT_Cell_32	NULL	-0.0089	-0.0081	-0.0084	-0.0075	-0.0088	-0.0076	-0.0064	-0.0058	-0.0075	-0.0077	-0.005	-0.0075	-0.0062	-0.0051	-0.0089	-0.0068	-0.0051	-0.0045	-0.0086	-0.0069	-0.0063	-0.0047	-0.0029	-0.0037	-0.0041	-0.0044	-0.0042	-0.0031	-0.0057	-0.004	-0.004	0.0198	0.028	0.0346	0.0374	0.0337	0.032	0.0274	0.0246	0.0195	0.0171	0.0094	0.011	0.0062	0.0033	0.0009	-0.0026
LN-308	LN308_CA007_VORT_Cell_33	NULL	-0.0083	-0.0083	-0.0095	-0.0071	-0.0078	-0.0104	-0.0074	-0.0064	-0.0074	-0.0057	-0.0056	-0.0064	-0.0038	-0.0061	-0.0052	-0.0038	-0.0036	-0.0028	-0.004	-0.0044	-0.0049	-0.0032	-0.0019	-0.003	-0.0026	0.0004	-0.0023	-0.0005	-0.0007	0.0005	-0.0004	0.0005	0.0018	0.002	0.0024	0.0034	0.0043	0.0048	0.0045	0.0019	0.0029	0.0079	0.0057	0.0073	0.0067	0.0055	0.0081
LN-308	LN308_CA007_VORT_Cell_35	NULL	-0.0108	-0.0082	-0.0082	-0.0076	-0.0063	-0.0073	-0.0095	-0.0077	-0.0075	-0.0084	-0.0063	-0.0068	-0.0063	-0.0063	-0.0078	-0.0056	-0.0018	-0.0052	-0.0026	-0.0059	-0.0027	-0.0028	-0.002	-0.0023	-0.0015	-0.0009	0.0001	-0.001	-0.0009	-0.0021	-0.0009	-0.0005	0.0002	0.0015	0.0016	0.002	0.0039	0.002	0.0014	0.0036	0.0049	0.006	0.0054	0.0047	0.0051	0.0035	0.0076
LN-308	LN308_CA007_VORT_Cell_45	NULL	-0.0058	-0.0023	-0.0013	0.0006	-0.0005	-0.0012	-0.0029	-0.0016	-0.0003	-0.0012	-0.0014	-0.0033	-0.001	-0.0026	-0.0045	-0.001	-0.0001	-0.0019	-0.0042	-0.0009	-0.0035	-0.0012	-0.0022	-0.0009	-0.0012	-0.0002	-0.0024	0.0013	0.0003	0.0006	0.0018	-0.0018	0.0006	0.0022	-0.0033	0.001	0.0014	0.0019	-0.0009	0.0003	0.0002	0.0013	0.0028	0.0021	0.0017	0.0011	0.0027
LN-308	LN308_CA007_VORT_Cell_46	NULL	-0.0073	-0.007	-0.0051	-0.005	-0.0042	-0.0063	-0.006	-0.0024	-0.0052	-0.0029	-0.0054	-0.0039	-0.0026	-0.0014	-0.0036	0.0011	-0.0019	-0.0013	-0.0032	-0.0017	-0.0024	-0.0007	0.0001	-0.0017	-0.0009	-0.0024	-0.0021	-0.001	0.0009	0.0007	0.0016	0.0007	0.0051	0.0028	0.0048	0.0037	0.0014	0.0001	-0.0003	0.002	0.0041	0.0022	0.0047	0.0029	0.0039	0.0016	0.0035
LN-308	LN308_CA007_VORT_Cell_47	NULL	-0.0102	-0.0064	-0.0042	-0.0043	-0.0037	-0.0051	-0.0021	-0.0067	-0.0083	-0.0052	-0.0071	-0.0061	-0.0067	-0.0055	-0.008	-0.0033	0.0015	-0.0033	0.0007	-0.002	-0.0006	0.0026	0.0033	0.0047	0.0022	0.0051	0.0028	0.0058	0.0041	0.0013	0.0021	0.0005	-0.0017	0.0055	0.0017	0.0037	0.0057	0.0035	-0.0007	0.0043	0.0047	0.0023	0.0028	0.0027	0.0014	-0.0007	0.0037
LN-308	LN308_CA007_VORT_Cell_48	NULL	-0.0032	-0.0055	-0.0017	-0.0026	-0.003	-0.0061	-0.0023	-0.0019	-0.0067	-0.0036	-0.0033	-0.0053	-0.0057	-0.0028	-0.003	-0.001	0.0003	-0.0013	0.0006	0.0039	0.0026	0.0069	0.0045	0.0028	0.0027	0.0013	0.0039	0.0067	0.0071	0.0075	0.005	0.0047	0.0026	0.0005	-0.0008	-0.002	0.0023	0	0.0019	-0.0025	0.002	-0.0016	0.0023	0.0005	0.0023	0.0009	0.0035
LN-308	LN308_CA007_VORT_Cell_51	NULL	-0.0146	-0.0109	-0.0119	-0.0106	-0.0083	-0.0108	-0.0108	-0.0087	-0.0085	-0.0063	-0.005	-0.0058	-0.0077	-0.0068	-0.0065	-0.0039	-0.0038	-0.0051	-0.0028	0.0066	0.0028	-0.0015	0.0004	-0.0014	-0.0028	-0.0016	-0.0021	-0.0008	0.001	-0.0007	0.0009	-0.0005	0.0007	-0.0013	0.0009	0.0001	0.0029	0.0015	0.0025	0.0048	0.0061	0.0041	0.0072	0.005	0.006	0.0066	0.0086
LN-308	LN308_CA007_VORT_Cell_54	NULL	-0.0125	-0.0069	-0.0053	-0.0047	-0.0053	-0.0042	-0.0076	-0.0055	-0.0032	0.0012	0.001	0.0005	-0.0002	-0.0022	-0.0044	0.0002	-0.0015	-0.0012	-0.0018	-0.0009	-0.0002	0.0012	-0.0017	0.0009	-0.0016	-0.0012	-0.0017	-0.0006	-0.0013	-0.0012	-0.0004	-0.0032	-0.0016	-0.0005	0.0017	0.0017	0.0001	0	-0.0006	0.0016	0.0016	0.0017	0.0013	0.0014	0.0009	0.001	0.0042
LN-308	LN308_CA007_VORT_Cell_55	NULL	-0.0125	-0.0098	-0.0091	-0.0067	-0.0079	-0.0075	-0.0076	-0.0048	-0.0077	-0.0037	-0.0018	-0.0056	-0.0032	0.0006	-0.0045	-0.0009	0.0007	0.0011	-0.0012	0.0012	-0.0001	-0.0022	-0.0008	0.0004	0.0005	-0.0021	-0.0005	-0.0009	0.0013	-0.0024	-0.0027	-0.0009	0.0022	0.0038	0.0061	0.0041	0.0011	0.006	0.0051	0.0047	0.0089	0.0061	0.0047	0.0065	0.0065	0.0053	0.0063
LN-308	LN308_CA007_VORT_Cell_56	NULL	-0.006	-0.0049	-0.0051	-0.0059	-0.0056	-0.0062	-0.0067	-0.0064	-0.0021	-0.0045	-0.003	-0.0037	-0.0035	-0.0039	-0.0017	-0.003	-0.0031	-0.0029	-0.0022	0.0014	-0.0007	0.0019	0.0016	-0.0008	-0.0016	0.0025	-0.0013	0.003	0.0025	0.0028	0.0003	-0.0003	-0.0004	-0.0007	0.0011	0.0005	0.0018	-0.0002	0.0011	0.0009	0.0004	0.0008	0.0024	0.0031	0.0017	0.0009	0.0047
LN-308	LN308_CA007_VORT_Cell_58	NULL	-0.0077	-0.0064	-0.0076	-0.0068	-0.0064	-0.0052	-0.0041	-0.004	-0.0039	-0.0047	-0.0035	-0.004	-0.0043	-0.0034	-0.0036	-0.0023	-0.0007	-0.0003	-0.0003	-0.0004	0.0008	0.0026	0.0021	0.003	0.0032	0.0034	0.0043	0.0048	0.0048	0.0033	0.005	0.0032	0.003	0.0047	0.0025	0.0031	0.0024	-0.0005	0.0012	0.0009	0.0016	0.0009	0.004	0.0006	-0.0001	-0.0001	0.0018
LN-308	LN308_CA007_VORT_Cell_8	NULL	-0.0021	-0.0043	-0.0029	-0.0006	-0.0012	0.0043	0.0061	0.0037	0.001	0.0011	0.0012	-0.0024	-0.0016	0.0009	-0.0035	-0.003	-0.003	-0.0013	-0.0004	-0.0014	-0.0024	0.0006	0.0025	0.0018	-0.0001	-0.0006	0.0014	0	-0.0037	-0.0036	-0.0024	-0.0005	0.0006	-0.0015	-0.0037	-0.0026	0	0.0025	0.0017	0.0023	0.002	0.0049	0.0052	0.0028	0.0041	0.0041	0.0031
LN-308	LN308_CA007_VORT_Cell_83	NULL	-0.0087	-0.0068	-0.0059	-0.0073	-0.0072	-0.007	-0.0033	-0.0042	-0.0045	-0.0003	0.0012	-0.0029	-0.0026	-0.001	-0.0048	-0.0049	-0.005	-0.0049	-0.0043	-0.0032	-0.0054	-0.0018	-0.0019	-0.005	-0.0035	-0.0006	-0.0011	-0.0023	-0.0011	-0.0002	-0.0004	0.0019	0.0027	0.0026	0.0032	0.0023	0.0033	0.0031	0.0045	0.0032	0.0024	0.0026	0.0045	0.0045	0.0047	0.0042	0.0034
LN-308	LN308_CA007_VORT_Cell_84	NULL	-0.0135	-0.0118	-0.0116	-0.0122	-0.0108	-0.0104	-0.0108	-0.0126	-0.0119	-0.01	-0.0089	-0.0084	-0.0082	-0.0074	-0.0084	-0.0053	-0.0075	-0.0071	-0.0073	-0.0065	-0.0038	-0.0044	-0.0038	-0.0023	-0.0046	-0.0028	-0.0039	-0.0016	-0.0012	0.0002	0.0016	0.0009	0.0013	0.0027	0.001	0.0035	0.0047	0.0044	0.0036	0.0053	0.0032	0.0057	0.0062	0.0057	0.0075	0.0078	0.0069
LN-308	LN308_CA007_VORT_Cell_88	NULL	-0.0103	-0.0099	-0.0098	-0.0098	-0.0086	-0.0081	-0.0072	-0.0083	-0.0074	-0.0078	-0.0051	-0.0055	-0.0043	-0.004	-0.0047	-0.0043	-0.0036	-0.0036	-0.0038	-0.0027	-0.0025	-0.0005	-0.0002	-0.0018	-0.0013	-0.0002	-0.0009	0	0.0003	0.0017	0.0021	0.0016	0.0024	0.0031	0.0008	0.0011	0.0015	0.0021	0.0016	0.002	0.0037	0.0037	0.0048	0.0063	0.005	0.0049	0.0073
LN-308	LN308_CA007_VORT_Cell_89	NULL	-0.0055	-0.0049	-0.0033	-0.0025	-0.0007	-0.0008	-0.0017	0.0006	0.0014	0.0004	0.0009	0.0006	0.0015	0.0013	-0.0007	0.0008	0.0018	0.002	0.002	0.0033	0.0044	0.007	0.0045	0.0044	0.0043	0.0037	0.0027	0.0024	0.0022	0.0013	0.002	0.0019	0.0013	0.0008	0.0001	0.0011	0.0016	-0.0004	0.0003	-0.0015	-0.0007	-0.0011	-0.0019	-0.0018	-0.0004	-0.0031	-0.0018
LN-308	LN308_CA007_VORT_Cell_94	NULL	-0.0049	-0.0041	-0.0025	-0.0043	-0.0025	-0.0029	-0.0032	-0.004	-0.0048	-0.0046	-0.0033	-0.0033	-0.0038	-0.0024	-0.0024	-0.002	-0.0014	0.0001	-0.0001	-0.0017	-0.0026	0	-0.0013	-0.0012	-0.0013	-0.0016	0.0015	0.0009	-0.0006	-0.0001	0.0022	0.0015	0.0002	0.0026	0.0015	0.0015	0.0016	0.0001	0.0005	0.0021	0.0017	-0.0022	-0.0012	-0.0005	0.0002	0.0023	0.001
LN-308	LN308_CA007_VORT_Cell_98	NULL	-0.0063	-0.0052	-0.0058	-0.0033	-0.0016	0.0001	-0.0002	0.0005	0.0014	0.004	0.0061	0.0061	0.007	0.0062	0.0056	0.0061	0.0041	0.0061	0.0061	0.0031	0.0027	0.0019	0.001	0.0032	0.0046	0.0058	0.0064	0.0081	0.0069	0.0053	0.007	0.0026	0.0055	0.0061	0.005	0.0009	0.0017	0.0024	0.0006	-0.0001	-0.0028	0.0001	-0.0021	-0.0034	-0.0054	-0.007	-0.0049
LN-308	LN308_CA008_VORT_Cell_109	NULL	-0.0185	-0.0169	-0.0117	-0.0131	-0.0146	-0.0138	-0.0149	-0.0123	-0.008	-0.0069	-0.0013	-0.0066	-0.0053	-0.007	-0.0045	-0.0033	-0.0055	-0.0056	0	-0.0021	-0.0004	-0.0044	-0.0034	-0.0068	-0.0046	0.0011	-0.0027	-0.0069	-0.0069	-0.0002	-0.0037	0.001	-0.0021	-0.0036	0.0041	-0.0008	-0.0035	0.0017	-0.0004	0.0062	0.0046	0.0007	0.0062	0.0049	0.0066	0.0032	0.0055
LN-308	LN308_CA008_VORT_Cell_113	NULL	-0.0177	-0.0152	-0.0149	-0.0133	-0.014	-0.0123	-0.0116	-0.0146	-0.012	-0.0116	-0.0111	-0.0122	-0.0103	-0.0074	-0.0118	-0.0099	-0.0078	-0.0092	-0.0059	-0.0071	-0.0045	-0.0042	-0.0036	-0.0026	-0.0047	-0.001	0.0004	0.0003	-0.0027	-0.0007	-0.0015	0.0009	0.0005	0.0002	0.0003	0.0034	0.0013	0.0047	0.004	0.0013	0.0048	0.0065	0.003	0.0015	0.0066	0.0076	0.0074
LN-308	LN308_CA008_VORT_Cell_114	NULL	-0.0114	-0.0123	-0.0109	-0.0086	-0.0094	-0.01	-0.0094	-0.0087	-0.0077	-0.0071	-0.0074	-0.0069	-0.0053	-0.0049	-0.0039	-0.0018	-0.003	-0.004	-0.0032	-0.0036	-0.0022	-0.0026	-0.0033	0.0002	-0.0034	-0.0014	-0.0004	-0.0001	-0.0012	-0.0009	0.0003	-0.0005	-0.0007	-0.0007	0.0018	0.0035	0.0036	0.0003	0.0007	0.0007	0.0024	0.0021	0.0023	0.0015	0.0026	0.005	0.0046
LN-308	LN308_CA008_VORT_Cell_12	NULL	-0.002	0.0005	-0.0013	-0.0017	0.0005	0.0004	-0.0001	-0.0024	-0.0016	-0.0024	-0.0026	-0.0014	-0.0023	-0.0017	0.0001	-0.0011	-0.001	-0.0007	-0.0012	0.002	0	-0.0011	-0.0025	0.0006	-0.0005	-0.0003	0.0009	-0.0002	-0.0009	0.0018	-0.0014	-0.0028	-0.0017	-0.0033	-0.0003	-0.0012	-0.0013	-0.0001	-0.002	-0.0012	0.0007	-0.0005	0.0019	-0.0014	0.002	-0.0008	0.0015
LN-308	LN308_CA008_VORT_Cell_13	NULL	-0.0042	-0.003	-0.0031	-0.0026	-0.0048	0.0002	-0.0028	-0.0027	0	-0.0035	0.0011	-0.0002	0.0001	0.0022	0.0025	0.0004	0.0014	-0.0023	-0.0024	0.0006	0.0005	0.0018	0.0028	0.0017	0	0.0001	-0.0013	0.0022	0.001	-0.0005	0.0019	0.0009	-0.0027	-0.0001	-0.0007	0.0016	-0.0005	0.0002	-0.0008	-0.0024	-0.0037	-0.0018	-0.0011	-0.0019	0.0014	0.0005	-0.0008
LN-308	LN308_CA008_VORT_Cell_133	NULL	-0.0122	-0.0105	-0.012	-0.0101	-0.0097	-0.0084	-0.0082	-0.0051	-0.0078	-0.0057	-0.0063	-0.0032	-0.0056	-0.0056	-0.0053	-0.0051	-0.0065	-0.0035	-0.0023	-0.0004	-0.003	0.0031	-0.0019	0.0014	-0.0005	-0.0023	-0.0046	-0.0001	-0.002	0.0018	0.0029	0.0002	0.0002	0.0001	0.0032	-0.0003	0.0031	-0.0012	0.0026	0.003	-0.0017	0.0051	0.0028	0.0031	0.0025	0.005	0.0065
LN-308	LN308_CA008_VORT_Cell_134	NULL	0.0022	0.0003	-0.0032	-0.0061	-0.0012	-0.0011	-0.0024	-0.0022	0.0021	0.0022	-0.0028	-0.0002	-0.0012	0.0032	0.0009	0.0003	0.0038	0.003	0.0052	-0.001	0.0017	0.0022	0.0022	0.0027	-0.0036	0.0024	-0.002	-0.0037	-0.0008	0.0041	0.0032	0.0042	-0.0019	-0.0028	-0.005	-0.0018	0.0002	-0.0075	-0.0053	-0.0014	-0.0012	-0.0035	-0.0033	-0.0057	0.0002	0.0009	-0.0032
LN-308	LN308_CA008_VORT_Cell_138	NULL	0.0031	0.0005	-0.0031	0.0017	0.0022	-0.0019	-0.0017	0.0022	0.0007	-0.0002	-0.0013	0.0009	0.0063	-0.0051	-0.0062	-0.0028	-0.0034	-0.0012	-0.0064	0.0011	0.001	0.0007	-0.002	-0.0015	-0.0031	-0.0011	0.0038	-0.0024	-0.0007	-0.004	-0.0011	-0.005	-0.0007	-0.0013	-0.0008	0.0006	-0.0002	0.0039	-0.001	-0.0037	0.0025	0.0004	-0.0014	-0.0014	-0.0044	0.0011	0.0003
LN-308	LN308_CA008_VORT_Cell_149	NULL	-0.0185	-0.0164	-0.0106	-0.012	-0.0118	-0.0117	-0.0126	-0.0108	-0.0106	-0.0083	-0.0096	-0.0089	-0.0076	-0.0091	-0.0067	-0.0064	-0.0064	-0.0081	-0.0078	-0.0052	-0.0022	-0.0016	-0.0003	-0.0015	-0.0018	-0.0009	-0.0013	0.0006	-0.0013	-0.0009	0.0009	0.0002	0.0016	0.001	-0.0008	0.0019	0.0021	0.0069	0.0057	0.0024	0.0035	0.0044	0.0062	0.0043	0.0061	0.0068	0.007
LN-308	LN308_CA008_VORT_Cell_150	NULL	-0.018	-0.0143	-0.0144	-0.0134	-0.0108	-0.0126	-0.0085	-0.0094	-0.0111	-0.0077	-0.0069	-0.0082	-0.0066	-0.0053	-0.0043	-0.0084	-0.0048	-0.0023	-0.0033	-0.0043	-0.004	-0.0005	-0.0002	-0.003	0.0008	0.0005	0.0012	0.0032	0.0013	0.0013	0.001	0.0006	-0.0003	0	0.0023	0.0061	0.002	0.002	0.0049	0.0033	0.0028	0.0029	0.0059	0.0034	0.0034	0.0051	0.0059
LN-308	LN308_CA008_VORT_Cell_151	NULL	-0.0171	-0.0124	-0.0142	-0.0133	-0.0118	-0.0148	-0.0127	-0.0069	-0.0101	-0.0096	-0.01	-0.0087	-0.0092	-0.0098	-0.0077	-0.0059	-0.0063	-0.0068	-0.0083	-0.0061	-0.0033	-0.0049	-0.0013	-0.0022	-0.0029	-0.0046	-0.003	-0.0006	0.0002	0.0001	0.0048	0.0072	0.0012	0.0015	0.0003	0.0028	0.0055	0.0029	0.0052	0.0046	0.0031	0.007	0.0045	0.0055	0.0068	0.0063	0.0061
LN-308	LN308_CA008_VORT_Cell_154	NULL	-0.0075	-0.0062	-0.0041	-0.0026	-0.0026	-0.0036	-0.0035	-0.007	-0.003	-0.0026	-0.0074	-0.0019	-0.0025	0.0012	0.0053	-0.0015	-0.002	0.0007	0.0011	0.0009	0.0018	0.0033	0.006	0.003	0.0024	0.0014	0.0074	0.004	0.0081	0.0003	-0.0024	-0.0017	-0.0012	-0.0044	-0.003	-0.002	0.0005	-0.0066	-0.0018	0.0042	-0.0026	-0.0014	0.0024	0.0012	-0.0012	0.0023	0.0018
LN-308	LN308_CA008_VORT_Cell_158	NULL	-0.0697	-0.0496	-0.0642	-0.0627	-0.0428	-0.0365	-0.0347	-0.0379	-0.0175	-0.0233	-0.0104	-0.0045	0.0024	-0.001	-0.0115	-0.0146	0.003	-0.0144	-0.0056	-0.0049	-0.0012	0.0035	-0.0047	0.0018	-0.0001	0.02	0.0196	0.0003	-0.0091	0.0093	0.0135	0.0134	0.0007	-0.0085	-0.0054	0.0137	-0.0029	-0.0051	0.0067	-0.0009	0.0046	0.0019	-0.0035	-0.0098	0.0023	-0.0022	0.011
LN-308	LN308_CA008_VORT_Cell_163	NULL	0.0105	0.0122	0.0079	0.0051	-0.0026	0.0018	-0.0034	-0.0034	-0.006	-0.0025	-0.001	-0.0038	-0.004	-0.0029	-0.0044	-0.0002	-0.0027	-0.0043	-0.0045	-0.0027	-0.0046	-0.0046	-0.0055	0	-0.0025	-0.001	-0.0031	-0.0012	0.0002	0.008	0.007	0.0033	-0.0015	-0.0038	0.0022	0.0014	-0.0018	-0.0005	0.001	-0.0044	-0.0007	0.0005	-0.0015	0.0016	-0.0028	-0.0015	-0.0027
LN-308	LN308_CA008_VORT_Cell_169	NULL	0.0052	0.0039	0.0076	0.0103	0.0041	-0.0009	-0.0068	-0.0077	-0.0077	-0.0088	-0.0087	-0.0072	-0.0043	-0.0074	-0.0033	-0.0067	-0.0056	-0.0053	-0.0057	-0.0044	-0.0021	-0.003	-0.0061	-0.0025	-0.0046	-0.0016	-0.0006	-0.0056	-0.0025	-0.0038	-0.0027	0.0013	-0.0016	-0.0025	0.0028	0.0041	-0.0006	0.0013	-0.0014	-0.0009	0.0028	0.0004	0.0043	0.0034	0.0017	0.0063	0.0015
LN-308	LN308_CA008_VORT_Cell_170	NULL	-0.0033	-0.0009	-0.0034	-0.0016	-0.003	-0.0029	-0.0025	-0.0029	-0.0043	-0.0058	-0.0031	-0.0028	-0.0015	-0.0013	-0.0031	-0.0034	-0.0023	-0.0004	-0.0043	-0.003	0.0011	-0.0004	0.0028	-0.001	-0.002	-0.004	-0.0003	0.0006	0.0022	0.0006	-0.0016	-0.003	-0.0035	-0.0042	-0.0018	0.0007	-0.0003	0.0006	-0.0009	-0.0017	-0.0024	0.001	-0.0002	-0.0005	-0.0025	-0.0018	-0.0005
LN-308	LN308_CA008_VORT_Cell_171	NULL	-0.0049	-0.0024	-0.0049	-0.0035	-0.0036	-0.0063	-0.0074	-0.0079	-0.0066	-0.0081	-0.0079	-0.0073	-0.0052	-0.0074	-0.0087	-0.0087	-0.0046	-0.0055	-0.0049	-0.0059	-0.0045	-0.0044	-0.0034	-0.0034	-0.0039	-0.0026	-0.0069	-0.0019	-0.002	-0.0027	-0.0002	0.0021	-0.0004	-0.0007	-0.0004	-0.0023	0.0005	0.002	0.0032	0.0004	0.0021	0.001	0.0018	0.0021	0.0012	0.0029	0.0033
LN-308	LN308_CA008_VORT_Cell_173	NULL	-0.0063	-0.0044	-0.0027	-0.0042	-0.0042	-0.0038	-0.0039	-0.0024	-0.0029	-0.0038	-0.002	-0.0032	-0.0027	-0.0033	-0.0021	-0.0041	-0.0042	-0.0025	-0.0012	0.0007	-0.0009	0.002	-0.0005	-0.0026	-0.001	-0.0027	0.0011	0.0003	-0.0018	0.0013	-0.0022	-0.0018	-0.0003	0.0007	-0.0011	-0.0003	-0.0005	-0.0009	0.0008	0.0005	0.0025	0.002	0.0014	0	0.0012	0.0001	0.0015
LN-308	LN308_CA008_VORT_Cell_174	NULL	-0.0108	-0.0079	-0.0097	-0.0104	-0.0068	-0.0085	-0.0067	-0.0082	-0.0071	-0.0073	-0.0079	-0.0083	-0.0042	-0.0057	-0.0081	-0.0055	-0.005	-0.004	-0.0034	-0.003	-0.0032	-0.0018	-0.0039	-0.0005	-0.0008	-0.0032	-0.0008	0.0058	0.0055	0.0016	-0.0019	0.0015	0.0007	-0.0029	0.0018	0.0019	0.0002	0.0004	-0.0002	0.0047	0.0041	0.0015	0.0009	-0.0001	0.0027	0.0006	0.0007
LN-308	LN308_CA008_VORT_Cell_175	NULL	-0.0185	-0.0142	-0.0132	-0.0135	-0.0127	-0.0125	-0.0094	-0.0162	-0.0083	-0.0056	-0.0082	-0.0103	-0.0072	-0.0074	-0.0057	-0.0053	-0.003	-0.0102	-0.0059	-0.0021	-0.0047	-0.0021	-0.0049	-0.0002	-0.0023	0.0026	0	0.0036	0.0005	0.0011	0.0018	0.0011	0	0.0038	0.0003	0.0036	0.0031	0.0058	0.004	0.0043	0.006	0.0129	0.0035	0.0049	0.0071	0.0067	0.0045
LN-308	LN308_CA008_VORT_Cell_176	NULL	-0.0163	-0.0145	-0.0108	-0.0143	-0.0097	-0.0102	-0.0099	-0.009	-0.0101	-0.0111	-0.0094	-0.0059	-0.0086	-0.0068	-0.0037	-0.0073	-0.0065	-0.0037	-0.0036	-0.0012	-0.0049	-0.0003	-0.0052	-0.003	0.0027	-0.0009	-0.0023	0.0017	-0.0033	0.0025	0.002	0.0005	-0.005	0.0032	-0.0027	0.0048	0.0023	0.0047	0.0016	0.0001	0.0075	0.0044	0.0084	0.0055	0.008	0.0093	0.0053
LN-308	LN308_CA008_VORT_Cell_177	NULL	0.0005	0.0001	-0.0013	0.0002	-0.0027	-0.0013	-0.0013	-0.0015	-0.0025	-0.0029	-0.0008	-0.0008	0	-0.0014	-0.004	-0.0013	-0.0014	-0.0013	-0.0021	-0.0005	-0.0006	-0.0017	-0.0013	-0.0016	0.0013	-0.0017	0.0001	-0.0024	-0.0037	0.0014	-0.0023	-0.0009	0.0004	0.0003	0.0028	-0.0004	0.0005	0.0021	-0.002	0.0006	0.0032	0.0025	-0.0003	-0.0024	0.0017	0.0024	0.0021
LN-308	LN308_CA008_VORT_Cell_180	NULL	-0.0053	-0.0026	-0.0032	-0.0029	-0.0026	-0.002	-0.002	-0.0037	-0.0036	-0.0071	-0.0046	-0.0014	-0.0021	-0.0052	-0.0029	-0.0016	-0.0043	-0.0031	-0.0049	-0.003	-0.0021	-0.0016	-0.0023	0.0004	-0.001	-0.0014	-0.0007	-0.0013	-0.0007	0.0012	0.0039	0.0023	-0.0013	-0.0029	-0.0013	0.0004	0.0012	0.0006	0.0005	-0.0014	0.0032	0.0006	0.0026	-0.0008	0.0019	-0.0005	0.0017
LN-308	LN308_CA008_VORT_Cell_182	NULL	-0.0046	-0.0023	-0.005	-0.0017	-0.0002	-0.0018	0.0005	-0.0029	-0.0051	-0.0029	0.0001	-0.0043	-0.0023	-0.0024	-0.0034	0	-0.0019	-0.0008	0.0034	0.0006	-0.0007	-0.0033	0.0025	0.0004	0.0015	0.0008	-0.001	0.0005	-0.0016	-0.0042	0.0034	0.0035	-0.0017	-0.0015	-0.0028	0.0016	-0.0032	-0.0025	-0.0008	-0.0038	-0.001	0.0001	0.0011	0.0014	0.0019	0.0042	0.0014
LN-308	LN308_CA008_VORT_Cell_192	NULL	-0.0054	-0.0055	-0.0039	-0.0037	-0.0037	-0.0052	-0.0007	-0.0051	-0.0042	-0.0042	-0.0049	-0.0012	-0.0045	0.0004	-0.0021	-0.0016	-0.0028	-0.0045	-0.0024	-0.0017	-0.002	-0.0008	-0.0001	-0.0023	-0.0008	0.0003	-0.0006	-0.0005	0.0006	0.001	-0.0015	-0.0015	0.0008	-0.0007	-0.0011	0	0.0005	0.0003	0.0024	0.0008	-0.0005	-0.0006	0.0022	0.0022	-0.0002	0.0022	-0.0008
LN-308	LN308_CA008_VORT_Cell_194	NULL	-0.0056	-0.007	-0.0107	-0.0129	-0.0123	-0.0121	-0.0133	-0.0151	-0.0099	-0.0104	-0.0077	-0.0082	-0.0096	-0.0054	-0.0082	-0.0113	-0.0105	-0.0089	-0.0067	-0.0056	-0.0054	-0.0058	-0.0064	-0.0055	-0.0008	-0.0015	-0.001	-0.002	-0.0076	-0.0018	-0.0025	-0.0009	-0.001	0.0009	0.0011	0.0047	0.001	0.0019	0.005	0.0067	0.0072	0.0065	0.0057	0.0023	0.0024	0.0103	0.0095
LN-308	LN308_CA008_VORT_Cell_196	NULL	-0.011	-0.0053	-0.0092	-0.0099	-0.0084	-0.0072	-0.0053	-0.0103	-0.0081	-0.0072	-0.0079	-0.0033	-0.0059	-0.008	-0.0051	-0.0013	-0.0059	0.0006	0.0013	-0.003	0.0014	0.0017	-0.0028	0	-0.002	0.0001	-0.0027	0.0026	-0.0039	0.0006	-0.0001	-0.0001	-0.0024	-0.0005	0.0014	0.0041	0.004	-0.0006	0.0037	-0.0053	0.0005	-0.0017	0.0008	0.0063	0.002	-0.0001	0.0009
LN-308	LN308_CA008_VORT_Cell_201	NULL	-0.0082	-0.0066	-0.0078	-0.0065	-0.0071	-0.006	-0.0029	-0.0043	-0.0028	-0.0041	-0.005	-0.003	-0.0037	-0.0046	-0.003	-0.0038	-0.001	-0.0063	-0.0028	-0.0033	0.0018	0.0004	-0.0015	0.0001	-0.0001	-0.0005	0.0013	0.0006	0	0.003	0.0043	-0.0006	0.0025	-0.0014	0.0021	0.0037	0.0028	-0.0017	-0.0009	-0.0001	0.002	0.0007	0.0022	0.0033	0.0034	0.0012	-0.0004
LN-308	LN308_CA008_VORT_Cell_202	NULL	-0.0173	-0.0111	-0.0128	-0.0116	-0.0106	-0.0119	-0.01	-0.011	-0.012	-0.0086	-0.0063	-0.0068	-0.0028	-0.006	-0.0039	-0.0001	-0.0001	-0.0033	0.0037	0.0032	0.0076	0.0011	0.0053	0.0029	0.0038	0.0035	-0.002	0.0003	-0.0016	-0.0014	0.0008	-0.0009	0.0005	0.0008	-0.0023	0.0015	0.0024	0.0037	0.0036	0.0032	0.0045	0.0018	-0.003	0.0004	0.0025	0.0062	0.0008
LN-308	LN308_CA008_VORT_Cell_205	NULL	-0.0134	-0.0136	-0.0177	-0.0108	-0.0107	-0.0105	-0.0146	-0.0089	-0.0116	-0.0096	-0.009	-0.0062	-0.0085	-0.0042	-0.0032	-0.0075	-0.0038	-0.0052	-0.0019	-0.0021	-0.0029	0.0021	-0.0038	0.0008	-0.0012	-0.0006	0	-0.0018	-0.0007	0.0001	0.0004	-0.0007	0.0004	0.0029	-0.0019	0.0014	0.0086	0.0001	-0.0011	0.0051	0.0059	0.0074	0.007	0.0052	0.0037	0.0124	0.0049
LN-308	LN308_CA008_VORT_Cell_206	NULL	-0.0139	-0.0118	-0.0116	-0.0112	-0.0097	-0.0079	-0.0059	-0.0074	-0.006	-0.0093	-0.0046	-0.0046	-0.0025	-0.003	-0.004	-0.0017	-0.0018	-0.0048	-0.0066	-0.004	-0.0014	-0.0022	-0.0041	-0.0004	-0.0077	0.0009	-0.004	-0.0008	-0.0028	-0.0024	0.0005	0.0025	0.0031	-0.0015	-0.0002	-0.0009	0.0021	-0.0007	0.0046	-0.0024	0.001	0.0023	0.0018	0.0039	-0.0006	0.0067	0.0004
LN-308	LN308_CA008_VORT_Cell_21	NULL	-0.0092	-0.0074	-0.0085	-0.0048	-0.0062	-0.0066	-0.0061	-0.0079	-0.0085	-0.0038	-0.0011	-0.0028	-0.0023	-0.0011	0.0012	-0.0009	-0.0008	-0.0054	-0.0014	-0.0027	0.001	-0.0001	-0.0016	-0.0003	-0.0026	0.0023	-0.0021	-0.0019	0.0023	0.004	0.0035	0.0019	-0.0009	0.0014	-0.0006	0.0017	-0.0021	-0.0005	0.0009	0.0006	0.0033	0.0021	0.0035	0.0034	-0.0014	0.0032	0.0053
LN-308	LN308_CA008_VORT_Cell_211	NULL	-0.0002	-0.0006	-0.0042	0.0016	0.0031	0.0013	0.0041	0.0027	-0.0007	-0.0002	-0.0017	-0.0013	0.001	0.0007	-0.0042	-0.0017	-0.0041	-0.0004	-0.004	-0.0035	-0.0023	-0.003	-0.0041	0.0005	-0.0006	-0.0014	-0.005	0.0042	-0.004	0.0047	0.0011	0.0011	-0.0022	-0.0023	-0.0008	-0.0005	0.0005	-0.0024	0.0006	0.0041	-0.004	-0.0009	0.0062	0.0029	0.0007	-0.0003	0.0064
LN-308	LN308_CA008_VORT_Cell_24	NULL	-0.0046	-0.006	-0.0094	-0.009	-0.0101	-0.008	-0.0104	-0.0063	-0.0081	-0.0063	-0.0083	-0.0044	0.0021	0.0048	0.0043	-0.0024	0.0029	0.0012	0.0018	0.0024	-0.0007	-0.0075	-0.0077	0.0041	-0.0026	0.0034	0.004	-0.0008	-0.0019	0.0008	0.0006	0.0035	-0.0012	0.0021	-0.0013	-0.0017	-0.0003	0.008	0.0008	0.0018	0.0016	0.0008	-0.001	-0.0007	0.0017	-0.0015	0.0076
LN-308	LN308_CA008_VORT_Cell_27	NULL	0.0005	0.0011	0.0004	0.0002	0	0.0003	0.001	0.0008	0.0003	0.0015	0.0015	0.0023	0.002	0.0013	0.0012	0.0001	0.0007	-0.0013	0.0012	0.0026	0.0028	0.0016	0.0001	0	0.0004	0.0007	-0.0002	0	-0.0003	0.0007	0.0006	0.0024	0.0004	-0.0007	-0.0026	-0.0009	-0.0016	-0.0023	-0.0015	-0.0017	-0.0015	-0.0005	0.0002	-0.0007	-0.0018	-0.001	-0.0014
LN-308	LN308_CA008_VORT_Cell_31	NULL	-0.0032	-0.0058	-0.0108	-0.0116	-0.0107	-0.0132	-0.0095	-0.0108	-0.0106	-0.0092	-0.0068	-0.0073	-0.0031	-0.0056	-0.0046	-0.0044	0.0003	-0.0075	-0.0028	-0.0041	-0.004	-0.0017	-0.0015	-0.0023	0.0005	-0.0002	-0.0002	0.0019	0.0009	-0.0021	0.001	0.0022	0.0014	-0.0015	-0.0001	-0.0005	-0.0009	0.0017	0.0025	0.0045	0.0038	0.0032	0.0043	0.0006	0.0057	0.0074	0.0031
LN-308	LN308_CA008_VORT_Cell_32	NULL	-0.0253	-0.024	-0.0211	-0.0111	0.0042	0.014	0.0087	0.0051	0.0016	-0.0063	-0.0096	-0.0063	-0.0024	-0.0046	-0.0032	-0.0065	-0.0052	-0.0086	-0.0054	-0.0095	-0.0057	-0.0042	-0.0085	-0.0031	-0.0087	-0.0049	-0.0053	-0.005	-0.004	-0.0035	-0.0021	-0.0029	-0.0022	-0.0007	0.0007	0.0003	0.0002	0.0048	0.003	-0.0003	0.0023	0	-0.0001	0.0081	0.0057	0.002	0.0063
LN-308	LN308_CA008_VORT_Cell_40	NULL	-0.0092	-0.0081	-0.0083	-0.009	-0.0087	-0.0094	-0.0078	-0.0071	-0.0052	-0.0067	-0.0058	-0.0015	-0.0028	-0.0015	-0.0036	-0.0011	-0.003	-0.0001	0.0008	-0.002	-0.002	-0.0013	-0.0005	-0.0008	-0.0006	0.0024	-0.0002	0.0015	0.0025	0.0001	0.0009	-0.0002	0.0006	0.0018	0	0.0004	0.0018	0.0023	0.0002	-0.0005	0.0005	0.0032	0.0022	-0.0002	0.0018	0.0045	-0.0005
LN-308	LN308_CA008_VORT_Cell_41	NULL	-0.0302	-0.0277	-0.031	-0.0317	-0.0324	-0.0296	-0.0266	-0.0276	-0.0243	-0.0236	-0.0209	-0.0218	-0.0217	-0.0193	-0.0184	-0.0186	-0.0156	-0.0149	-0.0123	-0.0133	-0.0108	-0.0122	-0.011	-0.0069	-0.0079	-0.009	-0.0059	0.0011	-0.0046	0.0001	0.0018	0.0013	-0.0005	0.003	0.0085	0.0099	0.0068	0.0101	0.0114	0.0101	0.0095	0.0116	0.0124	0.0098	0.0141	0.0132	0.0163
LN-308	LN308_CA008_VORT_Cell_42	NULL	-0.0211	-0.0211	-0.0193	-0.021	-0.0175	-0.0148	-0.012	-0.0145	-0.0149	-0.0148	-0.013	-0.0117	-0.0136	-0.0124	-0.0104	-0.0131	-0.0049	-0.0041	-0.0077	-0.0053	-0.0022	-0.006	-0.0075	-0.0046	-0.0054	-0.007	0.0064	0.0151	0.0182	0.0222	0.025	0.0278	0.0211	0.0138	0.0141	0.0211	0.023	0.0243	0.0168	0.0111	0.0054	0.0013	-0.0011	-0.0003	0.0001	-0.0018	-0.0003
LN-308	LN308_CA008_VORT_Cell_44	NULL	-0.0063	-0.0069	-0.0042	-0.0095	-0.0092	-0.0077	-0.007	-0.012	-0.0034	-0.0083	-0.0072	-0.0017	-0.0062	-0.0054	-0.005	-0.0022	-0.0067	-0.0048	-0.0054	-0.0039	-0.003	-0.0005	-0.0032	-0.0016	0.0007	0.0009	-0.001	0.001	-0.0073	0.0019	-0.0034	0	-0.0004	-0.0041	0.003	0.001	0.0034	-0.0018	0.0011	0.0024	-0.0019	-0.0035	0.0067	0.0012	0.0039	0.0082	0.0035
LN-308	LN308_CA008_VORT_Cell_47	NULL	-0.0107	-0.0068	-0.0082	-0.0089	-0.0084	-0.0096	-0.0094	-0.0058	-0.0066	-0.0051	-0.0019	-0.0031	-0.0018	-0.0076	-0.0045	0.001	0.0008	-0.0078	-0.0027	-0.0048	-0.0033	-0.0034	-0.0062	-0.0032	-0.0024	-0.0031	-0.001	-0.0002	-0.0011	-0.0063	-0.0056	-0.0017	-0.0011	0.0009	0.0015	0.0012	0.0026	0.0022	0.0047	0.0039	0.002	0.0022	0.001	0.0044	-0.0014	0.0049	0.0015
LN-308	LN308_CA008_VORT_Cell_48	NULL	-0.0184	-0.0135	-0.0147	-0.0104	-0.0058	-0.0089	-0.0108	-0.0096	-0.0099	-0.01	-0.0104	-0.0082	-0.0106	-0.0083	-0.0044	-0.0078	-0.0055	-0.0037	-0.0019	-0.0034	0.0016	0.0013	-0.0006	0.0018	0.0017	-0.0005	-0.0013	0.0006	0.0006	0.0023	0.0015	0.0054	0.0023	-0.0014	0.0012	0.0002	0.0005	-0.0015	0.0029	0.0041	0.004	0.0014	0.0002	0.0039	0.0029	0.0043	0.0033
LN-308	LN308_CA008_VORT_Cell_49	NULL	-0.0054	-0.0053	-0.0037	-0.0021	-0.0032	-0.0033	-0.0001	-0.0022	-0.0036	-0.0029	-0.001	-0.0032	0.0031	0.0041	0.0062	0.0036	0.0042	0.0015	0.0015	0.002	0.0017	-0.0004	-0.0013	-0.0017	-0.0034	-0.001	-0.0016	-0.0018	-0.002	-0.0008	0.0009	0.0011	-0.0015	-0.0017	-0.0022	-0.0001	-0.0011	0	0.0002	-0.0009	0.0003	-0.0003	0.0016	-0.0009	0.0017	0.0008	0.0012
LN-308	LN308_CA008_VORT_Cell_50	NULL	-0.0139	-0.0109	-0.0083	-0.0063	-0.0102	-0.01	-0.0057	-0.0074	-0.0043	-0.0051	-0.0052	-0.0098	-0.0058	-0.007	-0.0093	-0.0089	-0.005	-0.0045	-0.0076	-0.0054	-0.003	-0.0036	-0.0055	-0.0048	-0.0008	0.0004	-0.0003	-0.0028	-0.0044	0	0.0025	0.0044	0.0026	-0.0039	-0.0002	0.0026	0.0072	0.0028	0.0043	0.0042	0.0041	0.0019	-0.0002	-0.0013	0.0028	0.0048	0.0045
LN-308	LN308_CA008_VORT_Cell_52	NULL	-0.0071	-0.0056	-0.0102	-0.008	-0.0074	-0.0121	-0.0106	-0.008	-0.0095	-0.0069	-0.0061	-0.0054	-0.0098	-0.0043	-0.0038	-0.0023	-0.0055	-0.003	-0.0007	-0.0052	0.0018	-0.0032	-0.0039	-0.0035	0.0009	-0.0007	-0.0024	-0.0064	-0.0007	-0.0034	-0.0042	-0.0001	-0.0032	0.005	0.0103	0.0106	0.0044	0.0077	0.0004	0.0023	0.0033	0.003	0.0033	0.0058	0.006	0.0059	0.0056
LN-308	LN308_CA008_VORT_Cell_54	NULL	-0.0179	-0.0172	-0.0158	-0.0165	-0.0103	-0.0109	-0.0108	-0.0116	-0.011	-0.0117	-0.0111	-0.0057	-0.0057	-0.0066	-0.0064	-0.0059	-0.0075	-0.0073	-0.0083	-0.0028	-0.0016	-0.0033	-0.0062	-0.0005	-0.0007	-0.0004	-0.0015	-0.0024	-0.0041	0.0018	-0.0038	0.0051	0.0019	0.0022	0.0001	-0.0012	0.0057	0.001	0.0012	0.0052	-0.0013	0.0052	0.0064	0.0034	0.0048	0.0052	0.0081
LN-308	LN308_CA008_VORT_Cell_55	NULL	-0.0056	-0.007	-0.0022	-0.0049	-0.0052	-0.0052	-0.0061	-0.0066	-0.001	-0.0023	-0.005	-0.0028	-0.0035	-0.0027	-0.0001	-0.0015	-0.0023	-0.0008	-0.0033	0.0009	-0.0029	-0.0017	-0.0064	-0.0048	-0.0025	0.0003	-0.0017	-0.0018	0.0018	-0.0002	-0.0018	-0.0032	-0.0029	-0.0012	-0.0011	-0.0017	-0.0013	0.0043	0.0003	-0.0007	0.0007	-0.0004	-0.0014	-0.0016	0.0025	0.0023	0.0003
LN-308	LN308_CA008_VORT_Cell_56	NULL	-0.0136	-0.01	-0.0108	-0.0089	-0.0131	-0.0099	-0.0116	-0.0114	-0.0103	-0.0107	-0.01	-0.0053	-0.0029	-0.0064	-0.0035	-0.0022	-0.003	-0.0042	-0.0029	-0.0042	0.0005	0.0044	-0.0003	0.0022	0.0053	-0.0008	-0.0015	0.0038	-0.0041	0.003	0.0032	0.002	-0.0014	0.0006	0.0027	0.0007	-0.0001	0.0097	0.0024	0.0014	-0.0001	-0.0001	-0.0001	0.0028	-0.0004	0.0102	0.0026
LN-308	LN308_CA008_VORT_Cell_57	NULL	-0.013	-0.0072	-0.0092	-0.0092	-0.0112	-0.0072	-0.0072	-0.0118	-0.0074	-0.0086	-0.0003	0.0019	-0.0007	0.0014	-0.005	-0.0032	-0.0032	-0.0086	-0.0048	-0.0038	0.0008	-0.0038	-0.0032	-0.0009	-0.0031	-0.0012	-0.0012	-0.0043	0.0006	0.0041	-0.0006	0.0006	0.0021	0.0031	0.0025	0.0048	0.0018	0.0022	0.0041	0.0052	0.0036	-0.001	-0.0008	0.0013	0.0028	0.0026	0.007
LN-308	LN308_CA008_VORT_Cell_60	NULL	-0.0196	-0.0144	-0.0158	-0.0132	-0.0116	-0.0129	-0.0115	-0.0097	-0.0088	-0.0086	-0.0053	-0.0094	-0.0073	-0.0042	-0.0055	-0.0079	-0.0051	-0.0051	-0.0052	-0.0008	-0.0029	-0.0009	-0.0067	0.0001	-0.0027	-0.001	0.0012	-0.0017	-0.0001	0.0008	-0.0004	0.0029	0.0018	0.0017	0.0038	0.0037	-0.0002	0.0046	0.0042	0.0036	0.0032	0.0055	0.0053	0.0079	0.0039	0.0059	0.0034
LN-308	LN308_CA008_VORT_Cell_61	NULL	-0.0156	-0.0136	-0.0137	-0.006	-0.0124	-0.0075	-0.0091	-0.0053	-0.0085	-0.0042	-0.0061	-0.0019	-0.0076	-0.0073	-0.0013	-0.0028	-0.0041	-0.009	-0.0065	-0.0082	0	-0.0045	0.0016	0.0008	-0.0037	-0.0011	-0.0047	-0.0046	-0.0024	-0.0027	0.0043	-0.001	0.0039	0.0014	-0.0011	-0.0009	0.0031	-0.0034	0.0015	0.0061	0.0065	0.0008	0.0079	0.0003	0.0086	0.0071	0
LN-308	LN308_CA008_VORT_Cell_63	NULL	0.0022	0.0036	0.0014	0.0025	0.0054	0.0049	0.0044	0.0013	0.0045	0.0025	0.0032	0.0056	0.0055	0.0021	0.0018	0.0034	0.0016	-0.001	-0.0015	0.0046	0.0039	0.0044	0.0034	0.0014	0.0054	0.002	-0.0026	0.002	0.0028	0.0021	0.002	-0.0003	0.0024	0.0006	-0.002	0.0004	-0.0021	0.0017	-0.0026	-0.0037	-0.0035	-0.0029	-0.0032	-0.0021	-0.0046	-0.0036	-0.006
LN-308	LN308_CA008_VORT_Cell_67	NULL	-0.006	-0.0041	-0.0033	-0.0044	-0.0053	-0.0054	-0.006	-0.0054	-0.0043	-0.004	-0.0034	-0.0018	-0.003	-0.0037	-0.0003	0.0007	-0.0016	-0.0039	-0.0019	-0.0023	-0.0007	0.0005	0.0003	-0.0001	0.0005	-0.0001	-0.0013	-0.0019	-0.0021	0	-0.0004	0.0032	0.0025	-0.0008	0.0009	0.0023	0.0014	0.0011	0.0028	0.0021	-0.0001	-0.0006	0.0009	0.0012	-0.0022	0.0017	0.0003
LN-308	LN308_CA008_VORT_Cell_69	NULL	-0.025	-0.0226	-0.0203	-0.0199	-0.0202	-0.0207	-0.016	-0.0169	-0.0167	-0.0165	-0.0126	-0.011	-0.0161	-0.0135	-0.0131	-0.0116	-0.0112	-0.0131	-0.0125	-0.0107	-0.0091	-0.0085	-0.0068	-0.0031	-0.0026	-0.0034	-0.005	-0.0043	-0.0043	-0.0057	-0.0043	0.0003	-0.0023	-0.0009	-0.0016	-0.0043	0.0015	0.0015	0.0019	0.001	0.0001	0.0046	0.0012	-0.0038	0.0066	0.0239	0.0282
LN-308	LN308_CA008_VORT_Cell_71	NULL	-0.0153	-0.0136	-0.0128	-0.0109	-0.0095	-0.0063	-0.0109	-0.008	-0.0091	-0.0091	-0.0069	-0.0088	-0.0067	-0.0095	-0.0023	-0.0055	-0.0026	-0.0047	0.0009	-0.0018	-0.0009	-0.0012	-0.0024	-0.0067	-0.0011	-0.0041	0.0015	0.0015	-0.0015	-0.0005	-0.0026	0.0023	0.0028	0.0017	0.0055	0.0066	-0.0002	0.0025	0.0011	0.0062	0.0059	0.0035	0.0023	0.003	0.0005	0.0075	0.0039
LN-308	LN308_CA008_VORT_Cell_75	NULL	0.0043	0.0022	0.0026	0.0008	0.0029	0.0028	0.0004	0.0013	-0.0006	-0.0003	-0.0017	-0.0032	-0.0017	-0.0004	-0.0022	0.0004	-0.001	-0.0042	-0.0021	-0.0026	-0.0019	-0.0008	-0.0028	-0.0022	-0.0024	-0.0031	-0.0015	-0.0014	-0.0024	0.0001	-0.0006	0.002	-0.0003	0.0013	0.0011	0.0012	0.0015	-0.0001	0.0019	0.0013	0.0004	0.0005	-0.0011	0	-0.0019	0.0012	0.0014
LN-308	LN308_CA008_VORT_Cell_76	NULL	-0.0063	-0.0063	-0.0065	-0.0084	-0.006	-0.0069	-0.0065	-0.0048	-0.0045	-0.0071	-0.0051	-0.0063	-0.0046	-0.0034	-0.0011	-0.0037	-0.0022	-0.0022	-0.0045	-0.002	-0.0017	-0.0039	-0.0013	0.0016	-0.0003	-0.0032	-0.0029	-0.0011	-0.0011	-0.0001	0.0003	0.0001	0.0017	-0.0006	-0.0006	0.002	0.0004	0.0009	0.0018	0.0032	0.0021	-0.0012	-0.0006	-0.0005	-0.0011	0.001	0.0041
LN-308	LN308_CA008_VORT_Cell_85	NULL	-0.0231	-0.021	-0.0172	-0.0171	-0.0135	-0.0138	-0.0207	-0.011	-0.0121	-0.011	-0.0072	-0.0077	-0.0071	-0.0108	-0.007	-0.0023	0.0005	-0.0067	0.0004	-0.0004	-0.0038	-0.0016	-0.0087	-0.0049	-0.0039	-0.0076	-0.0016	-0.005	-0.0055	-0.0002	0.0003	-0.0035	-0.0001	-0.0037	0.0001	0.0026	-0.0048	-0.0041	0.0018	0.0053	0.0047	-0.0026	0.0102	0.0052	0.0102	0.0063	0.0108
LN-308	LN308_CA008_VORT_Cell_95	NULL	-0.0088	-0.0098	-0.0098	-0.0074	-0.0082	-0.0051	-0.0061	-0.0076	-0.0062	-0.0086	-0.0061	-0.0069	-0.0082	-0.0061	-0.0046	-0.006	-0.0014	-0.0085	-0.0053	-0.0022	-0.0008	0.0001	-0.0003	0.0016	0.0032	-0.0048	-0.0017	-0.0006	-0.0009	-0.001	0.0024	0.0004	0.0012	0.0021	-0.0003	0.0076	0.0023	0.0021	0.004	0.0049	0.0018	0.0035	0.0038	0.0036	0.0038	0.0018	-0.0001
P024.C	F024_CA010_VORT_Cell_10	VORT_1_or_2_peaks	-0.0049	-0.0036	-0.0036	-0.0036	-0.0032	-0.0027	-0.0029	-0.0024	-0.0029	-0.0032	-0.0031	-0.0023	-0.0023	-0.0026	-0.0029	-0.0017	-0.0013	-0.0008	-0.0012	-0.0017	-0.0009	-0.001	-0.0004	-0.001	-0.0001	-0.0006	0.0001	-0.0002	0.0003	0.0008	-0.0002	-0.0007	0.0003	0	0.0001	0.0005	0.0011	0.0014	0.002	0.0021	0.0016	0.002	0.0014	0.0018	0.0011	0.0015	0.0038
P024.C	F024_CA010_VORT_Cell_100	VORT_1_or_2_peaks	0.0229	0.0282	0.0291	0.0285	0.0277	0.0238	0.0196	0.0134	0.013	0.0078	0.0018	-0.0035	-0.0051	-0.0078	-0.0068	-0.0102	-0.0127	-0.0168	-0.0196	-0.0183	-0.0169	-0.0195	-0.0201	-0.0235	-0.0241	-0.0223	-0.0184	-0.0167	-0.0166	-0.0162	-0.0172	-0.0151	-0.015	-0.0146	-0.0151	-0.017	-0.0113	-0.0113	-0.0114	-0.0099	-0.0103	-0.015	-0.0146	-0.0191	-0.0195	-0.0178	-0.0101
P024.C	F024_CA010_VORT_Cell_105	VORT_1_or_2_peaks	-0.0034	0.0023	0.0033	0	-0.0007	-0.0008	-0.0028	-0.0016	-0.0031	-0.0046	-0.0038	-0.0048	-0.0042	-0.0038	-0.0032	-0.0019	-0.0005	0.0003	0.0024	0.0033	0.0025	0.0011	0.0002	-0.0006	-0.0011	-0.002	-0.0015	-0.002	-0.0018	-0.0007	-0.0008	-0.001	-0.0007	-0.0001	-0.0016	-0.0016	-0.0005	-0.0008	0.0003	0.0008	0.0003	0.0011	0.0007	0.0006	0.0003	0.0001	0.0016
P024.C	F024_CA010_VORT_Cell_106	VORT_1_or_2_peaks	-0.0029	-0.0023	-0.0023	-0.0015	-0.0019	-0.002	-0.0031	-0.0033	-0.0028	-0.003	-0.0031	-0.0033	-0.0017	0.0002	0.0006	0.0004	0.0006	0.0003	0.0005	-0.0003	-0.0007	-0.0001	-0.0013	-0.0011	-0.0009	-0.0008	0.0023	0.0017	0.0018	0.0022	0.0028	0.0033	0.0027	0.0016	0.0013	0.0017	0.0013	0.0009	0.0013	-0.0007	0.002	0.0021	0.0008	0.0011	-0.0001	-0.0002	-0.0006
P024.C	F024_CA010_VORT_Cell_111	VORT_1_or_2_peaks	-0.0021	-0.0005	-0.0012	-0.0011	-0.0009	0.0009	0.001	0.001	-0.0002	-0.0026	-0.0016	-0.0021	-0.001	-0.0024	-0.0027	-0.0016	-0.0017	-0.0011	-0.0009	0.0001	-0.0017	-0.0028	0.0004	-0.0002	-0.0001	-0.0001	0.0019	0.0021	0.0012	0.0006	-0.0008	0.0007	0.0003	-0.0002	-0.0007	-0.0004	-0.0002	-0.0005	-0.0007	0.001	-0.0003	0.0002	0.0008	0.0019	0.0023	0.0026	0.0028
P024.C	F024_CA010_VORT_Cell_131	VORT_1_or_2_peaks	-0.0064	-0.0044	-0.0052	-0.0058	-0.006	-0.0062	-0.0068	-0.0061	-0.0075	-0.0082	-0.0076	-0.008	-0.0075	-0.0071	-0.0076	-0.0063	-0.005	-0.0047	-0.0045	-0.0033	-0.0031	-0.0036	-0.0037	-0.0031	-0.0026	-0.0048	-0.0039	-0.004	-0.0025	0.0001	0.0013	0.0028	0.003	0.0017	0.0015	0.0018	0.0019	0.0013	0.0021	0.0013	0.0022	0.0022	0.0019	0.0026	0.0018	0.0032	0.0042
P024.C	F024_CA010_VORT_Cell_139	VORT_1_or_2_peaks	0.051	0.0465	0.0426	0.0393	0.0363	0.0328	0.0285	0.026	0.0206	0.0158	0.0124	0.0101	0.0081	0.0081	0.0038	0.0011	-0.0026	-0.0058	-0.0086	-0.0109	-0.0105	-0.0119	-0.0118	-0.0126	-0.0124	-0.0123	-0.0124	-0.0127	-0.0131	-0.0124	-0.0142	-0.0133	-0.0139	-0.0151	-0.0137	-0.0142	-0.0142	-0.0122	-0.0114	-0.009	-0.0076	-0.0081	-0.0084	-0.0072	-0.0072	-0.0043	-0.0028
P024.C	F024_CA010_VORT_Cell_147	VORT_1_or_2_peaks	-0.0044	-0.0025	-0.0011	-0.0003	0.0008	-0.0001	0.0013	0.0014	0.001	0.0017	0.0022	0.0026	0.0023	0.0015	0.0016	0.0015	-0.0008	0.001	0.0003	0.0003	-0.0008	-0.0019	-0.0025	-0.0026	-0.0026	-0.0043	-0.0042	-0.0039	-0.0033	-0.0027	-0.0021	-0.0014	0.0011	0.0013	0.0004	0.0006	-0.0004	-0.0005	-0.0008	-0.0007	-0.0007	-0.0008	-0.0014	-0.0021	-0.0026	-0.0003	-0.0001
P024.C	F024_CA010_VORT_Cell_32	VORT_1_or_2_peaks	-0.002	-0.0024	-0.001	-0.0018	-0.0023	-0.0021	-0.0021	-0.0024	-0.0018	-0.0015	-0.0002	0.0009	0.0002	-0.0006	-0.001	-0.0028	-0.0034	-0.0027	-0.0032	-0.0016	-0.0001	-0.0006	-0.002	-0.0008	0.0014	0.0007	-0.0002	-0.0023	0	-0.0003	-0.0006	0.0012	0.0011	0.0028	0.0015	0.0006	0.0008	0	0	0.0004	-0.0009	0.0035	0.0042	0.0032	0.0026	0.0023	0.0022
P024.C	F024_CA010_VORT_Cell_33	VORT_1_or_2_peaks	0.0001	0.0011	0.0022	0.0018	0.0007	0.0008	0.0005	0.0012	0.0018	0.0006	0.0012	-0.0004	0.0002	0.0006	0.0005	-0.0003	-0.0001	0.0009	0.0003	0	-0.0004	-0.0013	-0.0003	0.0004	0.0001	0.0007	0.0012	0.0008	0.001	0.0012	0.0016	0.0002	0.0009	0.0001	0.0005	0.0012	-0.0002	-0.0004	-0.0002	0.0004	0.0003	-0.0005	-0.0001	-0.0003	-0.0009	-0.0011	-0.001
P024.C	F024_CA010_VORT_Cell_57	VORT_1_or_2_peaks	-0.0032	-0.0016	-0.0018	-0.0018	-0.0018	-0.002	-0.0015	-0.0008	-0.0009	-0.0018	-0.0015	-0.0007	-0.001	-0.0013	-0.0011	-0.0011	-0.0014	-0.0009	0.0004	-0.0004	-0.001	-0.0006	-0.002	-0.0004	-0.0002	0	0.0001	-0.0003	-0.0003	0.0012	0.0005	-0.0004	0.0014	0	0.0014	0.0026	0.0027	0.0029	0.0017	0.0012	0.0012	0.0006	0.0007	-0.0001	-0.0001	-0.0011	0
P024.C	F024_CA010_VORT_Cell_69	VORT_1_or_2_peaks	-0.0094	-0.0071	-0.0069	-0.0065	-0.0063	-0.0063	-0.0068	-0.0077	-0.0087	-0.0081	-0.0095	-0.0075	-0.0078	-0.0086	-0.0083	-0.0071	-0.0086	-0.0069	-0.0067	-0.0064	-0.0042	-0.005	-0.0043	-0.0034	-0.0042	-0.0036	-0.0027	-0.0022	-0.0009	-0.0016	-0.0015	-0.0032	-0.0017	-0.0023	-0.0021	-0.0014	0.0003	0.0018	0.001	0.0033	0.0034	0.0044	0.0058	0.0055	0.0095	0.0202	0.0202
P024.C	F024_CA010_VORT_Cell_7	VORT_1_or_2_peaks	-0.0018	-0.0006	-0.0008	-0.0009	0.0007	0.0002	0.0009	0.0023	0.0009	0.0005	0.001	0.0002	-0.0008	-0.0012	-0.0008	-0.0002	-0.0005	-0.0011	-0.0019	-0.0021	0.0002	0.0002	-0.0005	-0.0013	0.0003	0.0009	0	0.0001	0.0015	0.0018	0.0019	0.0019	0.0025	0.0019	0.001	0.0036	0.0042	0.0029	0.0035	0.0011	0.0017	0.0009	-0.0006	-0.0004	-0.0009	-0.0004	-0.0013
P024.C	F024_CA010_VORT_Cell_81	VORT_1_or_2_peaks	-0.0022	0.0002	0	-0.0012	-0.0014	-0.0025	-0.0013	-0.0008	0.0009	-0.0016	-0.0001	-0.0026	-0.0022	-0.0025	-0.0027	-0.0013	-0.0023	-0.003	-0.0017	-0.0009	-0.0007	-0.0026	-0.0013	-0.0027	-0.0006	-0.0011	0.0004	-0.0004	-0.0002	0.002	0.0013	0.0012	-0.0009	0.0018	0.0004	-0.0006	0.0031	0.002	0.002	0.002	0.0001	0	0.0009	0.0004	0.0018	0.0008	0.0014
P024.C	F024_CA010_VORT_Cell_92	VORT_1_or_2_peaks	-0.0021	-0.0022	-0.0019	-0.0035	-0.0021	-0.0038	-0.0033	-0.0011	-0.002	-0.0037	-0.0048	-0.0034	-0.0035	-0.0037	-0.0038	-0.0033	-0.0035	-0.0035	-0.0022	-0.0016	-0.0009	-0.0004	0.0009	0.0013	0.0018	0.0009	0.002	0.0026	0.0043	0.0056	0.0045	0.0029	0.004	0.0028	0.002	0.0024	0.0023	0.0023	0.0028	0.0007	0	-0.0008	-0.0001	-0.0015	-0.002	-0.0032	-0.0018
P024.C	F024_CA010_VORT_Cell_93	VORT_1_or_2_peaks	-0.0031	0.001	0.0019	0.0038	0.0016	0.0052	0.003	0.0014	0.0018	-0.0008	-0.0015	-0.0043	-0.003	-0.0043	-0.0063	-0.0035	-0.0034	-0.0016	0.0003	0.001	0.0032	0.0006	0.0008	-0.0006	-0.0011	-0.0005	-0.0008	-0.0014	-0.003	0.0008	-0.003	-0.0025	0.0015	0.0013	-0.0013	0.0042	0.0035	0.0021	0.002	0.0011	0.0002	0.0004	0.0026	0.0004	-0.0027	-0.0012	-0.0012
P024.C	F024_CA011_VORT_Cell_38	VORT_1_or_2_peaks	-0.0144	-0.0136	-0.0126	-0.014	-0.0128	-0.0072	-0.0025	-0.0048	-0.004	-0.0049	-0.0059	0.0041	0.01	0.0049	0.0009	-0.0009	0.0021	-0.006	-0.0054	-0.0078	-0.0074	-0.0054	-0.005	-0.0039	-0.0068	-0.0063	-0.0069	-0.0048	-0.0034	-0.0028	0.0041	0.0074	0.002	0.0014	-0.0031	-0.0015	0.0009	-0.0011	0.0004	-0.0021	0.0014	0.0024	0.0008	0.0017	0.0145	0.0077	0.0016
P024.C	F024_CA011_VORT_Cell_43	VORT_1_or_2_peaks	-0.0085	-0.0085	-0.0085	-0.0084	-0.0077	-0.0078	-0.0074	-0.0075	-0.008	-0.0057	-0.0076	-0.0069	-0.0066	-0.0061	-0.0064	-0.0057	-0.006	-0.0039	-0.0016	-0.0017	-0.0015	-0.0026	-0.0024	-0.0029	-0.0019	-0.0014	-0.0021	-0.0033	-0.0018	-0.003	-0.0025	-0.0017	-0.0015	-0.0013	-0.0019	-0.0008	-0.0008	-0.0006	-0.0001	-0.0002	-0.0003	0.0013	0.0007	0.0004	0.0024	0.0037	0.0041
P024.C	F024_CA012_VORT_Cell_23	VORT_1_or_2_peaks	-0.0105	-0.01	-0.0138	-0.0135	-0.0169	-0.0094	-0.0077	-0.0057	-0.0057	-0.0086	-0.007	-0.0065	-0.005	-0.0033	-0.0012	-0.0059	-0.0021	-0.0032	-0.0016	0.0007	0.0025	0.0088	0.0081	0.0036	0.0019	0.003	0.0053	0.0041	0.0062	0.0022	0.0022	-0.0006	0.0006	0.0047	0.0005	-0.0011	0.0044	-0.0001	0.002	-0.0013	-0.0045	-0.0047	-0.0031	-0.0019	-0.0012	-0.001	0.0013
P024.C	F024_CA012_VORT_Cell_68	VORT_1_or_2_peaks	-0.0047	-0.0048	-0.0032	-0.0035	-0.0035	-0.003	0.0012	0.0006	0.0007	-0.0028	-0.0024	0.0014	0.0015	0.0028	0.0049	0.004	0.0065	0.0036	0.003	0.0009	-0.0005	0.0012	-0.0011	-0.0013	-0.0027	-0.001	0.0009	-0.0015	0.0023	0.0023	-0.0001	-0.0097	-0.0044	-0.0014	-0.0029	0	-0.0043	-0.004	-0.0017	-0.0068	-0.0041	-0.0053	-0.0081	-0.0081	-0.0083	-0.0077	-0.0054
P024.C	F024_CA017_VORT_Cell_102	VORT_1_or_2_peaks	-0.0191	-0.0172	-0.0102	-0.0128	-0.0094	-0.0139	-0.0114	-0.0108	-0.0113	-0.0079	-0.0056	-0.0062	-0.0089	-0.008	-0.0075	-0.0072	-0.0053	-0.0038	-0.0017	-0.0047	-0.0063	-0.0055	-0.004	-0.0036	-0.0037	-0.0039	-0.0038	-0.0028	-0.001	0.0006	0.0013	0.0003	-0.0006	0.0023	0.0005	-0.0012	-0.0003	0.0008	0.0057	0.0082	0.0074	0.0076	0.0047	0.0069	0.0085	0.0075	0.0068
P024.C	F024_CA017_VORT_Cell_39	VORT_1_or_2_peaks	0.0732	0.0851	0.0836	0.0741	0.0678	0.0543	0.0425	0.0309	0.0223	0.0148	0.0091	0.004	-0.0003	-0.0045	-0.0067	-0.0075	-0.0094	-0.0113	-0.0113	-0.0126	-0.0129	-0.0121	-0.0123	-0.0123	-0.0132	-0.0136	-0.0134	-0.011	-0.0109	-0.0127	-0.0125	-0.0117	-0.012	-0.0116	-0.0124	-0.0124	-0.0125	-0.0105	-0.0115	-0.0114	-0.0118	-0.0111	-0.0114	-0.0108	-0.0107	-0.0109	-0.0113
P024.C	F024_CA017_VORT_Cell_40	VORT_1_or_2_peaks	0.025	0.0278	0.0236	0.0175	0.0147	0.0167	0.01	0.0064	0.0054	0.0023	0.0017	0.0005	-0.0014	-0.0008	-0.0019	-0.0024	-0.0018	-0.0038	-0.0025	-0.0054	-0.0034	-0.0067	-0.0061	-0.0091	-0.0108	-0.01	-0.0103	-0.01	-0.0106	-0.0059	-0.0033	-0.0029	-0.003	-0.0022	-0.0019	-0.0008	-0.0033	-0.0044	-0.0043	-0.0058	-0.0067	-0.0054	-0.0036	-0.0022	-0.0046	-0.0019	-0.0004
P024.C	F024_CA017_VORT_Cell_52	VORT_1_or_2_peaks	-0.0163	-0.0145	-0.0139	-0.0142	-0.0138	-0.0148	-0.0136	-0.0141	-0.0136	-0.0139	-0.0133	-0.0126	-0.0123	-0.012	-0.0112	-0.0098	-0.008	-0.0091	-0.0063	-0.0034	-0.0015	0.0018	0.0018	0.002	0.0029	0.0029	0.0005	-0.0005	-0.0016	-0.0019	-0.0023	-0.002	0.0025	0.0082	0.0154	0.0295	0.0679	0.0854	0.065	0.0411	0.0213	0.0066	-0.0029	-0.0081	-0.0101	-0.0107	-0.0102
P024.C	F024_CA017_VORT_Cell_55	VORT_1_or_2_peaks	-0.002	-0.0028	-0.0026	-0.0032	-0.0002	-0.0011	-0.0004	-0.0004	0.0007	-0.0005	0.0015	0.0011	0.0004	-0.0002	-0.0021	0.0007	0.0008	0.0026	0.0012	0.0014	0.0033	0.0032	0.0046	0.0054	0.0022	0.0035	0.0016	0.001	0.0002	-0.0006	-0.0004	0.0017	0.0001	-0.0006	0	-0.0023	-0.0021	-0.0015	-0.001	0.0003	-0.002	-0.0015	-0.0017	-0.0013	-0.0004	-0.0004	0.0006
P024.C	F024_CA017_VORT_Cell_56	VORT_1_or_2_peaks	-0.0142	-0.0069	0.0001	-0.0046	-0.0042	-0.005	-0.0088	-0.0121	-0.0169	-0.0142	-0.0177	-0.0184	-0.0201	-0.0182	-0.0171	-0.0204	-0.0173	-0.0096	0.0026	0.0091	0.0178	0.0129	0.0087	0.0054	0.0041	0.0056	0.007	0.0028	0.0056	0.0018	0.0028	0.0026	0.0014	0.0091	0.0103	0.0129	0.0073	0.0069	0.0021	0.0015	0.0007	0.0059	0.005	0.0041	0.0062	0.0028	0.005
P024.C	F024_CA017_VORT_Cell_65	VORT_1_or_2_peaks	0.0134	0.0153	0.0167	0.0139	0.0153	0.0124	0.0117	0.0095	0.0081	0.0051	0.0054	0.0051	0.0024	-0.0002	0.0002	-0.0009	-0.0035	-0.0021	-0.0015	-0.0004	0.0034	0.0042	0.0039	0.0047	0.0063	0.0055	0.0083	0.0106	0.0116	0.0077	0.0068	0.0014	0.0005	0.0046	0.005	0.0014	0.0007	-0.0015	-0.0037	-0.0047	-0.0067	-0.0086	-0.0066	-0.0043	-0.0046	-0.0051	-0.0057
P024.C	F024_CA017_VORT_Cell_75	VORT_1_or_2_peaks	0.0191	0.0202	0.018	0.0133	0.01	0.0066	0.0062	0.0064	0.0021	-0.0011	-0.0018	-0.0025	-0.0041	-0.0032	-0.0032	-0.005	-0.0044	-0.0046	-0.0044	-0.0065	-0.0064	-0.0048	-0.0049	-0.0053	-0.0055	-0.0051	-0.0046	-0.0036	-0.0029	-0.0037	-0.0035	-0.0026	0.0014	-0.0035	-0.0032	-0.0043	-0.0062	-0.0035	-0.0039	-0.0055	-0.004	-0.0059	-0.0045	-0.0054	-0.0051	-0.0032	-0.0041
P024.C	F024_CA017_VORT_Cell_76	VORT_1_or_2_peaks	0.0006	0.0115	0.0125	0.0128	0.0087	0.0045	0.0003	-0.0034	-0.0039	-0.0034	-0.0002	0.0031	0.0024	0.0018	-0.001	-0.0001	-0.0011	-0.0025	-0.003	-0.0042	-0.0046	-0.0039	-0.0039	-0.0047	-0.0037	-0.0038	-0.0042	-0.0054	-0.0022	-0.0028	-0.0048	-0.0054	-0.0035	-0.0016	-0.0012	-0.0019	-0.0027	-0.0018	-0.0007	-0.0043	-0.0027	-0.0009	-0.0021	-0.0023	-0.0014	-0.0034	-0.0032
P024.C	F024_CA017_VORT_Cell_93	VORT_1_or_2_peaks	-0.0114	-0.0108	-0.0107	-0.0097	-0.0052	-0.0066	-0.0065	-0.0068	-0.0067	-0.0069	-0.0058	-0.0022	-0.002	-0.0034	-0.0042	-0.0043	-0.0039	-0.0035	-0.003	-0.0025	-0.0031	0.0014	0.0003	-0.0001	-0.0004	0.0028	0.0026	0.0074	0.0073	0.0088	0.0073	0.009	0.0059	0.006	0.0078	0.0064	0.0037	0.0036	0.0048	0.0036	0.0052	0.0037	0.0037	0.0046	0.0051	0.007	0.0058
P040.C	F040_CA001_VORT_Cell_25	VORT_1_or_2_peaks	-0.0254	-0.016	-0.0212	-0.0267	-0.0147	-0.0186	-0.0252	-0.0172	-0.0129	-0.0132	-0.0075	-0.0157	-0.0039	-0.0099	-0.0153	-0.0052	0.0002	-0.0045	-0.0049	-0.0082	-0.0133	-0.0029	0.0024	-0.0053	0.0005	-0.0003	0.0034	-0.0001	0.0046	-0.0025	0.0063	-0.0026	0.0061	0.0098	0.0052	0.0081	0.0061	0.0051	0.0025	0.0103	0.0009	0.0128	0.0057	0.0117	0.0057	0.0078	0.008
P040.C	F040_CA002_VORT_Cell_10	VORT_1_or_2_peaks	-0.0261	-0.0249	-0.0234	-0.0251	-0.0246	-0.0235	-0.0219	-0.0204	-0.0207	-0.0205	-0.0193	-0.0178	-0.0162	-0.017	-0.0152	-0.0126	-0.0097	-0.0046	-0.0051	-0.0048	-0.0046	-0.0007	-0.0022	-0.0035	-0.0005	-0.0005	0.0015	0.0074	0.0121	0.0141	0.0185	0.0246	0.0286	0.0333	0.0343	0.0344	0.0309	0.0273	0.0188	0.011	0.0045	0.0018	0.0027	-0.0008	0.0007	0.0011	0.0011
P040.C	F040_CA002_VORT_Cell_11	VORT_1_or_2_peaks	-0.0557	-0.0542	-0.0534	-0.0527	-0.0515	-0.0499	-0.0505	-0.0503	-0.0481	-0.0452	-0.0386	-0.0225	-0.0048	0.0047	0.004	0	-0.0061	-0.0113	-0.0138	-0.0136	-0.0098	-0.0042	-0.0075	-0.0074	-0.0062	-0.0039	0.0005	-0.0001	0.0012	0.0013	0.0037	0.0082	0.0096	0.0078	0.0085	0.0106	0.0284	0.0195	0.0065	0.0092	0.0196	0.02	0.0191	0.0157	0.0188	0.015	0.0176
P040.C	F040_CA002_VORT_Cell_79	VORT_1_or_2_peaks	-0.0117	-0.0104	-0.0081	-0.0067	-0.0012	0.0075	0.0231	0.0357	0.0435	0.041	0.0393	0.0359	0.0304	0.0275	0.0212	0.015	0.0102	0.0011	-0.0073	-0.0083	-0.0102	-0.0114	-0.0111	-0.0117	-0.0102	-0.0123	-0.0127	-0.0121	-0.0112	-0.0108	-0.0124	-0.0102	-0.0116	-0.0098	-0.0099	-0.0096	-0.0098	-0.0102	-0.0095	-0.0098	-0.0097	-0.0096	-0.01	-0.008	-0.0074	-0.0062	-0.0058
P040.C	F040_CA002_VORT_Cell_81	VORT_1_or_2_peaks	-0.0198	-0.0137	-0.0061	-0.0041	-0.0066	-0.0063	-0.0107	-0.0131	-0.0153	-0.0195	-0.0217	-0.0216	-0.0209	-0.0236	-0.0242	-0.0243	-0.0243	-0.0217	-0.0216	-0.0219	-0.0193	-0.0151	-0.0145	-0.0113	-0.0081	-0.0059	-0.0064	-0.0047	-0.0061	-0.0071	-0.0107	-0.0067	0.0117	0.022	0.0218	0.0203	0.0162	0.0065	-0.0008	0.0014	0.0102	0.0092	0.006	0.0056	-0.0001	-0.0041	0.001
P040.C	F040_CA002_VORT_Cell_86	VORT_1_or_2_peaks	-0.0176	-0.0134	-0.0139	-0.0122	-0.0132	-0.0124	-0.0134	-0.0113	-0.012	-0.0119	-0.0086	-0.0106	-0.0065	-0.0055	-0.0026	-0.0043	0.0015	-0.0024	-0.0052	-0.0021	-0.0043	-0.0025	-0.002	-0.0006	0.0038	0.0001	0.0027	0.0008	0.0051	0.0021	0.0038	0.0019	0.007	0.0084	0.0089	0.0069	0.0092	0.0032	0.0045	0.005	0.0017	0.0041	0.0087	0.002	0.004	0.0069	0.0071
P040.C	F040_CA003_VORT_Cell_112	VORT_1_or_2_peaks	-0.0201	-0.0201	-0.0194	-0.0235	-0.0124	-0.014	0.0049	0.0266	0.065	0.1077	0.1152	0.1234	0.1359	0.137	0.1286	0.1301	0.134	0.1211	0.1074	0.0903	0.0701	0.0533	0.0196	0.0005	-0.0294	-0.0609	-0.0641	-0.0726	-0.0756	-0.0766	-0.0756	-0.0742	-0.0735	-0.0785	-0.0828	-0.0758	-0.0779	-0.0732	-0.0676	-0.065	-0.0608	-0.0395	0.0257	0.098	0.1077	0.0853	0.0745
P040.C	F040_CA003_VORT_Cell_29	VORT_1_or_2_peaks	-0.0082	-0.0073	-0.0075	-0.0068	-0.0077	-0.006	-0.0062	-0.0058	-0.0064	-0.0064	-0.0071	-0.0051	-0.0049	-0.0044	-0.0044	-0.0041	-0.0029	-0.0035	-0.004	-0.0036	-0.0027	-0.0028	-0.0032	-0.0024	-0.0019	-0.0008	-0.001	-0.0009	-0.0012	-0.0007	-0.0008	-0.0003	0.0007	0.0011	0.0005	0.0022	0.001	0.0013	0.0007	0.0011	0.0025	0.002	0.0027	0.0013	0.0015	0.0021	0.0025
P040.C	F040_CA003_VORT_Cell_59	VORT_1_or_2_peaks	-0.0404	-0.0395	-0.0382	-0.0374	-0.0339	-0.0356	-0.0326	-0.0314	-0.0308	-0.0297	-0.0296	-0.0275	-0.0279	-0.0249	-0.0216	-0.0194	-0.0172	-0.015	-0.0125	-0.0096	-0.0039	0.0124	0.0476	0.0791	0.0823	0.0771	0.0754	0.0714	0.0637	0.0566	0.0452	0.0391	0.0311	0.0186	0.0081	-0.002	-0.0065	-0.0081	-0.0094	-0.0118	-0.011	-0.0117	-0.0116	-0.0094	-0.0089	-0.0083	-0.0056
P040.C	F040_CA003_VORT_Cell_9	VORT_1_or_2_peaks	-0.0096	-0.007	-0.0088	-0.0114	-0.0087	-0.0077	-0.0074	-0.0069	-0.0083	-0.0088	-0.0089	-0.007	-0.0064	-0.0064	-0.0046	-0.0018	-0.0024	0.0017	-0.0001	0.001	0.0078	0.0062	0.0059	0.0042	0.0052	0.006	0.0039	0.0032	0.0048	0.0046	0.0038	0.0035	0.0025	0.0023	-0.0003	0.0001	-0.0007	-0.001	0.0002	-0.0012	-0.0028	-0.0009	-0.0013	-0.0014	-0.0009	-0.002	0.0003
P040.C	F040_CA006_VORT_Cell_22	VORT_1_or_2_peaks	-0.0147	-0.0112	-0.0108	-0.0083	-0.0099	-0.0091	-0.0098	-0.0074	-0.0093	-0.009	-0.0085	-0.0069	-0.0073	-0.0071	-0.0058	-0.0044	-0.0035	-0.0056	-0.0033	-0.0024	-0.0017	-0.0012	-0.0017	0	-0.0018	-0.0008	0.0002	-0.0011	0.0018	0.0011	0.0029	0.0001	0.0001	0.0008	0.0027	0.003	0.0029	0.0033	0.002	0.0031	0.0032	0.0028	0.0043	0.006	0.0051	0.0065	0.0062
P040.C	F040_CA006_VORT_Cell_38	VORT_1_or_2_peaks	-0.0018	-0.0019	-0.003	-0.0022	-0.0032	-0.0048	-0.0059	-0.0033	-0.0015	-0.0004	-0.0009	-0.003	-0.001	-0.0008	-0.0002	0.0007	0.0012	-0.0007	0.0003	-0.0002	0.0004	0.0002	0.001	0.0013	0.0014	0	-0.0002	-0.0012	-0.001	0.0015	0.0009	-0.0006	0	0	0.0021	0.0032	0.0009	0.0008	-0.0001	-0.001	-0.0012	-0.0009	0.0001	-0.0002	0.001	0.002	0.0019
P040.C	F040_CA006_VORT_Cell_62	VORT_1_or_2_peaks	-0.0082	-0.0084	-0.0079	-0.0074	-0.0078	-0.0074	-0.0071	-0.0064	-0.0067	-0.0058	-0.0051	-0.0056	-0.0049	-0.0044	-0.0039	-0.0054	-0.0044	-0.0027	-0.0032	-0.0019	-0.0022	-0.0022	-0.0021	-0.0004	-0.0004	0	0.0003	0	0.0007	0.0016	0.0009	0.0011	0.0018	0.0016	0.0018	0.002	0.0029	0.0031	0.0031	0.0033	0.0031	0.0029	0.003	0.0016	0.0031	0.0029	0.003
P040.C	F040_CA006_VORT_Cell_7	VORT_1_or_2_peaks	-0.0147	-0.0137	-0.0153	-0.0132	-0.0122	-0.0137	-0.0129	-0.0121	-0.0107	-0.0111	-0.008	-0.0081	-0.0094	-0.0084	-0.0039	-0.0073	-0.0059	-0.0065	-0.0076	-0.0053	-0.0064	-0.0045	-0.0039	-0.0029	-0.004	-0.003	-0.0024	-0.0023	-0.0017	-0.0003	-0.0004	0.0002	0.0021	0.0039	0.0034	0.0023	0.0043	0.0057	0.0053	0.0068	0.0058	0.0056	0.0063	0.0072	0.0102	0.0094	0.0059
P040.C	F040_CA006_VORT_Cell_71	VORT_1_or_2_peaks	-0.0165	-0.0172	-0.015	-0.0158	-0.0146	-0.0156	-0.0154	-0.0136	-0.0126	-0.0124	-0.0114	-0.0091	-0.0087	-0.0099	-0.0095	-0.01	-0.0091	-0.0073	-0.0061	-0.0056	-0.004	-0.0022	-0.0008	0.0002	0.0007	0.0024	0.0041	0.0018	0.0006	0.0002	-0.0001	0.0034	0.003	0.0041	0.0044	0.0034	0.0039	0.0061	0.0045	0.0061	0.0026	0.0052	0.0065	0.0059	0.0073	0.0071	0.0092
P040.C	F040_CA006_VORT_Cell_77	VORT_1_or_2_peaks	-0.011	-0.0118	-0.0116	-0.0095	-0.0109	-0.0089	-0.0097	-0.0089	-0.0095	-0.0084	-0.0085	-0.0086	-0.0049	-0.0054	-0.0049	-0.0056	-0.0055	-0.0044	-0.0043	-0.0039	-0.004	-0.0019	-0.0028	-0.0034	-0.0066	-0.002	-0.0009	-0.0023	-0.0039	-0.0008	-0.0011	0.0035	0.0029	0.0054	0.0013	0.0043	0.0024	-0.0001	0.0041	0.0029	0.0027	0.0048	0.0053	0.0064	0.0067	0.0059	0.0076
P040.C	F040_CA006_VORT_Cell_85	VORT_1_or_2_peaks	-0.003	-0.0038	-0.0028	-0.0003	-0.0009	0.0002	-0.0027	-0.0019	-0.0025	-0.0044	-0.0005	0.0001	-0.0007	0.0005	0.0016	-0.0006	-0.0003	0.0022	0.0015	0.0009	0.0035	0.0038	0.0042	0.0025	0.0037	0.0047	0.003	0.0041	0.0035	0.0011	0.0008	-0.0006	0.0024	-0.0012	0.001	0.0024	0.0069	0.0049	0.0042	-0.0013	0.0004	-0.0007	-0.0005	-0.0012	-0.001	-0.0001	-0.0035
P040.C	F040_CA006_VORT_Cell_96	VORT_1_or_2_peaks	0.0385	0.0441	0.0423	0.0342	0.0309	0.0286	0.0232	0.0205	0.0184	0.0129	0.0064	0.0062	0.0005	-0.0009	-0.0007	0.0004	-0.0039	-0.0071	-0.007	-0.0086	-0.0066	-0.0091	-0.0103	-0.0053	-0.0087	-0.0096	-0.0107	-0.0072	-0.0079	-0.006	-0.0051	-0.0049	-0.0088	-0.0103	-0.0101	-0.0105	-0.0089	-0.0108	-0.0121	-0.0111	-0.0114	-0.0128	-0.0091	-0.0082	0.0041	0.0069	0.0045
P040.C	F040_CA007_VORT_Cell_28	VORT_1_or_2_peaks	-0.0063	-0.0051	-0.0061	-0.0057	-0.0052	-0.0047	-0.0036	-0.0049	-0.0042	-0.0045	-0.0041	-0.004	-0.0036	-0.0023	-0.001	-0.0012	-0.0001	0.0004	0.0001	-0.0002	0.0009	0.0003	0.0004	-0.0001	0.0006	0.0006	-0.0006	-0.0011	-0.0007	-0.0021	-0.0018	-0.0015	-0.0009	-0.0011	-0.0003	-0.0001	0.0006	0.0018	0.0025	0.0025	0.0038	0.0033	0.0029	0.0026	0.0028	0.0036	0.0043
P040.C	F040_CA007_VORT_Cell_44	VORT_1_or_2_peaks	-0.0061	-0.0031	-0.006	-0.0026	-0.0038	-0.0023	-0.0016	-0.0009	0.0019	-0.0017	-0.0019	-0.0032	-0.0028	-0.0037	-0.0033	-0.0056	-0.004	-0.0041	-0.0004	-0.0046	-0.0001	-0.0037	-0.0029	0.0006	-0.0015	-0.003	-0.0026	-0.0042	0.0009	-0.0013	0	0.0006	-0.0005	0.001	0.0003	0.0032	0.0039	0.0031	-0.0007	-0.0009	0.0003	-0.001	-0.0007	0.0002	0.0007	0.0013	0.0033
P040.C	F040_CA007_VORT_Cell_49	VORT_1_or_2_peaks	-0.0125	-0.0117	-0.0127	-0.0122	-0.0112	-0.0128	-0.0098	-0.0115	-0.01	-0.0066	-0.007	-0.0048	-0.0054	-0.0057	-0.0065	-0.007	-0.0069	-0.0085	-0.0052	-0.004	-0.0008	0.0003	0.0006	0.0013	0.0025	0	-0.0027	-0.0033	-0.0038	-0.0034	-0.0015	0.0009	-0.0005	0.0026	0.0013	0.0009	0.0001	-0.0005	-0.0007	0.0006	0.0024	0.0045	0.0068	0.0075	0.0087	0.008	0.0142
P040.C	F040_CA007_VORT_Cell_50	VORT_1_or_2_peaks	-0.0144	-0.0131	-0.0102	-0.0093	-0.0077	-0.0099	-0.0077	-0.0078	-0.0072	-0.0081	-0.0105	-0.0078	-0.0088	-0.0004	-0.0008	0.0036	0.0062	0.0046	0.002	-0.0006	0.0005	-0.0007	0.0018	0.0006	0.0046	0.0025	0.0004	0.0014	-0.0002	-0.0024	0.0003	-0.0015	-0.0018	-0.0014	-0.0009	-0.0009	-0.0002	0.001	-0.0014	0.0005	-0.0006	-0.0024	-0.0004	0.0007	0.0009	0.0056	0.0034
P040.C	F040_CA007_VORT_Cell_52	VORT_1_or_2_peaks	-0.0063	-0.0067	-0.0075	-0.0072	-0.0079	-0.0083	-0.0077	-0.0084	-0.0078	-0.0075	-0.006	-0.0055	-0.0047	-0.0043	-0.0024	-0.0032	-0.0046	-0.0036	-0.0036	-0.0029	-0.0041	-0.0042	-0.0045	-0.0041	-0.0036	-0.0032	-0.0032	-0.0022	-0.0005	0.0001	0.0008	0.0007	0.0014	0.0022	0.0027	0.0019	0.0015	0.0006	0.0018	0.0003	0.0009	0.0003	0.0009	0.0028	0.004	0.0049	0.0053
P040.C	F040_CA007_VORT_Cell_53	VORT_1_or_2_peaks	-0.011	-0.0103	-0.0107	-0.011	-0.0101	-0.0099	-0.0097	-0.0101	-0.0091	0.0091	0.0181	0.0218	0.0181	0.0134	0.0086	0.0036	-0.0005	-0.003	-0.0036	-0.0054	-0.0063	-0.0056	-0.004	-0.0026	-0.0027	-0.004	-0.0003	0.0005	0.0001	-0.001	0.0003	-0.0003	0.0012	0.001	0.001	-0.0002	-0.0009	-0.0007	-0.0001	-0.0001	0	0.0004	0.0002	0.001	0.001	0.0019	0.0021
P040.C	F040_CA007_VORT_Cell_6	VORT_1_or_2_peaks	0.0169	0.0121	0.0106	0.0084	0.007	0.0005	0.0051	0.0039	0.0046	0.0046	0.0008	0.0123	0.0176	0.0075	0.0086	0.007	0.0037	-0.002	-0.0017	-0.0047	-0.0044	0.0049	-0.0043	-0.0051	-0.0076	-0.0079	-0.0075	-0.0048	-0.0077	-0.0089	-0.0104	-0.0037	-0.0057	0	-0.004	-0.0038	-0.0087	-0.0062	-0.0057	-0.0056	0.0002	0.0004	0.0028	-0.0007	-0.0066	-0.0023	-0.0009
P040.C	F040_CA007_VORT_Cell_67	VORT_1_or_2_peaks	-0.0091	-0.0089	-0.0052	-0.0005	0.003	0.0087	0.0114	0.027	0.0477	0.0634	0.0598	0.0499	0.0402	0.0308	0.0235	0.0058	-0.0053	-0.0151	-0.0208	-0.0215	-0.0238	-0.0247	-0.0255	-0.0262	-0.0261	-0.0255	-0.026	-0.0257	-0.0254	-0.0261	-0.0247	-0.0236	-0.0227	-0.0223	-0.0196	-0.0187	-0.0169	-0.0161	-0.0176	-0.0216	-0.0185	-0.0192	-0.0188	-0.0191	-0.019	-0.0159	-0.0152
P040.C	F040_CA008_VORT_Cell_17	VORT_1_or_2_peaks	-0.0199	-0.0193	-0.0179	-0.0179	-0.0174	-0.0166	-0.0143	-0.0149	-0.015	-0.013	-0.0111	-0.0123	-0.0087	-0.0105	-0.0078	-0.0098	-0.0098	-0.0081	-0.0063	-0.0093	-0.0052	-0.0053	-0.0055	-0.0024	-0.0031	-0.0005	-0.0007	-0.0024	-0.0005	-0.0004	-0.0005	0.0012	0.0007	0.001	0.0018	0.0011	0.004	0.005	0.0053	0.0072	0.0079	0.0072	0.0072	0.008	0.0083	0.0102	0.0094
P040.C	F040_CA008_VORT_Cell_44	VORT_1_or_2_peaks	-0.016	-0.0153	-0.014	-0.016	-0.0127	-0.015	-0.0109	-0.012	-0.0135	-0.011	-0.0051	-0.0095	-0.0079	-0.0084	-0.0073	-0.0047	-0.002	-0.0041	-0.0051	-0.0056	-0.0015	-0.003	-0.0015	-0.0027	-0.0016	-0.0011	-0.0015	-0.001	-0.002	-0.0022	-0.0023	0.003	0.0001	0.0002	0.0036	0.0034	0.003	0.004	0.005	0.0056	0.0091	0.0063	0.0063	0.0105	0.0079	0.0082	0.0081
P040.C	F040_CA008_VORT_Cell_84	VORT_1_or_2_peaks	0.027	0.0224	0.0236	0.0191	0.0194	0.0163	0.0171	0.0088	0.004	0.0054	0.0049	0.0023	0.0046	0.0005	0.0024	-0.0016	-0.0077	-0.006	-0.0036	-0.0071	-0.0093	-0.003	-0.0129	-0.0121	-0.0128	-0.0139	-0.0129	-0.0108	-0.0104	-0.0063	-0.0107	-0.0086	-0.0132	-0.0092	-0.01	-0.0083	-0.0068	-0.0056	-0.0048	-0.007	-0.0003	-0.0029	-0.008	-0.0077	-0.0026	-0.0003	-0.0001
P049.C	F049_CA001_VORT_Cell_16	VORT_1_or_2_peaks	-0.001	0.0023	0.0018	0.0019	0.0037	0.0043	0.0031	0.0004	-0.0012	-0.001	-0.0024	-0.0022	-0.0035	-0.0046	-0.0027	-0.0002	-0.0008	-0.0004	-0.0009	-0.0035	-0.0021	-0.003	-0.0032	-0.0029	-0.0023	-0.0033	-0.0014	0.0404	0.0638	0.0414	0.0263	0.0198	0.0098	0.0016	-0.0029	-0.0056	-0.0082	-0.01	-0.0093	-0.0093	-0.0085	-0.0101	-0.0098	-0.007	-0.0081	-0.0095	-0.0096
P049.C	F049_CA001_VORT_Cell_26	VORT_1_or_2_peaks	0.0087	0.009	0.0086	0.0078	0.0063	0.0058	0.0053	0.0037	0.0031	0.0017	0.0006	0.0001	-0.001	-0.0011	-0.0014	-0.0019	-0.0028	-0.0011	-0.0017	-0.0022	-0.0012	-0.0017	-0.0019	-0.0019	-0.002	-0.0017	-0.0004	-0.0018	-0.0001	0.0006	-0.0006	0.0005	-0.0011	-0.0003	-0.0012	-0.0006	-0.001	-0.0005	-0.0006	0.0006	-0.0007	-0.0004	-0.0009	-0.0003	-0.0012	-0.001	-0.0021
P049.C	F049_CA001_VORT_Cell_45	VORT_1_or_2_peaks	-0.0129	-0.0114	-0.0115	-0.0159	-0.0101	-0.0094	-0.0058	-0.0044	-0.0111	-0.005	-0.0051	-0.004	-0.0036	-0.0054	-0.0021	-0.002	0.0023	-0.0032	-0.0011	-0.0057	-0.0023	-0.0025	-0.0004	-0.0025	-0.0036	-0.0039	-0.0029	-0.0041	0.0088	0.0051	-0.0022	0.0025	-0.0033	0.0025	-0.0002	0.01	0.0016	-0.0017	-0.0008	0.0017	0.0031	0.0025	0.0021	0.0047	0.0144	0.0102	0.0056
P049.C	F049_CA001_VORT_Cell_52	VORT_1_or_2_peaks	-0.0024	-0.0012	0.0008	0.0003	0.0002	-0.002	-0.0012	-0.0022	-0.0017	0.0028	0.0036	0.0008	0.0006	-0.0003	-0.0005	-0.0012	-0.0012	-0.0001	-0.0018	0.0012	-0.0006	-0.0013	-0.0024	-0.0014	-0.0026	0.0003	-0.0003	0	0.0019	0.0004	0.0017	0.0004	0.0001	-0.0001	-0.0014	-0.0011	-0.0017	-0.0024	-0.0019	-0.0019	-0.0005	-0.0001	-0.0004	-0.0008	-0.0002	-0.0004	0.0023
P049.C	F049_CA001_VORT_Cell_69	VORT_1_or_2_peaks	0.0189	0.0168	0.0195	0.0155	0.0112	0.0091	0.0127	0.0098	0.0081	0.0059	0.0037	0.0052	0.0029	0.0017	0.0031	0.0025	0.0039	0.0026	-0.0002	0.0003	-0.0016	-0.002	-0.0025	-0.0033	-0.0032	-0.0035	0.0028	-0.0009	0.0002	0.0021	-0.0013	-0.0013	-0.0034	0.0043	0.0068	0.0013	-0.0031	-0.0032	-0.006	-0.0065	-0.0048	-0.0053	-0.0047	-0.0046	-0.0067	-0.0051	-0.0068
P049.C	F049_CA002_VORT_Cell_13	VORT_1_or_2_peaks	-0.0069	-0.005	-0.0043	0.0001	0.0031	0.0029	-0.0006	-0.0021	-0.0023	-0.0033	-0.007	-0.0047	-0.0053	-0.0057	-0.0096	-0.0069	-0.0047	-0.0094	-0.0079	-0.0057	-0.0058	-0.0073	-0.0075	-0.0073	-0.0032	0.006	0.0126	0.0038	0	0.001	0.0022	-0.0007	0.0008	-0.0011	0.0004	-0.0001	-0.0016	-0.0002	-0.0001	0	-0.0022	0.0022	0.0021	0.0047	0.0034	0.0033	0.0046
P049.C	F049_CA002_VORT_Cell_28	VORT_1_or_2_peaks	-0.0165	-0.014	-0.0096	-0.0022	-0.0009	0.0044	0.0043	0.012	0.0096	0.0135	0.018	0.0105	0.0095	0.0064	0.007	0.0075	0.008	0.0044	0.0015	0.0004	0.0035	-0.0035	0.0005	0.0004	0.0006	0.0004	0.0011	0.0012	-0.007	-0.0012	-0.0047	-0.0061	0.0044	0.0027	-0.0006	-0.0029	-0.0068	-0.0045	-0.0016	-0.003	-0.0018	-0.0071	-0.0052	-0.0056	-0.0065	-0.0067	-0.0096
P049.C	F049_CA002_VORT_Cell_59	VORT_1_or_2_peaks	-0.0129	-0.0121	-0.012	-0.0107	-0.013	-0.0112	-0.0094	-0.0088	-0.0095	-0.0117	-0.0095	-0.0073	-0.0087	-0.0076	-0.0099	-0.0058	-0.0059	-0.0046	-0.0055	-0.0034	-0.0054	-0.0017	-0.0003	-0.0013	-0.0032	-0.0011	-0.0006	0	0	0.0005	0.0039	0.0012	0.0022	0.0022	0.0009	0.003	0.0052	0.0045	0.0058	0.0031	0.0028	0.0048	0.0051	0.0053	0.0043	0.0028	0.0054
P049.C	F049_CA003_VORT_Cell_19	VORT_1_or_2_peaks	-0.0093	0.0011	-0.0039	-0.005	-0.0016	-0.005	-0.0096	-0.0117	-0.0109	-0.0121	-0.0108	-0.0107	-0.0068	-0.0037	0.0016	-0.0065	-0.0028	-0.0071	-0.0091	-0.002	-0.0059	-0.0048	-0.006	-0.0051	-0.0058	-0.0028	-0.0025	0.0014	-0.0004	0.0006	-0.0001	-0.0021	0.0004	-0.0003	-0.0038	0.0006	0.0013	0.0045	0.0052	0.0021	0.0074	0.0056	0.0019	0.0083	0.0099	0.0065	0.0114
P049.C	F049_CA004_VORT_Cell_10	VORT_1_or_2_peaks	-0.0004	-0.0005	-0.0014	-0.0006	-0.0005	0.0016	0.0007	-0.0001	0.0027	0.0021	0.0016	0.003	0.0009	-0.0023	-0.0024	-0.002	-0.0017	-0.0026	-0.0019	-0.0011	-0.0014	-0.0017	-0.0003	-0.0013	-0.0003	0.0006	-0.0003	-0.0007	-0.0007	-0.0004	0.0012	0.0072	0.0032	0.0031	0.002	0.0013	0.0034	0.0036	0.0039	0.0017	0.0028	0.0006	0.0003	0.0035	0.0027	0.0002	-0.0012
P049.C	F049_CA004_VORT_Cell_114	VORT_1_or_2_peaks	0.0015	0.0034	0.0013	0.0028	0.0026	0.0012	0.0032	-0.0003	-0.0004	0.0009	0.001	-0.002	-0.0008	-0.0032	-0.0014	-0.0011	-0.0002	-0.0002	0.0004	0.0011	-0.0011	0.001	0.0004	0.0014	-0.0006	0.0002	-0.0006	-0.0016	-0.0016	-0.0019	-0.0003	-0.0004	-0.0009	-0.0003	-0.0019	-0.0009	0.0005	0.0004	-0.0013	-0.001	-0.0013	0	-0.0025	-0.001	-0.0024	-0.0021	0.0005
P049.C	F049_CA004_VORT_Cell_14	VORT_1_or_2_peaks	0.003	0.0038	0.0027	0.0024	0.0022	0.0021	0.0016	0.0016	0.0037	0.0032	0.0036	0.002	0.0011	-0.0005	0.0008	0.0003	0.0006	0.0006	0.0009	0.0015	0.0012	0.0015	0.0008	0.0012	0.0012	0.0002	-0.0003	-0.0006	-0.0004	-0.0011	-0.0013	-0.0013	-0.0016	-0.0014	-0.0011	-0.0013	0.0003	-0.0018	-0.0015	-0.0014	-0.0022	-0.0026	-0.0022	-0.0017	-0.001	-0.0021	-0.0014
P049.C	F049_CA004_VORT_Cell_141	VORT_1_or_2_peaks	-0.0073	-0.0056	-0.0063	-0.0035	-0.0054	-0.005	-0.005	-0.0041	-0.0047	-0.005	-0.0042	-0.0034	-0.0038	-0.0054	-0.0056	-0.0059	-0.0054	-0.0054	-0.004	-0.004	-0.0026	-0.0045	-0.0047	-0.0067	-0.0051	-0.0027	-0.0023	-0.0002	-0.0033	-0.0022	-0.0013	-0.0013	0	0.0001	-0.0006	-0.0004	0.0009	0.0015	0.0025	0.0001	0.0026	0.0052	0.0034	0.0031	0.0056	0.0035	0.0022
P049.C	F049_CA004_VORT_Cell_142	VORT_1_or_2_peaks	-0.0065	-0.007	-0.0078	-0.0067	-0.0073	-0.0081	-0.0067	-0.0066	-0.0091	-0.0081	-0.0078	-0.008	-0.0051	-0.0025	0.0017	0.0167	0.0114	0.0057	0.0036	0.0026	0.0016	0.0012	0.0002	0.006	0.0194	0.017	0.0127	0.0093	0.0061	0.0038	0.0027	0.0003	0.0002	0.0007	-0.0008	-0.0009	0.0019	0.0029	0.0029	0.0008	-0.0017	-0.0004	0	0.0003	0.0013	-0.0014	-0.0021
P049.C	F049_CA004_VORT_Cell_146	VORT_1_or_2_peaks	0.0021	0.0014	0.0023	-0.0013	-0.0002	0.0009	0.0017	0.0029	0.0008	0.0092	0.008	0.0047	0.0032	0.0029	0.0043	0.0034	0.005	0.0019	-0.0006	-0.0023	-0.0021	0.0029	0.0039	0.0023	0.0029	0.0037	0.0009	0.0001	-0.0021	-0.0037	0.002	0.0008	-0.0023	-0.0005	-0.0013	0.001	0.0024	-0.0005	0.0002	0.0019	0.001	-0.0023	-0.0032	-0.0017	-0.0022	-0.0043	-0.0008
P049.C	F049_CA004_VORT_Cell_148	VORT_1_or_2_peaks	0.0052	0.0047	0.0043	0.0038	0.0033	0.005	0.0037	0.0019	0.001	0.0017	0.0033	0.0042	0.0052	0.0052	0.0035	0.0018	0.0031	0.0045	0.0034	0.0029	0.0022	0.0036	0.0044	0.0011	0.0033	0.0031	0.0003	0.0004	0.001	0.0005	-0.0013	-0.0019	0.0006	0.0002	-0.0033	-0.0035	-0.0021	-0.0036	-0.0022	-0.002	-0.0032	-0.0041	-0.0033	-0.0016	-0.0021	-0.0031	-0.0035
P049.C	F049_CA004_VORT_Cell_15	VORT_1_or_2_peaks	-0.0035	-0.0035	-0.0045	-0.0051	-0.0049	-0.0055	-0.005	-0.0048	-0.0052	-0.0057	-0.0047	-0.0048	-0.005	-0.0042	-0.0057	-0.0042	-0.0043	-0.003	-0.0037	-0.0019	-0.0015	-0.0004	-0.0001	-0.0018	-0.0016	-0.0023	-0.0031	-0.0023	-0.0013	-0.0024	-0.0032	-0.0029	-0.0022	-0.002	-0.0027	0	-0.0004	0.0002	0.0005	0.0002	0.0016	0.0036	0.0039	0.0056	0.0049	0.0026	0.0041
P049.C	F049_CA004_VORT_Cell_159	VORT_1_or_2_peaks	-0.001	0.002	-0.0006	0.0009	0.0004	0.0012	-0.0019	0.0015	-0.0008	-0.0032	-0.0037	0	-0.0018	-0.0023	-0.0003	0.0015	-0.0008	-0.0004	-0.0005	0.0005	0.0016	-0.0014	-0.0016	-0.0003	-0.0007	-0.0002	-0.002	-0.0013	-0.0026	-0.0018	-0.0038	0.0001	-0.0002	0.0038	0.0063	0.0034	0.0013	0.0035	0.0012	0.0007	-0.0006	0.0005	-0.0019	0.0032	0.0001	0.0017	0.0029
P049.C	F049_CA004_VORT_Cell_16	VORT_1_or_2_peaks	0.003	0.0028	0.0022	0.0017	0.0015	0.0015	0.0012	0.0018	-0.0005	0.0009	0.0016	0.0006	0.0002	0.0006	0.0009	0.0002	0.001	0.0007	0.0014	-0.0001	0.0009	0.0004	0.0012	0	-0.0002	0.0003	0	-0.0002	0.001	0.0003	0.0006	-0.0011	-0.0001	-0.0006	0.001	0.0001	0.0008	-0.0006	0.0004	-0.0005	-0.0009	-0.0007	-0.001	-0.0009	-0.0017	-0.0023	-0.0006
P049.C	F049_CA004_VORT_Cell_28	VORT_1_or_2_peaks	-0.0014	0.0001	-0.0011	-0.0019	-0.0015	-0.0012	-0.0015	-0.002	-0.0025	-0.0011	-0.0013	-0.0016	-0.0003	-0.0015	-0.0003	-0.0022	-0.0016	-0.0018	-0.0017	-0.0016	-0.0012	-0.0012	-0.0005	-0.0012	-0.0003	-0.0002	-0.0011	-0.0011	0	-0.0005	0.0002	-0.0007	-0.0008	-0.0007	-0.0002	-0.0001	-0.0002	-0.0008	0.0005	-0.0001	0.0001	0.0008	0.0003	0.0013	0.0017	0.0014	0.0028
P049.C	F049_CA004_VORT_Cell_61	VORT_1_or_2_peaks	-0.0041	-0.0054	-0.0049	-0.0052	-0.004	-0.0041	-0.004	-0.0043	-0.0045	-0.0035	-0.0037	-0.0034	-0.0032	-0.004	-0.0031	-0.0033	-0.0015	-0.0026	-0.0025	0.0013	0.0026	0.0028	0.0041	0.0015	0.0014	0.0006	0.003	0.0001	-0.0001	0.0002	0.0009	0.0002	0.0012	0.0005	0.0012	0.0014	0.0012	0.001	0.0009	0.0004	0.001	0.0025	0.0023	0.0025	0.0028	0.0014	0.001
P049.C	F049_CA004_VORT_Cell_75	VORT_1_or_2_peaks	-0.0143	-0.0102	-0.0146	-0.0153	-0.0156	-0.0136	-0.0156	-0.0186	-0.0164	-0.0182	-0.016	-0.0173	-0.019	-0.0206	-0.0169	-0.0175	-0.019	-0.0178	-0.0178	-0.019	-0.019	-0.0169	-0.0134	-0.0114	-0.0133	-0.0146	-0.0145	-0.0148	-0.0155	-0.0153	-0.0137	-0.0157	-0.0169	-0.0169	-0.0178	-0.015	-0.016	-0.0127	-0.012	-0.0109	-0.0091	-0.0066	-0.0051	0.0001	-0.0056	-0.0019	-0.0019
P049.C	F049_CA004_VORT_Cell_8	VORT_1_or_2_peaks	0.0006	0.0017	0.001	0.0006	0.0008	0.0009	0.0013	0.0012	0.0005	0.0002	0.0001	-0.0004	0.0007	-0.001	-0.0001	-0.0014	-0.0013	-0.0009	-0.0007	-0.0009	-0.0003	-0.0003	-0.0004	-0.0003	0	0.0003	0	0.0003	0.0012	0.0015	0.0036	0.003	0.0031	0.0018	0.0014	0.0004	0.0004	0.0001	0.0008	-0.0018	-0.0011	-0.0003	-0.0004	-0.0015	-0.0011	-0.0019	-0.001
P049.C	F049_CA004_VORT_Cell_86	VORT_1_or_2_peaks	-0.0009	-0.0023	-0.003	-0.0015	-0.002	0.0008	-0.0008	-0.0002	0.0012	0.0008	0.0032	0.002	0.0025	-0.0008	0	0.0008	0.0009	0.0012	0.0014	-0.0012	-0.0019	0.0022	-0.0003	-0.0004	0.0021	0.0014	0.0005	-0.0009	-0.0005	-0.0019	-0.0005	-0.003	-0.0018	-0.0012	-0.002	-0.0007	0.0001	-0.0023	-0.0018	-0.0019	0.0009	0.0003	0.0005	-0.0005	0.0002	-0.001	-0.0004
P049.C	F049_CA004_VORT_Cell_95	VORT_1_or_2_peaks	0.004	0.0011	-0.0015	-0.0021	-0.0029	-0.0027	-0.0009	-0.001	-0.0036	-0.002	-0.0009	-0.0014	-0.0001	-0.001	-0.0012	-0.0013	-0.0016	-0.0019	-0.0036	-0.0016	-0.0012	-0.0006	-0.0001	-0.001	0.0003	0	0.0007	0.0006	0.0013	0.0036	0.0027	0.0008	0.0017	0.0009	0.0022	0.0007	0.0015	0.0026	0.0008	0.0001	-0.0005	0.0006	0.0015	0.0005	0.0012	-0.0003	-0.0009
P049.C	F049_CA006_VORT_Cell_11	VORT_1_or_2_peaks	-0.0149	-0.0139	-0.0128	-0.0125	-0.0153	-0.0138	-0.0128	-0.0089	-0.0111	-0.0113	-0.0085	-0.0079	-0.0061	-0.0072	-0.0071	-0.0071	-0.0053	-0.0047	-0.006	-0.0025	-0.0022	-0.0021	-0.0033	-0.0026	-0.0014	-0.0021	-0.002	-0.0011	-0.001	-0.0011	0.003	0.001	0.0042	0.0054	0.0055	0.0034	0.0022	0.0041	0.0063	0.0042	0.0049	0.0037	0.0047	0.0038	0.009	0.0054	0.0067
P049.C	F049_CA006_VORT_Cell_93	VORT_1_or_2_peaks	0.0042	0.0029	0.0057	0.0049	0.0013	-0.001	-0.0027	0.0007	-0.003	-0.0012	-0.0021	-0.0029	-0.0014	0.0016	0.0035	0.0036	0.0033	0.0006	-0.0023	-0.0027	-0.0043	-0.0036	-0.0028	-0.0046	-0.0029	-0.0008	-0.0022	-0.0031	-0.0034	-0.0035	-0.0028	-0.0016	-0.0007	0.0002	-0.0021	-0.0006	-0.0017	0.0007	0	-0.001	0.0011	-0.002	-0.0002	0.0005	-0.0005	-0.0014	0.0005
P050.C	F050_CA019_VORT_Cell_10	VORT_1_or_2_peaks	0.0039	0.0014	0.0031	-0.0006	0.0011	-0.0012	-0.0062	-0.0019	0	-0.0005	-0.0045	-0.0041	-0.0044	-0.0005	-0.0041	-0.0036	-0.0024	-0.0026	-0.0016	-0.0001	0.0031	0.0002	-0.0004	-0.0026	0.0001	-0.003	-0.0022	-0.0026	-0.0002	-0.0008	-0.0009	-0.0005	-0.0019	0.0023	0.001	0.0034	0.0019	0.0041	-0.0008	0.0018	-0.0003	-0.0002	0.001	0.0028	-0.0018	-0.0015	0.0009
P050.C	F050_CA019_VORT_Cell_126	VORT_1_or_2_peaks	-0.0158	-0.0133	-0.013	-0.0109	-0.0098	-0.0139	-0.0113	-0.0107	-0.0102	-0.0072	-0.0118	-0.009	-0.0085	-0.0075	-0.0074	-0.0072	-0.0069	-0.0078	-0.0039	-0.0074	-0.0048	-0.0038	-0.0077	-0.0039	0.0013	-0.0009	-0.0007	0.0003	-0.0029	-0.0009	-0.0017	-0.0008	-0.0011	0.0006	0.0023	0.0018	0	0.0015	0.0026	0.0045	0.0059	0.0082	0.0082	0.0042	0.0034	0.0035	0.0078
P050.C	F050_CA019_VORT_Cell_13	VORT_1_or_2_peaks	-0.0036	-0.004	-0.0042	-0.0067	-0.0064	-0.0047	-0.0051	-0.0051	-0.0075	-0.0034	-0.0057	-0.0022	-0.0058	-0.0046	-0.0042	-0.0076	-0.0013	-0.0052	-0.0073	-0.0064	-0.0003	0.0002	0.003	-0.0063	-0.0014	-0.0024	-0.0001	-0.0047	-0.001	-0.0022	0.0018	-0.0001	0.0007	0.0048	0.0031	0.0036	0.0022	-0.0009	0.0047	-0.0008	0.0029	0.0032	0.0017	0.0023	0.0009	0.0015	0.0045
P050.C	F050_CA019_VORT_Cell_147	VORT_1_or_2_peaks	-0.0028	0.0003	-0.0006	-0.0038	0	-0.0043	-0.0028	-0.0011	-0.0038	0.0017	-0.0034	-0.0036	-0.0007	0.0001	-0.003	0.0002	-0.0012	-0.0032	-0.0023	0.002	-0.0054	-0.0035	-0.0009	-0.0001	-0.0007	0.0006	0.0027	-0.0007	-0.0013	0.0034	-0.0001	0.0033	0.0002	-0.001	-0.0034	-0.001	-0.0004	-0.001	0.0007	0.0006	-0.0023	-0.0001	0.0032	-0.0013	0.0008	0.0065	0
P050.C	F050_CA019_VORT_Cell_15	VORT_1_or_2_peaks	-0.0082	-0.0062	-0.0079	-0.0069	-0.0066	-0.0074	-0.0078	-0.006	-0.0081	-0.0099	-0.0096	-0.0087	-0.0076	-0.0048	-0.0085	-0.0074	0.0027	-0.0044	-0.0052	-0.0071	-0.0089	-0.0023	-0.0087	-0.0109	-0.0053	-0.0059	-0.0016	-0.0058	-0.0016	-0.0031	-0.0021	0	0	-0.0023	-0.0042	-0.0015	0.003	0.0019	0.0016	0.0035	0.0066	0.0032	0.007	0.0051	0.0072	0.0067	0.0026
P050.C	F050_CA019_VORT_Cell_164	VORT_1_or_2_peaks	-0.0056	-0.0043	-0.0057	-0.0033	-0.0072	-0.0091	-0.0072	-0.0035	-0.0063	-0.0033	-0.0058	-0.0048	-0.0069	-0.0067	-0.0068	-0.0048	-0.0028	-0.0008	-0.0017	-0.005	-0.0056	-0.0051	-0.0041	-0.0027	-0.0043	0.0004	0.0013	-0.0011	-0.0036	-0.0028	0.0022	-0.0002	0.0005	0.0011	0.0024	0.001	0	0.001	0.0043	0.0052	0.0034	0.007	0.0027	0.0025	0.0026	0.0032	0.0056
P050.C	F050_CA019_VORT_Cell_25	VORT_1_or_2_peaks	-0.0079	-0.0067	-0.0066	-0.0054	-0.0063	-0.005	-0.0039	-0.0032	-0.0053	-0.0044	-0.0035	-0.0045	-0.0046	-0.0027	-0.0036	-0.0035	-0.0021	-0.0031	-0.0035	-0.0031	-0.0043	-0.0028	-0.0029	-0.0039	-0.0025	-0.0013	-0.0003	-0.001	-0.0007	-0.0018	-0.0017	-0.0008	0.001	-0.0006	0.0007	-0.0004	-0.0008	-0.0003	0.0009	0.0006	0.0006	0.0006	0.0008	0.0031	0.0037	0.0039	0.0039
P050.C	F050_CA019_VORT_Cell_47	VORT_1_or_2_peaks	-0.0012	-0.0015	0.0041	0.0268	0.0261	0.0219	0.021	0.0163	0.0101	0.0107	0.0023	0.0112	0.0102	0.0131	0.0132	0.0142	0.0069	0.0079	0.007	0.0128	0.0052	-0.0004	-0.0055	-0.0054	-0.0103	-0.0082	-0.0075	-0.0009	0.0017	-0.0092	-0.0053	0.0022	0.0046	0.0008	0.0105	0.0025	0.0002	-0.0011	-0.0095	-0.0124	-0.0131	-0.0137	-0.0128	-0.0108	-0.0098	-0.0001	0.0024
P050.C	F050_CA019_VORT_Cell_71	VORT_1_or_2_peaks	-0.0086	-0.008	-0.007	-0.0064	-0.0065	-0.0069	-0.006	-0.0064	-0.0072	-0.0065	-0.0072	-0.0061	-0.0049	-0.0034	-0.0048	-0.0046	-0.0032	-0.0038	-0.0038	-0.0041	-0.003	-0.0023	-0.0017	-0.001	-0.0002	-0.0005	0.0001	-0.0003	-0.0006	-0.0009	-0.0006	-0.0008	0.0004	0.0006	0.0018	0.0009	0.0004	0.0027	0.0033	0.0037	0.0028	0.0043	0.0035	0.0033	0.0038	0.0035	0.0042
P050.C	F050_CA019_VORT_Cell_75	VORT_1_or_2_peaks	-0.0014	-0.0013	-0.0011	-0.0012	-0.0018	-0.0009	-0.0026	-0.004	-0.0043	-0.0034	-0.0034	-0.0016	-0.0015	-0.0004	-0.0005	0.0001	-0.0008	-0.0021	0.0005	-0.0012	-0.0017	-0.0014	0.0008	-0.003	-0.0025	-0.0019	-0.0001	-0.0008	-0.0004	-0.0003	-0.0005	-0.0006	-0.0006	-0.0003	0.0016	0.0009	-0.0016	-0.0008	-0.0005	0.0026	-0.0001	-0.0013	-0.0019	-0.0013	-0.0007	-0.0008	0.0038
P050.C	F050_CA019_VORT_Cell_83	VORT_1_or_2_peaks	0.0072	0.0075	0.011	0.0122	0.0108	0.0123	0.0036	0.0048	0.0087	0.0064	0.0039	0.0014	-0.0012	0.002	0.0019	-0.0024	0.0048	-0.0002	-0.0007	-0.0043	-0.0057	-0.001	0.0019	0.0022	0.0071	-0.0016	0	0.0077	-0.0012	-0.0034	0.001	0.0051	0.0066	0.0046	0.0036	0.0005	0.0007	0.0016	-0.0019	-0.0069	-0.0038	-0.011	0.0159	0.0011	-0.0069	-0.0102	-0.0109
P050.C	F050_CA020_VORT_Cell_10	VORT_1_or_2_peaks	-0.0112	-0.008	-0.008	-0.013	-0.0124	-0.0113	-0.0104	-0.0093	-0.0093	-0.0111	-0.0115	-0.0079	-0.0061	-0.0058	-0.0063	-0.0053	-0.0076	-0.0044	-0.0038	-0.0052	-0.0032	-0.003	0.0009	-0.002	0.0022	0.0021	0.001	0.0007	0.0003	0.0013	0.0004	-0.0003	0.0003	-0.0008	-0.0006	0.0001	0.0029	0.0053	0.0068	0.0083	0.0028	0.0062	0.0049	0.0039	0.0085	0.0082	0.0095
P050.C	F050_CA020_VORT_Cell_104	VORT_1_or_2_peaks	-0.0028	0.0036	0.0025	-0.0031	-0.0052	-0.0077	-0.0077	-0.0089	-0.0094	-0.0113	-0.0099	-0.0095	-0.0093	-0.0093	-0.0097	-0.008	-0.0067	-0.0081	-0.0071	-0.0051	-0.0057	-0.0054	-0.0021	-0.0027	-0.0021	-0.0025	-0.0009	-0.0035	-0.0017	-0.0009	-0.0022	-0.0002	0.0015	0.0025	-0.0003	0.002	0.0023	0.0015	0.0029	0.0075	0.0062	0.0048	0.0053	0.0042	0.0062	0.0051	0.0087
P050.C	F050_CA020_VORT_Cell_106	VORT_1_or_2_peaks	-0.0117	-0.0086	-0.0089	-0.01	-0.0107	-0.0099	-0.0088	-0.011	-0.0104	-0.0123	-0.0091	-0.01	-0.0098	-0.0095	-0.008	-0.0084	-0.0058	-0.0082	-0.0073	-0.0053	-0.0058	-0.0042	-0.0027	-0.0037	-0.0023	-0.0032	-0.0015	-0.0006	-0.0002	0.0015	0.0028	0.0005	0.0024	0.0024	-0.0012	0.0018	0.004	0.004	0.0038	0.0047	0.0044	0.0044	0.0059	0.0073	0.0083	0.0054	0.0071
P050.C	F050_CA020_VORT_Cell_113	VORT_1_or_2_peaks	-0.0063	-0.0028	-0.0025	-0.0054	-0.0046	-0.0056	-0.0041	-0.0031	-0.0042	-0.0053	-0.0051	-0.0044	-0.0029	0.0033	-0.0014	-0.0026	-0.0039	-0.0028	-0.0012	-0.0014	-0.0003	0.0026	0	-0.0023	-0.0005	-0.0015	0.0039	0.0018	0.0003	0.0009	-0.0001	-0.0005	-0.0007	0.0008	-0.0003	-0.0011	0.0013	0.001	0.0009	0.0014	0.0007	0.0009	0.0022	0.003	0.0019	0.0026	0.0019
P050.C	F050_CA020_VORT_Cell_13	VORT_1_or_2_peaks	-0.0035	-0.0012	-0.0031	-0.0058	-0.0033	-0.007	-0.0087	-0.0083	-0.0108	-0.003	-0.0046	-0.0047	-0.006	-0.006	-0.0072	-0.0068	-0.0064	-0.0031	-0.0079	-0.0048	-0.0017	-0.0042	-0.0016	-0.0028	-0.0034	0	-0.0012	0.0012	-0.0012	0.0019	0.0005	0.003	0.0008	0.0011	-0.0011	-0.0031	-0.0006	0.0035	0.0025	-0.0004	0.0025	0.0045	0.0036	0.006	0.0074	0.0011	0.0041
P050.C	F050_CA020_VORT_Cell_161	VORT_1_or_2_peaks	-0.0057	-0.0051	-0.001	-0.0012	0.0061	0.0031	-0.0023	-0.003	-0.0047	-0.0045	-0.0061	-0.0051	-0.0055	-0.0048	-0.0065	-0.0088	-0.0047	-0.0044	-0.0067	-0.0048	-0.0043	-0.0008	-0.0048	-0.0036	-0.0038	-0.0038	-0.0039	0.0015	0.0002	0.0024	-0.001	-0.0001	-0.0016	-0.0041	-0.0046	-0.0033	-0.0015	-0.0011	-0.0039	-0.0007	0.001	0.0039	0.0077	0.008	0.0097	0.0086	0.0065
P050.C	F050_CA020_VORT_Cell_168	VORT_1_or_2_peaks	0.0016	-0.0014	0.0005	-0.0027	-0.0022	0.0016	-0.0068	-0.005	-0.0087	-0.0059	-0.0061	-0.0045	-0.0048	-0.0047	-0.0037	-0.0087	-0.0033	-0.0049	-0.0048	0	-0.0014	-0.0055	-0.0042	-0.0054	-0.0012	-0.0039	-0.0011	0.0036	0.002	-0.0004	-0.0017	0.0045	-0.0007	-0.0006	0.0029	-0.0033	0.0032	-0.0013	-0.0012	0.0012	0.0003	0.0005	0.0022	0.0037	0.0067	0.0055	0.0058
P050.C	F050_CA020_VORT_Cell_18	VORT_1_or_2_peaks	-0.017	-0.0157	-0.0141	-0.0157	-0.0163	-0.0146	-0.0168	-0.0149	-0.0101	-0.0108	-0.0108	-0.0108	-0.0069	-0.0062	-0.0064	-0.007	-0.0056	-0.0047	-0.0069	-0.0059	-0.0029	-0.0052	-0.0031	-0.0062	-0.0029	-0.0022	-0.0045	-0.0028	-0.0033	-0.0045	-0.0032	-0.0047	-0.0041	-0.002	-0.0046	-0.0059	0.001	0.0015	-0.0002	0.0007	0.0002	0.0047	0.0056	0.0079	0.0051	0.0081	0.0146
P050.C	F050_CA020_VORT_Cell_27	VORT_1_or_2_peaks	-0.0077	-0.0045	-0.0089	-0.0074	-0.0074	-0.0041	-0.0032	-0.0068	-0.0052	-0.0045	-0.0042	-0.0095	-0.0025	-0.0061	-0.0054	-0.007	-0.0079	-0.0055	-0.0055	-0.0011	-0.0045	-0.0057	-0.004	-0.0013	-0.0046	0.0005	-0.0038	-0.0001	0.0003	-0.0025	0.001	-0.0006	-0.0006	-0.0035	-0.0006	0.0015	0.0045	0.0016	0.0044	0.0024	0.0007	0.0064	0.0024	0.0095	0.0046	0.0059	0.0082
P050.C	F050_CA020_VORT_Cell_32	VORT_1_or_2_peaks	0.0002	0.0003	0.0033	-0.0004	-0.0016	-0.0047	-0.0042	-0.0028	-0.0058	-0.0048	-0.0036	-0.0086	-0.003	-0.0027	-0.0033	-0.0055	-0.0071	-0.0031	-0.0071	-0.0083	-0.0021	-0.0061	-0.0033	-0.0057	-0.0038	-0.0021	-0.0001	-0.0043	-0.0042	-0.0045	-0.0024	0.0004	-0.0014	-0.0037	0.0004	-0.0033	0.0029	0.0048	0.0026	0.0042	0.0027	0.0047	0.0012	0.0061	0.0105	0.0065	0.0053
P050.C	F050_CA020_VORT_Cell_39	VORT_1_or_2_peaks	-0.0054	-0.0064	-0.0039	-0.0093	-0.0073	-0.0098	-0.0079	-0.0085	-0.0086	-0.0079	-0.0062	-0.0072	-0.0077	-0.006	-0.0072	-0.0072	-0.0074	-0.0048	-0.0039	-0.0035	-0.0039	-0.0041	-0.0025	-0.0012	-0.0047	-0.0015	0.0001	-0.0009	-0.0004	-0.0017	0.0012	0.0028	-0.0014	-0.0008	-0.0004	0.0018	0.0036	0.0001	0.001	0.0025	0.0012	0.0029	0.0055	0.0021	0.0052	0.0049	0.0057
P050.C	F050_CA020_VORT_Cell_54	VORT_1_or_2_peaks	-0.0067	-0.005	-0.0045	-0.0094	-0.0093	-0.0087	-0.0108	-0.0086	-0.0098	-0.0096	-0.0092	-0.0074	-0.0076	-0.0064	-0.0095	-0.0077	-0.0071	-0.0068	-0.0067	-0.0057	-0.0042	-0.0026	-0.0044	-0.0013	-0.0026	-0.0006	0.0004	0.0043	0.0011	0.0003	0.0011	0.0037	0.0034	-0.001	0.0002	0.0021	0.0025	0.0034	0.0037	0.0059	0.0032	0.0057	0.0052	0.0039	0.0051	0.0112	0.0091
P050.C	F050_CA020_VORT_Cell_66	VORT_1_or_2_peaks	-0.0016	-0.0003	-0.0031	-0.0043	-0.0029	-0.0049	-0.0046	-0.0045	-0.0049	-0.0032	-0.0039	-0.0036	-0.0039	-0.0024	-0.004	-0.0044	-0.0037	-0.0041	-0.0051	-0.0024	-0.0021	-0.0023	-0.0013	-0.0018	-0.002	0.0002	-0.0015	0.0003	-0.001	-0.0004	0	-0.0011	-0.0012	0.0009	0.0006	0.0008	0.002	0.0018	0.0025	0.0029	0.0012	-0.0007	0.0018	0.0028	0.0036	0.0034	0.0013
P050.C	F050_CA020_VORT_Cell_68	VORT_1_or_2_peaks	-0.0039	-0.0046	-0.0006	-0.0063	-0.0107	-0.0043	-0.0051	-0.0039	-0.0044	-0.007	-0.0011	-0.0064	-0.0071	-0.0002	-0.0012	-0.0095	-0.0031	-0.0022	-0.0035	-0.0055	-0.003	-0.0056	0.0019	-0.0023	-0.0049	0.001	0.0009	0.002	-0.0013	-0.0013	-0.0021	0.003	0.0031	-0.0034	0.0046	0.0032	0.0025	0.003	0.0017	-0.0002	0	0.001	0.0057	0.0012	0.0048	0.0051	0.004
P050.C	F050_CA020_VORT_Cell_77	VORT_1_or_2_peaks	-0.0108	-0.0099	-0.0087	-0.0111	-0.0095	-0.012	-0.0091	-0.0108	-0.0107	-0.0108	-0.0076	-0.0099	-0.0066	-0.0048	-0.0057	-0.0066	-0.006	-0.0062	-0.0078	-0.0055	-0.003	-0.0015	-0.0032	-0.003	-0.0023	-0.0042	-0.0021	0.0008	-0.0016	0.002	0.0001	-0.0019	-0.0006	-0.0008	0.0018	0.0013	0.0035	0.0049	0.0028	0.002	0.0028	0.0021	0.0056	0.0086	0.0049	0.0047	0.008
P050.C	F050_CA020_VORT_Cell_92	VORT_1_or_2_peaks	0.0073	0.0059	0.0028	0.0041	0.0002	0.0008	0.0004	-0.0047	-0.0101	-0.0042	-0.0046	-0.0039	-0.0096	-0.0056	-0.0094	-0.0086	-0.0058	-0.0014	-0.0016	0.0049	-0.0061	-0.0057	-0.0051	-0.0051	-0.0043	-0.0029	-0.0037	-0.0031	-0.0002	0.0012	-0.0001	-0.0037	0.002	0.0004	0.0042	0.0025	0.001	0.0047	-0.0004	0.0023	0.003	0.0028	0.0038	0.0037	0.0056	0.0062	0.0022
P050.C	F050_CA021_VORT_Cell_121	VORT_1_or_2_peaks	-0.0073	-0.007	-0.0059	-0.0068	-0.0075	-0.008	-0.0085	-0.0071	-0.0061	-0.0053	-0.0053	-0.0052	-0.0058	-0.0037	-0.0056	-0.0056	-0.0068	-0.0035	-0.0026	-0.0068	-0.0011	-0.0024	-0.0022	-0.0023	-0.002	-0.0021	-0.0043	-0.0027	-0.0022	0.0005	0.0018	0.0009	-0.0003	-0.0001	0.0007	0.002	0.0027	0.0033	0.0032	0.004	0.0032	0.0031	0.0056	0.0043	0.0067	0.0032	0.0043
P050.C	F050_CA021_VORT_Cell_136	VORT_1_or_2_peaks	-0.0096	-0.0103	-0.0124	-0.0111	-0.0077	-0.0087	-0.0082	-0.0102	-0.0103	-0.0083	-0.0096	-0.0047	-0.0059	-0.0081	-0.004	-0.0052	-0.0038	-0.0039	-0.0052	-0.0024	-0.0006	-0.0021	-0.0039	-0.0036	0.0009	-0.0032	-0.0012	-0.0022	0.0001	-0.0007	-0.0036	-0.0011	0.0015	-0.0018	0.0013	0.0033	0.0028	0.0004	0.0015	0.0035	0.0029	0.006	0.0064	0.0067	0.0053	0.0035	0.0082
P050.C	F050_CA021_VORT_Cell_40	VORT_1_or_2_peaks	0.0211	0.0172	0.0144	0.0034	-0.0043	-0.0111	-0.0044	-0.0029	-0.0094	0.0005	-0.0145	-0.0057	0.0017	-0.0014	0.0003	0.0032	-0.0093	-0.0103	0.007	0.0066	0.0238	0.0179	0.0192	0.0129	0.005	-0.0005	-0.0104	-0.0098	-0.0137	-0.0108	-0.0082	-0.0122	-0.0042	-0.0125	-0.0091	-0.0105	-0.0057	-0.005	-0.0059	-0.0035	0.0064	-0.0085	-0.0066	-0.006	-0.0066	0.0002	-0.0035
P050.C	F050_CA021_VORT_Cell_43	VORT_1_or_2_peaks	-0.0074	-0.0092	-0.0125	-0.0092	-0.0121	-0.0111	-0.0142	-0.0123	-0.0096	-0.0169	-0.0123	-0.0106	-0.0149	-0.0066	-0.0143	-0.0093	-0.0077	-0.0063	-0.0092	-0.0064	-0.0062	-0.0039	-0.0028	-0.0049	0.0009	-0.0029	-0.0036	0.0018	0.0027	-0.0053	-0.0022	-0.0017	-0.0033	0.003	0.005	0.0022	0.0059	0.0006	0.0016	0.0034	0.0045	0.0016	0.0035	0.0092	0.0069	0.0051	0.0048
P050.C	F050_CA021_VORT_Cell_67	VORT_1_or_2_peaks	-0.0034	-0.003	-0.0065	-0.0066	-0.0079	-0.0091	-0.0068	-0.0066	-0.0075	-0.0081	-0.008	-0.0049	-0.0086	-0.0083	-0.0045	-0.0004	-0.0029	-0.0014	-0.0052	-0.0036	-0.0019	-0.0024	-0.0017	-0.0009	0.0006	-0.0009	0.0015	0.0016	0.0036	0.0042	0.0028	-0.002	-0.0009	0.0044	0.0011	0.0025	0.0052	0.0037	0.0025	0.0039	0.0072	0.0069	0.0032	0.0042	0.0016	0.0054	0.0057
P050.C	F050_CA021_VORT_Cell_72	VORT_1_or_2_peaks	-0.0096	-0.0075	-0.0091	-0.0101	-0.0064	-0.0065	-0.0085	-0.0085	-0.0105	-0.0078	-0.0104	-0.0049	-0.0074	-0.0065	-0.0049	-0.0043	-0.0049	-0.0035	-0.0055	-0.0032	-0.0071	-0.0019	-0.0025	-0.0003	-0.0017	-0.0014	-0.0046	-0.003	-0.0007	0.0008	-0.0018	-0.0011	-0.0016	-0.0005	-0.0002	-0.0026	0.0083	-0.0006	0.0013	0.0003	0.0075	0.003	0.0038	0.0017	-0.0011	0.0053	0.0058
P050.C	F050_CA021_VORT_Cell_73	VORT_1_or_2_peaks	-0.0055	-0.006	-0.0064	-0.0084	-0.0101	-0.0069	-0.0122	-0.009	-0.0104	-0.012	-0.0101	-0.0061	-0.0079	-0.0065	-0.007	-0.0056	-0.0045	-0.0056	-0.0055	-0.011	-0.0071	-0.0053	-0.0097	-0.0048	-0.0002	-0.0017	0.0017	0.0009	0.005	0.0026	0.0028	-0.0002	0.0002	0.0008	0.0039	0.0024	0.0045	0.0028	0.0039	0.005	0.0025	0.0069	0.0061	0.0081	0.0096	0.0033	0.006
P050.C	F050_CA021_VORT_Cell_83	VORT_1_or_2_peaks	-0.0048	-0.0111	-0.0042	-0.0027	0.0004	0.0012	-0.0042	-0.0009	-0.0054	-0.0057	-0.0003	0	0.0076	0.0105	0.01	0.001	0.0006	-0.0011	-0.0053	-0.0042	-0.0079	-0.0084	-0.0076	-0.0057	-0.0038	-0.0056	-0.0031	0.0013	-0.002	-0.0005	0.0028	-0.0006	-0.0019	-0.0021	-0.0002	0.0036	0.001	-0.0028	-0.0027	-0.001	-0.0018	0.0004	0.0044	-0.0046	0.0007	0.0049	0.0065
P050.C	F050_CA022_VORT_Cell_103	VORT_1_or_2_peaks	0.0022	0.0018	0.0018	0.0027	0.0016	0.0041	0.0028	0.0019	0.0018	0.002	0.001	0.0012	0.001	0	-0.0009	-0.0007	-0.0011	-0.0022	-0.0013	0.0007	-0.0009	-0.0004	-0.0014	-0.0011	-0.0017	-0.0003	-0.0023	-0.0021	-0.0029	-0.0009	-0.0019	-0.0018	-0.0017	-0.0016	-0.0017	-0.0022	-0.0022	-0.0003	-0.0023	-0.0015	-0.002	-0.0021	-0.0013	-0.0011	-0.0014	-0.0008	0.0002
P050.C	F050_CA022_VORT_Cell_104	VORT_1_or_2_peaks	0.0034	0.0034	0.0034	0.0025	0.0014	0.0027	0.0017	0.0013	0.0001	0.0012	0.0004	0.0009	0.0002	0.0006	0.0008	0.0001	0.0008	-0.0009	-0.0008	-0.0008	-0.0013	-0.0006	-0.0014	-0.0015	-0.0011	-0.0011	-0.0003	-0.0018	-0.0014	-0.0004	-0.0008	-0.0002	-0.0005	0	-0.0005	-0.0005	-0.0005	0	-0.0006	-0.0008	-0.0004	-0.0005	-0.0005	-0.0006	-0.0009	0.0001	0.0001
P050.C	F050_CA022_VORT_Cell_107	VORT_1_or_2_peaks	0.0174	0.0168	0.0163	0.0159	0.0149	0.0156	0.0145	0.0136	0.0132	0.0117	0.0118	0.0113	0.0099	0.0092	0.0089	0.0059	0.0047	0.0034	0.0039	0.0023	0.0018	0.0007	-0.0009	-0.0007	-0.0015	-0.0019	-0.0022	-0.0031	-0.0035	-0.0021	-0.0024	-0.0029	-0.0043	-0.0027	-0.0038	-0.0039	-0.006	-0.0061	-0.0064	-0.0071	-0.0069	-0.0074	-0.0087	-0.0075	-0.0074	-0.0072	-0.0077
P050.C	F050_CA022_VORT_Cell_49	VORT_1_or_2_peaks	-0.0014	-0.0015	-0.0014	-0.0016	-0.0014	-0.0006	-0.002	-0.0017	-0.0015	-0.0008	-0.0025	-0.0007	-0.0014	-0.0005	0.0008	-0.0004	0.0005	-0.0007	-0.0009	-0.0015	-0.0012	-0.0013	-0.0014	-0.0014	-0.0014	-0.0014	-0.0026	-0.0028	-0.002	-0.0011	-0.001	-0.002	-0.0014	-0.0008	-0.0005	-0.0006	-0.001	-0.0006	0.0002	-0.0001	-0.0009	0.0002	0.0006	0.0007	0.0009	0.0008	0.0011
P050.C	F050_CA022_VORT_Cell_62	VORT_1_or_2_peaks	0.0073	0.0068	0.0072	0.0062	0.0063	0.0059	0.0051	0.0047	0.0037	0.0029	0.0029	0.0034	0.0033	0.0023	0.0015	0.001	0.001	0.0003	0.0009	0.0009	0.0001	-0.0004	-0.0004	-0.0007	-0.0008	-0.0014	-0.0015	-0.0007	-0.0012	-0.0002	-0.0004	0.0002	-0.0011	-0.0006	-0.0012	-0.0007	-0.0012	-0.0019	-0.0019	-0.0031	-0.0024	-0.0022	-0.0022	-0.0033	-0.0031	-0.0033	-0.0032
P050.C	F050_CA022_VORT_Cell_71	VORT_1_or_2_peaks	0.0038	0.004	0.0048	0.0037	0.0037	0.0045	0.0031	0.0024	0.0029	0.002	0.0017	0.0016	0.0016	0.0019	0.0011	0.0004	0.0004	0.0004	-0.0003	0	-0.0002	0.0002	0.0002	-0.0002	-0.0003	0.0003	0.0009	-0.0008	-0.0009	-0.0002	0	-0.0012	-0.002	-0.0015	-0.0005	-0.001	-0.0014	-0.0011	-0.0013	-0.0009	-0.0009	-0.0018	-0.0014	-0.0019	-0.0014	-0.0015	-0.002
P050.C	F050_CA022_VORT_Cell_76	VORT_1_or_2_peaks	0.0321	0.0314	0.0304	0.0277	0.0266	0.0258	0.0235	0.022	0.021	0.0195	0.0181	0.0178	0.017	0.0159	0.0149	0.0134	0.0121	0.0114	0.0111	0.0106	0.0096	0.0086	0.007	0.0055	0.0049	0.0039	0.0026	0.0021	0.0007	-0.0001	-0.0006	-0.0023	-0.0033	-0.0045	-0.0053	-0.0066	-0.0075	-0.0066	-0.0091	-0.0096	-0.0093	-0.0105	-0.0124	-0.0136	-0.0142	-0.0152	-0.0166
P050.C	F050_CA022_VORT_Cell_88	VORT_1_or_2_peaks	-0.0004	0.0006	0.0005	0.0001	-0.0002	0	-0.0004	-0.0008	0.0001	-0.0006	-0.0012	-0.0001	-0.0011	-0.0012	-0.0009	-0.0008	-0.001	-0.0021	-0.0002	-0.0008	-0.0011	0	-0.001	-0.0005	-0.0005	-0.0003	-0.0009	-0.0012	-0.0008	-0.001	-0.0002	0	-0.0004	0.0003	0.001	0.0009	-0.0002	-0.0008	-0.0001	-0.0001	0.0004	0	-0.0002	-0.0011	0.0008	0.0006	0.0006
P050.C	F050_CA022_VORT_Cell_92	VORT_1_or_2_peaks	0.0034	0.0035	0.0033	0.0024	0.0023	0.003	0.0017	0.002	0.0018	0.0014	0.0013	0.001	0.0012	-0.0004	0.0011	0.0001	0.0003	0	-0.0005	-0.0001	0	-0.0009	-0.0006	-0.0006	-0.0007	-0.0003	-0.001	-0.0012	-0.001	-0.0009	-0.0002	-0.0008	-0.0021	-0.0007	-0.0007	-0.0019	-0.0011	-0.0008	-0.0006	-0.0011	0.0005	-0.0005	-0.0001	-0.0007	-0.0002	-0.0009	-0.0003
P050.C	F050_CA022_VORT_Cell_97	VORT_1_or_2_peaks	0.0066	0.0076	0.0069	0.0062	0.0067	0.0062	0.0066	0.0063	0.0047	0.0056	0.005	0.0036	0.0031	0.0031	0.0028	0.0029	0.0019	0.001	0.0015	0.0009	0.001	0.0015	0.0008	0.0012	0.0003	-0.0006	-0.0001	0.0003	-0.0016	-0.0008	-0.001	-0.0011	-0.0013	-0.0018	-0.001	-0.002	-0.0029	-0.0008	-0.0026	-0.0026	-0.0028	-0.003	-0.0032	-0.0037	-0.0033	-0.0023	-0.0025
P050.C	F050_CA023_VORT_Cell_115	VORT_1_or_2_peaks	0.0026	0.0031	0.0024	0.0023	-0.0004	-0.0017	-0.0019	-0.0018	-0.002	-0.0024	-0.0007	-0.0018	-0.0029	-0.0031	-0.0031	-0.0044	-0.0047	-0.0044	-0.0056	-0.0029	-0.0046	-0.0051	-0.0034	-0.0042	-0.0019	-0.0007	0.0001	-0.0003	0	0	0.0023	0.005	0.0049	0.0037	0.0033	0.0016	0.002	0.0012	0.0016	0.0004	-0.0008	0.0005	0.0023	0.0037	0.0029	0.0018	0.001
P050.C	F050_CA023_VORT_Cell_12	VORT_1_or_2_peaks	0.0028	0.0037	0.0035	0.0012	0.001	-0.0003	0.0007	0.0003	0.0005	0.0012	-0.0018	0.0002	-0.001	-0.0012	-0.0007	-0.0008	-0.0023	-0.0027	-0.0015	-0.0024	-0.0031	-0.0025	-0.0029	-0.0017	-0.0029	-0.0023	-0.0028	-0.0013	-0.0013	-0.0028	-0.0008	-0.0011	-0.0012	-0.0016	-0.0034	-0.0018	-0.002	-0.003	-0.0019	-0.0013	-0.0007	0.0012	-0.0012	0.0003	0.0014	0.0006	0
P050.C	F050_CA023_VORT_Cell_15	VORT_1_or_2_peaks	0.0058	0.0042	0.0031	0.0057	-0.0011	0.0007	-0.0003	0.0007	-0.0012	-0.001	-0.0027	-0.003	-0.0008	0.0004	-0.0004	0.0024	-0.0004	-0.0029	-0.0037	-0.0028	-0.0004	-0.0016	-0.0034	-0.0011	-0.0023	-0.0002	0	0.0004	-0.0023	0.0006	-0.001	-0.0013	-0.002	-0.0003	-0.0026	0.0018	0.0005	0.0036	0.0041	0.006	0.0018	0.0013	-0.0006	0.0018	-0.0041	-0.0024	-0.0043
P050.C	F050_CA023_VORT_Cell_21	VORT_1_or_2_peaks	0.0038	0.0015	0.0028	0.0007	0.001	-0.001	-0.0012	-0.002	-0.0015	-0.0005	-0.0014	-0.003	-0.0028	-0.0027	-0.0012	-0.0011	-0.0014	-0.0013	-0.0014	-0.001	-0.0001	-0.0014	-0.0007	-0.0013	-0.0007	-0.0011	-0.0005	-0.0004	-0.0015	-0.0025	-0.0016	-0.0023	-0.0015	-0.0029	-0.001	-0.0005	-0.0007	-0.0007	-0.0006	-0.0013	-0.0009	0.0001	-0.0003	-0.0006	-0.0006	0.0008	0.001
P050.C	F050_CA023_VORT_Cell_25	VORT_1_or_2_peaks	-0.0008	-0.0013	-0.0012	-0.0014	-0.0007	-0.0014	-0.0007	-0.0006	-0.0011	-0.0002	-0.0022	-0.0008	-0.002	-0.0025	-0.0025	-0.0027	-0.0036	-0.0033	-0.0027	-0.0038	-0.0028	-0.0036	-0.0019	-0.0022	-0.0013	-0.0016	-0.0026	-0.0009	-0.0011	-0.0012	-0.001	-0.0024	-0.0016	-0.0006	-0.0003	-0.0004	-0.0001	0.0004	0.0013	0.001	0.0004	0.0007	0	0.0008	0.0023	0.0009	0.0019
P050.C	F050_CA023_VORT_Cell_26	VORT_1_or_2_peaks	0.0054	0.0057	0.0041	0.0049	0.0022	0.0018	0.0018	0.0016	0.0023	-0.0007	-0.0008	-0.0008	-0.0033	-0.0026	-0.0034	-0.0027	-0.0035	-0.0029	-0.0036	-0.0027	-0.0022	-0.0011	-0.0038	-0.0031	-0.0036	-0.0035	-0.0032	-0.0025	-0.0018	-0.005	-0.003	-0.0027	-0.003	-0.0031	-0.0025	-0.0028	-0.0021	-0.002	-0.0013	-0.0023	-0.0014	-0.0002	-0.0022	0.0001	-0.0018	-0.0009	-0.0016
P050.C	F050_CA023_VORT_Cell_37	VORT_1_or_2_peaks	-0.0016	-0.0025	-0.0001	-0.002	-0.004	-0.0037	-0.0042	-0.0039	-0.0036	-0.0021	-0.0027	-0.0015	-0.0025	-0.0029	-0.0011	-0.0042	-0.0025	-0.001	-0.0009	-0.0015	-0.0015	-0.0008	-0.0011	-0.0007	-0.0004	0.0007	0.0004	0.0037	0.0016	-0.001	-0.0004	-0.0019	0.0009	-0.0008	0.0024	0.0043	0.0006	0.0034	0.0035	0.0016	0.0001	0.0014	0.0015	0.0018	0.0022	0.0009	-0.0009
P050.C	F050_CA023_VORT_Cell_52	VORT_1_or_2_peaks	0.0024	0.0022	0.0014	0.0011	0.0011	-0.0014	-0.0013	-0.0014	-0.0025	-0.0013	-0.0034	-0.0016	-0.0024	-0.0013	-0.0011	-0.0004	-0.0007	-0.001	-0.0003	-0.0026	-0.0005	-0.0007	-0.0014	-0.0021	-0.0015	-0.0021	-0.001	-0.002	-0.0011	-0.0005	-0.0007	-0.0013	-0.0012	-0.0029	-0.0037	-0.0035	-0.0021	-0.0027	-0.0034	-0.0037	-0.0038	-0.0027	-0.0024	-0.0024	-0.0013	-0.0017	-0.0013
P050.C	F050_CA023_VORT_Cell_53	VORT_1_or_2_peaks	0.0014	0.0012	0.0019	0.0014	0.0001	-0.0003	-0.0014	-0.0004	-0.0012	0.0001	-0.0009	-0.0009	-0.0024	-0.0007	-0.0006	0	-0.0025	-0.0001	-0.0002	-0.0017	-0.0013	-0.0008	-0.0014	-0.0005	-0.0007	0	0	0	-0.0007	0.0002	-0.0016	-0.0002	0.0001	0.0002	0.0006	-0.0007	0.0005	0.0001	0.0009	0	-0.0006	-0.0002	-0.0012	-0.0009	-0.0012	-0.001	-0.0005
P050.C	F050_CA023_VORT_Cell_61	VORT_1_or_2_peaks	0.0044	0.0018	0.0026	0.0012	0.0002	-0.0003	-0.0024	-0.0007	-0.0011	-0.0015	-0.0015	-0.0016	-0.0016	-0.0025	-0.0032	-0.0016	-0.0033	-0.0006	-0.0011	-0.001	-0.001	-0.0026	-0.0019	-0.0005	-0.001	-0.0037	-0.0004	-0.001	-0.0014	-0.0018	-0.0021	-0.0022	-0.0012	-0.0002	-0.0009	-0.0006	-0.0003	-0.0003	-0.0015	-0.0023	0.0026	0.002	0.0011	0.0008	0.0024	0.0008	0.002
P050.C	F050_CA023_VORT_Cell_64	VORT_1_or_2_peaks	0.016	0.016	0.0116	0.0084	0.004	0.002	-0.0002	0.0019	0.0007	-0.0024	-0.0023	-0.0024	-0.0005	0.0016	-0.0016	-0.0012	-0.0051	-0.0064	-0.0097	-0.0067	-0.0056	-0.0034	-0.0052	-0.0027	-0.0036	-0.0038	-0.0063	-0.0048	-0.0056	-0.0042	-0.0036	-0.0024	-0.0029	-0.0043	-0.0033	-0.0032	-0.0041	-0.0033	-0.0045	-0.0051	-0.0056	-0.0063	-0.0037	-0.0049	-0.0053	-0.0032	-0.0076
P050.C	F050_CA023_VORT_Cell_66	VORT_1_or_2_peaks	0.0078	0.0045	0.0051	0.0037	0.003	-0.0017	0.0002	-0.0019	-0.0028	0.0004	-0.0022	-0.0043	-0.0049	-0.0035	-0.0018	-0.003	-0.0009	-0.0036	-0.0012	-0.0029	-0.0028	-0.0045	-0.0035	-0.0016	-0.0018	-0.0022	-0.0038	-0.0014	-0.0004	-0.0024	-0.0027	-0.0029	0.0005	-0.0003	-0.0008	-0.0001	-0.0009	0	0.0035	0.0032	0.002	0.0037	0.0012	0.0012	0.002	-0.0005	-0.001
P050.C	F050_CA023_VORT_Cell_77	VORT_1_or_2_peaks	-0.0078	-0.0075	-0.008	-0.0082	-0.0129	-0.0111	-0.012	-0.0119	-0.0113	-0.0097	-0.0123	-0.0134	-0.012	-0.0128	-0.0109	-0.0089	-0.0102	-0.006	-0.0027	-0.0029	-0.0025	-0.0033	0.0005	0.001	0.0011	0.0006	0.0047	0.001	0.0003	-0.0006	-0.0005	0.0005	-0.0018	-0.0003	0	0.0001	0.0002	0.0025	0.0018	0.0004	-0.0002	0.0047	0.003	0.0028	0.0033	0.0042	0.0109
P050.C	F050_CA023_VORT_Cell_86	VORT_1_or_2_peaks	-0.0018	-0.0026	-0.0017	-0.0012	-0.0026	-0.0036	-0.0019	-0.0027	-0.0015	-0.0005	-0.0015	-0.0026	-0.0005	-0.001	-0.0031	-0.0006	-0.0031	-0.0014	-0.0028	-0.0004	-0.0021	-0.0012	-0.0038	-0.0023	-0.0009	-0.002	-0.001	-0.0007	-0.0011	-0.0009	-0.001	-0.0009	0.0012	0.0023	0.0005	0	-0.0005	0.0007	0.002	0.0008	0.0019	-0.0002	0.0011	0.0009	0.0019	0.0015	0.0025
P050.C	F050_CA023_VORT_Cell_88	VORT_1_or_2_peaks	0.0123	0.0118	0.0114	0.0116	0.0103	0.0088	0.007	0.0061	0.0038	0.0036	0.0018	0.0008	0	0.0003	-0.0001	-0.0001	-0.0007	0.0011	0	-0.0001	0.0006	0.0004	0.001	-0.0007	-0.0006	-0.0015	0.0013	0.0009	0.001	-0.0011	-0.0013	-0.0009	-0.0018	-0.0033	-0.0034	-0.0031	-0.0051	-0.0036	-0.0044	-0.006	-0.0058	-0.0062	-0.0055	-0.0058	-0.0053	-0.0047	-0.0056
LN-229	LN229_CA004_VORT_Cell_100	VORT_1_or_2_peaks	-0.0004	-0.0009	-0.002	0.0003	0.0035	0.0014	0.0004	-0.0004	-0.0031	-0.0014	-0.0042	-0.0052	-0.0058	-0.0054	-0.0038	-0.0013	-0.0033	-0.0022	-0.0014	0.0002	-0.0009	0	0.0022	0.0016	0.0018	0.0005	-0.001	-0.0014	-0.0021	0.0001	-0.0005	-0.0012	-0.0007	-0.0027	-0.0051	-0.006	-0.0057	-0.0071	-0.0038	-0.0019	0.0009	-0.0003	0.0012	0.0017	0.0026	0.0051	0.0032
LN-229	LN229_CA004_VORT_Cell_101	VORT_1_or_2_peaks	0.0017	0.0005	-0.0023	-0.0011	-0.001	-0.0039	-0.002	-0.0006	-0.002	-0.0021	-0.0022	-0.0023	-0.003	-0.0022	0.0019	-0.0009	-0.0019	-0.0032	-0.001	-0.0007	-0.0005	0.0003	0	-0.002	-0.0014	0.0012	0.0008	-0.0019	0.0001	-0.0016	-0.0008	-0.0022	-0.0016	0.0002	-0.0022	-0.0007	-0.0007	-0.003	-0.002	-0.0019	-0.0031	-0.0021	0.0014	0.0017	0.0025	0.0006	0.0035
LN-229	LN229_CA004_VORT_Cell_102	VORT_1_or_2_peaks	0.0003	0.0025	0.0041	0.003	0.0037	0.0021	0.0022	0.0034	0.0019	0.0008	-0.0008	-0.0012	-0.0007	-0.0007	-0.0001	0.0003	0.0025	0.0007	0.0013	-0.0001	-0.0005	-0.0005	-0.0016	-0.0008	-0.002	0	0.0002	0.001	-0.0014	-0.0018	0	-0.0005	-0.0019	0.0004	-0.0016	0.0007	-0.002	-0.0014	-0.0008	-0.003	-0.0013	-0.0001	0.001	-0.0011	-0.0008	0.002	-0.0007
LN-229	LN229_CA004_VORT_Cell_103	VORT_1_or_2_peaks	0.0073	0.0061	0.005	0.0029	0.0017	0.0021	0.0005	0.0006	-0.001	-0.0012	-0.0008	-0.0007	-0.001	-0.0005	0.0003	-0.0015	-0.001	-0.0004	-0.0011	-0.0025	-0.0006	-0.0007	0.0004	-0.0022	-0.0006	-0.0003	-0.0002	-0.0011	-0.0002	-0.0011	-0.0006	0.0002	-0.001	-0.0002	-0.0008	-0.001	0.0008	0.0015	0.0011	0.0012	0.0016	0.0014	0.0022	0.0023	0.001	0.0009	0.0009
LN-229	LN229_CA004_VORT_Cell_106	VORT_1_or_2_peaks	-0.0182	-0.0131	-0.014	-0.008	-0.0024	-0.0048	-0.0047	-0.0041	-0.0024	-0.0009	-0.0007	0.0009	-0.0022	-0.0023	-0.0006	0.002	0.004	0.002	0.0012	-0.0016	0	0.0007	0.0005	0.0004	-0.0022	-0.0006	-0.0025	-0.0016	-0.0035	-0.0012	0.0022	-0.0008	0.0001	0.0001	0.0003	-0.0016	-0.0001	0.001	0.0009	0.0023	0.0025	0.0006	0.0005	-0.0008	0.0022	0.0028	0.0018
LN-229	LN229_CA004_VORT_Cell_108	VORT_1_or_2_peaks	0.0044	0.0033	0.0016	0.0028	0.0034	0.005	0.0039	0.0027	0.0023	0.0055	0.0027	0.0041	0.0008	-0.002	-0.001	-0.0002	0.0017	0.0006	0.0002	-0.0004	-0.002	0	0.0023	0.0015	0.0006	-0.0012	-0.0018	-0.0009	-0.0002	-0.004	-0.0032	-0.0052	-0.0049	-0.007	-0.0061	-0.0054	-0.0058	-0.0055	-0.0052	-0.004	-0.0026	-0.0015	-0.0014	-0.0023	-0.001	0.0019	0.0028
LN-229	LN229_CA004_VORT_Cell_11	VORT_1_or_2_peaks	0.0076	0.0073	0.0062	0.0061	0.0043	0.0034	0.0053	0.0043	0.0036	0.0054	0.0028	0.0041	0.0048	0.0042	0.0042	0.0038	0.0018	0.0031	0.0011	0.0013	-0.0001	0.001	-0.0004	-0.002	-0.0013	0.0014	-0.0008	-0.001	-0.0004	-0.0015	-0.0018	-0.0004	0.0001	-0.0012	-0.0015	0.0003	-0.0025	-0.0036	-0.0012	-0.0032	0.0011	-0.0022	-0.0008	-0.0018	-0.0025	-0.0018	-0.0019
LN-229	LN229_CA004_VORT_Cell_110	VORT_1_or_2_peaks	0.0074	0.0078	0.0058	0.0093	0.01	0.0093	0.0118	0.0124	0.0112	0.0101	0.0068	0.0065	0.0002	0.0017	0.0009	0.0017	0.0029	0.003	-0.0001	0.0028	0.0041	0.0018	0.0012	-0.0024	-0.006	-0.0059	-0.0082	-0.0067	-0.0065	-0.0069	-0.0063	-0.007	-0.0056	-0.0075	-0.004	-0.0051	-0.006	-0.0042	-0.0043	-0.0045	-0.0039	-0.003	-0.0013	-0.0007	-0.0027	0.0007	0.0032
LN-229	LN229_CA004_VORT_Cell_111	VORT_1_or_2_peaks	0.0012	0.0018	-0.0009	0.0009	0.0027	0.0012	0.0028	0.002	0.0022	0.0014	0.0014	0.0027	0.0027	0.002	0.004	0.0012	0.0026	0.0022	0.0013	-0.0002	-0.001	-0.0007	-0.0018	-0.0014	-0.0016	-0.0014	0.0009	0.0002	0.0005	-0.0002	0.0001	0.0005	-0.0005	-0.0032	-0.0017	-0.0002	-0.0011	-0.0014	-0.0013	-0.0022	-0.0031	-0.0032	-0.0015	-0.0033	-0.0011	-0.0026	-0.0023
LN-229	LN229_CA004_VORT_Cell_113	VORT_1_or_2_peaks	-0.0076	-0.0074	-0.0054	-0.0076	-0.0071	-0.0065	-0.006	-0.0046	-0.005	-0.0053	-0.0055	-0.0041	-0.0028	-0.003	-0.0027	-0.0021	-0.0001	0.0005	0.0016	0.0005	-0.0002	0.0002	-0.0006	0	0.0008	-0.0004	0.0005	0.0004	0.0002	-0.0012	-0.0001	0.0013	0.0016	0.0027	0.0027	0.0039	0.0033	0.0043	0.0051	0.0037	0.0035	0.0026	0.0023	0.0018	0.0028	0.0031	0.0037
LN-229	LN229_CA004_VORT_Cell_114	VORT_1_or_2_peaks	0.0013	0.0021	0.0009	0.0007	-0.0005	-0.0008	0	0.0015	0.0003	0.0003	0.0007	0.0022	0.0013	0.0015	0.001	0.0006	0.0009	0.0007	-0.0002	0.0004	0.0008	0.0017	0.0013	-0.0001	0.0006	-0.0001	0.0004	0.0012	-0.0009	-0.0004	-0.0004	-0.0017	-0.0007	-0.0017	-0.0015	0.0004	-0.0004	-0.001	-0.0009	-0.0008	-0.0002	-0.0014	0.0001	-0.0002	-0.0014	0.0005	-0.0014
LN-229	LN229_CA004_VORT_Cell_115	VORT_1_or_2_peaks	0.0014	0.0003	0.001	-0.0005	0.0014	0.0001	0.0001	0.0003	-0.0004	-0.0005	0.0008	-0.0003	-0.0007	-0.0005	0.0002	-0.0009	-0.0025	-0.0011	-0.0022	-0.0013	-0.0013	-0.0015	-0.0003	0.0004	0.0003	0.0013	0.0007	0.0006	0.0005	-0.0006	0.0008	-0.0001	0.0019	0.0004	-0.0004	0.0001	0.0019	0.0015	-0.0002	-0.0001	0.0005	0.0008	-0.0001	0.0001	-0.0006	-0.0007	-0.0007
LN-229	LN229_CA004_VORT_Cell_116	VORT_1_or_2_peaks	-0.0033	-0.0032	-0.0038	-0.004	-0.005	-0.0062	-0.0046	-0.005	-0.006	-0.0062	-0.0053	-0.0028	-0.004	-0.004	-0.0042	-0.0048	-0.0031	-0.004	-0.0044	-0.0049	-0.0034	-0.0034	-0.0022	-0.0031	-0.0031	-0.0023	-0.0023	-0.0027	-0.001	-0.001	-0.0003	-0.0013	-0.0003	-0.0019	0	0.0004	0.0014	0.0065	0.005	0.0042	0.0029	0.0029	0.0035	0.0018	0.0021	0.0051	0.0025
LN-229	LN229_CA004_VORT_Cell_117	VORT_1_or_2_peaks	0.0001	0.002	0.0007	-0.0006	-0.0013	-0.004	-0.0041	0.001	-0.0005	0.0009	-0.0004	0.0015	-0.0014	0.0004	-0.0003	0.0002	-0.0024	-0.0003	-0.0008	-0.0001	-0.004	-0.0048	-0.0038	-0.0025	-0.0027	-0.0006	-0.0002	-0.001	-0.0018	-0.0035	-0.0008	-0.0018	-0.0004	-0.0041	0.0011	0.0003	0.0001	0.004	0.0028	-0.0013	0.0026	0.0034	0.0041	0.0039	0.0025	0.0039	0.0008
LN-229	LN229_CA004_VORT_Cell_12	VORT_1_or_2_peaks	0.0162	0.0141	0.012	0.0142	0.0152	0.0166	0.0184	0.0158	0.0141	0.0117	0.0075	0.0057	0.0026	0.0029	0.0009	0.0028	0.002	0.0016	0.0015	0.0009	-0.0008	-0.0019	-0.0001	-0.0023	-0.0007	-0.0008	0	-0.0054	-0.0069	-0.0044	-0.0047	-0.0071	-0.0046	-0.0046	-0.0055	-0.004	-0.0031	-0.0043	-0.0047	-0.006	-0.0043	-0.0019	-0.004	-0.0038	-0.003	0.0003	-0.0038
LN-229	LN229_CA004_VORT_Cell_120	VORT_1_or_2_peaks	-0.0129	-0.0132	-0.0109	-0.0079	-0.0054	-0.0052	-0.0089	-0.0084	-0.0106	-0.013	-0.0104	-0.0106	-0.0099	-0.0109	-0.0061	-0.0084	-0.0064	-0.0053	-0.0051	-0.0041	-0.0018	-0.0033	-0.003	-0.0033	-0.0023	-0.002	0.0001	-0.0021	-0.0013	-0.0007	-0.0001	0.0006	0.0011	0.0034	-0.0001	0.0008	0.0005	0.0009	0.0007	0.0015	0.0051	0.003	0.0036	0.0067	0.0085	0.0089	0.0072
LN-229	LN229_CA004_VORT_Cell_122	VORT_1_or_2_peaks	-0.0036	-0.0044	-0.0052	-0.0047	-0.005	-0.0064	-0.0069	-0.0061	-0.0072	-0.0072	-0.0065	-0.0057	-0.007	-0.0064	-0.0058	-0.0078	-0.0075	-0.0068	-0.0073	-0.0078	-0.0055	-0.0051	-0.005	-0.0043	-0.004	-0.0037	-0.0044	-0.0036	-0.0038	-0.0037	-0.0032	-0.0036	-0.0013	-0.0022	-0.002	-0.0028	-0.0014	-0.0014	-0.0001	0.0007	0.004	0.0075	0.0083	0.0105	0.0099	0.011	0.0099
LN-229	LN229_CA004_VORT_Cell_123	VORT_1_or_2_peaks	-0.0177	-0.0163	-0.0166	-0.015	-0.014	-0.015	-0.0147	-0.0145	-0.0144	-0.0122	-0.0123	-0.0139	-0.0146	-0.0117	-0.0128	-0.0112	-0.011	-0.0101	-0.0103	-0.0073	-0.0079	-0.0077	-0.0077	-0.0075	-0.0056	-0.0047	-0.0044	-0.0034	-0.0022	-0.0024	0.0002	-0.0015	0.0002	0.0026	0.0034	0.0044	0.0048	0.0058	0.009	0.0078	0.0077	0.0088	0.0106	0.0106	0.0127	0.012	0.012
LN-229	LN229_CA004_VORT_Cell_125	VORT_1_or_2_peaks	-0.0001	0.0007	0.0009	-0.0001	-0.0006	-0.0017	-0.0003	-0.0009	-0.0028	-0.0028	-0.0027	-0.0023	-0.0023	-0.0023	-0.0025	-0.0033	-0.0032	-0.0021	-0.0017	-0.0007	-0.0006	-0.0006	-0.0006	-0.0022	-0.0015	-0.0001	-0.0007	0.0009	-0.0001	-0.0006	0.0004	0.0004	0.0006	0.0004	0.0016	0.0019	0.0005	-0.0006	0.0014	0.0018	0.0017	0.0016	0.0014	0.0011	0.0018	0.0017	0.0016
LN-229	LN229_CA004_VORT_Cell_127	VORT_1_or_2_peaks	-0.0203	-0.0207	-0.0202	-0.0191	-0.019	-0.0191	-0.0177	0.0064	0.0044	-0.0018	-0.0045	-0.0069	-0.0103	-0.0117	-0.0097	-0.0095	-0.0084	-0.0073	-0.0092	-0.0099	-0.0112	-0.0101	-0.0118	-0.0123	-0.0091	-0.0088	-0.0051	-0.0058	-0.0067	-0.0048	-0.0043	-0.0046	-0.0015	-0.0014	0.0004	0.0025	0.0025	0.0066	0.0066	0.0071	0.0089	0.0081	0.0098	0.0115	0.0123	0.0133	0.0141
LN-229	LN229_CA004_VORT_Cell_13	VORT_1_or_2_peaks	-0.0091	-0.0087	-0.0075	-0.0084	-0.0074	-0.0067	-0.0053	-0.0044	-0.0026	-0.0012	-0.0013	-0.0019	-0.0013	-0.0019	-0.0018	-0.0011	0.0001	-0.0007	-0.001	-0.0007	-0.0021	-0.0031	0.0006	-0.001	0	0.0017	0.002	0.0041	0.003	0.0036	0.004	0.0023	0.0035	0.0018	0.0021	0.0019	-0.0003	0.0011	0.0015	0.0013	0.0035	0.0035	0.0036	0.0021	0.0025	0.0028	0.0017
LN-229	LN229_CA004_VORT_Cell_131	VORT_1_or_2_peaks	-0.0028	-0.0024	-0.0044	-0.0038	-0.0038	-0.0044	-0.0004	-0.002	-0.0029	-0.0034	-0.0027	-0.0019	0.0016	-0.0002	0.0006	0.0005	-0.0008	-0.0006	-0.0008	0.0016	-0.0001	0.0024	-0.0011	0.0009	-0.0013	-0.0003	0.0003	-0.0024	-0.0014	-0.0016	-0.0003	-0.0027	-0.0023	0	0.0014	0.0006	0.0002	-0.0005	0.0015	0.0027	0.0029	0.0034	0.0021	0.003	0.0019	0.0022	0.001
LN-229	LN229_CA004_VORT_Cell_133	VORT_1_or_2_peaks	-0.0065	-0.0034	-0.0019	0.0001	-0.0059	-0.0005	0.001	-0.0012	-0.0036	-0.0063	-0.0026	-0.0031	-0.0006	0.0004	-0.0018	-0.0029	-0.0002	0.0022	-0.0003	0.0005	0.0021	-0.0026	-0.0012	0.0013	-0.001	0.0013	0.0011	0.0021	0.0025	0.0005	-0.001	-0.0028	-0.004	-0.0021	0.0005	-0.002	-0.0017	0.0036	0.0004	0.0019	0.0009	0.0021	0.0024	0.0002	0.0016	0.0019	0.0016
LN-229	LN229_CA004_VORT_Cell_135	VORT_1_or_2_peaks	-0.0032	-0.0026	-0.0043	-0.0028	-0.0021	-0.0023	-0.0017	-0.0004	-0.0008	-0.0035	-0.0065	-0.0028	-0.0017	-0.0011	-0.0014	0.0007	-0.0002	0.0029	0.0036	-0.0007	-0.0012	-0.0024	-0.0009	-0.0006	0.0002	-0.0004	0.001	0.0004	0.0035	0.0047	0.0033	0.0032	0.0037	0.0034	0.0034	0.0032	0.0018	0.001	0.0014	0.0022	0.004	0.0045	0.0024	0.0013	0.0033	0.0019	0.0024
LN-229	LN229_CA004_VORT_Cell_136	VORT_1_or_2_peaks	-0.0074	-0.0078	-0.0049	-0.0039	-0.0029	-0.0055	-0.0035	-0.0054	-0.0029	-0.0019	-0.0018	-0.0012	-0.0021	-0.0044	-0.0021	-0.0027	-0.0018	-0.0025	-0.0034	-0.002	-0.0015	-0.0006	-0.0017	-0.0023	-0.0017	-0.0026	0.0004	0.0004	0.0004	0.0004	0.0003	-0.0002	0.0006	-0.0003	0.0022	-0.0007	0.0011	0.0014	0.0026	0.0004	0.0025	0.0027	0.0025	0.0005	0.0017	0.002	0
LN-229	LN229_CA004_VORT_Cell_138	VORT_1_or_2_peaks	0.0111	0.0118	0.013	0.0184	0.0188	0.0178	0.0133	0.01	0.0133	0.011	0.0085	0.0122	0.0109	0.012	0.0094	0.0118	0.0105	0.0073	0.0039	0.0055	0.0035	0.0059	0.0003	0.0006	0.0003	0	0.0016	0.0015	0.0012	-0.0037	-0.0055	-0.0103	-0.0155	-0.012	-0.0117	-0.0115	-0.0094	-0.0119	-0.0096	-0.0148	-0.0108	-0.0118	-0.0071	-0.0087	-0.0082	-0.0066	-0.0089
LN-229	LN229_CA004_VORT_Cell_14	VORT_1_or_2_peaks	-0.0044	-0.003	-0.0023	-0.0025	-0.0029	-0.0011	-0.002	0	-0.0004	0.0012	0.0008	0.001	0.0001	-0.0011	-0.0007	0.0001	0.0009	0.0014	0.0011	0.0007	-0.0016	-0.0006	0	-0.0025	-0.0034	-0.0028	-0.0038	-0.0018	-0.0015	-0.002	-0.0009	-0.0012	-0.001	-0.0018	0.0007	0.0023	0.0021	0.0012	-0.0003	0.0017	0.0002	-0.003	0.002	0	0.0017	0.0047	0.0023
LN-229	LN229_CA004_VORT_Cell_143	VORT_1_or_2_peaks	-0.0061	-0.007	-0.0085	-0.0067	-0.0063	-0.0073	-0.0053	-0.0052	-0.0068	-0.0061	-0.0049	-0.0061	-0.0065	-0.0081	-0.0098	-0.0075	-0.0073	-0.0051	-0.0045	-0.0025	-0.0016	-0.0023	-0.0038	-0.003	-0.0037	0.0005	0.0021	0.0015	0.0057	0.0087	0.0132	0.0119	0.0107	0.0102	0.0086	0.0078	0.0053	0.0052	0.0014	0.0036	0.0019	0.0024	0.0031	0.0027	0.0024	0.0041	0.004
LN-229	LN229_CA004_VORT_Cell_148	VORT_1_or_2_peaks	-0.0204	-0.0199	-0.0216	-0.0212	-0.0229	-0.0203	-0.0197	-0.0189	-0.0187	-0.0194	-0.0167	-0.0167	-0.0166	-0.0182	-0.0129	-0.0157	-0.0154	-0.0139	-0.0148	-0.0149	-0.0158	-0.0145	-0.0129	-0.0142	-0.0134	-0.0104	-0.0119	-0.0085	-0.01	-0.008	-0.0063	-0.006	-0.0045	0.0013	0.0002	0.0048	0.0045	0.0084	0.0094	0.0118	0.0141	0.0169	0.0214	0.0211	0.0212	0.0218	0.0229
LN-229	LN229_CA004_VORT_Cell_15	VORT_1_or_2_peaks	-0.0077	-0.009	-0.0066	-0.0062	-0.0067	-0.0047	-0.0075	-0.0041	-0.0053	-0.002	-0.0044	-0.0012	-0.0052	-0.0041	-0.0019	-0.0013	0.0006	0.0018	0.0007	0.0022	0.0029	0.0025	0.0029	0.0013	0.0025	0.0027	0.0032	0.0028	0.0033	0.0021	0.0017	0.0016	0.0012	0.0026	0.0046	0.0051	0.0004	0.0003	0.0041	-0.0005	-0.0019	-0.0021	0.0005	0.0004	0.0036	0.0054	0.0035
LN-229	LN229_CA004_VORT_Cell_150	VORT_1_or_2_peaks	0.0013	0.0008	0.0014	0.0026	0.0017	0.0053	0.005	0.0046	0.003	0.0055	0.0042	0.0034	0.0028	0.0026	0.0036	0.0034	0.0015	0.0019	0.0014	0.0003	-0.0015	-0.0042	-0.0036	-0.0059	-0.0065	-0.0042	-0.0047	-0.0034	-0.0036	-0.0021	-0.0036	-0.0034	-0.0034	-0.0034	-0.0057	-0.0045	-0.0028	-0.0004	-0.0028	-0.003	-0.0005	-0.0009	0.0003	0	0.003	0.0018	0.0014
LN-229	LN229_CA004_VORT_Cell_151	VORT_1_or_2_peaks	-0.0119	-0.0141	-0.0153	-0.0155	-0.0139	-0.0151	-0.0136	-0.0114	-0.009	-0.0064	-0.0065	-0.0061	-0.0069	-0.0092	-0.0102	-0.0116	-0.0108	-0.0116	-0.0125	-0.0132	-0.0138	-0.0129	-0.0107	-0.0083	-0.0098	-0.0096	-0.0095	-0.0054	-0.001	0.0004	0.001	-0.0005	-0.0018	-0.0028	-0.0027	-0.0024	-0.0015	-0.001	0.0012	-0.0009	-0.0004	0.0021	0.0066	0.0074	0.0103	0.0116	0.0088
LN-229	LN229_CA004_VORT_Cell_152	VORT_1_or_2_peaks	-0.0541	-0.054	-0.0538	-0.0513	-0.0492	-0.0477	-0.0484	-0.0454	-0.046	-0.0458	-0.0271	-0.0104	-0.0062	-0.0031	-0.0003	-0.001	-0.0002	0.002	0.0001	0.0026	0.0076	0.0093	0.0108	0.0114	0.0123	0.0123	0.0141	0.0124	0.0129	0.0139	0.0174	0.0159	0.0156	0.0134	0.0123	0.0082	0.0078	0.0097	0.0108	0.0127	0.019	0.0193	0.0237	0.0222	0.0214	0.0197	0.0196
LN-229	LN229_CA004_VORT_Cell_153	VORT_1_or_2_peaks	-0.0349	-0.0311	-0.0277	-0.0236	-0.0233	-0.0248	-0.0262	-0.0263	-0.0273	-0.0279	-0.028	-0.0192	-0.0164	-0.0175	-0.0145	-0.0144	-0.0129	-0.0131	-0.0143	-0.018	-0.0171	-0.0194	-0.017	-0.0189	-0.0127	-0.0034	-0.004	-0.0004	0.0008	0.0011	0.0049	0.0032	0.0092	0.0098	0.0101	0.0117	0.0135	0.015	0.0182	0.0169	0.0148	0.0169	0.0195	0.0193	0.0208	0.0202	0.0223
LN-229	LN229_CA004_VORT_Cell_154	VORT_1_or_2_peaks	-0.0079	-0.0106	-0.0117	-0.0124	-0.013	-0.0117	-0.0107	-0.0114	-0.0117	-0.0111	-0.0125	-0.0115	-0.0116	-0.0092	-0.0086	-0.0096	-0.007	-0.0059	-0.0061	-0.0059	-0.0025	-0.0033	-0.0021	-0.0046	-0.0038	-0.0033	-0.0025	-0.0033	-0.0026	-0.0014	-0.0009	0.0007	-0.0001	0.0013	0.0041	0.0042	0.0046	0.0038	0.0054	0.0035	0.0068	0.0051	0.0063	0.0064	0.0069	0.0077	0.0064
LN-229	LN229_CA004_VORT_Cell_158	VORT_1_or_2_peaks	-0.0169	-0.0178	-0.0192	-0.019	-0.0185	-0.0177	-0.0173	-0.0179	-0.0176	-0.0169	-0.0133	-0.0121	-0.0139	-0.0128	-0.0042	-0.0004	0.002	0.0037	0.0044	0.0036	0.0049	0.0022	0.0002	0	0.0007	0.0046	0.0038	0.004	0.0011	0.0043	0.0034	0.0048	0.0035	0.002	0.0041	0.0045	0.0031	0.0009	0.0067	0.008	0.0128	0.0118	0.0104	0.0071	0.0069	0.0062	0.0041
LN-229	LN229_CA004_VORT_Cell_159	VORT_1_or_2_peaks	-0.0582	-0.0583	-0.0558	-0.058	-0.0478	-0.0485	-0.0449	-0.0427	-0.0425	-0.043	-0.0405	-0.0394	-0.0401	-0.0431	-0.0443	-0.0353	-0.0334	-0.0383	-0.0358	-0.0327	-0.0268	-0.022	-0.0076	0.0946	0.1648	0.1793	0.1793	0.1599	0.125	0.0714	0.0216	-0.0016	-0.0118	0.0173	0.1378	0.1502	0.0939	0.0252	-0.0071	-0.0202	-0.0179	-0.0218	-0.0214	-0.0198	-0.0208	-0.0183	-0.0228
LN-229	LN229_CA004_VORT_Cell_16	VORT_1_or_2_peaks	0.0059	0.0058	0.0041	0.0031	0.0047	0.004	0.0057	0.004	0.0038	0.0028	0.0021	0.0028	0.0017	0.0026	0.0038	0.0029	0.0026	0.0027	0.0011	-0.0009	0.0001	-0.0004	-0.0004	-0.0017	-0.0008	-0.0004	-0.0011	-0.0003	-0.0024	-0.0007	0.0003	-0.0007	-0.0019	-0.0018	-0.0022	-0.0026	-0.0029	-0.0025	-0.0002	0.0006	0.0001	-0.0001	0.0005	-0.0008	0.0003	0.0008	0.0008
LN-229	LN229_CA004_VORT_Cell_160	VORT_1_or_2_peaks	-0.033	-0.03	-0.0227	-0.0248	-0.0249	-0.0227	-0.0253	-0.0248	-0.0277	-0.0287	-0.0309	-0.0291	-0.0289	-0.0252	-0.021	-0.0174	-0.0193	-0.0178	-0.0188	-0.0183	-0.0181	-0.0204	-0.0179	-0.0209	-0.0195	-0.008	-0.0068	-0.0089	-0.0024	0.0051	0.0086	0.0041	0.0046	0.0045	0.0027	0.0069	0.0095	0.0168	0.0165	0.0123	0.0118	0.0087	0.0116	0.0068	0.0068	0.0029	0.0059
LN-229	LN229_CA004_VORT_Cell_162	VORT_1_or_2_peaks	-0.0069	-0.0071	-0.0042	-0.006	-0.0058	-0.0056	-0.0039	-0.0046	-0.0049	-0.0058	-0.0049	-0.0042	-0.0051	-0.0051	-0.0058	-0.004	-0.0048	-0.0039	-0.0033	-0.0038	-0.0028	-0.0047	-0.0039	-0.0033	-0.003	-0.003	-0.0026	-0.0044	-0.003	-0.003	-0.0029	-0.0005	-0.0015	-0.0003	-0.0003	0.0011	0.0001	0.0004	0.0025	0.0033	0.0028	0.0036	0.0049	0.0061	0.0042	0.0062	0.0039
LN-229	LN229_CA004_VORT_Cell_165	VORT_1_or_2_peaks	-0.0174	-0.0167	-0.0164	-0.0172	-0.0183	-0.0167	-0.0161	-0.0154	-0.0164	-0.0162	-0.0145	-0.0166	-0.0147	-0.0127	-0.0135	-0.0111	-0.0091	-0.0071	-0.0059	-0.0048	-0.0029	-0.0056	-0.005	-0.0062	-0.0093	-0.0074	-0.0052	-0.0032	0.0003	-0.0011	0.0002	-0.0023	-0.0004	-0.0011	-0.0005	-0.0028	0.0026	0.002	0.0042	0.002	0.0048	0.0035	0.0054	0.0048	0.0092	0.0135	0.0174
LN-229	LN229_CA004_VORT_Cell_166	VORT_1_or_2_peaks	-0.0093	-0.008	-0.0071	-0.0108	-0.0066	-0.0056	-0.0036	-0.0057	-0.0056	-0.0078	-0.0055	-0.0026	-0.0044	-0.004	-0.0028	-0.0003	-0.0016	-0.0006	-0.0032	-0.0021	-0.0036	0	-0.0014	-0.002	-0.0006	-0.0026	-0.0011	-0.0004	0.002	-0.0018	0.0022	-0.0017	-0.0011	0.0032	0.0078	0.0065	0.0043	0.0009	0.0029	0.001	0.0006	0.006	0.0034	0.0048	0.0058	0.0041	0.0044
LN-229	LN229_CA004_VORT_Cell_168	VORT_1_or_2_peaks	-0.0514	-0.0505	-0.0482	-0.0479	-0.0471	-0.0461	-0.0446	-0.0458	-0.0432	-0.0443	-0.0385	-0.0387	-0.0386	-0.0351	-0.0344	-0.0321	-0.0294	-0.0319	-0.0289	-0.0273	-0.0281	-0.0263	-0.0269	-0.0234	-0.0162	-0.011	-0.009	-0.0075	-0.0049	-0.0058	-0.004	-0.0037	-0.0027	0.0002	0.0057	0.0077	0.0092	0.0101	0.0139	0.0206	0.0255	0.0287	0.0322	0.0294	0.0363	0.0389	0.0411
LN-229	LN229_CA004_VORT_Cell_169	VORT_1_or_2_peaks	-0.0049	-0.0051	-0.0066	-0.0067	-0.0042	-0.0048	-0.0058	-0.0036	-0.0048	-0.0057	-0.0046	-0.0045	-0.0037	-0.0041	-0.005	-0.0044	-0.0038	-0.0008	-0.0012	0.0001	0.0001	-0.0001	0.0008	-0.0001	0.0012	-0.0006	0.0018	-0.0004	0.0005	-0.0006	0.0002	0.0023	0.001	0.0019	0.0045	0.0044	0.0019	0.003	0.0026	0.0027	0.0036	0.0046	0.0044	0.0024	0.0051	0.0068	0.004
LN-229	LN229_CA004_VORT_Cell_17	VORT_1_or_2_peaks	0.0055	0.0028	-0.0003	-0.0014	-0.0017	-0.0013	-0.0009	0.0001	-0.001	-0.0004	0.0014	0.0026	0.0001	-0.0018	-0.0004	-0.0022	-0.0004	-0.001	-0.0037	-0.0016	-0.0015	-0.0008	-0.0026	-0.0028	-0.0037	-0.0021	-0.0018	-0.0057	-0.0045	-0.004	-0.005	-0.0048	-0.0051	-0.0049	-0.0041	-0.0032	0.0004	0.0073	0.0049	0.0029	0.0038	0.0018	0.004	0.0013	0.0025	0.0022	0.0014
LN-229	LN229_CA004_VORT_Cell_21	VORT_1_or_2_peaks	0.0017	0.0012	0.0023	0.0013	-0.0006	-0.0021	-0.0009	-0.0027	0.0018	0.002	0.0019	-0.0015	-0.0006	0.0001	-0.0016	-0.0024	-0.0029	-0.0022	-0.0031	-0.0032	-0.0033	-0.0024	-0.0039	-0.0023	-0.0046	-0.0035	-0.003	-0.0049	-0.0038	-0.0004	-0.0013	-0.0012	0.001	-0.001	0.0002	-0.0011	-0.0004	0	0.0015	0.0016	0.0024	0.0006	0.0036	0.0034	0.0051	0.0052	0.0047
LN-229	LN229_CA004_VORT_Cell_22	VORT_1_or_2_peaks	-0.0006	0.0012	-0.0011	-0.0001	-0.0007	0.0002	0	0.0006	0.0009	0.0004	0	0.0004	0.0001	0.0004	0.0015	0.0023	0.0001	0.0016	0.0001	-0.001	0.0013	-0.0009	0.0007	0.0009	-0.0004	0.0004	0.0021	-0.0012	0	0.0004	0.0013	0.0016	0.0015	0.0008	-0.0003	-0.0014	-0.0015	-0.0015	-0.0005	-0.0023	-0.0024	-0.001	-0.003	-0.0023	-0.0019	0.0002	-0.0008
LN-229	LN229_CA004_VORT_Cell_23	VORT_1_or_2_peaks	0.0116	0.0101	0.0088	0.0058	0.0069	0.0038	0.003	0.0027	-0.0009	-0.0051	-0.0069	-0.0086	-0.0052	-0.0042	-0.0037	-0.0049	-0.0036	-0.0057	-0.0024	-0.002	0.0036	0.0046	0.0061	0.0063	0.0096	0.0099	0.006	0.0065	0.0004	-0.0011	0.0002	0.0028	0.0031	0.0029	0.0002	0.0001	-0.0057	0.0002	0.01	0.0009	0.0016	0.0009	-0.0024	-0.0059	-0.0066	-0.0083	-0.009
LN-229	LN229_CA004_VORT_Cell_25	VORT_1_or_2_peaks	0.0039	0.0013	0	-0.0016	-0.0016	-0.0025	-0.0024	0.0028	0.0005	-0.0009	-0.0012	0.0001	0.0029	-0.0008	-0.0016	-0.0028	-0.0053	-0.0038	-0.0043	-0.0049	-0.0061	-0.0034	-0.0032	-0.0032	-0.0053	-0.0018	-0.0013	-0.0002	-0.0008	-0.0001	-0.001	-0.0009	-0.0008	-0.0015	-0.0018	-0.0019	-0.0002	0.0007	0.002	0.001	-0.0004	-0.0009	0.0006	0.0002	-0.0002	0.0011	-0.0009
LN-229	LN229_CA004_VORT_Cell_28	VORT_1_or_2_peaks	-0.0165	-0.0159	-0.0154	-0.0127	-0.0111	-0.0105	-0.0101	-0.0092	-0.0104	-0.0125	-0.0144	-0.0127	-0.0113	-0.0026	0.0021	0.0039	0.0096	0.0173	0.0148	0.0125	0.0138	0.0109	0.0079	0.0005	0.0022	0.0035	0.005	0.002	0.007	0.0102	0.0165	0.0181	0.0128	0.0097	0.0069	0.0057	0.0023	0.0011	0.0076	0.0097	0.0109	0.0105	0.0058	0.0066	-0.0044	-0.0115	-0.0122
LN-229	LN229_CA004_VORT_Cell_29	VORT_1_or_2_peaks	-0.0208	-0.0193	-0.0167	-0.0164	-0.015	-0.0147	-0.0113	-0.0142	-0.0086	-0.0039	0.0027	0.0077	0.0107	0.0113	0.0113	0.0106	0.012	0.0084	0.0065	0.0062	0.0051	0.0015	0.0002	0.0021	0.0027	0.0116	0.0086	0.0052	0.0081	0.0057	0.0033	0.0032	0.0044	0.0072	0.0052	0.0029	0.0017	0.0031	0.0053	0.0039	0.0053	0.0004	-0.0021	-0.0072	-0.0078	-0.0075	-0.0046
LN-229	LN229_CA004_VORT_Cell_30	VORT_1_or_2_peaks	-0.0329	-0.0338	-0.0339	-0.034	-0.0306	-0.0297	-0.0216	-0.0214	-0.0237	-0.0257	-0.0269	-0.0284	-0.0278	-0.0287	-0.0219	-0.0071	-0.0042	-0.0046	-0.007	-0.0098	-0.0097	-0.0008	0.0203	0.0268	0.0297	0.0296	0.0243	0.0234	0.0225	0.0217	0.0182	0.0138	0.0104	0.0103	0.0088	0.006	0.0017	0.0025	0.0042	0.0023	0.0003	0.0014	0.0005	-0.0028	-0.0021	-0.005	-0.0036
LN-229	LN229_CA004_VORT_Cell_34	VORT_1_or_2_peaks	-0.0072	-0.0055	-0.0066	-0.0059	-0.0065	-0.0053	-0.0067	-0.0058	-0.0043	-0.0047	-0.0055	-0.0047	-0.0047	-0.0045	-0.0064	-0.0049	-0.0043	-0.0057	-0.0047	-0.0047	-0.0063	-0.0041	-0.0043	-0.004	-0.003	-0.0027	-0.0021	-0.0017	-0.0008	-0.0016	-0.003	-0.0008	-0.0026	-0.0006	-0.0007	0.0002	0.0028	0.0008	0.0029	0.0015	0.003	0.0013	0.0038	0.0035	0.0044	0.0045	0.0045
LN-229	LN229_CA004_VORT_Cell_35	VORT_1_or_2_peaks	0.0011	0.0029	0.0024	0.0042	0.0025	0.0021	0.0026	0.0017	0.0029	0.0035	0.0033	0.0049	0.0027	0.0011	0.0002	-0.0019	-0.0018	-0.001	-0.0013	-0.002	-0.0014	-0.0013	-0.0025	-0.0022	-0.0025	-0.0012	-0.0028	-0.0019	-0.0018	-0.0004	-0.0008	-0.0009	-0.0013	-0.0029	-0.0016	-0.0032	-0.0024	-0.0038	-0.0009	-0.0014	-0.0012	-0.0014	-0.0012	0.0002	0.0007	0.0031	0.0015
LN-229	LN229_CA004_VORT_Cell_37	VORT_1_or_2_peaks	0.0012	0.0002	-0.0002	-0.0003	0.0001	0.001	0.0026	0.002	0.0023	0.0013	0.0006	0.0001	-0.001	-0.0008	0.0012	0.0003	0.0008	0.0004	0	-0.0003	0.0015	0.0013	0.0028	0.0014	0.0032	0.0043	0.0031	0.0038	0.0025	-0.001	0.0023	-0.0013	-0.0029	0.0009	0.0017	0.0021	-0.0007	-0.0004	-0.0023	-0.0024	-0.0047	-0.004	-0.003	-0.0008	-0.0029	-0.0022	-0.0006
LN-229	LN229_CA004_VORT_Cell_39	VORT_1_or_2_peaks	-0.0012	-0.0043	-0.0031	-0.0018	-0.0025	-0.0034	-0.0033	-0.0034	-0.002	-0.0009	-0.0018	-0.0024	-0.0037	-0.0026	-0.0007	-0.0006	-0.0019	-0.0014	-0.0032	-0.0044	-0.0045	-0.0051	-0.0036	-0.0036	-0.0041	-0.0024	-0.0007	0.0002	0.0034	0.0029	0.0038	0.0028	0	0.0012	0.0017	-0.0001	0.0029	0.0013	0	-0.0007	0.0018	0.0029	0.0041	0.0053	0.0036	0.0059	0.0058
LN-229	LN229_CA004_VORT_Cell_42	VORT_1_or_2_peaks	0.0108	0.0093	0.0082	0.0067	0.0058	0.0055	0.0054	0.0058	0.0075	0.006	0.0037	0.0044	0.0033	0.0033	0.0023	0.003	0.0038	0.0017	0.0017	0.001	-0.0003	0.0013	0.0018	0.0012	0.0003	0.0006	-0.002	-0.0014	-0.0016	-0.0031	-0.0024	-0.0015	-0.001	-0.0018	0.0002	-0.0016	-0.0001	-0.0009	-0.0029	-0.0028	-0.003	-0.0037	-0.0031	-0.0035	-0.0034	-0.0017	-0.0035
LN-229	LN229_CA004_VORT_Cell_44	VORT_1_or_2_peaks	-0.0036	-0.0041	-0.0029	0.0016	0.0005	-0.0008	-0.0016	-0.0034	0.0004	-0.0032	-0.0035	-0.0022	-0.002	-0.0046	-0.0039	0.003	0.0065	0.0079	0.0089	0.0094	0.0085	0.0129	0.0146	0.0141	0.015	0.0141	0.0143	0.0129	0.0122	0.0091	0.0071	0.0033	-0.0001	-0.0001	-0.0015	-0.0002	0.0004	0.001	0.0077	0.0059	0.0064	0.0074	0.0045	0.004	0.0033	0.001	-0.0023
LN-229	LN229_CA004_VORT_Cell_47	VORT_1_or_2_peaks	-0.0015	-0.0016	-0.0043	-0.0051	-0.0015	-0.0019	-0.002	-0.0014	-0.0007	-0.0012	0.0006	-0.0015	-0.0016	-0.0005	0.0004	0.0015	-0.0005	0.0003	0.0015	0.0026	0.0031	0.0023	0.0004	0.0006	-0.0012	-0.0012	-0.0034	-0.0045	-0.0067	-0.0058	-0.007	-0.0025	-0.0026	-0.0032	-0.0035	-0.0016	-0.001	-0.0009	0.0002	0.0012	0.0027	0.0035	0.0089	0.0092	0.0093	0.0068	0.0039
LN-229	LN229_CA004_VORT_Cell_48	VORT_1_or_2_peaks	0.0031	0.001	0.0001	-0.0003	-0.0003	0.0013	0.0014	0.0022	0.0005	0.0011	-0.0015	-0.0018	-0.0017	-0.0012	-0.0016	-0.0001	-0.0006	-0.0003	-0.0016	-0.0024	-0.0017	-0.0027	-0.0033	-0.0017	0	0.0007	0.0024	0.0019	0.0029	0.0019	0.0019	0.0019	0.0011	0.0031	0.0043	0.0033	0.0009	0.0004	-0.0006	-0.0022	-0.0034	-0.0029	-0.0027	-0.0046	-0.004	-0.002	-0.0041
LN-229	LN229_CA004_VORT_Cell_49	VORT_1_or_2_peaks	0.0025	0.0027	0.0012	0.0006	0.0012	0.0005	-0.0004	-0.0012	-0.0012	-0.0017	-0.0006	0.0003	0	-0.0003	0.0023	0.002	0.0008	0.0015	0.0031	0.0033	0.0038	0.0038	0.0028	0.0013	0.0014	0.0003	-0.0014	-0.0011	0.0013	-0.0005	0.0021	0.0012	0.0002	0.0008	0.0005	0.0007	-0.0003	-0.0007	0.0011	-0.0016	-0.0005	-0.0022	0.0011	-0.0002	0.0002	0	-0.0016
LN-229	LN229_CA004_VORT_Cell_50	VORT_1_or_2_peaks	-0.0006	-0.0014	0.0009	-0.0008	-0.0005	-0.0007	0.0005	0.0043	0.0001	0.0001	-0.0015	-0.0008	-0.0001	-0.0002	0.0016	0.0028	0.0021	-0.0003	-0.0007	-0.0044	-0.0021	-0.0036	-0.0015	-0.0006	-0.0016	-0.0012	-0.0013	-0.0032	-0.004	-0.0026	-0.0031	-0.0038	-0.0031	0.0002	-0.0005	0.0013	-0.0002	0	-0.0035	-0.002	0.0004	-0.0033	0.0025	0.0033	0.0056	0.0047	0.0059
LN-229	LN229_CA004_VORT_Cell_51	VORT_1_or_2_peaks	-0.0044	-0.0025	-0.0021	-0.0026	-0.0032	-0.004	-0.0019	-0.0033	-0.0025	-0.0042	-0.0037	-0.0047	-0.003	-0.0037	-0.0019	-0.0028	-0.0016	-0.0001	-0.001	-0.0002	0.0003	-0.0014	-0.0014	-0.0021	-0.0019	-0.0025	-0.0016	-0.0005	-0.0002	0.0005	0.0004	-0.0013	-0.0017	-0.0018	0.0003	0.0016	0.0004	-0.0003	0.002	0.0004	0.0035	0.0036	0.0029	0.0028	0.0029	0.0009	0.0031
LN-229	LN229_CA004_VORT_Cell_55	VORT_1_or_2_peaks	-0.0169	-0.0155	-0.0195	-0.02	-0.0167	-0.017	-0.014	-0.0138	-0.0138	-0.0119	-0.0141	-0.013	-0.011	-0.0113	-0.0079	-0.0093	-0.0051	-0.0032	-0.0039	-0.0062	-0.0084	-0.0054	-0.0062	-0.0074	-0.0053	-0.0023	-0.0007	0.0017	-0.0003	0.0045	0.002	0.0032	0.0013	0.0038	0.0039	0.0073	0.0031	0.0066	0.0056	0.0083	0.0113	0.0093	0.008	0.0086	0.0086	0.0085	0.0053
LN-229	LN229_CA004_VORT_Cell_56	VORT_1_or_2_peaks	-0.0211	-0.0207	-0.0196	-0.0175	-0.0176	-0.0164	-0.0154	-0.012	-0.0105	-0.0102	-0.0097	-0.0064	-0.0071	-0.0068	-0.0063	-0.0055	-0.0052	-0.0041	-0.005	-0.004	-0.0054	-0.0027	-0.0024	0.0016	0.0012	0.0003	-0.0023	0.0021	0.0012	0.0025	0.0003	0.0001	0.0004	0.0034	0.0029	-0.0006	0.0037	0.0042	0.0083	0.0125	0.0097	0.0081	0.0093	0.0041	0.0068	0.0068	0.009
LN-229	LN229_CA004_VORT_Cell_60	VORT_1_or_2_peaks	-0.0036	-0.0028	-0.0041	-0.0053	-0.0039	-0.0049	-0.0029	-0.0038	-0.002	-0.0029	-0.0035	-0.0044	-0.0036	-0.0081	-0.0066	-0.0035	-0.0032	-0.0062	-0.002	-0.0028	-0.0045	-0.0031	-0.0031	-0.0032	0.0002	0.0046	0.007	0.0117	0.0078	0.0052	0.0015	0.0022	0.0001	0.0011	0.0038	0.0035	0.0068	0.0111	0.0134	0.0131	0.0087	0.0072	0.0031	0.0017	-0.0003	0.0024	-0.0005
LN-229	LN229_CA004_VORT_Cell_62	VORT_1_or_2_peaks	-0.0122	-0.0113	-0.0134	-0.0118	-0.0126	-0.0094	-0.008	-0.0067	-0.0059	-0.0067	-0.0058	-0.0054	-0.0071	-0.0063	-0.0054	-0.006	-0.0064	-0.0068	-0.0077	-0.0045	-0.0019	-0.0014	-0.0007	-0.0015	0.0008	0.0015	0.0004	0.0017	0.0022	0.0004	0.0008	-0.0001	-0.0003	0.0005	0.0004	-0.0001	-0.0004	0.0018	0.0018	0.0037	0.0036	0.0061	0.0058	0.007	0.0057	0.0085	0.0042
LN-229	LN229_CA004_VORT_Cell_63	VORT_1_or_2_peaks	-0.0094	-0.0089	-0.0081	-0.0076	-0.005	-0.0073	-0.0057	-0.0045	-0.0043	-0.0055	-0.0064	-0.0056	-0.0074	-0.0083	-0.0067	-0.0035	-0.0036	-0.0026	-0.0036	-0.0039	-0.0019	-0.0011	-0.0035	-0.0055	-0.0068	-0.0036	-0.0027	0.0003	-0.0002	-0.0021	-0.003	-0.0032	-0.005	-0.0067	-0.0061	-0.0052	-0.0034	-0.0008	-0.001	-0.0008	0.0013	0.0023	0.0051	0.0047	0.0058	0.003	0.0003
LN-229	LN229_CA004_VORT_Cell_67	VORT_1_or_2_peaks	-0.0305	-0.0308	-0.0296	-0.0282	-0.0254	-0.0236	-0.0227	-0.0203	-0.0209	-0.0179	-0.019	-0.0215	-0.0216	-0.0229	-0.0212	-0.0215	-0.02	-0.019	-0.0131	-0.0133	-0.0124	-0.0075	0.001	0.0041	0.0061	0.0106	0.0093	0.0049	0.0064	0.0052	0.0052	0.0035	0.0012	0.0006	-0.0011	0.0013	-0.0012	-0.0006	0.0025	0.0069	0.0136	0.0154	0.0192	0.0168	0.0182	0.0164	0.0154
LN-229	LN229_CA004_VORT_Cell_68	VORT_1_or_2_peaks	-0.0029	-0.0003	-0.0014	-0.0017	-0.0019	-0.0015	-0.0019	-0.003	-0.004	-0.0054	-0.0037	-0.0041	-0.0045	-0.0052	-0.0044	-0.0049	-0.0038	-0.0049	-0.0037	-0.0031	-0.0049	-0.0045	-0.0033	-0.0054	-0.0043	-0.0048	-0.006	-0.0071	-0.0042	-0.0032	-0.0002	-0.0002	-0.0004	-0.0003	-0.0009	0.0019	0.0029	0.004	0.0034	0.0025	0.0044	0.0028	0.003	0.0024	0.0016	0.0049	0.0066
LN-229	LN229_CA004_VORT_Cell_69	VORT_1_or_2_peaks	-0.025	-0.0241	-0.0239	-0.0266	-0.0268	-0.0273	-0.023	-0.0226	-0.0229	-0.0242	-0.0225	-0.0164	-0.0134	-0.0125	-0.0107	-0.0093	-0.0109	-0.0118	-0.0098	-0.0053	-0.0038	-0.0012	-0.0042	-0.0025	0.0004	0.0069	0.0131	0.0143	0.0112	0.0051	0.0036	0.004	0.0029	0.0026	0.0066	0.0105	0.0123	0.0091	0.0103	0.0123	0.0154	0.0172	0.0163	0.0113	0.0064	0.0053	0.0095
LN-229	LN229_CA004_VORT_Cell_70	VORT_1_or_2_peaks	0.0029	0.0026	-0.0003	-0.0001	-0.0009	-0.0009	-0.002	-0.0023	-0.0025	-0.0025	-0.0031	-0.0031	-0.0042	-0.0033	-0.0039	-0.005	-0.0054	-0.0055	-0.0034	-0.0034	-0.0021	-0.0014	-0.0005	-0.0005	-0.0002	-0.0004	0.0006	0.0016	0.0009	0.0004	0.0005	0.0001	-0.0003	0.0005	0.0019	0.0012	0.0005	-0.0002	-0.0005	0.0005	0.0005	-0.0003	0.0005	0.0003	0.0011	0.0031	0.0009
LN-229	LN229_CA004_VORT_Cell_71	VORT_1_or_2_peaks	-0.0165	-0.0197	-0.02	-0.0165	-0.0125	-0.0157	-0.0177	-0.0155	-0.0158	-0.0149	-0.0156	-0.0129	-0.0129	-0.0136	-0.0109	-0.0079	-0.0099	-0.008	-0.0089	-0.0083	-0.0098	-0.0091	-0.0113	-0.0045	0.0029	0.0096	0.0089	0.01	0.0024	0.0034	0.0033	0.0053	0.0075	0.0101	0.0065	0.0077	0.0068	0.0065	0.0092	0.0084	0.0098	0.0097	0.01	0.011	0.0083	0.007	0.0089
LN-229	LN229_CA004_VORT_Cell_72	VORT_1_or_2_peaks	0.0001	-0.0007	-0.0008	-0.0004	-0.0012	-0.0036	-0.0041	0.0013	-0.0059	-0.0049	-0.0029	-0.0023	-0.0054	-0.0032	-0.0026	-0.0011	-0.0002	0.0005	-0.0002	-0.0007	0.0009	-0.0028	-0.0018	-0.001	-0.0019	-0.0019	0.0003	0.0026	0.0004	0.0009	-0.0006	0	-0.0017	-0.0026	-0.0001	-0.0001	0.0008	0.0002	-0.0032	0.0011	0.0021	0.0023	0.0034	0.0034	0.0017	0.005	0.0047
LN-229	LN229_CA004_VORT_Cell_73	VORT_1_or_2_peaks	-0.0029	-0.0021	-0.0031	-0.0045	-0.0045	-0.0027	-0.0021	-0.0021	-0.0019	-0.0023	-0.0013	0.0018	-0.0002	0	-0.0008	-0.0006	-0.0008	-0.0014	-0.0015	-0.0002	-0.0003	-0.0011	-0.0012	-0.0007	-0.0009	-0.0012	-0.0008	-0.0011	-0.0011	-0.0013	-0.0005	-0.0013	-0.0001	-0.0008	-0.0012	-0.0006	0.0002	0.0013	0.0038	0.0008	0.0018	0.0009	0.0021	0.0009	0.0021	0.0012	0.0011
LN-229	LN229_CA004_VORT_Cell_74	VORT_1_or_2_peaks	-0.0275	-0.0293	-0.0294	-0.028	-0.0279	-0.0269	-0.0252	-0.0263	-0.026	-0.0249	-0.0253	-0.0222	-0.0242	-0.0249	-0.0252	-0.0272	-0.0274	-0.0261	-0.0237	-0.0255	-0.0229	-0.0215	-0.0203	-0.0164	-0.0168	-0.0159	-0.0141	-0.0123	-0.0149	-0.0053	0.0021	-0.0025	-0.0038	-0.0066	-0.0041	-0.0039	-0.0065	-0.0082	-0.004	-0.0033	0.0021	0.0014	0.0084	0.0218	0.0293	0.0292	0.0313
LN-229	LN229_CA004_VORT_Cell_75	VORT_1_or_2_peaks	0.0081	0.0067	0.0069	0.0052	0.0052	0.0025	0.0034	0.0035	0.0025	0.0023	0.0021	0.002	-0.0011	0.0004	-0.003	-0.0026	0.0003	0.0024	0.002	0.0013	0.0035	0.005	0.0057	0.003	-0.0001	-0.0012	-0.003	-0.0028	-0.0042	-0.004	-0.0027	-0.0013	-0.0006	0	0.0021	0.0004	-0.0001	-0.0016	-0.0018	-0.0045	-0.0026	-0.0021	0	0.0018	0.0009	-0.0009	-0.0018
LN-229	LN229_CA004_VORT_Cell_76	VORT_1_or_2_peaks	-0.005	-0.0035	-0.0034	-0.0027	-0.0036	-0.0043	-0.0022	-0.0012	-0.0007	-0.0017	0.0007	-0.0005	-0.0019	-0.0013	-0.0026	-0.0022	-0.0009	-0.0007	-0.0011	-0.0025	-0.0025	-0.0016	0.0017	0.0009	0.0026	0.0026	0.0016	0.0023	0.0001	-0.0013	0.0006	-0.0016	-0.0005	-0.0007	0.0001	0.0002	0.0008	0.0008	0.0008	0.0006	0.0015	-0.0001	-0.0003	0.0001	0.0021	0.0032	0.0028
LN-229	LN229_CA004_VORT_Cell_77	VORT_1_or_2_peaks	0.018	0.0165	0.0157	0.0135	0.0139	0.011	0.0113	0.0107	0.0109	0.0092	0.0085	0.0079	0.0059	0.0059	0.0063	0.0051	0.0041	0.0037	0.0045	0.0044	0.0034	0.0041	0.0034	0.0024	0.0044	0.0029	0.002	0.0001	-0.0002	0.0003	0.0011	0.0008	0.001	-0.0007	-0.0016	-0.001	-0.0018	-0.0043	-0.0054	-0.0073	-0.007	-0.0079	-0.0066	-0.0076	-0.0073	-0.0058	-0.0078
LN-229	LN229_CA004_VORT_Cell_82	VORT_1_or_2_peaks	0.0026	0.0018	0.0029	0.0026	0.0016	0.0004	0.0003	0.0013	0.0016	0.001	0.0018	0.0034	0.0031	0.0018	0.0036	0.0029	0.0024	0.0038	0.0009	0.0032	0.0008	0.0014	-0.0017	-0.0012	-0.0005	0.0017	0.0007	-0.0001	-0.0009	-0.0012	0.0016	0.0007	-0.0004	0.0007	0.0015	0.0002	0.0008	-0.0002	0.0011	0.0008	0.0015	0.0046	0.005	0.0026	0.0018	0.002	0.0019
LN-229	LN229_CA004_VORT_Cell_83	VORT_1_or_2_peaks	-0.0072	-0.0086	-0.0097	-0.0048	-0.0013	-0.0013	-0.004	-0.0055	-0.0054	0.0004	-0.0031	-0.0069	-0.0026	-0.0045	-0.001	-0.0037	-0.0024	0.0017	0.005	0.0055	0.0052	0.0028	-0.0008	-0.005	-0.0027	-0.0026	-0.0027	-0.0014	-0.0029	-0.0038	-0.0051	-0.0066	-0.0079	-0.0045	-0.0027	-0.001	0.0013	0.0036	0.0051	0.0034	0.0055	-0.0002	0.001	0.0038	0.0072	0.0104	0.0116
LN-229	LN229_CA004_VORT_Cell_84	VORT_1_or_2_peaks	-0.0076	-0.0067	-0.0071	-0.008	-0.0064	-0.0055	-0.0054	-0.0054	-0.0035	-0.0048	-0.0046	-0.004	-0.004	-0.0034	-0.0015	-0.0004	0.0021	0.0034	0.0012	0.0005	0.0034	0.0007	-0.0007	-0.004	-0.003	-0.0008	-0.0017	-0.001	-0.0029	-0.0021	-0.0032	-0.0039	-0.003	-0.0046	-0.0019	-0.0014	-0.0002	0.006	0.0131	0.0073	0.006	0.0036	0.0027	-0.0006	-0.0015	0.0008	-0.0004
LN-229	LN229_CA004_VORT_Cell_87	VORT_1_or_2_peaks	0.0013	-0.0011	-0.0038	-0.0052	-0.0058	-0.0065	-0.0059	-0.007	-0.0064	-0.0058	-0.0053	-0.005	-0.0047	-0.0054	-0.0049	-0.0037	-0.0034	-0.0031	-0.0045	-0.0031	-0.0036	-0.0013	-0.0026	-0.0023	-0.0029	-0.001	-0.0009	0.0005	0.0006	-0.0011	-0.0004	0.0012	0.001	0.0013	0.0007	0.0024	0.0014	0.0027	0.0033	0.0028	0.0036	0.003	0.0038	0.0038	0.0045	0.004	0.0038
LN-229	LN229_CA004_VORT_Cell_88	VORT_1_or_2_peaks	-0.0044	-0.0064	-0.0068	-0.0058	-0.0055	-0.0051	-0.0042	-0.0049	-0.0066	-0.0061	-0.0072	-0.0073	-0.007	-0.0079	-0.0057	-0.0045	-0.006	-0.0056	-0.0044	-0.0041	-0.0031	-0.0017	-0.0028	-0.0028	-0.0018	-0.0001	0.0004	0.004	0.0036	0.0016	0.0045	0.0052	0.005	0.006	0.0061	0.0045	0.0022	0.0013	0.0014	0.0007	0.0033	0.0094	0.0126	0.0075	0.0072	0.0087	0.0038
LN-229	LN229_CA004_VORT_Cell_95	VORT_1_or_2_peaks	-0.0305	-0.0277	-0.028	-0.0223	-0.021	-0.0163	-0.0129	-0.0072	-0.006	-0.0027	-0.0027	-0.0023	-0.0027	-0.0043	-0.005	-0.0017	0.0086	0.011	0.008	0.005	-0.0006	-0.005	-0.0041	-0.0042	-0.0012	0.0007	0.0064	0.0076	0.0062	0.0019	0	0.002	0.0002	-0.0006	0.0007	-0.0013	0.0053	0.0069	0.009	0.0112	0.0124	0.0087	0.0087	0.0064	0.0056	0.0037	0.0021
LN-229	LN229_CA004_VORT_Cell_96	VORT_1_or_2_peaks	-0.0147	-0.0125	-0.0127	-0.0119	-0.0117	-0.0121	-0.0115	-0.008	-0.01	-0.0095	-0.01	-0.0083	-0.0092	-0.0101	-0.0092	-0.0084	-0.0078	-0.0073	-0.0049	-0.0053	-0.0027	-0.0034	-0.0044	-0.0034	-0.0019	-0.0032	-0.0006	-0.001	0	0.0021	0.0015	0.0024	0.0034	0.001	0.0012	0.0023	0.0004	-0.0006	-0.0006	0.0006	0.0008	-0.0008	0.0016	0.0012	0.006	0.0067	0.0044
LN-229	LN229_CA004_VORT_Cell_99	VORT_1_or_2_peaks	-0.0105	-0.0115	-0.0084	-0.009	-0.009	-0.008	-0.0063	-0.0091	-0.009	-0.0105	-0.0095	-0.0101	-0.0093	-0.0079	-0.0054	-0.0054	-0.0029	-0.0032	-0.0033	-0.0002	-0.0012	-0.0029	0.0018	0.001	0.0014	0.0012	0.0004	-0.0012	-0.0016	-0.0015	0.0002	0.0035	0.0059	0.0052	0.0041	0.0089	0.0062	0.008	0.0058	0.0027	0.0061	0.0028	0.001	0.0029	0.0036	0.0014	0.0026
LN-229	LN229_CA005_VORT_Cell_100	VORT_1_or_2_peaks	-0.0227	-0.0216	-0.0185	-0.0191	-0.0211	-0.017	-0.0154	-0.0173	-0.013	-0.0178	-0.0173	-0.0167	-0.0166	-0.0156	-0.0155	-0.0158	-0.0122	-0.0134	-0.011	-0.009	-0.0131	-0.0144	-0.0102	-0.0082	-0.0071	-0.005	-0.0053	-0.0096	-0.0064	-0.0044	-0.0065	-0.0055	-0.0021	0.0001	-0.0007	0.0012	0.0006	-0.0019	0.0001	0.0059	0.006	0.0068	0.0068	0.0055	0.0103	0.015	0.0118
LN-229	LN229_CA005_VORT_Cell_102	VORT_1_or_2_peaks	-0.0077	-0.0094	-0.0105	-0.0046	-0.0067	-0.0082	-0.0059	-0.0026	-0.0013	0.0001	-0.0003	0.0018	0.0043	0.0006	-0.0015	0.002	-0.0022	-0.0006	-0.0005	0.0015	0	0.0012	0.002	0.0021	0.0045	0.0008	0.0037	0.001	0.0021	0.0025	0.0036	0.0008	0.0005	0.0001	-0.0039	-0.0046	-0.0086	-0.0085	-0.0079	-0.0032	-0.0029	0.0014	-0.0029	-0.0027	-0.0049	-0.0047	-0.0048
LN-229	LN229_CA005_VORT_Cell_103	VORT_1_or_2_peaks	0.0032	0.0042	0.0024	-0.0001	0.0007	-0.0019	-0.0021	0.0006	0.0004	0.0006	0.0042	0.0038	0.0011	-0.0025	0.0018	-0.0026	-0.0014	0.0016	-0.0008	0.0007	-0.0014	-0.0023	-0.0048	-0.0009	-0.0013	-0.0021	-0.0017	-0.0007	-0.0012	-0.0006	-0.0049	-0.0024	-0.0013	-0.002	-0.0037	-0.0048	-0.0027	-0.0013	-0.0008	-0.0023	-0.0039	-0.0043	-0.0073	-0.0061	-0.0067	-0.0049	-0.0051
LN-229	LN229_CA005_VORT_Cell_104	VORT_1_or_2_peaks	-0.0107	-0.0094	-0.0103	-0.0103	-0.0106	-0.0103	-0.0105	-0.0111	-0.012	-0.0121	-0.0123	-0.0113	-0.0103	-0.0136	-0.009	-0.0079	-0.0066	-0.0038	-0.0047	-0.0039	-0.004	-0.0037	-0.0024	-0.0038	-0.0028	-0.0016	-0.0022	-0.0047	0.0002	-0.0007	-0.001	0.0011	-0.0008	0.0013	0.003	0.004	0.003	0.003	0.0013	0.0009	-0.0002	0.0019	0.0065	0.0077	0.008	0.0084	0.0088
LN-229	LN229_CA005_VORT_Cell_105	VORT_1_or_2_peaks	-0.0316	-0.0288	-0.0285	-0.026	-0.0253	-0.0214	-0.0156	-0.01	-0.0016	0.0015	0.0036	0.0078	0.0068	0.0049	0.0047	-0.002	-0.0003	-0.0023	-0.0029	-0.0019	-0.0019	0.003	0.0035	0.003	-0.0018	-0.0044	-0.0071	-0.0102	-0.0135	-0.0149	-0.0128	-0.0142	-0.0108	-0.0023	0.002	0.0128	0.0125	0.0146	0.0118	0.0105	0.0119	0.0158	0.0217	0.0173	0.0188	0.024	0.0152
LN-229	LN229_CA005_VORT_Cell_106	VORT_1_or_2_peaks	-0.0181	-0.014	-0.0185	-0.0144	-0.0156	-0.0132	-0.0012	-0.0034	-0.0011	-0.0061	-0.01	-0.0146	-0.0176	-0.0187	-0.0227	-0.0232	-0.0211	-0.0166	-0.0167	-0.0163	-0.018	-0.0092	-0.0044	-0.0028	-0.0044	-0.0041	0.0004	-0.0018	-0.0047	0.0034	0.0005	0.0012	-0.0033	0.001	0.005	0.0089	0.0082	0.0051	0.0051	0.0052	0.0059	0.0075	0.0091	0.0049	0.0093	0.0113	0.0113
LN-229	LN229_CA005_VORT_Cell_107	VORT_1_or_2_peaks	-0.0155	-0.0151	-0.0128	-0.0103	-0.0102	-0.0081	-0.0104	-0.0052	-0.0058	-0.0055	-0.0039	-0.003	-0.0024	-0.0056	-0.0059	-0.0038	-0.0022	-0.0054	-0.005	-0.0008	-0.0058	-0.0031	-0.0015	-0.0033	-0.0027	-0.0038	-0.0023	0.0003	-0.0011	-0.002	-0.0001	-0.0032	0.0037	0.0022	0.0006	-0.0004	-0.0005	0.0057	0.0036	0.004	0.0034	0.0026	0.0033	0.0038	0.0049	0.0075	0.0067
LN-229	LN229_CA005_VORT_Cell_11	VORT_1_or_2_peaks	-0.01	-0.0105	-0.0101	-0.0085	-0.0081	-0.0092	-0.0095	-0.0097	-0.0071	-0.0085	-0.0089	-0.009	-0.0086	-0.0097	-0.007	-0.0057	-0.0047	-0.0041	-0.0067	-0.0032	-0.0065	-0.0037	-0.002	-0.0013	-0.0025	-0.0001	-0.0026	-0.002	-0.0016	-0.0006	0.0003	-0.0017	0.0001	0.001	0.003	0.0005	0.0008	0.0029	0.0031	0.0028	0.0053	0.0048	0.0056	0.0064	0.0068	0.006	0.0076
LN-229	LN229_CA005_VORT_Cell_114	VORT_1_or_2_peaks	-0.1253	-0.1272	-0.1263	-0.1256	-0.1234	-0.121	-0.1188	-0.1156	-0.115	-0.1153	-0.113	-0.1081	-0.1081	-0.1039	-0.0967	-0.0883	-0.0854	-0.0819	-0.074	-0.07	-0.0592	-0.0445	-0.0277	-0.0263	-0.0214	-0.0141	-0.0089	-0.0001	0.0042	0.0086	0.0182	0.0175	0.0297	0.039	0.0429	0.0482	0.0581	0.0587	0.0594	0.0673	0.0637	0.0662	0.0725	0.0766	0.0759	0.0799	0.0879
LN-229	LN229_CA005_VORT_Cell_115	VORT_1_or_2_peaks	-0.1146	-0.1078	-0.0971	-0.0868	-0.077	-0.0679	-0.0604	-0.0505	-0.0415	-0.036	-0.0224	-0.0134	-0.0095	-0.0079	-0.0064	-0.0035	0.0011	-0.0014	0.0035	0.0095	0.0099	0.0078	0.0114	0.0093	0.0124	0.0139	0.013	0.0141	0.016	0.0137	0.0172	0.0158	0.017	0.0196	0.0191	0.0209	0.0188	0.0182	0.0173	0.0168	0.0174	0.0169	0.0168	0.0202	0.0187	0.0194	0.0209
LN-229	LN229_CA005_VORT_Cell_118	VORT_1_or_2_peaks	0.0043	0.0066	0.0071	0.0054	0.0009	0.0011	0.0015	0.0014	0.002	-0.0005	-0.0006	0.0002	-0.0005	-0.0033	-0.0034	-0.0012	-0.0021	-0.0029	-0.0036	-0.0049	-0.0042	-0.0034	-0.0041	-0.0037	-0.0031	-0.0006	0.0011	-0.0002	-0.0009	-0.0028	-0.0021	-0.0041	-0.005	-0.0029	-0.0037	-0.0045	-0.0055	-0.0037	-0.0033	-0.0031	-0.0022	0.0002	-0.002	0.0009	0.0041	0.0053	0.008
LN-229	LN229_CA005_VORT_Cell_12	VORT_1_or_2_peaks	-0.0012	-0.0027	-0.001	0.0018	0.0031	0.0032	0.0064	0.007	0.0057	0.0022	0.004	0.0025	0.0013	0.0013	0.0004	0	-0.0018	0.0007	-0.0001	-0.0018	-0.0008	-0.0003	-0.0027	-0.0006	-0.0034	-0.0027	-0.0027	-0.0024	-0.0024	-0.0029	-0.0024	-0.0014	0.0011	-0.0013	-0.0014	-0.0026	-0.0034	-0.0027	-0.0033	-0.0034	-0.0033	0.0017	-0.0028	-0.0029	-0.0052	-0.0032	-0.0003
LN-229	LN229_CA005_VORT_Cell_127	VORT_1_or_2_peaks	-0.0163	-0.0135	-0.0146	-0.0146	-0.0146	-0.0142	-0.0157	-0.0133	-0.0138	-0.0134	-0.0135	-0.0104	-0.0119	-0.0121	-0.0127	-0.0104	-0.0096	-0.0089	-0.0088	-0.0079	-0.0061	-0.0072	-0.0073	-0.0079	-0.0063	-0.0066	-0.0067	-0.0068	-0.0054	-0.0056	-0.0031	-0.0008	0.0005	0.0021	0.0025	0	0.0011	0.0018	0.001	0.0021	0.0032	0.006	0.0064	0.0096	0.012	0.0152	0.0164
LN-229	LN229_CA005_VORT_Cell_128	VORT_1_or_2_peaks	-0.012	-0.0105	-0.0105	-0.0094	-0.0087	-0.0073	-0.0075	-0.0054	-0.0041	-0.0067	-0.0061	-0.0038	-0.0046	-0.0031	-0.0021	-0.0022	0	0.0007	-0.0006	-0.001	-0.0004	0.0012	-0.0002	0.0003	-0.0014	-0.0001	0.0014	0.0015	0.0031	0.0011	-0.0005	0.0008	0.0017	0.0021	-0.0007	-0.0007	0	0.0007	0.0008	0.0033	0.0017	0.0027	0.0025	0.0021	0.0023	0.0024	0.0024
LN-229	LN229_CA005_VORT_Cell_131	VORT_1_or_2_peaks	-0.0259	-0.0254	-0.0228	-0.0133	-0.0126	-0.0113	-0.0103	-0.0051	-0.0034	-0.004	-0.0015	-0.0003	-0.0038	-0.0064	-0.007	-0.0009	0.0015	0.005	-0.0018	-0.0002	0.0012	0.0042	0.0034	0.0046	-0.0006	0.0046	0.0036	0.0049	-0.0056	-0.0038	-0.0034	-0.0061	-0.0045	-0.0007	-0.0036	0.0076	0.0097	0.0126	0.0165	0.0121	0.0081	0.0083	0.0058	0.0098	0.0004	0.0003	0.0003
LN-229	LN229_CA005_VORT_Cell_132	VORT_1_or_2_peaks	-0.0066	-0.0051	-0.0046	-0.0062	-0.0044	-0.005	-0.0078	-0.0066	-0.0063	-0.0069	-0.0083	-0.0042	-0.0042	-0.0042	-0.0034	-0.003	-0.003	-0.0003	-0.0035	-0.0016	-0.0003	0.0002	-0.0004	-0.0005	-0.0007	0.0007	-0.0012	-0.0022	0.0012	0.0009	-0.0017	-0.0018	0.0019	0.0001	0.0021	-0.0007	0.0009	-0.0018	0	0.002	0.0006	0.0018	0.0013	0.0013	0.0033	0.0025	0.0037
LN-229	LN229_CA005_VORT_Cell_136	VORT_1_or_2_peaks	-0.0049	-0.0049	-0.0023	-0.002	-0.0017	-0.0033	-0.002	-0.0024	-0.0016	-0.0028	-0.0019	-0.001	-0.0017	-0.0039	-0.003	-0.004	-0.0023	-0.0013	-0.0024	-0.0015	-0.0031	-0.002	-0.0026	-0.0013	-0.0041	-0.0016	-0.0004	-0.001	-0.0009	-0.0012	-0.0019	-0.0015	0.0004	0.0018	0.0038	0.0057	0.0053	0.0031	0.0004	0.0023	-0.0006	0.0011	0.0003	0.0009	-0.0005	-0.0005	-0.0001
LN-229	LN229_CA005_VORT_Cell_139	VORT_1_or_2_peaks	-0.0108	-0.0107	-0.0091	-0.0091	-0.0084	-0.0126	-0.0075	-0.0062	-0.0043	-0.0036	-0.0043	-0.0016	-0.006	-0.0034	-0.0059	-0.0041	-0.0063	-0.0063	-0.0079	-0.0052	-0.0026	-0.0009	-0.0016	-0.0024	-0.002	-0.0014	0.0003	0.0029	0.007	0.0033	0.0021	0.0025	0.0033	0.0015	0.0002	-0.0048	-0.0077	-0.0052	-0.0094	-0.0046	-0.0018	-0.0038	-0.0012	-0.0007	-0.0029	0	0.0002
LN-229	LN229_CA005_VORT_Cell_140	VORT_1_or_2_peaks	-0.0013	-0.0028	-0.0004	-0.0043	-0.0019	-0.003	-0.005	-0.0043	-0.0047	-0.0048	-0.0079	-0.0044	-0.0049	-0.005	-0.0035	-0.0018	-0.002	0.0015	0.0004	-0.0012	-0.0017	-0.0024	-0.0036	-0.0019	-0.0027	-0.0019	-0.0032	-0.0015	-0.0018	-0.0023	-0.0008	0.0045	0.0034	0.006	0.0054	0.0049	0.0031	0.0035	0.0014	0.0068	0.0022	0.0042	0.0038	0.0018	0.0004	0.0027	0.0003
LN-229	LN229_CA005_VORT_Cell_141	VORT_1_or_2_peaks	-0.1031	-0.1003	-0.0944	-0.0916	-0.085	-0.0792	-0.0687	-0.0618	-0.057	-0.0559	-0.0561	-0.0501	-0.044	-0.0409	-0.0356	-0.0298	-0.0224	-0.0185	-0.0092	-0.0032	0.0022	0.0125	0.0187	0.0227	0.0312	0.0366	0.0399	0.0483	0.0551	0.063	0.0673	0.0704	0.0793	0.082	0.0816	0.0842	0.0796	0.0763	0.0689	0.0658	0.0629	0.0582	0.0512	0.0404	0.0316	0.0255	0.0171
LN-229	LN229_CA005_VORT_Cell_144	VORT_1_or_2_peaks	-0.0061	-0.0064	-0.0062	-0.0074	-0.0074	-0.0088	-0.0085	-0.007	-0.0074	-0.0088	-0.0077	-0.0057	-0.0079	-0.0085	-0.0068	-0.007	-0.0058	-0.0044	-0.0061	-0.0066	-0.0041	-0.0051	-0.0052	-0.0028	-0.0045	-0.0036	-0.0031	-0.0014	-0.0004	-0.0017	-0.0017	-0.0032	-0.0018	-0.001	-0.0002	-0.0002	-0.0008	-0.0013	0.0004	0.0022	0.0033	0.0037	0.0052	0.0062	0.0066	0.0063	0.0084
LN-229	LN229_CA005_VORT_Cell_145	VORT_1_or_2_peaks	0.0035	0.0023	0.0025	0.0012	0.0018	0.0016	0.0012	0.0021	0.0009	0.0004	0.0009	-0.0023	-0.0031	-0.0034	-0.0037	-0.0021	-0.003	-0.0021	-0.0042	-0.005	-0.0046	-0.0032	-0.0046	-0.0046	-0.005	-0.0049	-0.0039	-0.0032	-0.0019	-0.0041	-0.004	-0.0043	-0.0014	-0.0002	-0.0016	-0.0013	-0.0022	-0.0024	-0.0024	-0.0002	-0.0024	-0.002	-0.0006	-0.0012	0.0017	0.0014	0.0013
LN-229	LN229_CA005_VORT_Cell_15	VORT_1_or_2_peaks	-0.0125	-0.0111	-0.0099	-0.0091	-0.0075	-0.0078	-0.0086	-0.0063	-0.006	-0.0044	-0.0052	-0.004	-0.0036	-0.0023	-0.004	-0.0045	-0.003	-0.0018	-0.0034	-0.0035	-0.0049	-0.0013	-0.0025	-0.0026	0.0002	0.0004	0.0013	0.0009	0.0009	-0.0005	0.0005	0.0002	0.0031	0.0011	0.0004	0.0012	-0.0003	0.0002	-0.0001	0.004	0.0014	0.0031	0.0047	0.0047	0.004	0.0045	0.0063
LN-229	LN229_CA005_VORT_Cell_18	VORT_1_or_2_peaks	-0.0359	-0.0354	-0.0356	-0.0323	-0.0339	-0.0377	-0.0342	-0.0372	-0.0362	-0.0342	-0.0304	-0.0249	-0.0273	-0.0218	-0.0134	-0.004	0.0137	0.0157	0.0122	0.0173	0.0216	0.0221	0.0168	0.009	0.0015	-0.0009	-0.0045	-0.007	-0.0061	-0.0032	0.0028	0.008	0.0094	0.0079	0.0097	0.0048	0.0104	0.0098	0.0152	0.0257	0.0339	0.0323	0.0307	0.0255	0.0158	0.0067	-0.0036
LN-229	LN229_CA005_VORT_Cell_19	VORT_1_or_2_peaks	-0.029	-0.0304	-0.029	-0.0271	-0.0299	-0.0292	-0.0279	-0.027	-0.0211	-0.0172	-0.0152	-0.0085	-0.0037	0.0074	0.0106	0.0176	0.025	0.0336	0.0446	0.0478	0.0494	0.0483	0.045	0.0444	0.0363	0.0363	0.0334	0.0292	0.021	0.0142	0.0118	0.0088	0.0081	0.0069	0.0068	-0.001	-0.0018	-0.0056	-0.0053	-0.0081	-0.0051	-0.0035	-0.0069	-0.0029	-0.0065	-0.0047	-0.0077
LN-229	LN229_CA005_VORT_Cell_20	VORT_1_or_2_peaks	-0.0048	-0.0095	-0.0112	-0.0116	-0.0117	-0.0143	-0.0152	-0.0157	-0.0176	-0.0204	-0.016	-0.0127	-0.0096	-0.0127	-0.0093	-0.0089	-0.0065	-0.0066	-0.0058	-0.0041	0.0007	0.0019	0.0168	0.0129	0.0103	0.0063	0.0018	0.0019	0.0048	0.0032	0.002	0	0.0035	0.0034	-0.0003	-0.0011	-0.003	-0.0006	-0.0018	0.0008	-0.0024	0.0084	0.004	0.0051	0.0062	0.0058	0.0049
LN-229	LN229_CA005_VORT_Cell_21	VORT_1_or_2_peaks	-0.0033	-0.0057	-0.0027	-0.0055	-0.0037	-0.0042	-0.0061	-0.0068	-0.004	-0.0036	-0.001	-0.0001	-0.0006	0.0013	-0.0009	0.0003	-0.0016	-0.0015	-0.0019	-0.0037	-0.0025	0.0004	-0.0028	-0.004	-0.0011	-0.0038	0.0001	0.0007	0.0008	-0.0015	0.0004	-0.0002	-0.0005	0.0044	0.0022	0.0027	-0.0007	0	0.0002	-0.0003	-0.0008	-0.0006	-0.0018	-0.0021	0.0012	0.0001	0.0019
LN-229	LN229_CA005_VORT_Cell_22	VORT_1_or_2_peaks	-0.0005	-0.001	0.0013	0.001	0.0002	-0.002	-0.0003	-0.0005	0.0007	0.0005	-0.0004	0.0007	0.0015	-0.0001	0	0.0008	0.0001	0.0016	0.0001	-0.0006	-0.0001	0.0004	0.0005	0.0007	-0.0001	0.0025	0.0013	-0.0008	0.0001	0.0006	0.0005	-0.0016	0	-0.0002	-0.0012	0.0008	0.0032	0.0027	0.0019	0.003	0.0019	0.0017	0.0033	0.0018	0.0013	0.0012	0.0017
LN-229	LN229_CA005_VORT_Cell_27	VORT_1_or_2_peaks	0.0003	-0.0003	-0.0006	-0.0007	-0.0031	-0.0029	-0.0025	-0.0023	-0.0024	-0.0033	-0.0026	-0.0043	-0.0022	-0.0035	-0.0035	-0.004	-0.0034	-0.0032	-0.0021	-0.0002	-0.0008	-0.0006	0.0007	0.0006	0.0003	-0.0006	-0.0014	-0.0011	-0.0009	-0.0013	-0.0026	-0.0014	-0.0014	-0.0003	-0.0007	-0.0007	0.0004	0.0037	0.0077	0.007	0.0068	0.0064	0.0047	0.0016	0.0011	-0.0002	0.0012
LN-229	LN229_CA005_VORT_Cell_28	VORT_1_or_2_peaks	-0.0146	-0.0156	-0.015	-0.0153	-0.0153	-0.0162	-0.0154	-0.0141	-0.0132	-0.015	-0.0125	-0.0116	-0.0123	-0.0119	-0.0128	-0.0095	-0.0081	-0.0052	-0.0033	-0.0064	-0.0069	-0.0051	-0.0035	-0.004	-0.0046	-0.0023	-0.002	-0.002	0.0003	0	0.0018	0.0029	0.006	0.0088	0.0075	0.0073	0.0081	0.0091	0.0095	0.0096	0.0069	0.0088	0.0088	0.0082	0.0072	0.0064	0.0068
LN-229	LN229_CA005_VORT_Cell_29	VORT_1_or_2_peaks	-0.0195	-0.0188	-0.0204	-0.018	-0.019	-0.0192	-0.0188	-0.0158	-0.0163	-0.0157	-0.0138	-0.0132	-0.0126	-0.012	-0.0101	-0.0104	-0.008	-0.0066	-0.007	-0.0029	-0.0031	-0.0041	-0.0008	-0.0042	-0.0024	0.0003	0.0001	0.0004	0.0009	0.0029	0.0054	0.0023	0.0027	0.0039	0.0036	0.0074	0.0061	0.0056	0.0048	0.0069	0.0066	0.007	0.0079	0.0066	0.0107	0.0098	0.0109
LN-229	LN229_CA005_VORT_Cell_35	VORT_1_or_2_peaks	-0.0019	-0.0018	-0.0017	-0.0023	-0.0029	-0.0038	-0.004	-0.0025	-0.0026	-0.002	-0.0021	-0.0009	-0.0007	-0.0022	-0.0014	-0.0013	-0.0014	-0.0022	-0.0018	-0.0006	-0.0003	-0.0007	-0.0009	-0.0019	-0.0018	-0.0015	-0.0002	-0.0002	-0.0007	-0.0008	-0.0005	0.0009	0.0019	0.0017	0.0006	0.0002	0.0001	-0.0008	-0.0008	0.001	-0.0004	0.0016	0.0015	0	0.0004	0.0012	-0.0007
LN-229	LN229_CA005_VORT_Cell_37	VORT_1_or_2_peaks	-0.0058	-0.0058	-0.0056	-0.0056	-0.0052	-0.0062	-0.0065	-0.0058	-0.0042	-0.0064	-0.0055	-0.004	-0.0041	-0.0046	-0.005	-0.0044	-0.003	-0.0017	-0.0039	-0.0033	-0.0034	-0.0017	-0.0025	-0.0027	-0.0021	-0.0024	-0.002	-0.0017	-0.0003	-0.0012	-0.0007	-0.0014	-0.0003	0.0003	0.0009	0.0007	0.0018	0.0006	0.0006	0.0021	0.0022	0.0016	0.0019	0.0014	0.0017	0.0025	0.0027
LN-229	LN229_CA005_VORT_Cell_40	VORT_1_or_2_peaks	0.0004	-0.0006	-0.0003	0.0006	-0.0019	-0.0031	-0.0029	-0.0035	-0.003	-0.0045	-0.0058	-0.0042	-0.0033	-0.0041	-0.004	-0.0029	-0.0018	-0.0017	-0.0028	-0.001	-0.001	-0.003	-0.0029	-0.0021	-0.0034	-0.0007	-0.0005	-0.002	-0.0016	0	0.0022	-0.0001	0.001	0.0028	0.0014	-0.0003	0.0022	0.0012	0.001	0.0033	0.0035	0.0058	0.0055	0.0018	0.0037	0.0014	0.0028
LN-229	LN229_CA005_VORT_Cell_42	VORT_1_or_2_peaks	-0.0088	-0.0094	-0.0106	-0.0082	-0.009	-0.0117	-0.011	-0.0097	-0.0106	-0.0072	-0.0067	-0.0083	-0.0085	-0.0091	-0.0093	-0.0091	-0.0083	-0.0044	-0.0063	-0.0025	-0.0039	-0.0031	-0.0027	-0.0038	-0.0036	-0.0047	-0.0029	-0.0026	-0.0018	-0.0043	-0.0016	-0.0038	-0.0034	-0.002	-0.0023	-0.0013	0.0015	0.0013	0.0131	0.0113	0.0109	0.012	0.0098	0.0083	0.0053	0.0081	0.0071
LN-229	LN229_CA005_VORT_Cell_44	VORT_1_or_2_peaks	-0.0158	-0.0143	-0.0132	-0.0105	-0.0083	-0.0045	0.0008	0.0072	0.0118	0.0137	0.0163	0.0148	0.0137	0.0093	0.0073	0.0062	0.004	0.0039	0.0049	0.0056	0.0048	0.0069	0.0069	0.0039	0.004	-0.0001	-0.0005	-0.0019	-0.0031	-0.0069	-0.0108	-0.0128	-0.0139	-0.014	-0.0158	-0.0138	-0.0142	-0.0165	-0.0163	-0.016	-0.0125	-0.0057	-0.0001	0.0071	0.01	0.0099	0.0086
LN-229	LN229_CA005_VORT_Cell_45	VORT_1_or_2_peaks	-0.0343	-0.0357	-0.0369	-0.0367	-0.0365	-0.0378	-0.0373	-0.036	-0.0365	-0.0363	-0.0345	-0.0294	-0.0294	-0.0282	-0.0284	-0.0263	-0.0237	-0.0207	-0.0159	-0.0164	-0.0132	-0.0115	-0.0074	-0.0045	-0.006	-0.0062	-0.0056	-0.0077	-0.0074	-0.0065	-0.0073	-0.0044	-0.0048	-0.0041	-0.0063	-0.0019	-0.0041	-0.0031	-0.0047	-0.0048	-0.0045	-0.0001	0.0032	0.0029	0.004	0.0063	0.013
LN-229	LN229_CA005_VORT_Cell_47	VORT_1_or_2_peaks	-0.0165	-0.0142	-0.0131	-0.0116	-0.0123	-0.0129	-0.0107	-0.0118	-0.0121	-0.0117	-0.012	-0.0104	-0.0105	-0.0106	-0.0101	-0.01	-0.0071	-0.0054	-0.0075	-0.0066	-0.0068	-0.0068	-0.0067	-0.0058	-0.0069	-0.0052	-0.0042	-0.0052	-0.004	-0.0051	-0.0044	-0.0043	-0.0017	-0.0027	-0.0034	-0.0025	-0.0013	-0.0015	-0.0009	0.0033	0.004	0.0101	0.0115	0.0139	0.0117	0.0108	0.013
LN-229	LN229_CA005_VORT_Cell_49	VORT_1_or_2_peaks	-0.0222	-0.0217	-0.0187	-0.0157	-0.0153	-0.0183	-0.0175	-0.0146	-0.012	-0.0146	-0.0142	-0.0119	-0.0111	-0.0091	-0.0075	-0.0047	-0.0025	-0.0037	-0.0036	-0.0032	-0.0031	-0.003	-0.0002	0.0005	0.0005	0.0029	0.0037	0.0029	0.0036	0.0047	0.0057	0.0032	0.0036	0.006	0.0048	0.0052	0.0047	0.0031	0.0021	0.0047	0.005	0.0035	0.004	0.0042	0.005	0.0089	0.0084
LN-229	LN229_CA005_VORT_Cell_50	VORT_1_or_2_peaks	0.0145	0.0143	0.0144	0.0123	0.0096	0.0089	0.0073	0.0053	0.0034	0.0008	0.0012	0.0022	0.0028	0.0001	-0.0002	-0.001	-0.0016	-0.0009	-0.0012	0.0002	-0.0002	0.0003	-0.0011	-0.0028	-0.0026	-0.0014	0.0002	-0.0024	-0.002	-0.0024	-0.0024	-0.0027	-0.0026	-0.0019	-0.0029	-0.0025	-0.002	-0.0021	-0.0024	-0.0004	0.0003	-0.0007	-0.0022	-0.0011	-0.002	-0.0017	-0.0014
LN-229	LN229_CA005_VORT_Cell_51	VORT_1_or_2_peaks	-0.0004	-0.0002	-0.0009	-0.0042	-0.0013	-0.0018	-0.0024	-0.0025	-0.0026	-0.003	-0.0025	-0.0031	-0.0065	-0.0048	-0.0054	-0.004	-0.0044	-0.0033	-0.0041	0.0001	0.0004	0.0006	0.0015	0.001	-0.002	0.0005	-0.0012	-0.0005	-0.0006	0.0008	-0.0005	0.0021	0.0028	0.0018	0.0021	0.0046	0.0049	0.0019	-0.0014	0.0006	-0.0005	-0.0013	-0.0002	-0.0028	-0.0041	-0.0001	0.0006
LN-229	LN229_CA005_VORT_Cell_53	VORT_1_or_2_peaks	-0.0248	-0.0225	-0.0196	-0.0184	-0.0197	-0.0152	-0.0157	-0.0152	-0.0136	-0.0158	-0.0058	0.0009	0.0003	-0.0005	0	-0.0004	0.0002	-0.0032	-0.0042	-0.0053	-0.0051	-0.0017	-0.0057	-0.0032	-0.0053	-0.0024	-0.0037	-0.0083	-0.0044	-0.0043	-0.0023	-0.0029	-0.0038	-0.0004	-0.0015	0.0059	0.0034	0.0091	0.0059	0.0059	0.0027	0.0026	0.0064	0.0117	0.0105	0.0037	0.0061
LN-229	LN229_CA005_VORT_Cell_57	VORT_1_or_2_peaks	-0.006	-0.0052	-0.0063	-0.0067	-0.0074	-0.0065	-0.0088	-0.0083	-0.0081	-0.01	-0.0095	-0.0074	-0.0087	-0.0096	-0.0092	-0.0105	-0.0088	-0.0092	-0.0069	-0.0059	-0.0047	-0.0024	0.0005	0.001	0.004	0.0044	0.0042	0.0047	0.0044	0.0071	0.01	0.0075	0.0068	0.006	0.0038	0.004	0.0021	0.003	0.0037	0.0032	0.0025	0.0023	0.0029	0.0024	0.0019	0.0034	0.0029
LN-229	LN229_CA005_VORT_Cell_58	VORT_1_or_2_peaks	-0.0145	-0.0145	-0.0111	-0.01	-0.0092	-0.0065	-0.0008	0.0016	0.0027	0.0028	0.002	0.0025	0.0045	0.0086	0.0065	0.0043	0.0043	0.0026	-0.0013	-0.0037	-0.0066	-0.0037	-0.0034	0.0023	0.0038	0.007	0.0079	0.0062	0.0045	0.0015	0.0039	0.0021	0.0026	0	-0.0036	-0.0033	-0.0016	-0.0018	-0.0032	-0.0036	-0.0016	0.0002	0.0028	0.0007	-0.0016	-0.0005	-0.0023
LN-229	LN229_CA005_VORT_Cell_6	VORT_1_or_2_peaks	-0.0011	-0.0026	-0.0029	-0.0025	-0.0044	-0.0013	0.0009	0.0003	-0.0007	-0.0018	0.0022	0.003	0.0011	-0.0012	0.0002	-0.0027	-0.0028	-0.0017	-0.0033	-0.0014	0.0002	0.004	0.0034	0.0035	0.0046	0.0052	0.0042	0.0043	0.004	0.0024	0.0038	0.0016	0.0011	0.0032	0.0039	0.0036	0.0015	0.0011	0.0021	0.0001	0.0016	-0.0004	-0.0001	-0.002	-0.0026	-0.0022	-0.0024
LN-229	LN229_CA005_VORT_Cell_61	VORT_1_or_2_peaks	-0.0033	-0.0057	-0.0076	-0.0068	-0.0061	-0.005	-0.0043	-0.0016	0.0019	0.0016	0.004	0.006	0.0044	0.0012	0.0036	0.0013	-0.0009	-0.0016	-0.0028	-0.0029	-0.0044	-0.0047	-0.0043	-0.005	-0.0036	0.0019	0.0002	-0.0011	-0.0003	-0.0037	-0.0023	-0.0004	0.0006	-0.0017	-0.0023	-0.0007	-0.0003	0.0035	0.0015	0.0024	0.0002	-0.0002	0	-0.0018	-0.0037	-0.0012	-0.0003
LN-229	LN229_CA005_VORT_Cell_66	VORT_1_or_2_peaks	-0.0137	-0.0115	-0.0079	-0.0092	-0.0106	-0.011	-0.0149	-0.0133	-0.013	-0.012	-0.0106	-0.01	-0.0108	-0.0074	-0.0076	-0.0068	-0.0052	-0.0025	-0.0024	-0.0032	-0.0042	0.0002	0.0002	0.0005	0.0014	0.0008	0.0011	-0.0009	-0.0012	0.0015	0.0036	0.0045	0.0071	0.0083	0.0066	0.0048	0.0038	0.0034	0.0043	0.0078	0.0091	0.0073	0.0079	0.0054	0.0048	0.0067	0.0013
LN-229	LN229_CA005_VORT_Cell_68	VORT_1_or_2_peaks	-0.033	-0.0353	-0.0334	-0.031	-0.032	-0.0294	-0.0287	-0.0258	-0.0239	-0.0217	-0.0229	-0.0213	-0.0199	-0.018	-0.0193	-0.0158	-0.0129	-0.0107	-0.0107	-0.0095	-0.0075	-0.0051	-0.0106	-0.0043	-0.0047	-0.0045	-0.0014	-0.0027	0.0039	0.0023	0.0042	0.0039	0.0059	0.008	0.0084	0.0086	0.0095	0.0103	0.0083	0.0067	0.005	0.0106	0.0109	0.0133	0.0137	0.0136	0.0126
LN-229	LN229_CA005_VORT_Cell_70	VORT_1_or_2_peaks	-0.0454	-0.0463	-0.0456	-0.0474	-0.0479	-0.0499	-0.0495	-0.048	-0.0474	-0.05	-0.0477	-0.0458	-0.0455	-0.0436	-0.0415	-0.0418	-0.0406	-0.0392	-0.0368	-0.0394	-0.0401	-0.0379	-0.0362	-0.0379	-0.0374	-0.0322	-0.0278	-0.0277	-0.0266	-0.0243	-0.0205	-0.0207	-0.017	-0.0152	-0.0117	-0.0067	0.0034	0.0127	0.0164	0.0254	0.032	0.0419	0.0413	0.0409	0.042	0.0434	0.0407
LN-229	LN229_CA005_VORT_Cell_74	VORT_1_or_2_peaks	-0.0159	-0.0166	-0.0165	-0.0165	-0.0156	-0.017	-0.0161	-0.0124	-0.0101	-0.0111	-0.0119	-0.0123	-0.0132	-0.0118	-0.008	-0.0055	-0.0017	0.0021	0.0013	0.0001	-0.0009	0.0012	0.0017	0.0007	0.0049	0.005	0.0033	0.0077	0.0103	0.0098	0.0111	0.0126	0.0119	0.0147	0.013	0.0116	0.0089	0.005	0.0065	0.0133	0.0156	0.0148	0.012	0.0075	0.0022	0.0052	0.0063
LN-229	LN229_CA005_VORT_Cell_76	VORT_1_or_2_peaks	-0.0139	-0.0146	-0.0142	-0.0146	-0.0134	-0.0146	-0.008	0.0021	-0.0031	-0.0077	-0.0092	-0.0095	-0.0099	-0.0102	-0.0098	-0.0087	-0.0084	-0.0081	-0.0071	-0.0072	-0.0073	-0.0061	-0.0061	-0.005	-0.0045	-0.0026	-0.0027	-0.001	-0.0004	-0.001	0.0003	0.0009	0.0023	0.0024	0.0031	0.0034	0.0038	0.0044	0.0042	0.0053	0.0048	0.0049	0.0063	0.007	0.0075	0.0076	0.0088
LN-229	LN229_CA005_VORT_Cell_77	VORT_1_or_2_peaks	-0.0026	0.0012	0.005	0.0063	0.005	0.0027	0	-0.0023	-0.0011	-0.0011	0.0001	0.0053	0.0077	0.0035	0.0009	-0.0025	-0.0026	0.0019	0.0044	0.0128	0.0118	0.0089	0.0054	0.006	0.0103	0.0094	0.0054	0.0003	0.0011	0.0058	0.0044	0.0018	-0.0011	0.0062	0.0102	0.0121	0.0015	-0.0024	-0.0014	-0.0044	-0.0079	-0.0112	-0.011	-0.0137	-0.0074	-0.0074	-0.0054
LN-229	LN229_CA005_VORT_Cell_8	VORT_1_or_2_peaks	-0.0062	-0.0071	-0.0072	-0.0072	-0.004	-0.0061	-0.006	-0.0023	-0.0052	-0.0055	-0.0055	-0.0037	-0.0033	-0.0053	-0.0043	-0.0035	-0.0036	-0.0015	-0.0024	-0.0043	-0.0035	-0.0027	-0.0023	-0.0016	-0.0052	-0.0028	-0.001	-0.0035	-0.0034	-0.0043	-0.0026	-0.0024	-0.0022	-0.0005	-0.0018	-0.0001	0.0004	0	-0.0001	0.0019	0.0006	0.003	0.0035	0.002	0.0016	0.004	0.0034
LN-229	LN229_CA005_VORT_Cell_80	VORT_1_or_2_peaks	-0.013	-0.0118	-0.0124	-0.0133	-0.0123	-0.0136	-0.0146	-0.0137	-0.0136	-0.0151	-0.0144	-0.0149	-0.0148	-0.0129	-0.0125	-0.009	-0.0076	-0.0065	-0.0065	-0.0037	-0.0046	-0.0041	-0.0041	-0.0047	-0.006	-0.0049	-0.0028	-0.0011	0.001	0.002	0.0018	-0.0001	0.0014	0.0027	0.002	0.0029	0.0025	0.0032	0.0015	0.0021	0.0047	0.0081	0.0078	0.0066	0.0062	0.0054	0.0045
LN-229	LN229_CA005_VORT_Cell_81	VORT_1_or_2_peaks	-0.0296	-0.0222	-0.0146	-0.0043	0.0019	0.004	0.0005	-0.003	-0.003	0.0022	0.0062	0.004	0.003	0.0023	0.0034	0.0051	0.0091	0.0092	0.0079	0.007	0.0088	0.0059	0.0019	0.0033	0.0026	0.0037	0.0026	0.0026	0.0033	0.0033	0.0054	0.0046	0.0034	0.003	0.003	-0.0008	-0.0042	0.002	0.0096	0.0095	0.0041	0.0029	0.0002	-0.0022	-0.0031	-0.0022	-0.0021
LN-229	LN229_CA005_VORT_Cell_83	VORT_1_or_2_peaks	-0.0079	-0.0081	-0.0059	-0.0076	-0.0056	-0.0057	-0.0037	-0.0043	-0.0039	-0.0043	-0.0037	-0.0039	-0.0016	-0.0023	-0.0016	-0.0018	0.0011	0.0003	-0.0013	0.0008	-0.0007	0.0007	-0.0015	-0.0001	-0.0001	0.0005	-0.0011	0	0.0011	0.0012	0.001	-0.001	0.0001	-0.0002	-0.0014	0.0023	0.0021	0.0018	0.0006	0.0028	0.0018	0.0023	0.0019	0.0026	0.0033	0.0022	0.0027
LN-229	LN229_CA005_VORT_Cell_84	VORT_1_or_2_peaks	-0.0297	-0.028	-0.025	-0.0242	-0.0194	-0.0196	-0.0189	-0.0172	-0.0156	-0.0161	-0.0125	-0.0103	-0.0085	-0.0075	-0.0051	-0.0028	-0.0039	-0.0035	-0.0044	-0.0037	-0.0048	-0.0023	-0.0013	0.0006	-0.0018	-0.0021	-0.0031	-0.003	-0.0016	-0.0007	-0.0005	-0.0018	0.0001	0.0022	0.0018	0.0022	0.0038	0.0041	0.005	0.0065	0.0069	0.0106	0.0098	0.0114	0.0123	0.0108	0.0124
LN-229	LN229_CA005_VORT_Cell_85	VORT_1_or_2_peaks	-0.0233	-0.0122	0.0049	0.0082	0.0192	0.0204	0.0258	0.027	0.0267	0.027	0.0221	0.0204	0.0173	0.015	0.0162	0.0192	0.0195	0.0155	0.0088	0.009	0.0125	0.0122	0.0078	0.0076	0.0068	0.0058	0.0055	-0.0008	-0.001	-0.0028	-0.0038	-0.0012	-0.0005	-0.0021	-0.0022	-0.008	-0.0072	-0.0063	-0.0072	-0.0054	-0.001	-0.007	-0.0117	-0.0151	-0.0153	-0.016	-0.003
LN-229	LN229_CA005_VORT_Cell_87	VORT_1_or_2_peaks	-0.0053	-0.0045	-0.0031	0	-0.0021	-0.0007	-0.0008	-0.0001	-0.0014	0.0018	0.0016	0.0026	0.0019	0.0011	-0.0002	0.0005	-0.0006	-0.0012	0.0001	-0.0036	-0.0027	-0.0006	-0.0008	0.0003	-0.0007	-0.0005	0.0022	0.0018	0.0041	0.0004	0.0039	0.0037	0.0027	0.0012	-0.0003	0.0009	0	-0.0001	0.0015	0.0035	0.0009	0.0011	0.0027	0.0017	0.0001	-0.0002	-0.0011
LN-229	LN229_CA005_VORT_Cell_9	VORT_1_or_2_peaks	0.0027	0.0023	0.0014	0.0011	0.0014	0.0009	-0.0018	-0.0016	-0.0023	-0.003	-0.0015	-0.0012	-0.0015	-0.0021	-0.0012	-0.0011	0.0002	-0.0011	-0.0014	-0.0004	-0.001	-0.0016	-0.0009	-0.0011	0	-0.0001	-0.0019	-0.0015	-0.0011	-0.0032	-0.0027	-0.0025	-0.0015	-0.0008	0	-0.0001	0.0028	0.0014	0.0023	0.003	0.0003	0.0012	0.0011	0.0018	0.0002	0.0024	0.0021
LN-229	LN229_CA005_VORT_Cell_90	VORT_1_or_2_peaks	-0.025	-0.0241	-0.0239	-0.0234	-0.0216	-0.0225	-0.023	-0.0243	-0.0224	-0.0243	-0.0222	-0.0215	-0.0213	-0.0224	-0.0209	-0.0198	-0.0187	-0.0147	-0.0123	-0.0098	-0.0073	0.0067	0.0068	0.0088	0.0089	0.0072	0.0059	0.002	0.0049	0.0022	0.0038	0.003	0.0056	0.0074	0.0049	0.0061	0.006	0.0097	0.0084	0.0095	0.0104	0.0083	0.0084	0.0079	0.006	0.0109	0.0119
LN-229	LN229_CA005_VORT_Cell_91	VORT_1_or_2_peaks	0.0064	0.0047	0.0037	0.002	0.0014	-0.0004	-0.0003	0.0008	0.0005	-0.0001	-0.0004	-0.0005	0	-0.0009	-0.0017	-0.0021	0.0001	-0.0003	-0.0015	0.0001	0.0016	0.0014	0.0013	-0.0013	-0.0004	0.0016	0.0025	0.003	0.0002	-0.0005	-0.0014	-0.001	0.0033	0.0058	0.0044	0.0009	0	-0.001	-0.0006	-0.0003	-0.0021	-0.0004	-0.0024	-0.0028	-0.0028	-0.0031	-0.0016
LN-229	LN229_CA005_VORT_Cell_93	VORT_1_or_2_peaks	-0.0269	-0.0262	-0.0251	-0.0232	-0.0235	-0.0221	-0.0211	-0.02	-0.0199	-0.0203	-0.0188	-0.019	-0.0169	-0.0128	-0.0133	-0.0147	-0.0138	-0.0114	-0.0115	-0.0098	-0.0092	-0.007	-0.0063	-0.0005	0.0057	0.0043	0.0019	0.0012	0.0008	-0.0003	0.0001	-0.0008	0.0009	0.0031	0.0018	0.0022	0.0025	0.004	0.0039	0.0063	0.005	0.0077	0.0092	0.0075	0.0085	0.0099	0.0109
LN-229	LN229_CA005_VORT_Cell_99	VORT_1_or_2_peaks	-0.0126	-0.0097	-0.0106	-0.0104	-0.01	-0.0114	-0.0102	-0.0061	-0.0063	-0.0012	-0.0012	0.0007	-0.0042	-0.0086	-0.0048	-0.005	-0.0049	0	-0.0021	-0.0041	-0.0021	-0.0003	-0.0017	-0.0032	-0.0026	-0.0041	-0.0072	-0.006	-0.0029	-0.0045	-0.0007	-0.0047	-0.0005	0.0045	0.0099	0.0073	0.0085	0.0055	-0.0004	0.0015	-0.0006	-0.0014	0.0006	0.0003	-0.0003	0.0041	0.0022
LN-229	LN229_CA006_VORT_Cell_10	VORT_1_or_2_peaks	-0.0187	-0.0208	-0.0188	-0.0163	-0.017	-0.0161	-0.0139	-0.0123	-0.0113	-0.0117	-0.0152	-0.0139	-0.0148	-0.0162	-0.012	-0.0122	-0.0125	-0.0083	-0.0078	-0.0055	-0.0084	-0.0045	-0.0055	-0.0032	-0.0016	-0.0027	0.0037	0.0051	0.009	0.0153	0.0217	0.0224	0.0299	0.0288	0.0242	0.021	0.0173	0.0187	0.0246	0.0213	0.0155	0.0148	0.0128	0.01	0.0095	0.0034	-0.0015
LN-229	LN229_CA006_VORT_Cell_100	VORT_1_or_2_peaks	-0.0747	-0.066	-0.0651	-0.0653	-0.063	-0.0472	-0.0355	-0.0219	-0.0085	0.005	0.0191	0.0379	0.0362	0.043	0.0588	0.0612	0.0605	0.0499	0.0414	0.0413	0.0262	0.033	0.0268	0.0089	-0.0053	-0.0108	-0.0131	-0.0246	-0.0166	-0.0086	-0.016	-0.02	-0.0276	-0.0325	-0.0302	-0.0273	-0.0334	-0.0377	-0.033	-0.0271	-0.0316	-0.0088	0.004	0.0061	-0.0032	-0.0034	-0.0011
LN-229	LN229_CA006_VORT_Cell_101	VORT_1_or_2_peaks	-0.0182	-0.0168	-0.0145	-0.0167	-0.0127	-0.0128	-0.0102	-0.0114	-0.0107	-0.0098	-0.0071	-0.0075	-0.0074	-0.0056	-0.0054	-0.0034	-0.0053	-0.0033	-0.0053	-0.0059	-0.0031	-0.0023	-0.0009	-0.0025	-0.002	-0.0025	0.0008	0.0005	-0.0002	0.0019	0.0024	0.0008	0.0016	0.005	0.003	0.0016	0.0016	0.0035	0.0034	0.0032	0.0017	0.0037	0.0048	0.0061	0.0071	0.0066	0.0045
LN-229	LN229_CA006_VORT_Cell_102	VORT_1_or_2_peaks	-0.011	-0.0107	-0.0132	-0.0093	-0.0104	-0.008	-0.0093	-0.0068	-0.0084	-0.0105	-0.0076	-0.0083	-0.0033	-0.0047	-0.0027	-0.0038	-0.0042	-0.0015	-0.005	-0.0037	-0.0005	-0.0019	-0.0024	-0.0014	-0.0029	-0.0032	-0.0013	-0.0017	-0.0027	-0.0023	0.0019	-0.002	-0.0027	0.0023	0.001	0.0023	0.0006	0.0065	0.0038	0.0028	0.0031	0.004	0.0075	0.0025	0.006	0.0045	0.0044
LN-229	LN229_CA006_VORT_Cell_103	VORT_1_or_2_peaks	-0.0267	-0.0221	-0.0165	-0.0148	-0.0114	-0.0053	-0.0032	-0.0036	-0.0013	0.002	0.0039	-0.003	-0.0118	-0.0127	-0.0102	-0.0081	-0.0114	-0.006	-0.0047	-0.0013	0.0031	0.0026	-0.0049	-0.0069	-0.0093	-0.0118	-0.0139	-0.0113	-0.0005	0.0207	0.0484	0.0459	0.033	0.0242	0.0166	0.0116	0.0073	0.0086	0.0035	0.0007	0.0087	0.0221	0.0265	0.017	0.0077	0.0045	0.012
LN-229	LN229_CA006_VORT_Cell_106	VORT_1_or_2_peaks	-0.0107	-0.0078	-0.009	-0.005	-0.0062	-0.0029	-0.0014	0.0022	-0.0044	-0.0036	0.0009	0.0007	-0.0001	-0.0001	0.0026	0.0011	0.0025	-0.0033	-0.0004	0.0017	0.0025	-0.0013	0.0027	-0.0003	-0.0035	0.002	0.0028	-0.0029	-0.0017	-0.0031	-0.0041	-0.0011	0	-0.0016	-0.0049	-0.0024	-0.0053	0.0011	-0.0022	-0.0026	-0.0038	-0.0037	0.0004	0.0037	0.0023	0.0066	0.0008
LN-229	LN229_CA006_VORT_Cell_107	VORT_1_or_2_peaks	-0.0384	-0.035	-0.0357	-0.0343	-0.0317	-0.0365	-0.0331	-0.0325	-0.0343	-0.0321	-0.0337	-0.0316	-0.0299	-0.0277	-0.024	-0.0257	-0.0298	-0.0017	0.0325	0.0174	-0.0027	-0.0166	-0.0233	-0.0217	-0.0183	-0.0162	-0.0172	-0.0149	-0.0151	-0.0162	-0.0197	-0.0242	-0.0227	-0.0243	-0.0255	-0.0269	-0.0251	-0.0241	-0.026	-0.0265	-0.0264	-0.0294	-0.0327	-0.0291	-0.0244	-0.0243	-0.0159
LN-229	LN229_CA006_VORT_Cell_108	VORT_1_or_2_peaks	-0.0333	-0.0308	-0.0293	-0.0264	-0.0256	-0.0237	-0.0268	-0.0254	-0.0224	-0.0208	-0.0146	-0.0162	-0.014	-0.0135	-0.0099	-0.0056	-0.0052	-0.0054	-0.0021	0.004	-0.0017	-0.0047	-0.0049	-0.006	-0.0064	-0.0047	-0.0013	0.0001	-0.0008	0.0034	0.0037	0.0023	0.0038	0.0046	0.005	0.0071	0.0067	0.0082	0.005	0.0085	0.0056	0.0058	0.0094	0.0041	0.0061	0.0136	0.0103
LN-229	LN229_CA006_VORT_Cell_109	VORT_1_or_2_peaks	-0.0423	-0.0367	-0.0363	-0.0389	-0.0372	-0.0455	-0.0458	-0.0432	-0.0293	-0.0234	-0.0282	-0.0387	-0.0386	0.0022	0.0007	-0.0182	-0.0303	-0.0377	0.0116	0.0135	0.0014	-0.0095	-0.006	-0.0087	-0.0131	-0.005	0.0019	-0.0034	-0.0058	-0.0068	0.0033	0.0171	0.006	0.0012	0.001	0.011	0.0267	0.0528	0.0503	0.0436	0.0347	0.0433	0.0418	0.0341	0.029	0.0296	0.0291
LN-229	LN229_CA006_VORT_Cell_11	VORT_1_or_2_peaks	0.0011	-0.0007	-0.0022	-0.0042	-0.0033	-0.005	-0.0017	-0.0017	-0.0014	-0.0037	0.0012	0.0006	0.0042	0.0011	0.0004	0.0041	0.0009	0.0021	0.0034	0.0005	-0.0008	0.0013	-0.0001	0.0021	0.0041	0.003	0.0025	0.0026	0.0005	0.0008	0.005	0.0108	0.0091	0.0089	0.0043	0.0014	0.0011	-0.0001	-0.0043	0.0005	0.0007	-0.0015	-0.0025	-0.0008	-0.0017	-0.0023	-0.0067
LN-229	LN229_CA006_VORT_Cell_110	VORT_1_or_2_peaks	-0.0202	-0.0193	-0.0198	-0.0184	-0.0178	-0.0205	-0.0222	-0.02	-0.0155	-0.0209	-0.0191	-0.0165	-0.012	-0.0151	-0.015	-0.0148	-0.0182	-0.0217	-0.0182	-0.0147	-0.0137	-0.0075	-0.0075	-0.0032	-0.0047	-0.0065	-0.0057	-0.0079	-0.0066	-0.0053	0.003	0.0073	0.0002	0.0025	0.0019	0.014	0.019	0.0282	0.027	0.0317	0.0265	0.014	0.0157	0.02	0.0133	0.0136	0.0223
LN-229	LN229_CA006_VORT_Cell_112	VORT_1_or_2_peaks	-0.0857	-0.0587	-0.0378	-0.0052	0.0303	0.0602	0.0815	0.0936	0.1064	0.107	0.1044	0.0982	0.0978	0.0932	0.0981	0.0979	0.1143	0.1294	0.1397	0.121	0.1171	0.1214	0.1068	0.1175	0.1036	0.104	0.0884	0.0904	0.083	0.0749	0.0708	0.0699	0.0512	0.0457	0.033	0.0277	0.0191	0.0073	-0.0037	-0.0179	-0.0326	-0.0383	-0.0465	-0.0556	-0.0583	-0.0723	-0.09
LN-229	LN229_CA006_VORT_Cell_114	VORT_1_or_2_peaks	-0.0062	-0.0063	-0.0071	-0.0045	-0.0038	0.0023	0.0005	0.0045	0.0037	0.006	0.0034	0.0075	0.0081	0.0058	0.0079	0.0101	0.0052	0.008	0.0158	0.0187	0.0117	0.0183	0.0121	0.01	0.0023	-0.0037	-0.003	-0.0019	-0.0038	-0.0037	-0.0073	-0.0082	-0.0038	-0.0032	-0.0024	-0.0022	0.0012	-0.0059	-0.0097	-0.003	-0.0076	-0.0057	-0.0065	-0.0047	-0.0058	-0.0039	-0.0057
LN-229	LN229_CA006_VORT_Cell_116	VORT_1_or_2_peaks	-0.0205	-0.0169	-0.0177	-0.0174	-0.015	-0.0161	-0.0136	-0.0124	-0.0119	-0.0133	-0.0101	-0.0096	-0.009	-0.0085	-0.0108	-0.0069	-0.0097	-0.0071	-0.0089	-0.0057	-0.0043	-0.0034	-0.0056	-0.0011	-0.0026	0.0003	-0.002	0.0026	-0.0016	0.0021	0.0023	0.0036	0.0056	0.0026	0.0016	0.0085	0.007	0.0053	0.0061	0.0068	0.0042	0.0069	0.0078	0.0056	0.0088	0.0083	0.0087
LN-229	LN229_CA006_VORT_Cell_117	VORT_1_or_2_peaks	-0.031	-0.032	-0.0306	-0.0219	-0.0222	-0.0225	-0.0258	-0.0233	-0.0229	-0.0217	-0.018	-0.0133	-0.015	-0.0127	-0.0142	-0.0121	-0.0112	-0.008	-0.0073	-0.0076	-0.0055	-0.0044	-0.0031	-0.0033	-0.0062	-0.0031	-0.0006	0.0027	0.0027	0.0014	0.0038	0.0056	0.0077	0.0113	0.0112	0.0138	0.018	0.0213	0.0183	0.0181	0.0149	0.0118	0.0079	0.009	0.0092	0.0099	0.0099
LN-229	LN229_CA006_VORT_Cell_118	VORT_1_or_2_peaks	-0.1211	-0.1194	-0.1226	-0.122	-0.1208	-0.1181	-0.1164	-0.1153	-0.1112	-0.1072	-0.1027	-0.0967	-0.0906	-0.0864	-0.082	-0.0763	-0.0706	-0.0642	-0.0624	-0.0591	-0.055	-0.0507	-0.0452	-0.0398	-0.0341	-0.0294	-0.0241	-0.0148	-0.0099	0.0048	0.0153	0.0236	0.0277	0.0332	0.0364	0.0401	0.0414	0.0437	0.0487	0.0535	0.0559	0.0549	0.0561	0.0628	0.0678	0.0717	0.0719
LN-229	LN229_CA006_VORT_Cell_119	VORT_1_or_2_peaks	-0.0826	-0.0835	-0.0798	-0.0798	-0.0773	-0.0773	-0.0712	-0.0712	-0.0669	-0.0629	-0.0521	-0.0472	-0.0466	-0.0469	-0.0445	-0.0422	-0.0407	-0.0375	-0.0255	0.0017	0.0093	0.0124	0.0192	0.0182	0.0159	0.0147	0.0176	0.0296	0.0314	0.0358	0.0416	0.0469	0.0507	0.0506	0.0514	0.0372	0.0351	0.0405	0.0369	0.0348	0.0258	0.0191	0.0167	0.0136	0.015	0.0125	0.0116
LN-229	LN229_CA006_VORT_Cell_12	VORT_1_or_2_peaks	0.0018	0.0005	-0.0021	-0.0034	-0.0035	-0.0058	-0.005	-0.0057	-0.0069	-0.0078	-0.005	-0.0054	-0.0045	-0.0053	-0.0062	-0.0048	-0.0051	-0.0071	-0.0072	-0.0054	-0.0051	-0.0058	-0.0058	-0.0067	-0.0057	-0.0053	-0.0058	-0.0026	-0.0011	-0.0012	-0.0011	-0.0005	0.0019	0.0026	0.0014	0.0024	0.0021	0.0034	0.003	0.0044	0.0055	0.0039	0.0048	0.0062	0.0049	0.0036	0.0032
LN-229	LN229_CA006_VORT_Cell_121	VORT_1_or_2_peaks	-0.0217	-0.0224	-0.0204	-0.0219	-0.0193	-0.0142	-0.0141	-0.0145	-0.0129	-0.0121	-0.0106	-0.014	-0.0144	-0.0128	-0.0105	-0.0084	-0.008	-0.0039	-0.0045	-0.0032	-0.0068	-0.0043	-0.0065	-0.0051	-0.0057	-0.0043	-0.0025	0.0008	0.0018	0.0024	0.0041	0.0015	0.0024	0.0001	-0.0026	0.0018	0.0063	0.0065	0.0065	0.0103	0.0084	0.0128	0.0105	0.0096	0.0078	0.0073	0.0065
LN-229	LN229_CA006_VORT_Cell_122	VORT_1_or_2_peaks	0.0019	-0.0046	-0.0044	-0.0053	-0.0015	0.0006	-0.001	0.0011	-0.0029	-0.0048	0.0097	0.0086	0.0022	0.0034	0.0031	0.0139	0.0229	0.0229	0.0249	0.0173	0.0058	0.0053	0.0047	-0.0001	-0.0019	0.0014	-0.0005	0.0017	0.0007	0.001	0.0017	-0.0029	-0.0009	-0.0022	-0.0056	-0.0049	-0.0067	-0.0053	-0.0027	-0.0013	0.0007	0.0002	-0.0014	-0.0053	-0.0035	-0.0107	-0.012
LN-229	LN229_CA006_VORT_Cell_123	VORT_1_or_2_peaks	-0.0122	-0.0091	-0.0124	-0.0133	-0.015	-0.0129	-0.0084	-0.0077	-0.009	-0.0099	-0.0105	-0.0096	-0.0084	-0.0068	-0.008	-0.0084	-0.011	-0.0089	-0.009	-0.0069	-0.0071	-0.0081	-0.0106	-0.0102	-0.0111	-0.003	-0.0023	-0.0025	-0.0024	-0.0015	-0.0019	-0.0027	-0.0006	-0.0022	0	0.0022	0.0029	0.0065	0.0115	0.0211	0.0157	0.0096	0.008	0.0074	0.0071	0.0096	0.0089
LN-229	LN229_CA006_VORT_Cell_124	VORT_1_or_2_peaks	-0.0593	-0.0571	-0.0549	-0.0524	-0.0466	-0.0444	-0.0468	-0.0489	-0.0504	-0.0509	-0.0523	-0.052	-0.0526	-0.0539	-0.0531	-0.0536	-0.0544	-0.0568	-0.0547	-0.0475	-0.0442	-0.0366	-0.0286	-0.0255	-0.0276	-0.0356	-0.0412	-0.0464	-0.0512	-0.0515	-0.0464	-0.0419	-0.0378	-0.0346	-0.0302	-0.0285	-0.0305	-0.0352	-0.0393	-0.0424	-0.0387	-0.039	-0.0403	-0.0423	-0.0422	-0.0041	0.3021
LN-229	LN229_CA006_VORT_Cell_125	VORT_1_or_2_peaks	-0.0225	-0.0225	-0.0245	-0.0251	-0.0219	-0.0221	-0.0207	-0.0182	-0.0151	-0.0172	-0.0155	-0.014	-0.0101	-0.0063	-0.003	-0.0037	-0.0038	-0.0035	-0.0045	-0.0051	-0.0063	-0.0051	-0.0044	-0.0067	-0.0072	-0.0084	-0.0061	-0.0074	-0.0081	-0.0077	-0.0081	-0.0072	-0.0062	-0.0086	-0.0083	-0.0083	-0.0062	-0.0064	-0.0058	-0.0026	0.0003	0.0022	0.0042	0.0047	0.0087	0.0111	0.0146
LN-229	LN229_CA006_VORT_Cell_126	VORT_1_or_2_peaks	-0.0243	-0.0205	-0.0232	-0.0253	-0.0251	-0.0132	-0.0046	-0.007	-0.0096	-0.008	-0.0058	-0.0032	0.0013	0.0062	0.0117	0.0098	0.0085	0.0062	0.007	0.013	0.0136	0.009	0.0085	0.013	0.0151	0.0183	0.0146	0.0128	0.0075	0.0021	0.0046	0.0076	0.0137	0.0099	0.0013	0.0057	0.0126	0.0137	0.0139	0.0024	-0.0032	-0.009	-0.0071	-0.004	-0.0011	0.0067	0.014
LN-229	LN229_CA006_VORT_Cell_127	VORT_1_or_2_peaks	-0.0261	-0.0247	-0.0244	-0.0251	-0.0211	-0.0195	-0.021	-0.0172	-0.0158	-0.0152	-0.0143	-0.0164	-0.0156	-0.0122	-0.0099	-0.0099	-0.0133	-0.0096	-0.0086	-0.0017	-0.0065	-0.0039	-0.0058	-0.0027	-0.006	-0.005	-0.0007	0	-0.0013	-0.0013	-0.004	-0.001	-0.0036	-0.0019	0.0018	0.0038	0.0034	0.0099	0.0065	0.0095	0.0065	0.0072	0.0048	0.0052	0.0082	0.01	0.0104
LN-229	LN229_CA006_VORT_Cell_128	VORT_1_or_2_peaks	-0.0309	-0.0282	-0.0277	-0.0262	-0.0234	-0.0143	-0.0158	-0.0141	-0.0137	-0.0121	-0.0075	-0.012	-0.0168	-0.0127	-0.0117	-0.0118	-0.0097	-0.0098	-0.0086	-0.0077	-0.0101	-0.0026	-0.0049	-0.003	-0.0051	-0.0002	0.0004	0.0029	0.0022	0.0017	0.0029	0.0003	0.0012	0.0025	0.0028	0.0032	0.0022	0.0046	0.0057	0.0087	0.0045	0.0163	0.0083	0.0063	0.0104	0.0082	0.0096
LN-229	LN229_CA006_VORT_Cell_129	VORT_1_or_2_peaks	0.0062	0.0049	0.0022	-0.0027	-0.0093	-0.0106	-0.0093	-0.0133	-0.0133	-0.0124	-0.0092	-0.0111	-0.0087	-0.006	-0.0068	-0.0066	-0.0072	-0.0076	-0.0068	-0.0062	-0.0088	-0.0099	-0.0087	-0.0083	-0.0065	-0.0074	-0.0036	-0.0035	-0.0055	-0.0042	-0.006	0.002	0.0025	0.0022	0.0031	0.0033	0.0033	0.0046	0.0035	0.0048	0.0023	0.0026	0.0004	-0.0027	0.0012	0.0025	0.0051
LN-229	LN229_CA006_VORT_Cell_13	VORT_1_or_2_peaks	-0.0018	-0.0045	-0.007	-0.0091	-0.0081	-0.0079	-0.0104	-0.0106	-0.0089	-0.0117	-0.0042	-0.0051	0.0088	0.0075	0.0021	0.0048	-0.0015	-0.0035	-0.0059	-0.0052	-0.0009	-0.0044	-0.0003	-0.0022	-0.0025	-0.0044	-0.0021	-0.0005	-0.0004	-0.001	-0.0011	-0.0043	-0.0043	-0.0041	-0.0037	-0.0068	-0.0058	-0.0033	-0.0048	-0.005	-0.0027	-0.005	-0.0034	-0.0027	-0.0022	-0.0013	-0.0005
LN-229	LN229_CA006_VORT_Cell_130	VORT_1_or_2_peaks	-0.0084	-0.0079	-0.0128	-0.0165	-0.0169	-0.0152	-0.0134	-0.0108	-0.0051	0.0039	-0.0021	-0.0035	-0.0037	-0.0103	-0.0078	-0.0082	-0.0089	-0.0061	-0.0038	-0.0074	-0.0097	-0.012	-0.0097	-0.0122	-0.014	-0.0117	-0.0084	-0.006	-0.0077	-0.0095	-0.0058	-0.0079	-0.0063	-0.0043	-0.004	-0.0029	-0.0046	-0.0029	0.0041	0.0048	0.0054	0.0093	0.006	0.0112	0.0121	0.0058	0.0038
LN-229	LN229_CA006_VORT_Cell_132	VORT_1_or_2_peaks	-0.0347	-0.0326	-0.0265	-0.0272	-0.0282	-0.0278	-0.0295	-0.0269	-0.0278	-0.0313	-0.033	-0.0345	-0.0291	-0.0072	0.0075	0.0304	0.0273	0.0142	-0.0009	-0.0116	-0.0203	-0.0268	-0.0181	-0.0035	-0.004	-0.0018	0.0024	0	0.001	0.0111	0.019	0.0209	0.0132	0.0062	-0.0041	-0.0105	-0.0051	-0.0143	-0.023	-0.0302	-0.0304	-0.034	-0.032	-0.0355	-0.031	-0.0269	-0.0282
LN-229	LN229_CA006_VORT_Cell_133	VORT_1_or_2_peaks	-0.0371	-0.0246	-0.0062	0.0016	0.0059	0.0046	0.005	0.0082	-0.0002	0.0002	-0.0066	-0.0095	-0.0002	-0.0025	-0.0039	0.0015	0.0066	0.0128	0.0226	0.0183	0.0078	0.0078	0.0022	-0.0064	-0.0077	-0.0023	0.0001	0.0001	-0.003	-0.0057	0.0037	0.0168	0.0124	0.0105	0.0132	0.01	0.0102	0.009	0.0053	0.0087	0.001	0	-0.0084	-0.0163	-0.0063	-0.0013	-0.0049
LN-229	LN229_CA006_VORT_Cell_136	VORT_1_or_2_peaks	-0.0095	-0.0072	-0.008	-0.007	-0.008	-0.0072	-0.0044	-0.0024	-0.0029	-0.0039	-0.005	-0.0036	-0.0007	-0.0019	-0.0016	0.0016	0	0.0018	-0.0002	0.0023	0.0033	-0.0024	0.0011	-0.0027	-0.0022	-0.0046	-0.0037	-0.0033	-0.0019	-0.0047	-0.0021	-0.0033	0.0009	-0.0009	0.0047	0.0016	0.0012	0.0025	0.001	0.0001	-0.001	0.0019	0.0064	0.0047	0.0075	0.0041	0.003
LN-229	LN229_CA006_VORT_Cell_138	VORT_1_or_2_peaks	-0.0021	-0.0038	-0.0029	-0.0041	-0.0038	-0.0021	-0.0043	-0.0033	-0.0059	-0.0008	-0.0022	-0.0008	-0.003	-0.0012	0.0023	0.0007	-0.0024	-0.0021	-0.0036	-0.0029	-0.0036	-0.0033	-0.0013	-0.0001	-0.0024	-0.0013	-0.0007	-0.0004	-0.0045	-0.0055	-0.0044	-0.0028	-0.0016	-0.0035	-0.0025	0.0002	-0.0044	0	0.002	0.0053	0.0029	0.0026	0.0026	0.0023	0.0036	0.0077	0.0035
LN-229	LN229_CA006_VORT_Cell_139	VORT_1_or_2_peaks	-0.0129	-0.011	-0.0123	-0.0148	-0.012	-0.0123	-0.0118	-0.0127	-0.008	-0.0105	-0.0061	-0.0096	-0.0059	-0.0075	-0.0047	-0.0042	-0.0077	-0.0061	-0.0055	-0.0031	-0.0039	-0.0049	-0.0018	0.0001	0.0001	-0.0009	0.0002	-0.0005	-0.0043	-0.0028	-0.0036	-0.0005	0.0003	0.0036	0.0037	0.0017	-0.0013	0.0022	0.0019	-0.0012	0.0028	0.0046	0.0045	0.0068	0.01	0.0092	0.0108
LN-229	LN229_CA006_VORT_Cell_14	VORT_1_or_2_peaks	-0.0338	-0.0325	-0.0301	-0.028	-0.0272	-0.0273	-0.0288	-0.0279	-0.0246	-0.0223	-0.0216	-0.0223	-0.0205	-0.0203	-0.0192	-0.0203	-0.0194	-0.0158	-0.0115	-0.0065	-0.0075	-0.0068	-0.0044	-0.0003	0.0035	0.0071	0.0103	0.0085	0.0062	0.006	0.0061	0.0059	0.0069	0.0056	0.0066	0.0068	0.0057	0.0061	0.009	0.0122	0.0089	0.0106	0.0098	0.0112	0.0116	0.0107	0.01
LN-229	LN229_CA006_VORT_Cell_141	VORT_1_or_2_peaks	-0.0314	-0.0305	-0.0286	-0.0272	-0.0257	-0.0229	-0.0245	-0.0215	-0.0158	-0.0192	-0.0181	-0.018	-0.0135	-0.0099	-0.0096	-0.0116	-0.0113	-0.0111	-0.0157	-0.0151	-0.019	-0.0168	-0.015	-0.0126	-0.0105	-0.0111	-0.008	-0.0034	-0.0028	-0.0018	0.0037	0.0048	0.0033	0.0041	0.006	0.0104	0.0085	0.0079	0.0093	0.0088	0.011	0.0088	0.0079	0.0116	0.0137	0.0139	0.0139
LN-229	LN229_CA006_VORT_Cell_144	VORT_1_or_2_peaks	-0.064	-0.0555	-0.0559	-0.0502	-0.0512	-0.0426	-0.0372	-0.0343	-0.035	-0.0371	-0.028	-0.0283	-0.0296	-0.0307	-0.0318	-0.0305	-0.0259	-0.0268	-0.0227	-0.0163	-0.0207	-0.0162	-0.0092	-0.0086	-0.0053	-0.0034	-0.0017	-0.0015	-0.0006	-0.0035	0.0074	0.0129	0.0131	0.0153	0.0212	0.0214	0.0176	0.0143	0.0206	0.0158	0.0179	0.0211	0.0282	0.0333	0.033	0.0349	0.0303
LN-229	LN229_CA006_VORT_Cell_15	VORT_1_or_2_peaks	-0.1085	-0.1079	-0.106	-0.1059	-0.1045	-0.1051	-0.1049	-0.1044	-0.1009	-0.0981	-0.0934	-0.0889	-0.0808	-0.077	-0.0762	-0.0687	-0.0629	-0.0549	-0.0529	-0.0416	-0.0335	-0.02	-0.0126	-0.003	0.0066	0.016	0.0245	0.0294	0.0301	0.03	0.0345	0.0362	0.0411	0.0439	0.0421	0.0447	0.0458	0.0483	0.052	0.0564	0.0583	0.0585	0.0583	0.058	0.0568	0.0546	0.0576
LN-229	LN229_CA006_VORT_Cell_17	VORT_1_or_2_peaks	-0.0007	0.0004	-0.0008	-0.0023	0.0001	-0.0019	-0.0012	-0.0014	0.0002	-0.0029	-0.0029	-0.0025	-0.0036	-0.0013	-0.0031	-0.0037	-0.0046	-0.004	-0.0058	-0.0031	-0.0027	-0.0013	-0.003	-0.0011	-0.0037	-0.003	0.0018	0.0002	0.0018	0.0008	0.0033	0.0055	0.0051	0.002	0.001	0.0004	0.0011	-0.0024	0.0007	0.0016	-0.0002	-0.0006	-0.0019	-0.0015	0.0006	0.0006	-0.0017
LN-229	LN229_CA006_VORT_Cell_18	VORT_1_or_2_peaks	-0.032	-0.0293	-0.0302	-0.026	-0.0262	-0.0258	-0.0214	-0.019	-0.0184	-0.0179	-0.0147	-0.0152	-0.0161	-0.0116	-0.0137	-0.0146	-0.013	-0.0124	-0.0109	-0.0098	-0.0123	-0.0129	-0.0079	-0.0067	-0.0022	-0.0032	0.0009	0.0019	0.0028	0.0076	0.0078	0.0109	0.0062	0.0133	0.0095	0.0104	0.0094	0.0087	0.0093	0.0107	0.009	0.0119	0.009	0.0098	0.0074	0.0078	0.0058
LN-229	LN229_CA006_VORT_Cell_19	VORT_1_or_2_peaks	-0.1211	-0.1109	-0.102	-0.0949	-0.0884	-0.0763	-0.0757	-0.067	-0.0657	-0.0649	-0.0601	-0.0492	-0.0381	-0.033	-0.0314	-0.031	-0.0169	-0.014	-0.0055	-0.0045	-0.0054	-0.0037	-0.0028	0.0041	0.0052	0.0101	0.0096	0.0103	0.0061	0.0053	0.0057	0.0037	0.0033	0.0062	0.003	0.0084	0.0111	0.017	0.0209	0.0212	0.0221	0.022	0.0252	0.0256	0.0295	0.0353	0.0368
LN-229	LN229_CA006_VORT_Cell_21	VORT_1_or_2_peaks	-0.0281	-0.0264	-0.0258	-0.024	-0.0224	-0.0204	-0.0185	-0.02	-0.018	-0.0161	-0.0162	-0.0168	-0.0178	-0.0165	-0.0154	-0.013	-0.0107	-0.0065	-0.0014	0.0006	0.0071	0.0075	0.0064	0.008	0.0072	0.008	0.0052	0.0051	0.006	0.0077	0.0107	0.0103	0.0088	0.0109	0.0112	0.0105	0.0112	0.006	0.0062	0.0055	0.0081	0.0065	0.0049	0.0012	-0.001	-0.0032	-0.0029
LN-229	LN229_CA006_VORT_Cell_22	VORT_1_or_2_peaks	-0.021	-0.0213	-0.0254	-0.0254	-0.0222	-0.0217	-0.0204	-0.0213	-0.0162	-0.0162	-0.0173	-0.0179	-0.0169	-0.0157	-0.0151	-0.0081	-0.0061	-0.0062	-0.0047	-0.0048	-0.0073	-0.0052	-0.0082	-0.0053	-0.0038	-0.0025	-0.001	0	-0.0004	0.0001	0.0008	0.0022	0.0024	0.0044	0.0063	0.0066	0.0048	0.007	0.0063	0.0084	0.0087	0.0107	0.0095	0.0148	0.0123	0.0126	0.0126
LN-229	LN229_CA006_VORT_Cell_23	VORT_1_or_2_peaks	-0.0149	-0.0129	-0.0121	-0.012	-0.0086	-0.0079	-0.0063	-0.0049	-0.0036	-0.0045	-0.0033	-0.0069	-0.0076	-0.0064	-0.008	-0.0099	-0.011	-0.0121	-0.0124	-0.0119	-0.0111	-0.0099	-0.0076	-0.0075	-0.007	-0.0031	-0.0012	-0.003	-0.0029	-0.0022	-0.0016	-0.0026	-0.0031	0.0006	-0.0015	-0.0017	0.003	0.006	0.0059	0.0093	0.0111	0.0123	0.0163	0.0158	0.0187	0.0166	0.015
LN-229	LN229_CA006_VORT_Cell_24	VORT_1_or_2_peaks	-0.0506	-0.0491	-0.0453	-0.0406	-0.0332	-0.028	-0.0181	-0.0157	-0.0099	0.0045	0.0176	0.0233	0.0219	0.0195	0.0198	0.018	0.0156	0.0164	0.0129	0.011	0.0053	0.0121	0.0122	0.0122	0.0147	0.0174	0.0193	0.013	0.0115	0.0082	0.0061	0.0043	0.0116	0.0124	0.0085	0.0017	-0.0017	0.0042	0.001	-0.0037	-0.0008	0.0018	0.0042	0.0071	0.0026	0.0018	-0.0008
LN-229	LN229_CA006_VORT_Cell_25	VORT_1_or_2_peaks	-0.0212	-0.0174	-0.0189	-0.0189	-0.0183	-0.016	-0.0172	-0.0139	-0.0164	-0.0132	-0.012	-0.0103	-0.009	-0.0093	-0.0085	-0.0078	-0.0092	-0.0086	-0.0075	-0.0081	-0.0093	-0.006	-0.0079	-0.0047	-0.0051	-0.0036	-0.0037	-0.003	-0.0041	-0.0039	-0.0032	-0.0026	-0.0023	-0.0007	-0.0011	-0.0011	0.0005	0.0006	0.0033	0.0026	0.005	0.0054	0.0059	0.0068	0.008	0.009	0.0084
LN-229	LN229_CA006_VORT_Cell_26	VORT_1_or_2_peaks	-0.0159	-0.0131	-0.0127	-0.0126	-0.0075	-0.0046	-0.0083	-0.0063	-0.0069	-0.0105	-0.0082	-0.0089	-0.0075	-0.0102	-0.0107	-0.0107	-0.0092	-0.0093	-0.009	-0.0054	-0.0017	-0.0032	-0.0046	-0.0053	-0.0038	-0.0038	0.0011	0.0009	-0.0014	-0.0026	-0.0003	0.0036	0.0004	0.0005	0.0044	0.0026	0.0022	0.0051	0.008	0.0079	0.0041	0.0027	0.0034	0.0019	0.0038	0.0054	0.0072
LN-229	LN229_CA006_VORT_Cell_27	VORT_1_or_2_peaks	-0.0172	-0.0161	-0.0197	-0.0195	-0.0172	-0.0229	-0.0284	-0.0276	-0.0265	-0.036	-0.0232	-0.0295	-0.0289	-0.0317	-0.0251	-0.0288	-0.0303	-0.0224	-0.0242	-0.0191	-0.0273	-0.0206	-0.0144	0.0003	0.0011	-0.0028	0.0031	-0.0009	-0.0083	-0.0128	-0.0065	-0.0062	0.0051	0.0102	0.0268	0.0231	0.0192	0.0256	0.0173	0.0207	0.0152	0.0154	0.0188	0.0195	0.019	0.0181	0.0167
LN-229	LN229_CA006_VORT_Cell_28	VORT_1_or_2_peaks	0.0081	0.0079	0.0079	0.0051	0.0051	0.0033	0.0043	-0.0015	-0.0006	-0.0026	0.0018	0.0034	0.0037	0.0036	-0.0006	0.0003	0.0032	-0.0022	-0.0065	-0.0071	-0.0072	-0.0079	-0.0072	-0.0056	-0.0077	-0.0048	-0.0063	-0.0018	-0.0022	-0.0022	-0.0023	-0.0039	-0.0025	0.0007	0.001	-0.0005	0.0059	-0.0028	-0.0006	-0.0029	-0.0021	-0.0024	-0.0026	-0.0002	0.0017	-0.0007	-0.0007
LN-229	LN229_CA006_VORT_Cell_29	VORT_1_or_2_peaks	-0.0329	-0.0355	-0.0341	-0.0327	-0.0319	-0.029	-0.0315	-0.0336	-0.0277	-0.0267	-0.0158	-0.0134	-0.0157	-0.0122	-0.016	-0.0179	-0.0139	-0.0191	-0.0156	-0.0134	-0.0162	-0.0127	-0.0149	-0.0109	-0.0068	-0.0063	-0.0057	0	0.0068	-0.0006	0.0103	0.0005	0.0063	0.0051	0.0006	0.0024	0.0047	0.0056	0.0041	0.0046	0.007	0.0129	0.0031	0.0065	0.0151	0.0223	0.0146
LN-229	LN229_CA006_VORT_Cell_31	VORT_1_or_2_peaks	-0.1146	-0.1073	-0.1055	-0.0801	-0.0643	-0.0647	-0.0521	-0.0502	-0.0399	-0.032	-0.0266	-0.0138	-0.0009	0.0016	-0.0032	-0.0075	-0.0122	-0.0234	-0.0224	-0.0194	-0.02	-0.0114	-0.0088	0	-0.0061	0.0072	0.0063	-0.0036	-0.0033	-0.0025	-0.0105	-0.0045	-0.0053	-0.0048	-0.0022	0.005	0.0012	-0.002	-0.0031	0.0038	0.0091	0.0097	0.0172	0.024	0.016	0.0139	0.0126
[truncated: 597 more rows]
[truncated: 254 more columns]

## Sheet: ExtDataFig.7f
PDC_or_CellLine_ID	Cell_ID	Time_Span	Max_peak_amplitude	Mean_peak_amplitude
P024.C	F024_CA010_VORT_Cell_141	Baseline	0.0795	0.0692
P024.C	F024_CA010_VORT_Cell_141	+VORT	0.0513	0.0509
P024.C	F024_CA010_VORT_Cell_144	Baseline	0.0597	0.0585
P024.C	F024_CA010_VORT_Cell_144	+VORT	0.0782	0.0695
P024.C	F024_CA010_VORT_Cell_49	Baseline	0.1033	0.0835
P024.C	F024_CA010_VORT_Cell_49	+VORT	0.1273	0.0873
[truncated: 996 more rows]

## Sheet: ExtDataFig.7g
Cell_Line	Cell_ID	Condition	Vm(mV)
[truncated: 46 more rows]

[truncated: 2 more sheets: ExtDataFig.7i, ExtDataFig.7j]
