# Supplementary material for: High-throughput identification of repurposable neuroactive drugs with potent anti-glioblastoma activity
Source: Nat Med. 2024 Sep 20;30(11):3196–208. doi: 10.1038/s41591-024-03224-y (PMC11564103; doi:10.1038/s41591-024-03224-y)
Supplement: Supplementary file 21 — Statistical source data. [file 41591_2024_3224_MOESM21_ESM.xlsx]

## Sheet: ExtDataFig.8a
Gene_PROTEINein	Timepoint_0_vs_0	Timepoint_3_vs_0	Timepoint_6_vs_0	Timepoint_9_vs_0	Timepoint_12_vs_0	Timepoint_24_vs_0
ARC_RNA	0	2.8357	3.5909	4.9101	6.1074	7.3141
ATF3_PROTEIN	0	2.2522	#N/A	3.1523	#N/A	#N/A
ATF3_RNA	0	5.4153	5.2656	5.2408	5.1295	4.5052
ATF4_RNA	0	0.8862	1.6737	2.293	2.7101	3.4429
BAG1_PROTEIN	0	0.0126	#N/A	0.4535	#N/A	#N/A
BAG1_RNA	0	0.7219	1.0518	1.4107	1.6747	2.3797
BTG1_PROTEIN	0	1.1622	#N/A	1.4277	#N/A	#N/A
BTG1_RNA	0	1.6966	1.8764	2.0795	2.3169	2.6624
BTG2_RNA	0	3.2734	3.0929	2.9788	3.0537	2.9655
CACNB1_RNA	0	0.6485	0.6714	0.7391	0.7241	0.8978
CDKN1B_RNA	0	1.1101	1.1654	1.2336	1.3992	1.9246
CRTC1_PROTEIN	0	-0.134	#N/A	-0.1095	#N/A	#N/A
CRTC1_RNA	0	0.3171	0.3407	0.4959	0.5025	0.445
DDIT3_PROTEIN	0	3.4284	#N/A	6.032	#N/A	#N/A
DDIT3_RNA	0	3.7752	4.9469	5.4679	5.7224	5.9961
DUSP1_RNA	0	5.6276	5.5761	5.2292	5.071	4.6565
DUSP10_RNA	0	4.2818	4.4395	3.9944	3.7619	2.8913
DUSP16_RNA	0	1.0463	1.2287	1.2703	1.4595	2.464
DUSP2_RNA	0	3.7727	3.0339	3.2159	2.9724	2.0979
DUSP3_RNA	0	0.3149	0.7094	0.9245	0.9625	1.0637
DUSP5_RNA	0	1.9199	2.3623	2.6659	2.7583	2.4601
DUSP6_RNA	0	-0.903	-1.8734	-2.1062	-2.1772	-1.6522
DUSP8_RNA	0	2.9247	3.3907	3.5617	3.5395	3.4151
EGFR_PROTEIN	0	-0.0562	#N/A	-0.5421	#N/A	#N/A
EGFR_RNA	0	-0.2061	-0.4821	-0.8286	-1.2317	-2.1354
EGR1_PROTEIN	0	2.5186	#N/A	0.6148	#N/A	#N/A
EGR1_RNA	0	2.7282	2.4427	2.1897	1.9805	1.3374
EGR2_PROTEIN	0	1.6007	#N/A	2.6059	#N/A	#N/A
EGR2_RNA	0	3.8797	2.6212	1.7695	1.3936	1.4426
EGR3_PROTEIN	0	0.953	#N/A	0.5548	#N/A	#N/A
EGR3_RNA	0	3.1993	3.3843	3.0157	2.6342	1.4286
FGF11_RNA	0	-0.3316	-0.9348	-1.8907	-1.571	-0.9223
FGF18_RNA	0	0.7986	2.4892	3.8899	5.0939	6.7649
FGFR1_RNA	0	0.1983	0.6715	0.7007	0.6318	-0.3953
FGFR3_RNA	0	0.4755	0.6446	0.6407	0.7369	1.0039
FLNA_PROTEIN	0	-0.1516	#N/A	-0.4982	#N/A	#N/A
FLNA_RNA	0	-0.4393	-0.718	-0.8652	-1.1085	-1.9615
FLNB_PROTEIN	0	-0.0077	#N/A	-0.3467	#N/A	#N/A
FLNB_RNA	0	-0.3352	-0.6144	-1.0902	-1.5563	-2.8604
FOS_PROTEIN	0	1.2492	#N/A	1.2549	#N/A	#N/A
FOS_RNA	0	5.9004	5.453	5.4588	5.8049	6.0942
FOSB_PROTEIN	0	-0.2032	#N/A	0.5965	#N/A	#N/A
FOSB_RNA	0	5.9248	5.3549	4.9133	5.0655	4.9367
GADD45A_RNA	0	0.5304	1.3336	1.9632	2.4447	2.6085
GADD45B_RNA	0	2.5859	3.9231	4.9503	5.7779	6.4481
GNA12_RNA	0	-0.1905	-0.2033	-0.235	-0.3289	-0.4087
GNG12_RNA	0	-0.3256	-0.3348	-0.5763	-0.7373	-0.5005
HOMER1_RNA	0	0.7081	1.1726	1.3168	1.31	0.9685
HSPA1A_RNA	0	4.0191	5.5183	5.9043	5.8141	5.1947
HSPA1B_RNA	0	4.0417	5.6459	6.1242	6.1403	5.5238
HSPA6_RNA	0	6.2977	9.3772	10.175	10.2137	9.7937
HSPA8_RNA	0	0.5552	1.32	1.2975	1.2313	0.743
HSPB1_PROTEIN	0	0.0352	#N/A	0.2667	#N/A	#N/A
HSPB1_RNA	0	1.8643	2.8924	3.2774	3.2292	3.4783
IL1A_RNA	0	2.7319	3.229	3.3532	3.514	4.2429
IL6_RNA	0	1.8664	2.4031	2.7287	3.0011	3.2943
JUN_PROTEIN	0	1.7585	#N/A	1.1302	#N/A	#N/A
JUN_RNA	0	3.6051	3.682	3.1275	2.7585	2.2864
JUNB_PROTEIN	0	0.7603	#N/A	1.2549	#N/A	#N/A
JUNB_RNA	0	3.1728	3.1545	3.3839	3.6667	4.5893
JUND_PROTEIN	0	1.0284	#N/A	1.2303	#N/A	#N/A
JUND_RNA	0	2.9839	3.2843	3.2322	2.9954	2.8034
MAF_RNA	0	1.1295	1.0101	0.9732	0.9656	0.7528
MAFF_PROTEIN	0	0.7807	#N/A	1.1545	#N/A	#N/A
MAFF_RNA	0	2.8517	3.5238	3.6126	3.6675	2.9663
MAFK_RNA	0	1.8632	2.3289	2.5896	2.6773	2.5679
MAP2K3_RNA	0	0.989	1.5365	1.7964	1.8286	1.3204
MAP3K8_RNA	0	0.4339	1.3375	2.4596	3.1989	4.2273
MKNK2_RNA	0	1.0008	2.02	2.2984	2.157	1.8241
MT2A_RNA	0	2.0086	2.7602	3.3175	3.4794	3.5218
MYC_RNA	0	0.4775	0.5297	0.7288	0.8109	1.0202
NFATC1_RNA	0	1.033	1.4867	1.4205	1.2873	1.1674
NFATC4_RNA	0	0.5682	0.7631	0.983	0.9524	1.6991
NFKB2_PROTEIN	0	0.3853	#N/A	-0.3072	#N/A	#N/A
NFKB2_RNA	0	0.474	0.8404	1.0522	1.1314	1.5398
NR4A1_PROTEIN	0	0.5379	#N/A	1.3611	#N/A	#N/A
NR4A1_RNA	0	5.1763	4.9826	4.4519	4.1583	3.7487
NR4A2_PROTEIN	0	0.8997	#N/A	1.3965	#N/A	#N/A
NR4A2_RNA	0	4.7458	5.1217	4.9933	4.9165	4.0209
NR4A3_RNA	0	6.0484	6.1357	6.0297	5.7032	3.7752
NTRK2_RNA	0	-0.583	-1.1359	-1.6644	-2.0507	-3.5172
PDGFRA_RNA	0	-0.519	-1.0422	-1.3708	-1.6202	-1.7595
PLA2G6_RNA	0	0.73	0.7552	0.451	0.2567	-0.3411
PPM1B_PROTEIN	0	-0.1827	#N/A	-0.258	#N/A	#N/A
PPM1B_RNA	0	0.3277	0.3346	0.401	0.5121	1.0763
PPP3CC_RNA	0	0.7563	1.1577	1.1724	1.2636	1.3332
PRKCA_RNA	0	0.8116	1.0405	0.9618	0.5232	-0.3313
RELB_PROTEIN	0	1.5026	#N/A	0.7601	#N/A	#N/A
RELB_RNA	0	0.9451	1.4438	1.7209	1.8009	2.6187
RPS6KA2_RNA	0	-0.2908	-0.4615	-0.7121	-0.9266	-1.0492
RRAS2_PROTEIN	0	-0.2215	#N/A	0.8066	#N/A	#N/A
RRAS2_RNA	0	0.3556	1.1887	1.6083	1.9834	2.5968
TGFBR2_RNA	0	-0.3922	-0.7745	-1.094	-1.3563	-1.7483
TRAF6_PROTEIN	0	-2.7484	#N/A	-1.8739	#N/A	#N/A
TRAF6_RNA	0	0.4745	0.6356	0.7035	0.671	1.0753

## Sheet: ExtDataFig.8b
Sample_ID	PC1	PC2	Timepoint	Replicate
LN229.TP00.1	-57.8887	-8.1588	TP00	1
LN229.TP00.2	-58.4354	-6.1161	TP00	2
LN229.TP00.3	-57.8856	-3.7453	TP00	3
LN229.TP03.1	-31.6559	-5.571	TP03	1
LN229.TP03.2	-30.9383	-6.1563	TP03	2
LN229.TP03.3	-30.5822	-3.5851	TP03	3
LN229.TP06.1	-5.7937	0.3109	TP06	1
LN229.TP06.2	-6.9527	-0.2461	TP06	2
LN229.TP06.3	-6.5886	-1.1535	TP06	3
LN229.TP09.1	12.8397	10.2977	TP09	1
LN229.TP09.2	12.4617	7.9316	TP09	2
LN229.TP09.3	13.0504	2.9263	TP09	3
LN229.TP12.1	26.247	14.893	TP12	1
LN229.TP12.2	26.6029	11.3121	TP12	2
LN229.TP12.3	27.5215	11.7309	TP12	3
LN229.TP24.1	39.0053	52.1995	TP24	1
LN229.TP24.2	58.117	-46.849	TP24	2
LN229.TP24.3	70.8756	-30.0207	TP24	3

## Sheet: ExtDataFig.8c
Protein	VORT_0h_vs_VORT_3h_log2FoldChange	VORT_0h_vs_VORT_3h_Neg_Log10_Pval	VORT_0h_vs_VORT_9h_log2FoldChange	VORT_0h_vs_VORT_9h_Neg_Log10_Pval
NUD4B	-0.6217	0.5043	0.8203	0.0267
TVAZ1	1.1385	0.1153	1.5425	0.2441
A0A087X1C1	0.0313	0.9487	-0.6464	0.235
QCR6L	0.0364	0.959	0.0419	0.9488
GAL3B	-0.0976	0.7931	0.0963	0.5698
A0A0B4J2E5	-0.1859	0.6977	0.663	0.1184
PIOS1	-0.0113	0.9865	-0.038	0.9542
A0A0G2JMH6	0.4969	0.0294	0.4342	0.3019
NBDY	1.2465	0.1762	-1.3141	0.2756
MMPOS	-1.1553	0.3217	-0.343	0.7207
A0A1B0GTJ6	-0.1837	0.6583	-0.6973	0.1436
ZC11B	-0.4982	0.4277	3.0005	0.0876
A0A1B0GVM2	-0.9	0.385	-0.3323	0.7114
IFT56	-1.217	0.3104	-5.0661	0.2306
E2F8	-0.0457	0.9101	-0.9459	0.0103
UBA6	-0.4907	0.0791	-0.3776	0.2243
ESYT2	0.2527	0.0216	-0.1778	0.3442
MED19	0.7114	0.2044	0.1612	0.8247
UH1BL	0.3669	0.5267	0.1893	0.6261
SHOT1	-0.0072	0.9405	-0.1394	0.3849
TM223	0.2758	0.6469	0.2761	0.3646
RHG10	0.1167	0.4891	-0.0339	0.8863
F168B	0.7955	0.2846	0.076	0.9085
ILVBL	-0.4249	0.1148	-0.3583	0.4589
CA226	1.1283	0.0042	0.1835	0.9114
PKHG3	-0.5857	0.1798	-0.809	0.2144
SPD2B	-0.0443	0.718	0.0317	0.9408
NBAS	-0.3212	0.132	-0.4994	0.2776
SYTC2	0.2935	0.5942	-0.3845	0.4989
F234B	-0.1749	0.7605	-0.5712	0.5321
VWA8	1.0332	0.1002	0.7601	0.1636
SBNO1	0.0125	0.9871	-0.8716	0.3168
GTPBA	-1.4781	0.0616	-1.0914	0.1085
WDR91	0.2223	0.7462	-0.933	0.2319
DEN11	0.5232	0.7465	1.1266	0.3256
MBLC1	0.0702	0.7892	-0.383	0.2343
XIRP2	-0.5318	0.5858	0.825	0.3258
VP37C	-0.7111	0.0437	-0.9384	0.042
TM189	1.2464	0.3741	1.8889	0.0426
TPC13	0.2326	0.497	0.402	0.4986
CNOT1	0.1291	0.5675	0.0049	0.9805
MP3B2	-0.2422	0.398	0.5057	0.3544
PGP	-0.3462	0.5357	-0.4203	0.2503
CE051	-0.9529	0.2885	-0.7826	0.139
RCCD1	0.5385	0.6034	-1.5195	0.0081
ZN316	-0.0399	0.9366	-0.7004	0.1333
SMHD1	-0.2658	0.6829	-0.1192	0.807
CAST2	-0.6791	0.6958	-1.5419	0.1867
U119B	-0.5259	0.3157	-0.4403	0.2567
MET15	1.6312	0.2187	1.1315	0.3521
CC85C	2.1972	0.2704	-0.6879	0.2952
SAC31	-0.2571	0.5697	0.3222	0.481
ELB3D	0.1808	0.9144	0.2981	0.8427
UBP27	-0.6603	0.6179	-1.5754	0.0276
ZSWM8	0.443	0.5754	1.8829	0.1884
RHG32	-0.3695	0.3626	-0.2103	0.5967
P121C	0.2622	0.2608	-0.2734	0.053
CENPX	-0.5396	0.3397	0.5507	0.1863
P20L1	-0.2426	0.6524	-0.4329	0.4531
RUXGL	0.7374	0.0326	0.8497	0.0319
NUD19	0.4042	0.2604	0.6653	0.1234
FM25E	0.9346	0.3471	-3.442	0.3987
ESPN	-0.4886	0.6327	-0.8367	0.1129
MRUPP	0.2056	0.7666	-0.372	0.5318
MYO9A	-0.7239	0.3052	-0.0503	0.9367
EP2A2	2.6941	0.2094	0.286	0.8685
B3KNS4	-0.2359	0.552	-0.4691	0.1001
IQIP1	-0.8746	0.5262	-2.3525	0.0311
GPHRA	0.2873	0.5214	1.3071	0.0808
WASH3	-1.816	0.2979	-2.1558	0.0394
UMAD1	-0.1732	0.629	-0.3919	0.5943
C9JA33	0.033	0.9535	-0.7903	0.0111
MCRI1	-0.708	0.012	-1.1603	0.0473
NACAM	-0.2858	0.2475	-0.3803	0.0368
CK098	0.2119	0.5103	0.1448	0.6582
	-0.8437	0.1921	-0.3007	0.354
ASURF	0.1259	0.5143	-1.4511	0.0759
DNS2A	0.5211	0.1285	-0.2195	0.7132
ADAS	0.3015	0.4983	0.3667	0.2209
KIF2A	0.4164	0.4566	1.0141	0.1418
KITM	0.4259	0.6884	0.7332	0.4463
DX39A	-0.3593	0.1617	0.0652	0.7778
PDLI1	-0.0501	0.851	-0.7351	0.1729
BACH	0.5585	0.1207	0.4386	0.1885
MYO1C	0.2694	0.3921	0.5731	0.1548
SNP23	-0.1218	0.6954	0.3917	0.2808
HAX1	-1.3645	0.0167	-0.9691	0.0083
AIP	-0.1751	0.8033	-0.4794	0.1072
GTPB1	0.2354	0.6362	0.4973	0.331
STXB3	0.4209	0.2016	0.4308	0.0317
AP4M1	0.1124	0.8109	-0.2341	0.8132
SMAP	-0.0272	0.885	-0.3773	0.5812
RB27B	0.0646	0.84	-0.1614	0.5194
AP3B1	0.1139	0.7792	0.5779	0.1737
APBB1	-0.5817	0.3925	-1.2056	0.3015
LEG8	0.4448	0.3483	0.6911	0.0347
NDUS8	-0.7696	0.1624	-0.2728	0.336
IKBE	-0.4887	0.2384	-0.9732	0.138
PSD11	0.193	0.5787	0.0483	0.8756
PSD12	0.3479	0.2503	-0.0715	0.7288
PSMD9	0.2882	0.3161	-0.0987	0.681
ATOX1	0.0997	0.7414	-0.2994	0.0141
MEN1	0.3144	0.6044	0.0934	0.9086
CBX4	0.2672	0.295	-0.1252	0.6406
WRB	-0.572	0.4233	2.3034	0.1893
PGRC1	0.06	0.7754	0.1704	0.6951
SPT5H	-0.3899	0.5031	-0.2285	0.326
TAF4	-0.0515	0.816	-0.7059	0.0129
DFFA	0.0461	0.8477	0.1263	0.7528
RFXAP	-0.5265	0.7901	0.1346	0.8366
HIP1	0.4898	0.3885	-0.6112	0.3036
CLIC1	0.283	0.1772	-0.1026	0.8409
EIF3F	-0.0171	0.9169	0.1026	0.6032
WWP2	-0.3335	0.7077	0.4032	0.5678
CDC7	-0.5486	0.5491	-0.6006	0.5145
BMAL1	0.3002	0.5514	0.5747	0.3754
ODPX	-0.6391	0.3248	-0.2703	0.3473
QSOX1	-1.3686	0.5604	0.171	0.7416
DCTN6	0.4275	0.2532	-0.0608	0.8497
ACATN	-0.1815	0.6913	-0.2884	0.188
WASL	1.7023	0.4695	0.672	0.7063
FOXN3	1.9561	0.3028	-0.7612	0.3662
IPO5	0.6162	0.2951	0.8497	0.1876
RPOM	1.2967	0.0628	1.0889	0.1
EF2K	-0.1768	0.8891	0.2374	0.7951
SAP18	-0.0683	0.7859	0.5051	0.2575
EMAL1	-0.0211	0.8973	0.244	0.332
IF2B3	-0.1222	0.7241	-0.4915	0.1358
DNM1L	0.1633	0.4596	-0.1609	0.3307
RTCA	-0.4459	0.4767	0.7557	0.1801
P3C2A	-0.3558	0.1976	-0.2175	0.6546
IFRD1	0.7711	0.0268	0.8289	0.0227
P85B	0.3701	0.5868	-0.3709	0.7015
GOLI4	0.1564	0.5735	-0.447	0.1776
MANBA	2.2488	0.0988	1.663	0.186
TRAF5	0.7387	0.6304	0.4271	0.782
AGRIN	-0.3074	0.5477	-0.0577	0.9358
PLOD2	1.0026	0.3771	0.024	0.9692
EXOC5	0.1505	0.7446	0.3228	0.554
HMGN4	-1.2142	0.2622	-0.9503	0.3058
NDUA4	-0.0664	0.8831	-0.5289	0.3332
PSDE	-0.0308	0.8798	0.6578	0.3539
ZN593	-0.7468	0.0418	-0.6414	0.1157
BIN1	-0.1232	0.704	-0.6133	0.3113
IMA4	0.0624	0.7139	-0.0303	0.8267
STK25	-1.7749	0.0288	-1.0313	0.0688
BCL9	1.0846	0.2612	1.2019	0.2945
LAD1	-0.5792	0.5536	0.0282	0.9749
KRIT1	-0.109	0.8951	-1.0529	0.3152
NCHL1	1.1544	0.3386	0.3936	0.7136
PESC	-0.4389	0.2877	-0.0115	0.9649
RCAS1	0.5337	0.4909	-1.0527	0.3879
SDCB1	-0.082	0.8154	0.3846	0.1743
MPP10	0.576	0.123	0.1555	0.2623
NOP56	0.05	0.8605	0.2475	0.4391
DDX3X	0.0464	0.8875	-0.7424	0.3343
PODXL	0.1714	0.3184	0.4142	0.3227
CCN1	1.7872	0.0029	1.4273	0.0163
PIR	-0.1863	0.3019	0.1786	0.2454
IMA3	-0.2494	0.5548	-0.2914	0.1002
TRI38	-1.4411	0.0589	-1.7177	0.0481
NFIB	-1.3338	0.4297	-0.1434	0.9376
PPP6	1.036	0.0129	0.6797	0.0907
MA2B1	-0.2347	0.6899	0.1188	0.5364
UBE2C	-0.6553	0.0554	-0.5888	0.0429
PDXK	-0.5655	0.2567	0.2558	0.4826
ACOD	-0.886	0.0561	-2.3909	0.0037
ARI1A	-0.305	0.5302	-0.3034	0.4238
BHE40	0.5863	0.5056	-2.8005	0.5139
C2C2L	-0.1727	0.9	0.2615	0.8653
NEMP1	-0.3214	0.7884	0.3004	0.8019
CUX2	0.464	0.5067	0.0864	0.8851
TXND9	-0.4199	0.0985	-0.4739	0.0742
DPYL4	-0.4783	0.187	-1.0268	0.02
TRAD1	-0.1775	0.4574	-0.1644	0.7191
COX7R	0.1535	0.4914	0.6613	0.0688
ACPM	1.075	0.087	0.4984	0.2466
UBFD1	0.1825	0.292	-0.1849	0.1124
C56D2	0.8713	0.0287	0.107	0.8726
DC1I1	0.2646	0.6477	-0.5353	0.1413
CTRO	0.1678	0.6929	-0.5515	0.3698
COPE	-0.0912	0.5959	-0.6663	0.452
RFXK	-0.2391	0.7191	-0.0742	0.9144
IF1AY	0.4075	0.2563	-0.3622	0.3182
AP3D1	-0.2079	0.5259	-0.3429	0.0898
CCS	0.1745	0.5313	-0.2182	0.4041
ABLM1	-0.0912	0.7118	-0.1473	0.7097
DVL2	0.6903	0.2249	-0.0124	0.9797
CHD1	-0.1738	0.3335	-0.8642	0.2777
CHD2	-0.0701	0.9113	0.5133	0.4239
GOSR2	-0.3417	0.2309	-0.3177	0.2073
TOR1A	-0.4643	0.0763	-0.2679	0.2186
TOR1B	-0.2145	0.5653	-0.5727	0.2451
STX16	-0.2524	0.3886	-0.1255	0.7119
ADA10	0.1131	0.6796	-0.2639	0.0949
ABCD4	-2.1962	0.1017	-0.7996	0.4997
EI24	0.3953	0.5269	-0.1094	0.843
KMT2D	0.1292	0.7246	-1.2501	0.2206
TRDMT	0.7648	0.3809	1.8044	0.0527
RIOK3	-1.1692	0.6163	0.1495	0.7932
IMPA2	-0.5848	0.4493	-0.4046	0.5866
MP2K7	0.4361	0.6899	0.0519	0.9729
ACOT8	-0.7609	0.4515	-0.3285	0.736
CDIPT	-0.1643	0.4089	0.3379	0.5367
PDCD5	-0.2256	0.4075	-1.1071	0.2977
ANM5	-0.2328	0.1396	-0.0442	0.8762
NHRF1	0.2465	0.1039	-0.3215	0.4509
CHK1	0.3759	0.3681	-0.8214	0.1235
TR10B	0.1397	0.6698	1.3988	0.0201
FPGT	-0.9001	0.3962	-1.2635	0.1077
TPP1	-0.1248	0.513	-0.2091	0.1692
TCRG1	0.1671	0.3909	0.1041	0.4424
NDC80	-0.4835	0.1435	-0.1146	0.7829
NRP1	1.1146	0.1145	0.6317	0.2946
TNPO2	-1.4358	0.0303	-0.6269	0.4426
RPC1	-0.3373	0.7722	-0.8052	0.1949
RASM	-0.7526	0.5963	-1.6307	0.3729
TSN4	1.987	0.3306	-0.2239	0.7332
PSA7	-0.0372	0.9003	-0.0282	0.8789
SCAM3	0.0156	0.9647	-0.4026	0.2626
BACH1	1.1096	0.4974	1.5472	0.319
BCKD	-0.3326	0.6807	0.138	0.817
IFIT3	-0.5948	0.1988	0.5703	0.4159
GEMI2	-0.0113	0.9719	-0.1858	0.5528
TX1B3	-0.2462	0.6488	-0.7141	0.0868
GIPC1	0.3894	0.6079	0.2592	0.5352
IKKB	-0.1457	0.718	-0.4956	0.2441
TIM23	-0.1357	0.4348	-1.0254	0.0383
HAT1	-0.1287	0.276	0.0303	0.8828
UB2L6	-0.6553	0.0335	-0.6623	0.0681
CSKP	0.5514	0.5909	0.5615	0.5856
QCR8	-0.6267	0.1763	0.2013	0.4099
ML12B	-0.2436	0.3117	-0.0581	0.7712
QCR10	-1.6497	0.065	-0.959	0.1655
HGS	-0.3053	0.5812	-0.4072	0.4166
AURKA	-0.9166	0.0569	-0.8957	0.4214
RAB7L	0.9353	0.4673	0.9443	0.4643
VP26C	-0.3343	0.5623	0.1225	0.8578
MYPT1	0.1634	0.3688	-0.236	0.4734
GAK	-0.216	0.6457	-0.2103	0.6157
HNRDL	0.1513	0.4807	0.5115	0.0364
XPO1	-0.1609	0.6434	-0.1858	0.7152
BTAF1	-0.0369	0.9467	0.8243	0.1967
ARHGA	-0.0526	0.417	-0.0744	0.7666
ZN609	0.4963	0.1973	-0.1197	0.7767
ZN646	-0.7457	0.4015	0.4216	0.5194
SC16A	0.3493	0.5067	0.3616	0.433
PLXB2	0.086	0.6254	-0.2469	0.2108
KHNYN	0.008	0.982	0.2898	0.2127
TCPR2	-0.2785	0.5622	-0.7924	0.1984
SR140	-0.0724	0.4431	-0.0128	0.9588
SET1A	0.6967	0.0578	-0.4137	0.5144
SYNJ2	-0.136	0.7324	0.0116	0.9602
SYNEM	0.5061	0.0969	0.6675	0.0802
K0355	0.1155	0.9438	0.9263	0.6223
KIF3B	-0.2804	0.3469	-0.9541	0.0166
PUR4	-0.5961	0.2581	-0.9079	0.1418
NACAD	-0.434	0.25	-0.8071	0.0076
ANR28	-0.247	0.5899	0.3223	0.5895
ARHGB	0.4521	0.4059	0.5006	0.2
MRPP3	-1.483	0.3797	-0.2118	0.8604
IKKA	0.1532	0.7605	0.587	0.2958
LSM1	-0.6732	0.7065	0.8782	0.3304
NPC1	0.2217	0.6749	0.6276	0.3055
TBX3	0.1537	0.8314	-1.075	0.2808
PLCB	0.8679	0.2316	2.2997	0.2576
DEGS1	-0.5462	0.1584	0.4097	0.324
SCAM1	-0.247	0.4863	-0.7224	0.0982
SCAM2	-0.1533	0.6826	-0.3657	0.3803
ARC1B	0.0363	0.8971	0.0478	0.9322
ARPC2	-0.3575	0.0164	-0.0416	0.9403
ARPC3	-0.0564	0.826	-0.3668	0.2171
BET1	0.0825	0.7923	0.2915	0.4027
RPAC1	-0.3439	0.3833	-0.3743	0.3558
TIF1A	0.4514	0.5803	0.5193	0.517
AXIN1	-1.0073	0.1211	-0.8272	0.1379
PGRC2	0.0435	0.8286	0.5433	0.145
CETN3	-0.5629	0.3006	-0.7857	0.1914
PFD6	0.0494	0.7842	-0.0876	0.6817
WDR46	-0.0124	0.9481	0.4992	0.0403
NKRF	0.8981	0.2543	0.1569	0.7712
GNPAT	-1.0885	0.0318	-0.2161	0.7163
ZN185	1.1511	0.1624	-0.5815	0.4012
CASC3	0.9485	0.1951	0.5979	0.2179
VGF	1.4531	0.0159	1.58	0.0125
ACOX3	-0.9249	0.2366	-0.778	0.4184
RER1	-0.6821	0.0919	-0.9754	0.1197
SURF4	0.0261	0.961	-0.2031	0.5708
SPTC1	0.4978	0.1854	-0.2912	0.3871
SPTC2	0.8618	0.1323	1.2788	0.1029
FANCG	0.0671	0.9416	1.37	0.2693
OGT1	-0.2606	0.2	-0.6278	0.0855
PMM2	0.2737	0.0556	0.1614	0.0083
RPC7	0.6942	0.462	0.6389	0.4975
TM9S1	-0.0757	0.5969	0.4138	0.0487
INP4B	-0.3634	0.2263	-1.1559	0.0492
TRI18	-0.1251	0.702	0.0558	0.8581
HMGB3	0.5982	0.4623	1.2077	0.0732
P73	-1.0827	0.6137	-2.8894	0.1054
PPM1G	-0.0473	0.9317	-0.6452	0.1327
SHIP2	0.5711	0.5352	-0.1273	0.6203
EIF3D	-0.0328	0.8862	-0.1411	0.6505
EIF3H	-0.0591	0.8177	0.0698	0.8043
HDAC3	-0.0587	0.7939	0.1864	0.1988
NVL	-0.2472	0.638	0.0363	0.9652
BCAT2	0.0969	0.94	0.9339	0.2036
IPO8	1.1548	0.2513	0.4579	0.5087
STX7	-0.2748	0.3806	-0.2505	0.5429
TNC18	0.3885	0.7382	-0.6586	0.6575
MOT4	0.2568	0.5045	-0.235	0.6131
COPT1	-0.3032	0.5416	-0.3811	0.1961
MRP4	2.0123	0.2869	-0.4453	0.8139
RPA34	-0.2537	0.535	-0.4297	0.4371
P4HA2	0.2463	0.5985	-0.2222	0.677
CAN5	0.1985	0.6683	0.6921	0.2135
YKT6	-0.5616	0.1605	-0.2377	0.5538
NUP42	-0.7787	0.1713	-0.5944	0.2345
ARPC5	0.8211	0.4097	0.0491	0.876
RPB4	-0.032	0.9217	0.0587	0.8848
CLOCK	-2.2429	0.244	-1.6794	0.0839
MAFG	1.7136	0.4118	0.7436	0.0656
PDPK1	-0.4462	0.5233	-0.4295	0.3402
TPSN	0.0286	0.9069	-0.6055	0.3675
FABP7	-0.1529	0.2836	0.0083	0.981
R113A	0.181	0.7108	-0.0075	0.9825
KDM6A	0.7566	0.0952	0.7349	0.2267
KCNN4	-0.234	0.3539	-0.3587	0.4476
DHX15	0.5001	0.0614	0.4191	0.1111
MCES	0.3205	0.4119	0.3245	0.4466
ZZEF1	0.2143	0.8117	0.6824	0.2774
ASAP2	0.1976	0.3675	-0.2306	0.2859
TTI1	0.9225	0.119	1.1943	0.0937
PLXB1	-0.9323	0.3154	-1.1153	0.2526
RRP8	1.1423	0.2505	-0.1028	0.8539
PJA2	-0.823	0.3377	-1.0044	0.0462
SI1L1	0.245	0.3827	-0.5568	0.0935
CYB5B	-0.2356	0.4002	-0.1088	0.7272
PRP4	-0.5264	0.2004	-0.2086	0.6003
SERA	0.5015	0.0937	0.2289	0.2322
NDUS4	-0.2519	0.2144	-0.1141	0.8378
DC1L2	0.0135	0.9006	-0.2509	0.0989
PSMD3	-0.1582	0.5683	0.0541	0.8409
RFOX2	0.0234	0.9805	-0.702	0.3887
PAPS1	0.2107	0.4927	0.2113	0.3127
ZNHI1	-1.8801	0.2068	-2.8361	0.0046
ZW10	-0.0338	0.8757	-0.5817	0.1983
SNUT1	-0.1987	0.512	-0.0517	0.7324
GPAA1	-0.1764	0.5259	0.724	0.0689
DAPK3	0.1397	0.8059	0.2642	0.6229
TGFI1	-0.3251	0.437	-0.5625	0.1935
AP5Z1	-0.0154	0.8516	-0.6042	0.2763
HS12A	-0.5153	0.4438	0.8414	0.2645
CP110	1.6081	0.0965	0.0412	0.939
CTIF	1.4272	0.1898	0.397	0.1314
VIP2	0.9289	0.1819	0.5067	0.3799
M3K7	0.7024	0.2077	0.6998	0.176
MCA3	0.1711	0.2604	0.5709	0.1797
RIPK2	0.32	0.0925	-0.3728	0.2687
WDR62	-0.765	0.148	-0.7403	0.2034
HNRPR	0.0807	0.6334	0.1577	0.3659
PRPF3	-0.6528	0.213	-0.1236	0.5331
TXNL1	-0.0257	0.9571	0.119	0.8151
TPD54	0.102	0.7234	-0.078	0.7807
EMC8	-0.1704	0.3667	0.0785	0.7427
ERI3	2.8456	0.2845	3.3613	0.2258
P52K	-0.575	0.5372	-0.252	0.7757
SYNJ1	0.7038	0.0858	-0.185	0.7235
FIBP	-1.8166	0.2576	-0.2507	0.7834
IF4G3	0.5336	0.3289	-0.5721	0.2678
PPIH	-0.3687	0.2484	0.0347	0.9238
HTRA2	0.4745	0.4186	0.9176	0.2108
KLF4	1.5035	0.2196	2.2893	0.0724
MS18B	2.0865	0.302	0.1049	0.875
ARK72	-0.5063	0.1259	-0.4154	0.0943
E41L2	0.1254	0.7283	0.0892	0.7887
TGON2	-0.1192	0.5	-0.2956	0.5191
RA51C	-1.315	0.3991	-0.07	0.9126
LTOR5	-0.0142	0.9721	-0.911	0.3359
B4GA1	0.226	0.7152	0.6783	0.2919
WIPF1	0.161	0.1673	-0.5189	0.1091
SGCE	1.9981	0.3301	1.542	0.3263
RNF13	1.3681	0.0043	0.5176	0.2598
AKA10	-0.0148	0.9403	0.2314	0.5608
DENR	-0.3162	0.355	-0.1186	0.5749
XPOT	-0.234	0.65	0.3584	0.2021
SPY2	0.225	0.3496	-0.2167	0.5728
DNPH1	-0.2884	0.6484	-0.1917	0.7463
TIM44	0.4695	0.224	1.0651	0.0057
TPPC3	-0.2225	0.3846	-0.1076	0.7788
CHM2A	-0.3237	0.3623	-0.1053	0.7115
NCK2	0.1166	0.7538	0.2558	0.5034
PLRG1	0.3646	0.3938	0.6901	0.1086
PRC1	-0.519	0.2681	0.7786	0.1184
RGS10	-0.3557	0.5283	-0.5076	0.5184
ZN207	-0.2141	0.4716	-0.2684	0.3422
NDUB5	-0.0436	0.7101	-0.0406	0.8572
NDUB3	-0.0987	0.6156	0.0116	0.9394
NDUA2	0.6981	0.0368	-0.3261	0.7371
ASNA	-0.2668	0.3942	-0.0946	0.7615
BUB1	-0.1208	0.7407	0.0466	0.9088
BUB3	0.112	0.7749	0.2396	0.5158
PLPP2	-1.2152	0.5736	0.3021	0.5912
ACTN4	-0.1482	0.1335	-0.2999	0.0416
MAAI	0.0736	0.9546	1.5202	0.2629
BUD23	-0.4577	0.3651	-0.2775	0.5619
TRIA1	-0.3499	0.3862	-1.1292	0.134
GATC	0.268	0.115	0.0059	0.9916
HTSF1	-0.267	0.5745	-0.1144	0.749
CYH3	-0.389	0.4391	-0.4491	0.3095
AAKB2	0.0012	0.997	0.295	0.3693
AP1G1	-0.0027	0.9902	0.969	0.0421
STX6	0.2435	0.8063	0.2652	0.799
SNG1	0.1323	0.8041	0.6388	0.1438
SNG2	-0.2588	0.2105	0.1884	0.2092
SGTA	-0.0631	0.7015	0.251	0.2599
ENSA	-0.5128	0.1831	-0.6129	0.1026
SYNC	-0.2652	0.2018	-0.1544	0.6712
SPOP	0.7631	0.3009	0.3575	0.61
MYO1B	0.1104	0.7594	0.4507	0.2729
SSNA1	-0.5295	0.0997	-1.2106	0.2287
CPSF5	-0.3267	0.1774	-0.0047	0.9908
LANC1	-0.0367	0.8313	0.137	0.4679
STRN	-0.43	0.2041	0.0268	0.9438
U3IP2	-0.1134	0.8222	0.0701	0.805
SCO2	0.2206	0.8932	-0.4048	0.6146
CF410	-0.0521	0.9543	-0.0862	0.8768
AKAP8	0.1697	0.516	0.6828	0.1847
GTPB6	-0.1976	0.8002	0.8259	0.2081
IDH3B	0.1126	0.6877	0.3266	0.2513
NRDC	-0.0373	0.8259	0.0874	0.773
CALU	-0.2457	0.2849	-1.0967	0.0952
EDIL3	-0.8464	0.3864	0.3284	0.7177
SAHH2	0.2671	0.2878	0.6295	0.6061
ORC5	0.0563	0.8511	0.2595	0.5832
NDUS5	-0.2026	0.1299	0.1427	0.7472
PDE6D	-0.0566	0.893	-0.6008	0.2071
ORC4	-0.3312	0.495	-0.0962	0.7203
PEX1	-0.5636	0.2953	-1.278	0.0974
RAD21	0.3371	0.6387	0.8903	0.2289
TIM8A	0.5983	0.2639	0.2844	0.63
DHX16	0.5522	0.5735	0.4944	0.6326
ZNRD2	-0.2387	0.0623	-0.0234	0.9209
MYPT2	0.1268	0.6324	-0.2934	0.2279
BNI3L	-0.3824	0.8411	-1.8689	0.5155
3BP5	0.8217	0.3606	-1.5628	0.1448
MED14	-0.4316	0.3586	-0.4623	0.3898
PCDH7	2.4925	0.0291	0.9096	0.376
KPRB	0.7165	0.7364	2.0551	0.2417
GBG7	0.1823	0.8567	0.9092	0.2671
SMCA5	0.3435	0.2591	-0.1761	0.5178
ADCY3	-0.6704	0.3935	-0.6544	0.2412
K0513	-0.1407	0.6838	-0.1875	0.4072
JIP4	-0.0571	0.9354	-0.832	0.2721
SUSD5	0.3269	0.6808	-0.5997	0.4752
ZN292	1.1379	0.1262	-0.6052	0.343
KIF5C	-0.7197	0.4608	0.2902	0.7284
NPA1P	0.6911	0.3536	0.5908	0.2453
MGRN1	-0.5867	0.3182	-0.7546	0.3533
ZC3H1	0.9324	0.5721	-0.1507	0.8577
TYW4	-0.0564	0.8822	0.1881	0.7065
AQR	1.0025	0.4371	0.0419	0.898
OPA1	-0.0424	0.8626	-0.547	0.0415
ZEB2	-0.1755	0.6812	0.0456	0.926
GANP	0.7869	0.0764	0.9298	0.1102
KIF1B	0.1612	0.8289	-0.6953	0.3507
MABP1	-1.0053	0.5329	-1.8436	0.2181
KDM1A	-0.4013	0.2849	-0.1687	0.1451
TBCD4	-0.6039	0.0353	0.0455	0.8703
TBC12	-0.5002	0.6641	-2.0474	0.0682
FZD6	-0.0727	0.8875	-1.2624	0.0888
NDK8	0.5236	0.018	0.8873	0.0526
FADS1	-0.2235	0.3198	-1.266	0.0384
GSDME	-0.0944	0.8068	-0.1801	0.7533
EVI5	0.2917	0.4109	-0.1921	0.7129
NRP2	0.8049	0.098	0.7721	0.03
MA1A2	-0.3914	0.5837	-0.7596	0.0855
ACSL4	1.3251	0.4769	0.5489	0.3397
SNX3	-0.0776	0.812	-0.1929	0.3772
STX10	-0.0334	0.897	0.0668	0.8172
OGA	-0.3441	0.2055	-0.1161	0.5588
ADCY9	-0.3707	0.3727	0.06	0.8117
VINEX	0.3238	0.195	0.3446	0.2762
HNRPQ	-0.3767	0.4194	-0.7101	0.1172
TPST1	0.0697	0.8781	0.2217	0.8549
PRP17	-1.5767	0.2044	-1.9784	0.148
B4GT3	0.6226	0.6823	-0.691	0.4719
B4GT4	-0.5739	0.6138	-0.5192	0.5895
RNBP6	-0.3655	0.4952	0.0716	0.9209
NEMF	0.1826	0.1354	-0.2859	0.2776
GMDS	0.0591	0.9066	0.1029	0.8486
FOXD2	0.575	0.4902	-0.6112	0.4337
NMT2	-0.1925	0.846	-0.3594	0.6167
CCNT1	0.1676	0.7272	0.3163	0.6383
BUB1B	-0.1223	0.7512	-0.6688	0.3051
PLOD3	0.2188	0.4319	0.2116	0.4991
IF4E2	0.2314	0.6306	-1.591	0.1254
CCNT2	-0.8597	0.3121	-0.3087	0.6231
DIAP1	0.5494	0.3723	-0.4174	0.4116
SEP15	0.039	0.9516	-0.2804	0.6513
TSN3	-0.7374	0.2294	0.5162	0.3716
EXOC3	0.2535	0.4843	-0.0049	0.9864
PLIN3	-0.2373	0.1296	-0.5153	0.0629
MOT2	-0.2967	0.6991	-0.1686	0.7568
RAD1	0.0333	0.9411	0.2432	0.5936
ANM3	0.2204	0.3658	0.4691	0.1018
IMA7	0.1719	0.481	0.2301	0.3495
UGDH	-0.1315	0.468	0.0006	0.9975
TPST2	-1.0287	0.323	-3.7648	0.3243
LPXN	-0.2722	0.667	-0.3499	0.5135
CTND1	-0.227	0.3743	-0.8215	0.0203
ICMT	0.3315	0.41	0.3623	0.4773
EIF1B	-1.194	0.1231	-0.6101	0.4776
SNX2	0.1454	0.6125	0.1203	0.6319
DPM1	0.1127	0.6059	0.6491	0.1757
USO1	-0.1426	0.7151	0.3129	0.3289
RT14	-0.0308	0.9226	0.0743	0.905
TOM1	0.1199	0.8671	-0.3789	0.3754
F262	1.829	0.2702	2.3024	0.1993
CCD22	-0.7477	0.2671	-0.6367	0.3064
PQBP1	0.0292	0.8662	-0.5111	0.2618
TI17B	0.0519	0.9254	0.9429	0.3654
PRAF2	-0.3148	0.0567	-0.3041	0.2629
DKC1	0.5969	0.1602	0.6479	0.116
IF2P	0.1719	0.4933	0.0595	0.621
GAS7	-0.3068	0.047	-0.415	0.1562
EDF1	-0.4187	0.3717	-0.9721	0.1081
KIN17	0.2432	0.7809	0.3548	0.6776
DIAP2	-0.8935	0.0765	-0.1076	0.8293
DNJA2	-0.0312	0.905	-0.0255	0.9252
BRD4	0.0256	0.9366	-0.5348	0.2102
CUTA	0.1739	0.4015	-0.2079	0.6718
CATL2	0.4845	0.1256	-0.6573	0.4978
HUS1	1.2259	0.5456	-0.1463	0.8663
PFD1	0.1471	0.6467	0.3919	0.2085
PP1RB	0.1272	0.8598	-0.6195	0.5664
RNH1	0.82	0.5268	0.8166	0.5349
NBN	1.4031	0.1969	0.4137	0.3177
NOL3	-0.5436	0.0252	-0.8404	0.0641
DTNB	-0.3735	0.6834	0.4069	0.5344
MCE1	0.0989	0.6721	-0.0799	0.6964
ABCB7	0.0345	0.9668	0.6124	0.3741
MITF	1.7935	0.0783	-0.1014	0.9298
SRGP2	-0.2599	0.455	-0.6887	0.0436
CAPON	-0.0109	0.9804	-0.3111	0.4908
IGSF3	-0.6111	0.3756	0.4982	0.2761
SDC3	-0.3113	0.5495	-0.0794	0.8999
AUXI	0.4258	0.0735	-0.1723	0.4878
XYLK	-0.5118	0.2245	-0.1174	0.7769
EFC14	0.0841	0.9115	0.8048	0.2725
WDR1	0.3023	0.2841	0.1568	0.3705
ATP9A	-0.1996	0.3899	0.2622	0.3008
N4BP1	0.0203	0.9871	-0.8946	0.462
ROCK2	-0.669	0.0255	-1.0056	0.0045
MFA3L	0.7151	0.3151	0.925	0.3021
CLAP2	-0.0219	0.9706	-0.4264	0.5099
PTCD1	1.4896	0.0828	0.5876	0.4114
COBL	-0.1052	0.6739	-0.7848	0.1925
CPNE3	0.0408	0.9235	0.2292	0.6299
ATG13	-0.0284	0.9324	-0.9766	0.2221
HIP1R	-0.1535	0.7832	0.5267	0.1988
OBSL1	-0.0736	0.8185	-1.1788	0.0061
BRE1B	0.4774	0.5539	0.8206	0.3551
PHF2	0.1665	0.5329	0.2458	0.4654
ZC11A	0.2357	0.7808	0.3662	0.6168
CLU	0.1196	0.6543	-0.1106	0.5524
T22D2	1.449	0.2633	0.709	0.374
NPHP4	-3.1464	0.1247	-2.8004	0.153
KDM4A	-0.7761	0.4037	-2.0662	0.0876
DJC13	-0.4361	0.5782	0.6173	0.4548
PP6R2	-0.0824	0.7015	-0.2393	0.6281
CNOT3	0.3685	0.2174	-0.2058	0.0891
ANR17	0.185	0.6403	-0.5891	0.106
SIN3B	-0.06	0.9664	-1.3565	0.0926
DNJB6	0.5428	0.1786	0.1276	0.671
XYLB	-0.0494	0.8813	-0.6885	0.0234
TM127	-0.6171	0.1887	-0.3794	0.4614
COQ9	-0.3406	0.5307	0.1234	0.7316
GGCT	-0.2221	0.6623	-0.4806	0.2959
NDUS7	0.2768	0.2343	0.5949	0.0273
NDUS2	-0.1468	0.7052	-0.2163	0.5469
ZPR1	-0.7159	0.3143	0.1466	0.8097
UBP12	-0.0573	0.9457	-0.7391	0.4525
DUS11	-0.4214	0.7447	-0.9558	0.434
NIPS2	0.3685	0.1668	0.5055	0.0566
HMMR	0.1076	0.9135	-1.032	0.1514
PDCD6	-0.0766	0.4909	0.089	0.8661
TBCA	-0.1713	0.4786	-0.7344	0.18
VATG1	-0.5413	0.0226	0.285	0.2704
VPS4B	-0.0571	0.636	-0.1826	0.3803
MPU1	0.8206	0.3381	0.7067	0.1346
ENTP6	-1.1926	0.4636	-0.2724	0.6446
ENTP5	-0.4291	0.7708	0.2155	0.8712
ZN217	0.8027	0.6955	0.9319	0.4729
H2AY	0.391	0.5674	0.5872	0.4385
SH3L1	-0.2778	0.5491	0.1914	0.5093
FLNB	-0.0077	0.9389	-0.3467	0.0568
NCOR1	-0.1502	0.793	-0.6754	0.1424
VAMP4	-0.2236	0.6308	-1.1947	0.13
NDUS6	-0.0338	0.8862	0.0033	0.9948
PEX14	0.2445	0.0398	0.3571	0.1857
TRIM3	-0.2503	0.7532	0.0609	0.8269
CISY	0.6228	0.1353	0.9546	0.0555
SPAG7	0.4685	0.1472	-0.1057	0.807
RM33	-0.122	0.8197	0.246	0.6803
SC22B	-0.0875	0.7821	0.0671	0.8775
PR40A	-0.2943	0.2392	0.1215	0.5251
TACC1	-0.312	0.7075	-1.4112	0.0354
NDK6	-0.2009	0.6432	0.3221	0.433
CDC45	1.1895	0.2558	0.8204	0.1563
GGYF1	-1.3814	0.2051	-1.2896	0.2863
LRCH4	0.0742	0.7411	-0.0308	0.9163
MTX2	0.2815	0.6556	0.4202	0.5093
VP26A	0.1393	0.4823	-0.1152	0.563
NDUB1	0.1065	0.8735	0.7406	0.2726
MPPB	0.0581	0.8412	0.5931	0.0785
SAP30	0.8225	0.3894	0.8452	0.3546
MED24	-0.0514	0.9005	0.7667	0.0206
PSIP1	0.2987	0.1096	0.2135	0.4706
ERLN1	0.555	0.0546	0.1897	0.6001
NDUS3	0.1066	0.6666	-0.0962	0.7842
SRS10	-0.6117	0.1545	0.924	0.4482
GEMI	1.6455	0.0227	1.6916	0.0024
CLN5	-0.0264	0.9261	0.4052	0.5654
HSBP1	-0.1861	0.7539	-0.8843	0.0935
ECI2	0.1537	0.333	-0.1631	0.4717
KHDR3	0.0266	0.8593	0.5212	0.0788
TADA3	1.689	0.4214	-0.003	0.9914
TAF5L	-0.4303	0.376	0.2992	0.3702
EED	-0.7219	0.4907	0.5433	0.6
BAF	-0.2481	0.437	0.4611	0.4223
SF3B1	-0.0414	0.9202	-0.3268	0.2517
CSDE1	-0.0253	0.854	-0.4478	0.0274
DAB1	0.3374	0.6512	-1.14	0.1572
WBP4	-0.0605	0.6556	-0.1279	0.7066
PRKRA	-0.2358	0.6037	-0.3942	0.4175
RPC9	-1.2599	0.2389	-0.7682	0.2593
LRP6	-1.1116	0.3786	-1.0547	0.5215
KS6A5	-0.0398	0.9288	-2.1724	0.1668
MED6	-0.4474	0.0123	0.177	0.7347
MYCB2	0.6492	0.404	-0.4234	0.3803
KBL	0.0417	0.8139	0.7974	0.053
NPM3	0.0693	0.8014	-0.1682	0.5233
LYPA1	0.4819	0.0932	0.221	0.3241
ERAL1	-0.3937	0.104	1.1867	0.0194
REM1	-1.004	0.1001	-0.6766	0.1866
CREG1	-0.6146	0.4999	-0.7578	0.5386
CTAG2	-1.535	0.3278	-1.5608	0.3221
U520	-0.5792	0.0649	0.0752	0.8302
MTU1	0.8303	0.1129	0.9245	0.0622
TIPRL	0.1382	0.6866	-0.4327	0.2376
OFD1	0.2794	0.8172	-0.73	0.4623
KS6A4	-0.1402	0.6857	0.3987	0.3968
SURF6	-0.5919	0.4389	-0.4767	0.4493
PPM1B	-0.1827	0.2698	-0.258	0.1358
UTP20	0.5727	0.4101	1.1233	0.1682
NU155	0.1323	0.6222	0.3446	0.1535
XRP2	-0.1039	0.7017	0.1805	0.5395
WDHD1	0.1814	0.4527	0.0505	0.8708
CRTAP	-0.6468	0.1748	-0.7609	0.1911
CMC1	-0.6784	0.4663	0.4418	0.3515
RENR	0.7962	0.2372	0.2242	0.5524
RNH2A	-0.3066	0.178	-0.2529	0.3363
CD123	-0.597	0.2558	-0.8369	0.1084
PR15A	0.4955	0.7392	0.4997	0.1514
BCAR3	-0.7916	0.4136	-2.2801	0.0621
RPP40	-1.2177	0.16	-1.5008	0.3419
EIF3G	0.195	0.6082	-0.1648	0.6981
EIF3J	-0.0155	0.9623	-0.313	0.4648
CBR3	-0.144	0.7124	0.0505	0.8222
PSD10	-1.0441	0.0959	-0.8111	0.1663
FACE1	0.2135	0.5174	0.4096	0.3197
SC5D	-1.1998	0.2101	-2.7168	0.0033
PPR37	0.2523	0.8375	0.7072	0.5723
TPC6A	-1.1966	0.3832	0.8586	0.2076
IDHC	-0.3701	0.0275	-0.3419	0.3697
GATB	3.3613	0.1384	2.7	0.1898
SCO1	-0.083	0.726	0.187	0.5398
CP7B1	-1.6117	0.0733	-0.1986	0.6755
ATRN	1.0181	0.2622	0.3637	0.5731
RBBP9	-0.2377	0.2138	-0.4055	0.3249
STAM2	0.3816	0.2912	-0.1978	0.4121
TUSC2	0.3072	0.5077	0.3229	0.4478
DGAT1	-0.3537	0.5368	-0.632	0.409
CCNK	-0.0142	0.9447	-0.4105	0.1037
DHRS3	-0.4596	0.0213	0.1769	0.6199
PRAF3	-0.6945	0.0321	-0.2995	0.3273
PIAS1	0.9753	0.4013	-0.1461	0.8982
SPF27	-0.2119	0.6284	0.1062	0.8134
DCTN3	-0.077	0.7522	0.06	0.878
DNJC8	0.0486	0.7419	-0.0027	0.9783
SPF30	0.2733	0.4272	-0.7862	0.1652
ATP5H	0.1709	0.0331	0.1965	0.5003
TSN9	-0.1272	0.8958	-0.0283	0.9525
FLOT1	-0.5432	0.2632	-0.0703	0.8943
TRIO	0.1933	0.5684	0.1819	0.3673
ATP5L	0.114	0.8461	0.7474	0.0698
MPDZ	-0.3322	0.2145	-0.3559	0.163
CBPD	-0.019	0.9637	-0.4583	0.2523
GLRX3	0.1246	0.7746	-0.13	0.7838
RL1D1	0.2103	0.4371	-0.0456	0.8854
WFS1	0.2468	0.4408	0.2271	0.6164
CLPX	0.2539	0.4956	0.779	0.094
S14L2	0.005	0.9857	-0.0319	0.9176
CIAO1	0.0787	0.9262	0.5052	0.3978
PDE5A	1.1901	0.275	0.1365	0.8884
DFFB	0.375	0.7138	-0.7188	0.5357
GAGE7	-1.5202	0.0846	-1.8205	0.0463
SRP72	0.2292	0.5548	-0.2166	0.5323
DDAH1	-0.0405	0.866	-0.1175	0.7433
RECQ4	-1.2546	0.0761	-0.4371	0.202
RECQ5	-0.148	0.6884	-0.6567	0.1622
RMP	0.0952	0.8462	-0.4901	0.2442
B3GA3	-0.2084	0.5552	-0.1579	0.6377
MTA2	-0.027	0.8944	0.5085	0.0755
UBP1	-0.368	0.3233	-1.822	0.0037
STK10	0.205	0.7831	0.524	0.5122
KPCD3	0.8599	0.2653	-0.5939	0.4806
GFPT2	-0.6839	0.5627	-0.4642	0.4312
LTN1	-0.5046	0.264	-0.9272	0.1463
TOM70	-0.0122	0.9123	-0.0389	0.7653
IPO13	-1.5859	0.2534	-0.4229	0.329
DDHD2	0.0786	0.9245	0.2968	0.7186
MYO1D	0.1432	0.6934	-0.1113	0.828
TOX4	0.4248	0.3427	-0.1192	0.7142
K0754	-0.416	0.4115	-0.4592	0.2963
SC24D	0.0331	0.9074	0.6306	0.326
NFASC	-1.726	0.1037	-1.2184	0.4242
ST65G	-0.0426	0.9393	-0.1942	0.7466
FCSD2	0.6806	0.0743	0.1707	0.6606
UFL1	-0.2296	0.5713	0.0942	0.7499
SRBS2	-0.1422	0.3849	-0.6619	0.0468
PHF14	0.0591	0.8965	-0.3275	0.663
SASH1	0.762	0.011	-0.1887	0.7583
CSCL1	-0.0692	0.813	0.2871	0.3722
UBXN7	0.3863	0.6917	-0.3431	0.0724
SUN1	-0.3935	0.083	-0.5694	0.0225
PLPHP	-0.1537	0.4266	-0.0413	0.7734
ERLN2	-0.0008	0.9976	-0.135	0.8017
PRP6	0.3615	0.217	-0.3727	0.269
ABCA8	1.4141	0.5018	1.176	0.5706
PCF11	0.3147	0.3877	0.1292	0.6145
FRYL	0.4632	0.4701	0.017	0.957
NFAT5	0.2236	0.405	0.5186	0.2849
ENDD1	0.1658	0.3064	-0.3813	0.2174
GLCE	0.2392	0.3576	-0.4531	0.4829
GLSK	0.1929	0.6129	0.2223	0.5958
HAUS5	-0.0871	0.8426	-0.7341	0.1539
ABLM3	-0.4373	0.4162	-0.0191	0.9888
FBX21	0.6082	0.6667	-1.5035	0.3221
SOGA1	-0.7874	0.0465	-2.1119	0.003
UBP19	0.2462	0.4613	-0.315	0.4359
WDR47	1.767	0.2186	0.3683	0.7973
TRI37	-0.5193	0.3267	-0.8222	0.3369
AP2A2	0.41	0.048	0.3127	0.3885
SC31A	-0.1175	0.3653	0.264	0.0865
CMTA2	-0.1326	0.9299	-0.0682	0.9681
CSTN1	0.248	0.4123	0.3948	0.2382
CE152	-0.1024	0.8987	-0.7596	0.4199
HEXI1	0.208	0.1097	-0.0587	0.9092
YIF1A	-0.7786	0.6526	-3.18	0.0623
UBR5	0.3026	0.3806	-0.201	0.6132
AGFG2	-0.9297	0.3164	-1.3087	0.312
PRS23	1.4702	0.1113	1.1498	0.4055
NKX22	0.6729	0.3636	0.1104	0.8613
SCAF4	-0.6657	0.0854	-0.45	0.2139
ZN202	-1.047	0.1237	-0.2733	0.7752
NDUB6	-0.2438	0.213	-0.221	0.218
MFN2	-0.9072	0.1702	-1.0251	0.3007
SPN1	-0.4324	0.3463	-2.0548	0.0839
UBE4B	-0.2044	0.6767	0.0866	0.7397
ZFPL1	-0.9572	0.1964	-0.5504	0.3944
ELP1	0.1913	0.6543	0.3783	0.401
GBRAP	0.4226	0.5718	0.5225	0.4326
NDUA3	-0.2495	0.5862	-0.7066	0.1741
NDUB4	-1.3469	0.3073	0.4847	0.4734
NDUB8	0.263	0.6793	1.1675	0.101
NDUA7	-0.4595	0.2195	-0.5558	0.1342
VAMP5	0.6723	0.0622	-0.3246	0.6497
RTN3	-0.0443	0.9277	0.3128	0.4484
LETM1	0.5447	0.0308	0.5927	0.01
EPN2	0.8025	0.4142	-0.322	0.6632
STBD1	-1.3973	0.3286	-0.9828	0.1739
ZRAB2	0.317	0.1612	0.3432	0.0821
SNX4	0.162	0.5033	0.1913	0.3981
ZWINT	-0.279	0.8418	0.0432	0.9714
LC7L3	0.7149	0.2025	0.0574	0.9037
KI20A	0.2237	0.5375	0.059	0.8017
KIF4A	-0.2291	0.6028	-0.6297	0.0765
MBD4	0.5044	0.2599	0.2098	0.6472
MTMR5	-1.3634	0.0426	-0.5617	0.2534
GOSR1	-0.4532	0.2488	-0.0476	0.8819
KAT7	0.0352	0.9389	0.2248	0.6578
ATE1	0.4775	0.2835	-0.1059	0.4936
CCDB1	-1.7525	0.0101	-1.3915	0.0227
VAPB	0.6294	0.0299	0.2695	0.4457
SNAPN	0.525	0.1284	0.1466	0.7607
MPZL1	0.0653	0.8515	0.6219	0.0079
NDUC2	-0.2181	0.5833	-0.1477	0.7159
NDUAA	0.246	0.4238	0.5594	0.1243
FKBP9	-0.1873	0.3234	-0.6458	0.0478
CELF2	0.9034	0.1684	0.2867	0.668
6PGL	0.0623	0.7434	-0.2351	0.2176
PAPS2	-0.3069	0.4096	-1.0853	0.0982
SMC2	0.1595	0.6858	-0.5405	0.2519
ATG7	1.0321	0.1625	0.8083	0.3999
TACC2	-0.4481	0.0967	-1.4323	0.0751
TRI16	-0.1614	0.7599	-1.0991	0.2154
SYFM	-0.0673	0.9308	1.0982	0.1869
ZBT7A	0.3282	0.3392	-0.0071	0.9749
LYPA2	0.1339	0.6481	-0.0854	0.7227
IPO7	-0.0276	0.9621	0.5406	0.2219
ARI2	-0.8154	0.5337	0.2383	0.2329
TFIP8	-0.1982	0.7029	0.085	0.8634
SLU7	-0.1174	0.4161	-0.8372	0.0027
AGM1	0.1545	0.5781	0.3061	0.319
MOCS3	0.1588	0.6804	0.0796	0.7975
PKHA9	0.1753	0.7059	0.4186	0.4075
CD2B2	1.0187	0.3861	0.731	0.3507
MED26	-0.4251	0.7093	-0.6021	0.5976
SVIL	0.2829	0.3058	-0.1467	0.5411
BAG4	0.4818	0.042	0.8071	0.1663
AHSA1	0.0478	0.7955	-0.3459	0.4706
PARN	-0.5423	0.3073	0.3341	0.3181
PSMG1	0.5364	0.0974	-0.0062	0.9893
SGPL1	0.4752	0.5221	1.0987	0.0559
CNEP1	-0.68	0.4718	0.4235	0.5853
NSA2	-0.1699	0.4896	-0.1525	0.5349
G6PE	0.4825	0.1362	0.0795	0.7264
SC24A	-0.5259	0.3338	-0.4767	0.3324
SC24B	0.0503	0.8655	0.1823	0.7676
GTR10	0.5766	0.4701	-0.0875	0.8707
TYDP2	0.865	0.4531	0.5093	0.5968
SFT2B	-0.2812	0.4147	-0.5738	0.5808
MPC2	0.2328	0.8082	-0.4112	0.7304
MET18	-1.2358	0.4811	-0.891	0.2468
ETHE1	0.0299	0.9018	0.0071	0.9768
ACSL3	-0.0689	0.8597	0.5155	0.341
RPA1	0.0973	0.441	-0.1654	0.3599
PCNT	-0.5811	0.49	0.2406	0.6502
YETS4	0.1503	0.4045	0.4459	0.2905
ZBT11	0.0802	0.8543	-0.924	0.1049
CNOT4	0.169	0.6248	-0.4323	0.1838
STABP	-0.033	0.7762	-0.3044	0.0693
CPSF4	-0.0509	0.9285	0.3891	0.1112
ASML	0.6777	0.3112	0.2714	0.7312
CDS2	-0.6914	0.1639	0.4386	0.3259
FR1OP	0.2932	0.4682	-0.4459	0.3206
PPR3D	0.3268	0.6244	0.3853	0.6244
BRD1	0.313	0.3348	0.3383	0.2864
RPP29	0.0589	0.9056	0.7159	0.165
HERC2	-1.6714	0.1645	0.9033	0.5904
RAB3D	1.2297	0.4285	-0.4101	0.6024
SNP29	0.1504	0.7253	0.023	0.9441
OXSR1	-0.1079	0.7163	0.1057	0.8236
GGPPS	-0.7759	0.1344	-0.1794	0.5124
RAB36	0.108	0.8408	0.2366	0.8802
HS74L	0.2097	0.6123	-0.0835	0.8595
PTBP3	-0.0842	0.8331	-0.5246	0.1749
TBCD8	-1.0529	0.3753	-3.4768	0.1602
STR3N	-0.326	0.0679	-0.2327	0.126
LSM8	-1.0171	0.2173	0.4935	0.2465
AP2A1	-0.3759	0.3805	0.2775	0.4386
WIZ	0.1173	0.6586	-0.1202	0.7393
STAU1	-0.1521	0.5043	0.1562	0.4551
TTC4	-0.398	0.1849	-0.4202	0.0302
TM50A	-0.4107	0.5752	-0.7565	0.4528
BAG2	1.1332	0.3867	0.7846	0.027
BAG3	-0.1628	0.3992	-0.5306	0.0641
M4K4	0.2542	0.1635	0.1423	0.5964
DCMC	0.0349	0.8619	0.7275	0.0729
QORL1	-0.6653	0.0651	0.0167	0.9781
AIFM1	0.4733	0.0548	0.7267	0.0621
EMAL2	0.0413	0.824	0.3709	0.105
LATS1	0.0824	0.9281	0.1437	0.8808
TSN13	1.4478	0.0348	1.7415	0.0503
BPNT1	-0.6127	0.0946	0.4008	0.1495
FADS2	-0.0214	0.9683	-0.7526	0.3541
DDAH2	1.2601	0.2116	0.7047	0.2716
ABHGA	-0.7864	0.4226	0.3408	0.4101
GPAN1	-0.0175	0.9821	0.4708	0.6081
CF047	-1.65	0.5173	-0.6262	0.2994
TXD12	-0.0539	0.4941	-0.2028	0.1397
TRUB2	-1.0497	0.5304	0.7055	0.722
ECD	0.6647	0.4149	0.2226	0.7746
SYF2	1.3413	0.183	0.3329	0.6087
MBD3	-0.572	0.0822	0.0245	0.953
TOP3B	-1.6321	0.2634	-1.4135	0.2213
NUDT3	0.2586	0.5827	0.6167	0.1758
PTTG1	-1.5214	0.0409	-0.8154	0.3311
BCL10	-0.3627	0.2455	-0.2132	0.5476
NDUBA	-0.211	0.4237	-0.2097	0.4266
CLPT1	0.2945	0.5477	0.3037	0.6109
ZBED1	0.8544	0.1025	0.4201	0.348
MOC2B	0.1591	0.7252	-0.3788	0.2427
TOM40	-0.0041	0.9849	0.4436	0.1801
PX11B	-0.0803	0.8072	0.3762	0.3673
PAK4	0.8664	0.124	-0.2834	0.4988
DNAL4	-4.2166	0.0862	-2.2916	0.158
CHK2	0.3141	0.326	0.6209	0.0653
ACL6A	-0.0038	0.9529	0.0935	0.6303
NSD2	0.1357	0.5859	-0.3419	0.2395
CYB5	0.0852	0.7662	0.3443	0.375
LDHA	0.0942	0.2471	0.1044	0.2468
DHE3	0.3766	0.3243	0.5016	0.0959
DYR	0.1166	0.8961	-0.353	0.4132
NB5R3	-0.3675	0.449	0.2484	0.5242
GSHR	0.1057	0.5932	-0.158	0.6087
COX2	-0.0773	0.849	0.7303	0.1334
COX3	0.6816	0.5439	0.8916	0.4342
SODC	0.1011	0.4734	-0.5821	0.1382
PNPH	-0.0496	0.8964	0.2136	0.5275
HPRT	0.1555	0.5248	-0.0045	0.9881
AATM	-0.0016	0.9913	0.8297	0.1554
ABL1	-0.1515	0.5006	-1.3218	0.0185
EGFR	-0.0562	0.7958	-0.5421	0.0643
PGK1	0.1702	0.2775	-0.0964	0.7544
KAD1	0.1852	0.59	-0.1633	0.437
TPA	1.044	0.0469	1.6465	0.0111
ADA	-0.5353	0.3912	-0.3791	0.3789
ATP6	1.1366	0.4032	1.944	0.293
AACT	0.8219	0.4385	2.13	0.2775
A2MG	0.8785	0.1572	0.2405	0.6736
TIMP1	0.0251	0.9316	0.9815	0.0731
CYTC	0.476	0.134	0.0554	0.9129
FOS	1.2492	0.1061	1.2549	0.2405
RASN	-0.4024	0.6095	0.6356	0.4217
RASH	0.4366	0.5309	-0.0256	0.9636
RASK	-0.0251	0.9672	-0.1695	0.5617
LDLR	0.5965	0.0369	0.9826	0.0088
HLAB	-0.6095	0.1885	-0.1096	0.7719
DRB	0.3756	0.796	0.2675	0.8554
CRYAB	-0.0028	0.9915	0.3098	0.3791
LMNA	-0.191	0.228	0.0277	0.8638
APOE	0.7923	0.4096	-0.4211	0.7677
APOC3	0.6381	0.3225	0.4682	0.6231
FINC	1.4518	0.0059	1.8261	0.0055
TFR1	0.7602	0.1813	0.4159	0.4322
TRFE	0.6053	0.0811	0.6619	0.0797
FRIL	0.4179	0.3811	0.3097	0.2671
FRIH	0.9279	0.0579	0.3867	0.2849
NU1M	-0.3606	0.729	2.0327	0.0114
NU2M	-0.5991	0.4252	-0.3844	0.7565
ATP8	-1.2925	0.1357	-0.553	0.2098
HMDH	2.5962	0.0215	3.0253	0.0267
CATA	0.1651	0.3687	0.1641	0.139
RAF1	0.7881	0.1379	-0.7384	0.4586
GLCM	0.4182	0.0748	0.6167	0.1185
FUCO	0.1621	0.8429	0.3749	0.6279
ALDOA	-0.1459	0.2713	-0.4461	0.0295
CYTB	0.3825	0.131	-0.2194	0.3023
ANXA1	-0.0798	0.392	-0.3137	0.0327
APOB	0.0118	0.9829	0.7408	0.197
GCR	-0.1601	0.6732	-0.3661	0.1456
PRIO	-0.2422	0.4238	0.45	0.1952
SODM	0.1694	0.6778	0.7971	0.0326
OAT	0.4591	0.0802	0.1018	0.6308
KITH	-0.0724	0.7053	0.3343	0.1213
HG2A	0.4664	0.0106	0.6182	0.0004
S100B	-0.0589	0.8239	-0.2939	0.1582
G3P	0.091	0.5296	0.064	0.2831
ARLY	0.3533	0.1206	0.1916	0.5873
HLAA	-0.265	0.1098	-0.0156	0.9264
DPB1	-0.0568	0.8755	-0.2907	0.1918
CPNS1	-0.3902	0.24	-0.0789	0.7843
HSPB1	0.0352	0.9093	0.2667	0.4443
TYSY	-0.2895	0.1828	-0.684	0.0435
RPN1	-0.7736	0.0756	-0.4342	0.3193
RPN2	0.4644	0.2311	0.741	0.2293
GNAI2	0.1907	0.7147	0.5822	0.3177
B3A2	0.0636	0.8424	0.5066	0.1615
GLPC	0.1412	0.8291	0.4632	0.4241
AT1A1	0.4137	0.0905	0.6901	0.0601
AT1B1	0.3488	0.0879	0.5525	0.0259
A4	0.5497	0.1189	0.2171	0.4457
APOD	0.4837	0.109	0.3512	0.3067
ITB3	-0.1649	0.6865	-0.0019	0.996
HMGN1	-0.6196	0.4038	0.1109	0.8657
ADT2	0.3911	0.1606	0.3258	0.4091
ISG15	0.2425	0.5785	1.0062	0.0142
PCCA	0.2973	0.4877	0.8396	0.1104
PCCB	0.3371	0.3243	0.1338	0.6465
IF2A	0.0399	0.8352	0.4713	0.0508
HMGN2	-0.4252	0.6814	-0.0061	0.9913
ICAM1	-0.3932	0.3052	-0.2718	0.4561
RLA1	0.1001	0.8411	-0.2354	0.6856
RLA2	-0.3871	0.0382	-0.6609	0.0382
RLA0	-0.0194	0.9422	-0.1172	0.8695
JUN	1.7585	0.0014	1.1302	0.1446
RPC4	-0.801	0.1799	-0.7732	0.3105
LA	-0.1052	0.5805	0.3629	0.1625
AT5G1	0.7566	0.225	1.4047	0.0379
AP2A	0.4543	0.5086	-1.4753	0.3109
ITB1	0.2914	0.1468	0.1334	0.7057
K1C18	-0.1689	0.7567	-0.6259	0.3008
DCUP	-0.1813	0.4818	-0.7869	0.0646
CHLE	-0.5121	0.3692	0.4916	0.496
AGAL	-0.2356	0.4343	-0.4559	0.2332
GELS	-0.0316	0.8781	-0.1927	0.3619
RB	-0.0306	0.861	0.4036	0.1664
PTMA	0.3117	0.4361	-0.5409	0.3672
CDK1	0.5132	0.3078	-0.5065	0.0751
ATPB	0.1521	0.4412	0.2304	0.3598
S10A6	0.1137	0.5403	0.002	0.9919
IF4E	-0.2119	0.1872	-0.4712	0.1571
ENOA	-0.1904	0.467	-0.3023	0.5601
PYGL	-0.3913	0.2017	0.0371	0.8963
G6PI	-0.3616	0.317	-0.7469	0.1499
DPOLB	0.3972	0.4074	-0.2104	0.5143
NPM	0.1956	0.2149	0.0277	0.9347
TPM3	-0.0239	0.8083	0.0681	0.6282
ITAV	0.7395	0.2283	0.3201	0.1069
HEXA	-0.0717	0.5492	0.0414	0.8615
GDN	0.2974	0.237	0.5809	0.1058
HYEP	-0.4702	0.2599	0.1986	0.3219
ACBP	0.1992	0.0737	-0.3845	0.2526
LDHB	-0.0169	0.9033	-0.3303	0.1234
CENPB	-0.1527	0.6569	0.6043	0.0821
GPX1	-0.1742	0.6529	-0.5245	0.2315
PGK2	-0.4063	0.5624	0.2962	0.629
PDIA1	0.1493	0.5775	-0.0488	0.8208
H10	0.4715	0.2509	0.786	0.1021
ACYP1	-0.4848	0.3483	-0.9012	0.1545
CATD	0.1015	0.7795	0.0107	0.9644
ANXA2	-0.3745	0.2673	-0.2715	0.4068
CAN1	0.1781	0.8041	-0.2866	0.5572
TBB5	-0.1979	0.3785	-0.3775	0.259
SAP	-0.1316	0.733	0.3456	0.1792
HEXB	-0.1082	0.5792	-0.2812	0.4516
CATL1	-0.3923	0.3354	-0.5556	0.1019
PROF1	-0.258	0.543	-0.1324	0.84
PMGE	0.512	0.1045	0.3169	0.1773
APT	-0.2952	0.3616	-0.5793	0.3192
SYEP	0.0046	0.9757	-0.1015	0.4928
CATB	-0.6517	0.0113	-0.3059	0.2549
HS90A	0.6285	0.24	0.431	0.3788
GALT	0.0946	0.7902	-0.7369	0.1141
HNRPC	0.148	0.6549	0.3224	0.3246
LAMB1	0.5453	0.1716	-0.1003	0.8349
YES	-1.4995	0.2291	-0.7638	0.3416
TPM2	-0.4952	0.6302	-0.9921	0.1845
FUMH	0.0561	0.7478	0.3614	0.0565
ERCC1	-0.0709	0.7379	0.6267	0.4181
TSP1	0.5069	0.2436	0.3079	0.3089
SP1	-0.0468	0.9177	-0.1267	0.9112
IGF1R	1.086	0.0931	1.1003	0.2143
ANXA6	0.1223	0.686	-0.0279	0.9199
RHOC	0.1391	0.8776	0.0098	0.9937
TNR16	-0.0764	0.8186	-0.2524	0.6291
DAF	-0.3832	0.4103	1.0263	0.4057
4F2	-0.0165	0.9468	0.2889	0.4341
BGLR	-0.5928	0.1952	-0.534	0.0621
PFKAM	-0.1648	0.756	-0.182	0.68
HS90B	0.1255	0.6735	0.0986	0.7372
SRPRA	0.1444	0.6949	0.2767	0.2631
ASNS	0.0657	0.8099	0.5201	0.3328
MMP2	0.8822	0.018	0.7265	0.1352
HEM3	0.1002	0.7544	-0.7643	0.151
INHBA	-1.1106	0.4071	2.0288	0.1928
ODPA	0.2841	0.1691	0.5166	0.1316
CO4A2	0.3191	0.2175	0.2985	0.1948
CY1	0.1062	0.5202	0.7037	0.0374
RU2B	-0.377	0.3546	-0.3595	0.4257
MET	-0.3849	0.4287	-0.8551	0.0839
TRFM	-0.1682	0.6511	0.1848	0.6841
RU17	-0.2619	0.5684	-0.1045	0.5937
ITA5	0.4716	0.0024	0.3226	0.2037
NFIC	-0.2124	0.1876	0.5074	0.5545
VIME	0.0611	0.6248	0.1756	0.491
RS17	0.7559	0.1426	-1.0212	0.1203
GNAI3	0.276	0.4688	0.8374	0.0665
ANXA5	-0.3589	0.0092	-0.1194	0.5639
RSSA	-0.1578	0.6191	0.0256	0.9301
ABHD2	-1.4142	0.5577	0.6723	0.4951
CD63	0.3208	0.024	0.4344	0.2495
RM03	-0.0318	0.9705	0.2837	0.7032
SNRPA	-0.1667	0.3269	0.1254	0.6852
HXC4	0.5764	0.6107	-0.6853	0.4904
FGF2	0.2347	0.3575	0.3	0.125
ENOG	-0.1358	0.7287	-0.4488	0.1322
THIK	0.2549	0.3006	-0.0865	0.8657
SRP19	-0.4929	0.3285	-0.2724	0.4859
GSTP1	-0.144	0.3541	-0.1791	0.2895
RU1C	-0.0827	0.4907	0.09	0.7618
LEG1	-0.1514	0.5341	0.0225	0.9429
DHPR	0.2141	0.4073	0.1387	0.4367
HMGB1	-0.2014	0.6304	-0.0827	0.8462
RET1	-0.0025	0.9912	-0.275	0.4926
GNAO	-0.0773	0.8108	0.3523	0.4812
SPRC	0.1209	0.6828	0.164	0.6319
TPM1	-0.5057	0.0337	-0.3731	0.0675
CLCA	-0.4217	0.0379	-0.3646	0.2408
CLCB	-0.3272	0.2865	-1.2459	0.2195
ANXA4	0.268	0.3948	-0.2468	0.0586
CN37	0.2398	0.1705	0.3846	0.1084
HMOX1	-1.0666	0.1606	0.4364	0.406
DLDH	-0.1398	0.3854	0.1568	0.4552
HXB7	-1.2319	0.3196	-2.7225	0.0877
ROA1	-0.7452	0.2733	-0.2584	0.4456
RU2A	0.2613	0.4343	-0.158	0.5643
COX6C	0.1238	0.6851	0.2585	0.4334
PARP1	-0.0022	0.9375	0.0508	0.4554
DPOLA	0.5507	0.2077	1.0113	0.0936
IFIT1	-0.8117	0.1714	0.1098	0.679
UCHL1	-0.0841	0.3236	-0.1192	0.2518
FURIN	-0.6164	0.1372	-0.9566	0.1392
LKHA4	-0.4082	0.1821	-0.348	0.5172
ALDOC	-1.3153	0.1634	-1.7865	0.0906
H2AZ	0.7652	0.0562	0.7695	0.1167
TFPT	1.2889	0.1785	0.3465	0.6604
ATX1L	0.6538	0.1138	0.3018	0.2133
GRL1A	-0.2451	0.6654	-0.0355	0.9333
DERPC	-0.1429	0.5074	-0.528	0.1234
GST2	-0.5909	0.0652	-0.4767	0.1495
PT100	-0.2735	0.4244	0.8505	0.2423
SIM13	1.0778	0.4198	-0.806	0.6003
HS71A	-0.1225	0.5899	0.6437	0.0336
U2AF5	-0.4263	0.3201	0.1929	0.5605
CBSL	0.0137	0.9135	-0.096	0.6422
CALM1	-0.2756	0.212	-0.5129	0.1308
RPAC2	-0.0299	0.8792	0.6376	0.0263
GLI2	0.6712	0.0163	-0.5908	0.1674
GLI3	-0.0643	0.9275	-0.8097	0.3523
TZAP	0.007	0.9863	0.0176	0.974
ADX	0.4099	0.4598	0.5267	0.3746
RAP2A	-0.5125	0.0296	0.1443	0.6689
RO60	-0.2615	0.3282	-0.2086	0.4466
COX8A	0.281	0.4291	0.4491	0.1433
MYBB	-0.4201	0.1955	-0.3043	0.0927
LYAG	-0.6132	0.2886	-0.3034	0.3463
RRAS	-0.3817	0.7622	-1.0414	0.387
ARAF	0.1405	0.8705	-0.4003	0.3607
H14	0.9691	0.0654	0.7396	0.3313
BCL2	1.4206	0.049	1.2566	0.0674
OSTP	2.3124	0.0058	2.9593	0.0004
ODP2	0.5538	0.2741	0.4954	0.2182
PTPRF	0.2425	0.5425	0.0204	0.9631
THIO	-0.1795	0.24	-0.2643	0.26
COX5B	0.399	0.1842	0.2752	0.0914
PPGB	-0.1472	0.7918	-0.2137	0.6507
TAU	0.1091	0.8657	-1.2174	0.1199
KAP0	-0.1918	0.3524	-0.347	0.1955
HEM4	-0.3516	0.4832	-0.1739	0.7302
ESTD	-0.4276	0.4415	-0.1132	0.3378
CH60	0.473	0.0613	0.4338	0.1939
CLUS	0.8103	0.4047	1.9873	0.0792
BIP	0.2194	0.1946	0.1389	0.2954
LAMC1	0.0259	0.9469	0.3553	0.2681
MYH3	-0.2623	0.678	-0.2282	0.852
PPAL	3.6989	0.1533	1.0484	0.0987
MTAP2	-0.0031	0.99	-0.4854	0.036
HSP7C	0.1332	0.3299	-0.0523	0.6242
EGR2	1.6007	0.0486	2.6059	0.0424
GTR1	-0.0242	0.88	-0.1034	0.6436
GTR3	0.721	0.3942	0.9076	0.311
41	-0.3694	0.4338	-1.2353	0.1136
UMPS	-0.093	0.8238	-0.3784	0.5677
ODPB	0.5954	0.0536	0.7018	0.1396
ODB2	0.0722	0.8193	0.6424	0.1487
PYGB	-0.0493	0.8301	0.1675	0.5225
RALA	0.4884	0.4148	0.3952	0.5005
RALB	-0.2737	0.4683	-0.0331	0.936
BCR	-0.7428	0.5885	0.1956	0.7094
LAMP1	0.1394	0.5865	-0.0285	0.9077
ACADM	-0.0084	0.9302	0.5996	0.0621
TOP1	0.0054	0.9782	0.344	0.1772
TOP2A	0.0387	0.9621	0.8009	0.0895
G6PD	-0.3651	0.1752	0.1355	0.6338
UBL4A	0.068	0.7957	-0.3791	0.089
ERR1	0.4194	0.7536	0.7282	0.4944
PYC	0.7655	0.2583	0.6257	0.0453
DMD	1.2104	0.2008	0.6285	0.4698
C1TC	-0.3507	0.1325	-0.4724	0.1099
MPRI	-0.4086	0.2393	-0.3045	0.4286
ADHX	-0.0273	0.881	0.0601	0.7991
CDK4	0.2077	0.9075	-1.0234	0.5613
PRPS2	-0.2083	0.4189	-0.2821	0.3882
PABP1	0.4817	0.0139	-0.229	0.1972
PCNA	0.0183	0.9314	-0.235	0.3093
SYHC	-0.5012	0.2019	-0.4224	0.1899
COBA1	0.2523	0.6586	0.3197	0.4392
CO6A1	0.4569	0.0716	0.2959	0.2477
CO6A2	-0.1739	0.4272	-0.8142	0.11
ADT1	-0.0696	0.6649	0.2196	0.3795
ADT3	-0.0423	0.7452	0.4336	0.0194
IMDH2	0.2025	0.2901	-0.1398	0.415
TPR	-0.1003	0.7999	0.2423	0.5101
PTHR	0.2453	0.8188	0.8264	0.2898
KCRB	-0.7674	0.2881	-0.2911	0.6531
KCRU	-2.6213	0.1539	-1.6143	0.1069
ODBA	-0.0614	0.8076	-0.3231	0.2925
ACTN1	-0.4839	0.1022	0.03	0.9277
SRC	-0.2931	0.6117	-1.1012	0.0676
PEPD	0.5157	0.5259	0.1254	0.869
XRCC6	-0.0583	0.6651	0.3075	0.1019
XRCC5	-0.124	0.4994	0.0457	0.8943
UNG	-2.488	0.1357	-2.8025	0.1009
COX41	-0.0411	0.8887	-0.1173	0.7096
HEM1	-0.1613	0.873	-0.3971	0.5396
GILT	-0.0708	0.9329	0.4358	0.6129
LAMP2	-0.6637	0.2665	-0.0012	0.9984
RINI	-0.1861	0.3843	0.0467	0.7039
BMP1	0.2198	0.7878	0.0334	0.9705
NCAM1	0.3339	0.4857	-0.1376	0.7575
CSPG2	-0.2986	0.6878	-0.1481	0.716
ITA4	-0.254	0.6281	-0.9987	0.0022
EF2	0.0396	0.7342	-0.2352	0.3597
PDIA4	-0.351	0.3267	-0.2894	0.426
P4HA1	-0.0752	0.781	0.0985	0.7477
PPA5	0.213	0.7823	-0.3345	0.6559
TCTP	-0.4478	0.1865	-0.2771	0.3323
HEM2	-0.0113	0.948	-0.1744	0.78
TF	-1.2445	0.1955	0.1307	0.8114
HLAE	0.616	0.3279	-1.8278	0.0416
PLSL	0.929	0.4987	0.5883	0.198
PLST	0.0101	0.9552	0.0318	0.8589
ACPH	0.4181	0.3187	0.4426	0.2962
ETFA	0.8467	0.2493	0.3976	0.528
GYS1	0.5779	0.4847	0.4647	0.7364
KAP2	0.0574	0.9552	0.5499	0.5307
ENOB	-0.0556	0.9427	-2.0942	0.4048
T2FB	-0.2897	0.1042	0.1212	0.7129
CD59	0.61	0.0717	0.2655	0.52
MTDC	0.0558	0.8689	0.0866	0.7409
MIF	0.375	0.3684	-0.1444	0.709
CD99	-0.2276	0.8139	-1.1012	0.2906
GLU2B	0.0694	0.5468	-0.168	0.5034
IRF2	-0.5241	0.0949	-0.2365	0.1572
FPPS	0.5058	0.3143	-0.0899	0.654
TRI27	0.1599	0.7841	-0.0008	0.9989
CBPM	-0.5799	0.1152	0.4713	0.2495
CX7A2	-1.1689	0.3951	0.4146	0.2589
NID1	0.6772	0.0309	0.857	0.0262
AK1A1	0.1041	0.797	0.0156	0.9531
KPYM	-0.1259	0.3205	-0.0747	0.6924
ENPL	0.1482	0.4635	0.0088	0.9589
CCNB1	-0.0016	0.998	-0.1578	0.7752
MYL6B	0.6571	0.4466	0.342	0.6316
RSMB	-0.5151	0.1712	0.0886	0.8432
IDE	0.1535	0.1417	0.4412	0.1456
CX6B1	-0.1538	0.6701	0.4521	0.2577
PO2F1	-0.7166	0.5252	0.1959	0.866
HNRPL	0.0267	0.8219	0.0426	0.8067
SYDC	-0.2365	0.1126	0.092	0.8438
ETS1	-0.7256	0.3163	-0.6799	0.6201
QCR7	0.1898	0.6444	0.3493	0.3592
LIF	2.3869	0.0011	4.1355	0.0057
BRAF	-0.4462	0.2505	0.0851	0.8322
GLNA	-0.5113	0.1157	-0.6706	0.0637
ALDR	-0.1407	0.4334	-0.0244	0.8984
PVR	0.5883	0.2141	0.7379	0.0712
ERF3A	-0.3639	0.1368	-0.8914	0.2444
ARSA	0.035	0.8952	-0.5561	0.4674
B4GT1	-1.3507	0.3565	-0.1057	0.9075
EZRI	-0.0178	0.9723	0.1521	0.6193
ATF2	0.0263	0.9471	-0.0759	0.8576
UCHL3	-0.2864	0.4628	0.0868	0.741
FOSL1	0.8825	0.1136	0.1404	0.7897
FOSL2	-0.0823	0.8728	-1.1093	0.5741
MCP	-0.1533	0.6439	-0.3635	0.4065
NDKA	-0.0015	0.9957	-0.4138	0.1951
NQO1	0.056	0.4937	-0.162	0.0666
GNS	0.363	0.222	0.2609	0.3362
PHKG2	0.1225	0.7102	-0.6692	0.2331
ARSB	0.0047	0.9763	-0.4412	0.1044
RS2	-0.072	0.6104	-0.2426	0.1684
CHIN	-0.3241	0.695	-0.7087	0.4448
ITF2	-0.0679	0.8637	-1.6064	0.0282
TFE2	-0.2621	0.4438	-1.457	0.0559
RFA2	-0.0766	0.7745	-0.1259	0.6665
COX7C	-0.9571	0.375	-0.1305	0.8708
TIMP2	1.2872	0.1748	1.2091	0.1657
CD44	0.1535	0.4164	0.3849	0.35
NQO2	0.0697	0.7221	-0.262	0.3078
H2AX	0.8328	0.2289	0.6742	0.2569
ITB4	-1.4513	0.1082	-1.9816	0.0522
CBR1	0.428	0.1405	0.3609	0.4288
ACADS	0.7098	0.2252	0.6728	0.2044
CREB1	-0.0436	0.9572	0.4663	0.4982
BGAL	-0.1764	0.3654	0.137	0.5427
PP2BB	0.2224	0.8891	-0.7468	0.5644
NCK1	-0.6663	0.2634	-0.0545	0.9436
GCFC2	-0.3654	0.2155	-0.407	0.0181
H15	0.3496	0.1943	0.708	0.0592
H13	1.3185	0.0562	0.956	0.2733
H12	1.2121	0.0923	0.8706	0.3252
NCPR	0.1173	0.5556	0.3551	0.1876
FER	-0.4655	0.2211	0.1692	0.7941
AT2A2	0.0165	0.9707	0.8564	0.1398
FAAA	0.1643	0.5875	-0.0377	0.8915
STMN1	0.2391	0.0913	-0.4329	0.0291
YBOX3	0.1382	0.563	-0.3179	0.2588
ZFX	1.1113	0.2231	1.0797	0.4681
ZNF22	-0.8489	0.306	-1.7861	0.0307
ZNF24	-0.3135	0.6739	-0.1027	0.8187
ZKSC1	-0.4129	0.3912	-0.902	0.2849
NAGAB	-0.0091	0.9804	-0.0164	0.9616
HSP76	1.5546	0.039	4.9706	0.0073
RHOQ	1.8753	0.4555	0.7592	0.7468
HMGA1	0.2147	0.6929	0.584	0.311
ZNF7	-1.4332	0.0974	-0.9321	0.153
TMM11	0.1642	0.8105	0.4921	0.6348
AATC	-0.0592	0.8169	-0.1147	0.6488
JUNB	0.7603	0.2087	1.2549	0.0102
ITA2	-0.1413	0.5306	0.3889	0.2142
CXA1	0.2488	0.9187	-0.1586	0.9555
ASM	-0.8496	0.2553	-1.7245	0.0135
UBF1	-0.3636	0.3566	-0.4672	0.0331
JUND	1.0284	0.0906	1.2303	0.0744
ATF7	0.4057	0.2333	-0.3248	0.5435
NDUB7	-0.1477	0.6468	-0.4211	0.4486
KAPCA	-1.1591	0.3442	-1.3002	0.279
CAN2	-0.16	0.5685	-0.1963	0.5048
CEBPB	1.8721	0.271	2.7129	0.1542
NEUM	-0.2498	0.8309	-0.2655	0.7629
PTN2	-0.3302	0.6179	0.2483	0.5309
PYRG1	-0.1358	0.8642	0.0595	0.9458
EGLN	0.0309	0.9378	-1.1571	0.4233
DDX5	-0.337	0.1077	-0.3213	0.0474
PFKAL	-0.0173	0.9553	0.5092	0.2894
XBP1	-0.4357	0.7541	1.9057	0.2284
SAP3	0.6332	0.3627	0.1206	0.7886
LEG3	-0.2732	0.1977	-0.0504	0.8346
IBP3	-0.9774	0.5769	-0.4202	0.7965
PRS6A	0.1647	0.5489	0.0884	0.7837
TCPA	0.1212	0.5817	0.1914	0.5439
PTN1	0.0476	0.9188	0.1222	0.7469
IBP2	1.3689	0.2402	-0.359	0.7287
ERCC2	0.1215	0.8354	0.212	0.6316
RL35A	-0.183	0.6184	0.2947	0.5548
ITB5	-0.0998	0.6499	0.5752	0.3572
ARF4	-0.3152	0.2645	0.1073	0.4458
RL7	-0.2251	0.2791	-0.3686	0.2483
EGR1	2.5186	0.002	0.6148	0.4078
VINC	0.3261	0.3307	0.038	0.9123
PTPRA	0.1564	0.766	-0.3982	0.096
SON	0.0735	0.8059	-0.201	0.4439
NELFE	0.513	0.3413	0.1904	0.6867
RL17	-0.2253	0.3064	-0.2064	0.1164
PGAM1	-0.5104	0.0964	-0.5673	0.0673
RCC1	-0.2043	0.243	0.0411	0.8437
SDC1	1.4539	0.1465	0.4848	0.6081
ATF1	-0.283	0.687	-0.6601	0.497
ATF3	2.2522	0.0769	3.1523	0.0416
DNLI1	-0.4954	0.6614	0.0433	0.9202
ATP5J	0.121	0.5339	-0.1043	0.8313
XRCC1	0.1229	0.546	-0.1914	0.3105
AMD	0.7719	0.0504	0.5105	0.0171
CADH2	0.0119	0.9548	-0.2795	0.5259
PLCG1	-0.5193	0.4547	-0.2179	0.8311
LFA3	0.2368	0.421	0.3464	0.6012
NUCL	-0.1036	0.5115	-0.2058	0.4787
HXK1	0.1978	0.5765	0.5113	0.2267
RPB3	0.122	0.7729	0.3595	0.3377
RPAB1	-0.4537	0.2908	0.7166	0.1729
NDUV2	0.0035	0.9905	0.2636	0.5516
ELK1	0.5006	0.5181	0.5902	0.3975
TNR1A	-1.1002	0.1333	-0.3762	0.6795
ERCC3	-0.0064	0.9933	-0.0886	0.8768
RO52	-0.0406	0.8007	-0.2613	0.1772
E2AK2	-0.1155	0.7283	-0.1545	0.6061
TFE3	0.3187	0.3794	0.3492	0.5083
HME2	0.9841	0.2134	0.2545	0.7068
SPEE	-0.1315	0.6779	0.1707	0.6961
SL9A1	-0.177	0.8022	-0.6527	0.3009
CSK22	-0.3398	0.3491	-0.2117	0.536
RXRA	1.4228	0.2523	1.445	0.2452
NFKB1	0.1919	0.6658	0.6482	0.39
FST	-0.3465	0.6399	0.3777	0.5829
TYPH	-0.2112	0.7741	0.5335	0.5726
AT2B1	-0.2687	0.5299	-0.2705	0.6067
DPA1	0.0956	0.8331	0.3708	0.4277
IF2B	-0.2087	0.3093	-0.3214	0.17
ANXA7	-0.2388	0.5618	-0.3887	0.3663
CD33	0.0191	0.9794	-0.4756	0.3319
TBP	1.2606	0.1307	1.7785	0.1006
CCNA2	-0.1959	0.365	-0.4728	0.2207
PO3F2	0.8304	0.2819	-0.3179	0.6788
BTF3	-0.1053	0.6344	-0.5917	0.0334
ACM3	-0.6662	0.0323	-0.3706	0.7647
RAB3A	1.8534	0.1551	0.9869	0.4026
RAB3B	-0.1681	0.8861	-0.2109	0.8271
RAB4A	-0.016	0.9777	0.6139	0.1567
RAB5A	0.2733	0.3201	-0.2279	0.4547
RAB6A	-0.1405	0.5362	0.9782	0.1393
NR1D1	0.9631	0.4647	0.7981	0.5408
MSH3	0.0987	0.955	-0.2638	0.7484
PSB1	0.0649	0.7875	0.2718	0.1928
MPRD	0.0349	0.9058	0.3383	0.319
COX5A	-0.5682	0.1825	-0.5917	0.1797
LMNB1	0.4361	0.2179	0.8616	0.057
IL11	0.7441	0.3475	0.8646	0.5644
ICAL	-0.1409	0.5136	-0.1588	0.2986
IMDH1	0.0122	0.9471	-0.2111	0.3708
CO5A1	0.6972	0.0215	-0.2741	0.4786
ASPG	0.0032	0.9882	0.029	0.7935
RASA1	0.1534	0.8311	-0.2109	0.7009
PTMS	0.2874	0.236	-0.4044	0.4395
CD11B	-0.1513	0.7607	0.0995	0.8189
GSTM3	-1.6125	0.2024	-1.0251	0.3504
VATB2	0.0553	0.8475	0.0963	0.6962
VATC1	0.3923	0.6682	0.7664	0.431
CSRP1	1.113	0.0314	0.5544	0.103
FLNA	-0.1516	0.5539	-0.4982	0.0581
AOFA	0.2043	0.867	-0.262	0.8569
ACOC	0.2586	0.1879	0.175	0.7798
SYT1	0.5966	0.08	1.0208	0.022
TNAP3	-0.2176	0.6211	-0.4079	0.475
5NTD	0.1534	0.3707	0.1867	0.5756
TAF1	-1.2345	0.6086	-0.5094	0.8292
VDAC1	0.4391	0.1562	0.6476	0.0652
ERBB3	0.0577	0.8547	-1.0612	0.0147
SDHB	0.0145	0.9545	0.234	0.4879
CD9	0.9822	0.1586	0.9534	0.1306
COMT	-0.0785	0.6987	0.2842	0.0082
TGM2	0.4732	0.1742	0.5075	0.2008
MUTA	0.0986	0.8434	0.5399	0.3414
OSBP1	-0.7956	0.2106	-0.1932	0.7487
PIMT	-0.1593	0.4688	-0.1527	0.4983
FBRL	-0.1156	0.7199	0.1727	0.0595
PUR2	0.0863	0.387	-0.2847	0.2106
PUR6	-0.028	0.9137	-0.0868	0.7244
NLTP	0.0339	0.8484	0.5238	0.0751
UBA1	-0.1454	0.6088	-0.3313	0.2724
NDKB	-0.23	0.7656	-0.95	0.3208
ENPP1	-1.1522	0.2448	-0.5939	0.5527
ADRO	-0.7425	0.446	-0.9402	0.0877
ROA2	-0.1391	0.4718	-0.2473	0.187
RFX1	0.0357	0.7578	0.1174	0.8518
CALB2	-1.9776	0.0259	-2.2431	0.1374
CBL	1.0053	0.3559	1.6447	0.18
KAPCB	-0.3707	0.4546	-0.4133	0.4101
QCR2	0.4916	0.0031	0.485	0.203
NR4A1	0.5379	0.3661	1.3611	0.1178
HEMH	-0.0614	0.9199	-0.5228	0.6606
TCEA1	0.0966	0.7513	0.4013	0.2335
ITA6	0.1914	0.3383	0.1181	0.698
SFPQ	0.2675	0.0822	-0.0203	0.7101
TBG1	-0.5166	0.4532	-0.4201	0.7125
PPIB	0.1054	0.6222	0.1695	0.5838
S10A1	-0.9991	0.2459	-0.4378	0.7189
MAOM	0.0214	0.9337	0.7242	0.0473
SYWC	-0.3686	0.0808	-0.522	0.1069
RS3	0.1006	0.7315	0.0492	0.8859
GCSH	-0.246	0.7062	-0.0715	0.9188
KS6B1	-0.437	0.0455	-0.5555	0.0277
JAK1	-0.9118	0.1545	-0.0156	0.9745
PTPRE	-0.4283	0.3841	-1.2437	0.0612
PTPRZ	1.6984	0.1965	1.022	0.3805
SP100	-0.4383	0.0497	-0.2176	0.1209
NFYA	-0.0381	0.9332	-0.063	0.9189
SAHH	0.1308	0.4729	-0.0227	0.919
COF1	0.2716	0.4221	0.5121	0.0416
IF4B	0.2625	0.3034	-0.3001	0.2223
HAP40	0.125	0.9358	0.8886	0.5044
AT2B4	-0.3438	0.2852	-0.366	0.324
DGKA	-0.5338	0.2324	-0.4751	0.5601
CPT2	-0.298	0.7705	0.5118	0.006
KTHY	-0.2962	0.2713	-0.0874	0.6451
RIR1	-0.5371	0.0952	-0.597	0.2027
ZBT25	-0.1611	0.5255	-0.0317	0.9634
COX7B	0.0125	0.973	0.1857	0.5417
CCND1	-0.7729	0.2258	-1.0413	0.1478
RAE1	-0.0784	0.7682	0.4213	0.2941
COT2	0.8688	0.6349	0.932	0.3931
EF1B	0.0008	0.994	-0.0108	0.9375
AT5F1	-0.0839	0.8774	0.5821	0.1733
IBP6	0.6274	0.2925	0.3778	0.576
IBP5	3.4452	0.0321	2.4483	0.0466
PPAC	-0.0007	0.9984	-0.2177	0.1678
THIL	0.2181	0.3392	0.0144	0.9818
TENA	0.8619	0.0338	1.4277	0.0079
CCNE1	0.2476	0.7314	0.3602	0.595
RPB1	-0.2414	0.4806	0.1249	0.6243
CDK2	-0.3549	0.2067	0.1547	0.6939
APC	-0.2321	0.8193	0.9387	0.3711
ARBK1	0.4695	0.4765	0.1786	0.5084
MYP0	-0.1816	0.7905	-0.0517	0.8721
MCM3	0.2433	0.0169	0.2642	0.2187
NFYB	0.5179	0.0824	0.0986	0.8542
THTM	-0.2042	0.5108	-0.0051	0.987
RS12	-0.0723	0.6006	-0.0616	0.7241
BRD2	-0.0907	0.932	0.1584	0.8711
TNR6	0.355	0.4038	0.6866	0.0793
TYY1	0.6337	0.592	1.7869	0.1093
DNJB1	-0.0003	0.9977	0.2528	0.2255
DNJB2	-1.1497	0.0943	-0.5212	0.0851
ATPA	0.0089	0.9585	0.3946	0.0833
CATS	-1.4087	0.6298	-1.0527	0.358
PSA1	0.1801	0.4515	0.2129	0.4605
PSA2	-0.6987	0.221	-0.2472	0.5834
PSA3	0.488	0.3158	0.8741	0.0795
PSA4	-0.1625	0.6311	0.0908	0.7012
ITA3	0.3563	0.0146	0.293	0.3096
ITB8	-0.4301	0.3911	-0.6763	0.2067
MOES	-0.0147	0.8803	-0.6377	0.002
DDX6	-0.0735	0.7317	-0.4907	0.101
DNMT1	0.1643	0.1248	0.567	0.2195
U2AF2	0.2599	0.4233	0.4736	0.2869
RL13	0.3482	0.1652	0.2616	0.2106
IVD	-0.3076	0.1374	-0.0403	0.8757
S10A4	-0.0415	0.8228	-0.1186	0.7115
MGAT1	-0.3211	0.8621	0.8234	0.4095
HMGB2	-0.0926	0.6039	0.1849	0.5955
PTBP1	0.189	0.5362	0.1337	0.5894
SYTC	0.0818	0.7705	0.0384	0.9183
SYVC	-0.1747	0.41	-0.2135	0.3616
EF1G	0.0129	0.9484	-0.3508	0.1593
FKBP2	-0.1629	0.4959	-0.928	0.005
STOM	-0.0971	0.8166	0.1749	0.6044
KAD4	0.3217	0.0765	0.5588	0.0162
ANX13	-0.225	0.6884	-0.3893	0.4718
1433T	-0.0654	0.7006	0.5181	0.0234
MK03	-0.0097	0.9595	-0.2138	0.4692
MARK3	-0.2496	0.2938	-0.5004	0.024
ARNT	0.1961	0.3534	-1.4769	0.0451
RL10	-0.2175	0.3153	-0.3324	0.08
CO8A1	0.4997	0.0122	0.3984	0.237
RFA1	0.0057	0.9917	-0.0608	0.8987
APEX1	-0.3417	0.1356	-0.1764	0.6532
CD82	0.4282	0.3679	1.3498	0.2438
DCK	0.6655	0.3195	0.4058	0.3379
PYR1	-0.5459	0.3278	0.0188	0.9696
CALR	-0.1715	0.6544	-0.9889	0.0757
MAP4	0.9287	0.4375	-0.1014	0.8641
CALX	0.3251	0.1489	0.598	0.0863
P85A	-0.2538	0.5887	0.1383	0.6703
IP3KB	0.6131	0.6404	0.8631	0.4503
PSB8	1.089	0.0938	0.4616	0.138
PSB9	-0.4691	0.1099	0.0683	0.8687
PSA5	-0.2056	0.4785	-0.2392	0.4272
DMA	-0.5225	0.5236	-0.5096	0.4209
DMB	1.6014	0.25	-0.3717	0.6743
PSB4	-0.272	0.5146	0.0698	0.8514
PSB6	0.1661	0.7115	0.3076	0.5037
PSB5	0.5351	0.2481	0.2552	0.6189
GSTM2	-0.7209	0.549	-1.4777	0.3643
ABCD3	-1.1757	0.0195	-0.5086	0.4751
TMOD1	-0.0833	0.8595	0.1751	0.7298
ITPI2	0.04	0.9524	0.1412	0.8758
NDUS1	0.1615	0.4408	-0.3106	0.308
DPOD1	0.4636	0.4739	1.026	0.0608
TEAD1	0.0608	0.9226	-0.8773	0.4122
SMCA1	0.7746	0.2735	0.5202	0.1343
MK01	-0.0255	0.908	0.0443	0.8568
RXRB	0.6028	0.2391	-0.2316	0.6018
ERCC5	0.6603	0.0979	1.3842	0.3376
RBL1	-0.4423	0.4468	-0.9431	0.1826
GRN	0.5328	0.1283	0.5526	0.2626
AMPL	-0.5155	0.245	-0.3729	0.0508
T2EA	0.7242	0.2187	1.3021	0.07
T2EB	0.219	0.5017	-0.8253	0.0685
TPP2	-0.0267	0.5761	0.2146	0.4906
IMPA1	-0.3172	0.125	-0.3415	0.2396
CCN2	-0.4151	0.7018	-1.0948	0.2723
EPHA2	0.3217	0.5654	0.0613	0.907
EPHA3	0.8456	0.5381	-0.5172	0.6163
EPHB2	0.2287	0.6184	0.4674	0.5084
SHC1	-0.2971	0.1735	-0.4372	0.0737
3MG	-0.7138	0.0568	-0.5102	0.1847
RABP2	0.2946	0.0671	0.0172	0.9241
KDM5A	0.251	0.627	-0.3268	0.6746
TKT	0.028	0.9158	0.0088	0.9661
RBMS1	-0.4062	0.5689	-0.5215	0.5169
PML	0.2385	0.5464	0.1403	0.735
EF1D	0.077	0.6199	-0.2625	0.2947
MARCS	-0.2386	0.6126	-0.0691	0.9182
GNA11	-0.2837	0.4181	0.1391	0.7131
AL4A1	0.2104	0.6391	0.2534	0.6283
PBLD	-0.5496	0.5197	-0.2769	0.8323
ERP29	0.3047	0.2049	0.0989	0.6469
PRDX6	-0.4783	0.0716	-0.4428	0.196
BLVRB	-0.1982	0.494	0.1155	0.6759
PRDX5	0.067	0.5414	-0.1876	0.3161
DOPD	-0.2727	0.3895	-0.1542	0.692
PRDX3	0.0272	0.9466	0.566	0.2641
ATPD	0.4863	0.0878	1.0227	0.1058
RL12	-0.0807	0.6914	-0.4626	0.1127
ECHM	0.4086	0.4315	1.1291	0.0391
KCY	-0.3344	0.2228	-0.4563	0.2235
PEBP1	-0.0146	0.9518	-0.2561	0.4119
PDIA3	0.2171	0.1422	0.0125	0.9355
2AAA	0.058	0.7827	-0.1239	0.7129
2AAB	-0.266	0.5738	0.0988	0.82
CDC27	-0.3861	0.3377	0.0836	0.8843
WEE1	0.0664	0.9432	-0.6563	0.4797
MPIP3	1.1083	0.1328	-1.8216	0.0808
PPIF	0.1457	0.7348	-0.6891	0.5678
T4S1	-2.865	0.0894	-0.9753	0.6452
NKTR	0.1228	0.7192	-0.2443	0.5152
NMT1	0.2058	0.3149	-0.0728	0.6721
HLAF	0.6963	0.3101	-1.5157	0.5673
HMOX2	0.3115	0.2168	0.202	0.3704
PURA2	-0.2424	0.5983	-0.0875	0.6653
UFO	-0.1264	0.5357	-0.4443	0.1177
AMRP	0.1719	0.2504	-0.4679	0.0909
PUR8	0.2505	0.4443	-0.404	0.1822
CLIP1	-0.1855	0.6751	-0.2072	0.6861
SORCN	-0.4375	0.0007	-0.1214	0.6273
GSTT1	-0.5926	0.2991	-0.119	0.8444
ILEU	-0.2713	0.3584	-0.176	0.1302
CTR1	-0.4932	0.1831	-0.6911	0.3654
AL1B1	0.3787	0.1826	-0.0357	0.9482
RPB2	-0.0557	0.8097	-0.3533	0.2075
SDHA	0.2531	0.3768	-0.192	0.503
COR1A	0.6895	0.4286	0.359	0.6669
GDIA	-0.3753	0.2421	-0.0197	0.9478
METK2	-0.3934	0.1599	-0.1888	0.6369
KAP1	0.1773	0.3962	0.4501	0.105
KAP3	0.2643	0.34	-0.109	0.67
CPSM	0.0964	0.8107	0.0562	0.8713
RIR2	0.0232	0.8994	-0.3043	0.3843
SDC4	0.9647	0.4114	1.8207	0.0359
TIA1	-0.2723	0.4389	-0.3777	0.3294
SC6A6	0.0601	0.9048	0.2742	0.7609
DNJA1	0.2935	0.3351	0.0234	0.9611
AKT1	-0.1113	0.8271	-0.2585	0.4378
AKT2	0.0603	0.8388	0.2219	0.5895
QCR1	0.0283	0.9158	0.4055	0.2203
3HIDH	0.0922	0.7811	-0.2422	0.4845
PUR9	-0.1714	0.1203	-0.2033	0.3357
HNRH3	-0.1991	0.1465	0.3369	0.0254
HNRH1	-0.1877	0.2343	0.1354	0.5991
1433B	0.0924	0.7807	0.2653	0.5063
STIP1	-0.0698	0.479	-0.2965	0.0584
S10AB	-0.009	0.9689	0.2252	0.4811
L1CAM	0.5782	0.4327	0.761	0.1468
PRDX2	-0.3865	0.2476	0.0936	0.8339
ARRB2	-2.1262	0.0856	0.0462	0.9614
DCTD	-0.2278	0.4132	-0.8403	0.0356
P5CR1	0.0647	0.5936	0.3769	0.1382
GBP1	-0.801	0.4042	-0.6491	0.1424
GBP2	0.2355	0.6225	-0.2102	0.1494
ELF1	-0.4106	0.0584	-0.729	0.1547
TF2H1	-0.0982	0.8878	0.3279	0.5875
STX2	-0.0488	0.9074	-0.0528	0.9023
CGL	-0.621	0.1816	-1.4266	0.1166
RL9	-0.1244	0.6403	-0.285	0.2643
CD70	0.4	0.5837	1.3841	0.0726
ACSL1	-0.2698	0.4312	-0.3127	0.3833
KINH	-0.1014	0.7571	-0.3743	0.3952
CSTF2	0.12	0.7688	0.179	0.69
DUT	-0.4679	0.1087	-0.0694	0.7639
MRP1	0.1761	0.5126	0.1447	0.6212
CKS2	-0.9199	0.1033	-1.0679	0.0004
S10A3	-0.405	0.0846	-0.3561	0.4417
ABCD1	-2.0547	0.4679	-1.6799	0.5515
TTK	-0.8136	0.146	-1.6374	0.1464
MCM4	-0.2364	0.1707	0.3349	0.097
MCM5	0.0722	0.8807	0.3755	0.4688
MCM7	-0.3538	0.3708	-0.0093	0.9828
GALNS	1.0425	0.0257	0.5126	0.0909
SDC2	0.033	0.9447	0.4425	0.1301
GLYC	0.1134	0.4212	0.0483	0.8408
GLYM	0.5322	0.1306	0.439	0.2663
HS71L	1.2329	0.2227	0.9018	0.3319
HSP74	-0.1858	0.1893	-0.3353	0.0669
MPI	-0.2627	0.193	-0.5692	0.2265
GPC1	0.4289	0.3549	0.0465	0.9346
PROF2	-0.1409	0.6219	0.2706	0.4658
CAH8	-1.9716	0.4258	-0.3047	0.5522
CTNA1	0.1046	0.5148	-0.3284	0.1079
CTNB1	-0.2479	0.236	-0.0391	0.9343
PCGF2	0.2991	0.3611	0.5542	0.4765
PHB	0.2501	0.2715	0.4263	0.2901
SPB6	-0.2997	0.331	-0.4712	0.3121
MERL	-0.0331	0.9108	0.0542	0.8482
RADI	0.2374	0.4366	-0.3449	0.2961
RFA3	-0.0238	0.9314	0.0102	0.9709
RFC4	0.0663	0.9156	0.7171	0.1612
RFC2	-0.1628	0.4042	-0.1534	0.5468
RFC1	0.0424	0.9436	-0.1054	0.7841
RL22	-0.376	0.5767	0.2711	0.5781
T2FA	-0.5034	0.3011	-0.5567	0.3028
SPRE	0.0278	0.9256	-0.0435	0.9005
PGH2	1.9065	0.0936	3.2299	0.024
PE2R4	0.411	0.5719	-0.1184	0.8943
TSP2	1.2769	0.0497	1.7577	0.0131
IDUA	-1.2382	0.1255	-1.2987	0.2358
UBIM	-2.4958	0.2286	-2.4194	0.2385
FBN1	0.9484	0.4299	0.2469	0.7622
FBN2	1.4024	0.324	1.0946	0.4196
GDE	0.8877	0.4169	0.6732	0.5207
MYH9	-0.1297	0.5347	-0.6318	0.0949
MYH10	-0.524	0.2964	-0.9903	0.0478
COPB2	0.1328	0.5253	0.1455	0.4047
SOAT1	-0.4159	0.0057	-0.0628	0.8893
ADDA	0.0974	0.4677	-0.6189	0.1384
BASI	0.1536	0.2373	0.1856	0.3202
TIMP3	0.5363	0.372	0.8863	0.197
FUS	0.324	0.0448	-0.0786	0.8624
DDIT3	3.4284	0.0057	6.032	0.0007
NU214	0.5019	0.0304	-0.4799	0.3371
DEK	0.1938	0.3074	0.3619	0.1191
SOX5	0.6674	0.0414	0.1171	0.4818
SOX6	0.0602	0.7567	-0.4052	0.1308
SOX11	-1.0288	0.4036	-0.6142	0.5427
MYH11	0.8324	0.0728	0.6941	0.1233
GLRX1	-1.2254	0.1408	-0.4774	0.4999
CHKA	-1.6676	0.0391	-0.9016	0.144
PPM1A	-0.0703	0.7356	-0.3088	0.2245
AHR	-0.2302	0.5871	0.2672	0.5316
HMGCL	-0.7019	0.2022	-0.62	0.0927
PRS7	-0.5787	0.0956	-0.4925	0.1194
MOT8	-0.3068	0.191	-0.5404	0.0699
CXG1	-0.9783	0.1996	-1.5899	0.1099
ARL2	-0.6156	0.0759	-0.1825	0.6075
ARL3	-0.1447	0.4419	-0.3369	0.2094
MP2K2	-0.1931	0.3602	-0.0772	0.7564
ATPG	0.0693	0.8168	0.648	0.1136
VATE1	-0.4091	0.3547	0.1037	0.8767
HEM6	0.026	0.9473	0.1636	0.6974
RL4	0.1005	0.5916	-0.2175	0.1294
8ODP	-0.4713	0.1175	-0.1728	0.431
LONM	0.6372	0.0292	0.9312	0.0224
PGM1	-0.1364	0.3943	-0.1084	0.7342
PP1G	-0.0345	0.8817	-0.1327	0.5772
GNL1	-0.1045	0.3409	-0.1701	0.5572
RPB9	0.2129	0.7796	0.0056	0.9902
ODO2	0.2454	0.336	0.4212	0.1455
GPX4	-0.8618	0.1421	-0.447	0.2516
SRP14	-0.4497	0.3181	-0.2524	0.6142
TGFR2	-0.7249	0.379	-3.7525	0.2431
NUP62	0.0088	0.9834	0.1481	0.8448
HPCL1	-0.1151	0.5594	0.4139	0.1038
FDFT	-2.3433	0.004	-1.1491	0.0396
ZEB1	0.1295	0.9266	0.3735	0.7919
TAGL2	0.2011	0.1638	-0.2451	0.1607
TALDO	-0.0468	0.8881	0.0607	0.8007
ETFB	0.0433	0.8284	0.4314	0.1106
RBMX	-0.0514	0.8677	-0.0671	0.8157
BRCA1	-0.1585	0.5837	0.697	0.4228
COIL	0.5503	0.1147	-0.1188	0.5989
VKGC	-0.1438	0.7884	0.3416	0.4377
LICH	0.0776	0.3198	0.1548	0.5401
VATA	-0.1715	0.7211	0.1588	0.652
GRP75	0.3791	0.1812	0.6373	0.0889
IF4A3	-0.3395	0.2108	0.3493	0.4327
SMBP2	-1.844	0.2643	-0.7686	0.1977
CDN1A	0.2857	0.8553	-0.0925	0.9483
RS19	0.2713	0.2652	-0.0886	0.7695
RL3	-0.008	0.9626	-0.1996	0.3365
COIA1	0.3266	0.2029	0.6071	0.0791
MPV17	0.6926	0.654	0.9651	0.1179
OST48	-0.4034	0.565	0.1667	0.7837
AN32A	-0.3717	0.3296	-0.0026	0.9949
FEN1	-0.1405	0.3701	-0.5026	0.0508
CUX1	-0.7915	0.1059	-0.1449	0.6663
CAPG	-0.214	0.4528	-0.2124	0.1757
CAP2	0.2749	0.2501	-0.2156	0.3658
IL6RB	0.4806	0.4151	0.0027	0.9961
TXLNA	-0.2642	0.2799	-0.1823	0.4207
TCPZ	0.0806	0.7128	0.1197	0.5898
NNMT	-0.13	0.7326	-0.1562	0.5621
PSB10	-0.6705	0.4159	-0.8407	0.281
VHL	-1.212	0.1581	-1.1102	0.0298
PBX2	-0.3698	0.7605	-0.5356	0.6934
RL13A	-0.2644	0.2092	-0.0292	0.9339
ARL1	-0.673	0.025	0.2396	0.5192
MLH1	-0.2051	0.5398	-0.3623	0.3204
STAT3	-0.7252	0.3973	-0.6278	0.2895
UBP8	-0.1359	0.6739	-1.08	0.0263
PEX19	-0.3953	0.4304	-1.0531	0.1061
MDHC	0.069	0.6004	-0.0582	0.4451
MDHM	0.1646	0.4371	0.5777	0.0878
RFC5	0.0045	0.9906	0.4122	0.2808
RFC3	-0.0904	0.8281	0.1106	0.772
ECHA	-0.0205	0.9533	0.2448	0.3996
IF2G	0.991	0.0801	0.2529	0.5984
ID1	-0.1894	0.8664	-1.6655	0.0821
ETV3	-0.0854	0.9684	-0.4971	0.8234
BCL6	0.5896	0.4597	-0.4145	0.588
CETN2	-0.2723	0.5271	-0.4232	0.484
ETV6	-0.1474	0.5504	0.3563	0.4058
EIF2D	1.1811	0.0954	1.1455	0.0396
BUD31	-0.9225	0.0278	-1.3444	0.1544
UBA7	-1.1684	0.4943	0.3083	0.7637
NAA10	0.0044	0.9931	-0.713	0.3469
KDM5C	0.2565	0.7684	-0.8314	0.2392
IPP2	-0.2966	0.208	-0.4217	0.3138
CSK	0.5978	0.063	-0.0762	0.8454
GARS	-0.0469	0.8851	-0.0439	0.9055
SYIC	1.0934	0.4882	0.1243	0.7593
NBL1	-0.9393	0.3149	-0.8758	0.0037
S19A1	0.6265	0.5523	1.3223	0.1628
EIF1	0.2341	0.7207	-0.0521	0.8913
TSN7	0.2771	0.4493	-0.1359	0.7904
KPCI	-0.1307	0.6015	0.2638	0.2423
ACTY	0.0689	0.8655	-0.0948	0.8282
ECI1	0.1487	0.6834	0.5014	0.0359
LAP2A	0.3484	0.0057	0.119	0.7865
STAT1	-0.0568	0.5906	-0.218	0.0778
MTREX	-0.1918	0.4305	-0.2734	0.3674
AK1C3	-0.295	0.1303	-0.354	0.2475
PK3CA	-0.2359	0.3673	1.8668	0.0321
PK3CB	2.1659	0.006	1.1795	0.2997
MTOR	0.6066	0.2602	0.9435	0.3758
PI4KA	0.1147	0.6898	0.1418	0.7096
EPS15	0.2503	0.5702	-0.0478	0.8997
CASP3	-0.2621	0.079	0.0862	0.6625
CASP2	-0.4972	0.0785	-0.3627	0.2517
RS27	-0.1361	0.5672	-0.4764	0.0687
ABL2	0.6449	0.2363	0.9126	0.1105
HELZ	0.3854	0.3619	-0.9129	0.013
CNDD3	-0.3935	0.6689	0.4814	0.3602
RBM34	-0.2616	0.5599	-0.9849	0.1318
LPPRC	1.0096	0.118	0.3582	0.134
THIM	0.71	0.2528	0.6363	0.3058
RL35	0.2407	0.3454	0.7355	0.0549
PCP	-0.6341	0.3638	-0.1295	0.7777
HD	0.1852	0.2731	0.0495	0.6954
ECE1	-0.141	0.421	-0.2331	0.1929
EAA3	0.1188	0.8515	-0.745	0.3225
SATT	0.1687	0.7129	0.0029	0.9948
LIS1	0.0301	0.9542	0.7693	0.3103
MUC18	-0.6414	0.118	-0.5391	0.1534
CACP	0.1812	0.537	0.4683	0.2082
CATK	0.7378	0.5733	1.464	0.2314
MATR3	0.145	0.3485	0.0915	0.4002
MSH2	0.4886	0.6384	-0.1043	0.8217
BTD	0.5008	0.4809	-0.8881	0.2404
GPDM	-0.6544	0.2134	0.0169	0.97
SSRA	0.0254	0.8989	0.5525	0.0608
RAD52	-1.406	0.391	-1.2289	0.445
NR4A2	0.8997	0.4828	1.3965	0.3047
MAGA1	0.5652	0.4221	0.3347	0.6785
MAGA3	-3.0292	0.0097	-2.4049	0.0412
MAGAA	-0.9392	0.293	-0.2693	0.7863
PTN9	0.2285	0.6493	-0.233	0.6528
RANG	-0.1739	0.4796	-0.4681	0.1133
NAMPT	-0.0386	0.9143	0.2019	0.058
PRS6B	-0.0842	0.8419	0.0871	0.8599
EFTS	-0.2035	0.4164	0.3235	0.1656
PPIC	-0.1023	0.861	0.2012	0.7538
VDAC2	0.3176	0.2391	0.4111	0.0014
ACDSB	0.1403	0.5142	0.2435	0.2797
CBX5	-0.3351	0.3326	0.2175	0.5153
UBP5	-0.0079	0.9744	-0.1452	0.489
MK08	-0.8245	0.3158	-1.3913	0.1293
MK09	-0.2545	0.6515	-0.2388	0.5595
MP2K4	0.5082	0.1761	-0.3368	0.109
KI67	-0.2823	0.277	-0.1555	0.5319
KPB1	0.377	0.4801	-1.0017	0.3481
RAGP1	-0.5736	0.3462	-0.1669	0.5492
RECQ1	-0.2465	0.7459	0.4366	0.4182
NOP2	0.4263	0.007	0.3646	0.2678
ATRX	-0.0838	0.7177	-0.1603	0.509
CRK	-0.3434	0.1796	0.089	0.6314
CRKL	-0.6604	0.0428	-0.3607	0.1695
IF2M	0.345	0.6084	1.101	0.0176
BAG6	-0.1765	0.7781	-0.0787	0.798
NSF	0.2488	0.0629	0.0861	0.5892
CDN1B	-0.2372	0.8637	-1.2022	0.1851
NOTC1	-0.1381	0.7878	-0.1507	0.4774
MP2K3	-0.5366	0.3743	-0.7116	0.229
BRCC3	-0.2222	0.1885	-0.3548	0.2359
RL27A	-0.0025	0.9908	-0.1209	0.6991
RL5	0.0987	0.4317	-0.4492	0.0314
RL21	-0.2217	0.472	-0.3332	0.3337
RL28	0.5432	0.1633	0.6385	0.0617
RS9	-0.3714	0.0598	-0.2706	0.6367
RS5	-0.1584	0.468	-0.7313	0.0448
RS10	-0.179	0.1524	-0.5517	0.091
MAP1B	-0.1852	0.6497	-0.6906	0.3205
GNPI1	-0.3246	0.6414	-0.4951	0.2126
NEDD4	-0.697	0.1924	-0.4528	0.0523
YAP1	0.4122	0.377	-0.1244	0.7613
UTRO	-0.168	0.8539	-0.3197	0.2202
IQGA1	-0.1296	0.5564	0.055	0.9089
GLYG	0.8664	0.2891	-0.0151	0.9736
STT3A	-0.0809	0.7376	0.5957	0.281
MSS4	-0.5405	0.5327	0.576	0.1651
PA24A	-1.0657	0.3035	-0.3951	0.4286
CAZA2	-0.0214	0.918	-0.1632	0.0648
CAPZB	-0.1619	0.1424	0.163	0.0803
AL1A3	-0.3461	0.0231	-0.2893	0.206
SYQ	-0.2168	0.3911	-0.0266	0.9162
RL29	0.1144	0.6519	-0.4607	0.039
ID4	-0.1644	0.8406	-0.5431	0.3366
TISD	-0.728	0.4097	-0.4947	0.5602
UCRI	0.3486	0.5995	-0.4321	0.5819
ATPO	0.1824	0.6288	0.5379	0.0825
LIMS1	0.3007	0.265	0.4327	0.0321
GLIP1	0.5499	0.4153	1.3501	0.2308
SC6A9	0.5034	0.7272	0.5624	0.6537
PPCE	-0.1343	0.6052	-0.1744	0.5292
MAOX	0.0586	0.8883	-0.2359	0.6561
IREB2	0.1535	0.755	0.6474	0.295
RFX3	-0.5359	0.6832	-1.661	0.2494
RFX5	0.5895	0.4627	-0.2172	0.7754
PI42A	1.3614	0.2937	-0.0202	0.9705
SOX2	0.7193	0.5551	0.6776	0.4527
COPD	0.051	0.8176	-0.1732	0.6496
ERG7	0.444	0.7467	0.3513	0.774
PP2BC	0.4283	0.7623	-0.5503	0.4322
GSH1	-0.038	0.9294	0.4152	0.3658
GSH0	0.1378	0.4176	-0.1324	0.4566
CD151	-0.0638	0.8922	0.7395	0.0836
TPC10	-0.7248	0.4487	-0.0505	0.8326
PSMD8	-0.4559	0.3656	0.1061	0.8311
PRC2A	-0.0234	0.8637	-0.6386	0.0209
GSHB	0.1311	0.3725	-0.5085	0.0302
TCPE	0.1545	0.5638	0.4119	0.1288
NEST	0.2214	0.3068	-0.4966	0.3552
HSP13	0.1963	0.7034	-0.3671	0.4132
KC1A	-0.149	0.8328	-0.3082	0.7267
KC1D	0.3458	0.3384	-0.0171	0.9665
IDHP	-0.2001	0.5461	0.1241	0.7036
PIPNB	-0.0359	0.8685	0.0634	0.7104
CD97	0.3554	0.5143	-0.1675	0.816
DPOD2	-0.2515	0.412	-0.3539	0.2819
MRP	0.41	0.0421	0.3575	0.3588
PAXI	-0.2476	0.2267	-0.7499	0.0192
CAMLG	0.5587	0.6273	0.0683	0.7738
NR2C2	0.5371	0.1216	0.2329	0.6458
MAPK2	1.6064	0.0181	0.9404	0.1126
AL9A1	-0.095	0.7458	-0.1721	0.553
RL34	0.6595	0.008	0.1536	0.566
RPIA	-0.3469	0.531	-0.5706	0.0475
LMAN1	0.0365	0.8722	-0.1069	0.5782
NASP	0.3514	0.1581	0.3189	0.1749
FAS	0.275	0.1733	0.0503	0.8102
CDK8	0.6641	0.2968	0.8127	0.1905
FNTA	0.9485	0.1185	-0.2369	0.7332
FNTB	-0.1529	0.7547	-0.5976	0.1748
DHYS	0.1212	0.3331	-0.002	0.9887
TCPG	0.2117	0.2297	0.0129	0.9478
RM19	0.2424	0.6197	0.5948	0.1535
EFTU	0.1504	0.392	0.6069	0.0003
AMPH	-0.3146	0.641	-0.3222	0.5232
AL7A1	0.4417	0.2207	0.4899	0.0134
UB2R1	-0.7977	0.2945	-0.3448	0.4868
INPP	-0.9328	0.0117	-0.7823	0.1374
CENPA	0.445	0.5519	1.2847	0.037
CENPF	0.4388	0.3985	0.9822	0.1833
SRP09	-0.0865	0.7258	0.2187	0.6299
UBE2A	-0.3503	0.1656	-0.3353	0.1556
PCY1A	-0.249	0.6205	-0.2756	0.409
SYAC	-0.3368	0.258	0.0094	0.9715
SYCC	0.0426	0.9189	0.0977	0.812
SYHM	0.1431	0.7713	0.646	0.3759
SYSC	-0.7023	0.0823	-0.2023	0.6446
PPM1F	0.1279	0.8461	-0.0672	0.8103
MA2A2	-1.9125	0.1167	-1.2118	0.3261
PRI1	-0.3931	0.3607	-0.3993	0.4932
PRI2	-0.1182	0.7439	-0.7519	0.119
CASP4	-1.4838	0.1273	-2.0077	0.0409
KC1E	0.3747	0.3299	-1.0303	0.1012
CTCF	-0.5402	0.2758	0.355	0.4005
PSB3	-0.2829	0.4083	0.1299	0.7402
PSB2	0.0728	0.6222	0.0543	0.8086
MCM2	0.4183	0.4374	0.7641	0.0685
ACADV	0.4755	0.0384	0.2139	0.2849
YLPM1	0.5853	0.1482	-0.0949	0.7181
VPS41	-0.3377	0.655	0.5767	0.3344
TMEDA	-0.2452	0.2152	0.573	0.0297
RBM25	-0.3314	0.1322	0.1464	0.6797
NUMB	1.023	0.2398	1.1122	0.2142
RGS6	-0.1332	0.7842	-0.1276	0.7996
CLK1	0.4498	0.3203	0.8614	0.1068
CLK2	0.3843	0.7006	-0.366	0.723
CLK3	-0.5351	0.2193	-0.4045	0.6213
PSN1	-0.3992	0.8688	-2.1072	0.2848
EI2BB	-0.3399	0.3661	-0.2835	0.1427
HINT1	-0.3904	0.1759	-0.3494	0.3546
NU153	-0.0398	0.8788	-0.3477	0.4223
RBP2	-0.2658	0.4907	-0.2611	0.5575
RGS19	-0.4135	0.3405	-0.5498	0.235
PSN2	-0.3047	0.6616	-0.3907	0.5137
TSC2	-0.1778	0.6602	-1.0585	0.0728
NDUV1	-0.292	0.4865	-0.2866	0.321
GSK3A	-0.1619	0.7637	-1.4038	0.1076
GSK3B	-0.0837	0.8906	0.5173	0.3595
TAF6	-0.4363	0.2935	0.2917	0.5963
5NTC	-0.115	0.8208	0.4994	0.4827
SPS1	-0.4201	0.4968	0.6832	0.2429
MTHFS	-0.3023	0.2105	-1.2097	0.2252
GUAA	-0.2125	0.6213	0.0672	0.8764
DNLI3	-0.1831	0.1664	0.0217	0.9294
DNLI4	-0.2845	0.7977	0.5447	0.5575
MRE11	0.3946	0.422	0.4956	0.256
HNMT	-0.1813	0.7464	-0.5772	0.4378
GNAQ	0.2636	0.3445	0.5901	0.0894
IDH3A	0.2325	0.2112	0.2973	0.1447
MMP14	-0.0451	0.9039	0.2586	0.519
PPOX	-0.2016	0.5837	-0.0742	0.8547
GDIB	0.0824	0.5155	0.0171	0.9417
EMD	-0.022	0.8632	0.1881	0.5384
CPT1A	-0.2357	0.6681	0.4206	0.0228
S26A2	-0.9606	0.0242	0.0312	0.9182
SPB8	2.1319	0.0043	2.0173	0.0607
SERPH	0.1796	0.6312	-0.4892	0.2509
PDLI4	0.078	0.7066	-0.2745	0.3234
PEX5	0.4489	0.6584	-0.6918	0.1966
ERF	-0.4755	0.5021	-0.0954	0.9003
VASP	-0.1691	0.7907	-0.5801	0.3742
DYN2	-0.4002	0.1762	0.1505	0.6198
MAP2	-0.1769	0.7662	-0.505	0.3253
AP4A	-0.7527	0.3205	-0.3197	0.5287
CDK7	-0.1542	0.2759	-0.049	0.7712
[truncated: 5,025 more rows]

## Sheet: ExtDataFig.8d
GOterm	NES	Neg_Log10_FDR	Timepoint
MF|GO:0001216|DNA-binding transcription activator activity	1.8972	1.4297	3h
MF|GO:0001228|DNA-binding transcription activator activity, RNA polymerase II-specific	1.8972	1.4297	3h
BP|GO:0044242|cellular lipid catabolic process	2.0079	1.7756	9h
BP|GO:0016042|lipid catabolic process	1.9331	1.7634	9h
MF|GO:0005215|transporter activity	1.9198	1.7756	9h
MF|GO:0015075|ion transmembrane transporter activity	1.7981	1.5602	9h
MF|GO:0022857|transmembrane transporter activity	1.7964	1.4337	9h
CC|GO:0005743|mitochondrial inner membrane	1.7556	1.4337	9h
BP|GO:0032787|monocarboxylic acid metabolic process	1.6927	1.5702	9h
CC|GO:0005740|mitochondrial envelope	1.5944	1.599	9h
BP|GO:0044255|cellular lipid metabolic process	1.531	1.5702	9h
BP|GO:0019752|carboxylic acid metabolic process	1.4847	1.4046	9h
CC|GO:0005739|mitochondrion	1.4828	1.7634	9h
BP|GO:0043436|oxoacid metabolic process	1.4794	1.4046	9h
CC|GO:0120025|plasma membrane bounded cell projection	-1.4359	1.4215	9h
BP|GO:0007010|cytoskeleton organization	-1.4863	1.599	9h
BP|GO:0030036|actin cytoskeleton organization	-1.6547	1.599	9h
BP|GO:0030029|actin filament-based process	-1.6701	1.7634	9h
CC|GO:0036464|cytoplasmic ribonucleoprotein granule	-1.7008	1.4095	9h
BP|GO:0045787|positive regulation of cell cycle	-1.702	1.5517	9h
CC|GO:0015629|actin cytoskeleton	-1.7119	1.7145	9h
BP|GO:0030111|regulation of Wnt signaling pathway	-1.7273	1.4337	9h
BP|GO:0031032|actomyosin structure organization	-1.9066	1.7145	9h

## Sheet: ExtDataFig.8e
Protein	VORT_3h_Log2FoldChange	VORT_9h_Log2FoldChange
ATF3	2.2522	3.1523
CARF	0.5137	1.3541
CDC5L	0.2183	-0.1697
CEBPB	1.8721	2.7129
DDIT3	3.4284	6.032
EGR1	2.5186	0.6148
EGR2	1.6007	2.6059
EGR3	0.953	0.5548
FOS	1.2492	1.2549
FOSL1	0.8825	0.1404
FOXC2	0.4618	0.1637
FOXJ3	0.5195	0.776
GLI2	0.6712	-0.5908
JUN	1.7585	1.1302
JUNB	0.7603	1.2549
JUND	1.0284	1.2303
KLF4	1.5035	2.2893
KLF5	1.5367	2.455
MAFF	0.7807	1.1545
MEF2A	0.9249	-0.4087
MEF2C	1.3366	-0.8087
MITF	1.7935	-0.1014
NFKB2	0.3853	-0.3072
NFYB	0.5179	0.0986
NKRF	0.8981	0.1569
NR2C2	0.5371	0.2329
RXRB	0.6028	-0.2316
SATB2	0.5094	1.1166
SMAD2	0.3825	0.4593
ZBED1	0.8544	0.4201

## Sheet: ExtDataFig.8f
Peptide	VORT_0h	VORT_30min	VORT_1h	VORT_3h
JUN_LApSPELER	3.94527	8.73033	9.76061	5.53066
JUN_EEPQTVPEMPGETPPLpSPIDMESQER	1.14235	1.64435	1.2455	1.08675
JUN_EEPQTVPEMPGETPPLpSPIDoxMESQER	0.307944	0.341716	0.121567	0.161829
JUN_EEPQTVPEoxMPGETPPLpSPIDMESQER	0.260681	0.467393	#N/A	0.431966
HSPB1_QLpSSGVSEIR	1.63501	2.76947	2.85624	3.44489
HSPB1_PLPPAAIEpSPAVAAPAYSR	0.0072876	0.0256056	0.0336655	0.035371
HSPB1_GPpSWDPFR	0.0235555	0.0651126	0.0601565	0.174254
HSPB1_AQLGGPEAAKpSDETAAK	0.00819138	0.00418872	0.01625	0.0163325
