# Supplementary material for: High-throughput identification of repurposable neuroactive drugs with potent anti-glioblastoma activity
Source: Nat Med. 2024 Sep 20;30(11):3196–208. doi: 10.1038/s41591-024-03224-y (PMC11564103; doi:10.1038/s41591-024-03224-y)
Supplement: Supplementary file 22 — Statistical source data. [file 41591_2024_3224_MOESM22_ESM.xlsx]

## Sheet: ExtDataFig.9a
Cell_ID	UMAP-1	UMAP-2	Condition
AAACGAAAGGCGTTAG-1	-6.33536	-0.841743	DMSO
AAACGAAAGGCTAGCA-1	6.62075	-8.98646	DMSO
AAACGAAAGTCATCGT-1	6.6809	-9.61337	DMSO
AAACGAAAGTTCCTGA-1	-7.40195	0.172579	DMSO
AAAGAACAGGCGCTCT-1	-7.07184	-3.41475	DMSO
AAAGGATCATAATCGC-1	-8.96815	-2.38213	DMSO
AAAGGATGTATAGCTC-1	4.95964	5.66622	DMSO
AAAGGGCCAGGCGATA-1	6.74565	-9.87916	DMSO
AAAGGGCGTTCGGCGT-1	-9.22466	-1.72911	DMSO
AAAGGTACAATTGAAG-1	5.30539	5.21828	DMSO
AAAGGTAGTACCCGCA-1	2.48088	5.06278	DMSO
AAATGGACAAAGGCGT-1	7.34319	10.1642	DMSO
AAATGGACAATAACGA-1	9.97155	-1.91553	DMSO
AAATGGACAGAACGCA-1	-4.01649	-0.370838	DMSO
AAATGGACAGGTTCGC-1	-6.56808	-2.65033	DMSO
AAATGGAGTCTCCTGT-1	6.43306	-9.44877	DMSO
AACAAAGAGCCTGTGC-1	-5.94513	3.21754	DMSO
AACAAAGAGGACAGTC-1	-6.21318	-2.32285	DMSO
AACAACCAGTCCCGGT-1	-5.30121	3.622	DMSO
AACAAGAAGCGATGAC-1	6.18046	-9.33857	DMSO
AACCACACACAGTCGC-1	-4.93848	2.67776	DMSO
AACCATGGTGTTCAGT-1	-3.25572	0.958184	DMSO
AACGAAAGTTTGTTGG-1	6.57013	-7.33854	DMSO
AACGGGAGTACGATGG-1	-4.28738	0.699575	DMSO
AACGTCAAGCCACTCG-1	-9.05977	-2.33025	DMSO
AACGTCAAGCTTTGTG-1	5.34861	2.64229	DMSO
AACGTCACACATACTG-1	9.98046	-1.92592	DMSO
AACGTCATCTAGACCA-1	-5.78491	3.3309	DMSO
AACTTCTAGTGATCGG-1	-8.31198	-1.07583	DMSO
AACTTCTGTCGACGCT-1	5.54667	5.27108	DMSO
AAGAACAAGGAGAATG-1	-6.40443	-2.61403	DMSO
AAGAACATCCCTGGTT-1	6.76204	10.5497	DMSO
AAGACAAAGGTAATCA-1	5.03614	5.06321	DMSO
AAGCATCCAAATGATG-1	-4.00691	-0.101708	DMSO
AAGCATCGTGGCGTAA-1	-4.57494	1.78231	DMSO
AAGCCATAGGCCTGCT-1	5.99798	8.60331	DMSO
AAGCGAGGTAGATGTA-1	5.09107	5.4078	DMSO
AAGCGAGGTTGTTGCA-1	-4.01338	0.987672	DMSO
AAGCGTTAGCCAGAGT-1	-8.2392	-0.73618	DMSO
AAGCGTTAGTGGTGAC-1	7.34689	9.96041	DMSO
AAGCGTTGTGAGAGGG-1	-5.2584	3.38497	DMSO
AAGGAATCAGTGTATC-1	-8.4106	-0.618983	DMSO
AAGGAATTCCGTGCGA-1	-6.88545	0.018998	DMSO
AAGTCGTCACTTGAAC-1	5.79687	-9.39789	DMSO
AAGTCGTGTTAAGGGC-1	7.24851	10.0979	DMSO
AAGTCGTGTTCTTGCC-1	-4.13133	-0.505199	DMSO
AAGTGAAGTCTACGTA-1	4.99472	5.40325	DMSO
AATAGAGGTGCAATGG-1	-7.29154	0.179081	DMSO
AATCACGTCTCGGTCT-1	-8.55765	-1.54251	DMSO
AATGACCAGCATGAAT-1	6.67966	-7.80826	DMSO
AATGACCCAAAGCTCT-1	2.57185	5.01622	DMSO
AATGACCGTAGTCACT-1	-5.40915	0.404923	DMSO
AATGCCAAGAAGTATC-1	2.66324	4.96999	DMSO
AATGGCTCAGGTGGAT-1	-7.11297	-3.4181	DMSO
AATTTCCGTGCCGAAA-1	7.27942	-6.69826	DMSO
ACAACCACACCTCAGG-1	-6.74737	-2.49687	DMSO
ACAAGCTTCTTACTGT-1	4.87429	4.34317	DMSO
ACACAGTCAGGCGATA-1	7.28927	9.96433	DMSO
ACACCAACAACCAGAG-1	5.71368	5.2908	DMSO
ACACCAACAGCCGTCA-1	6.27148	-9.14513	DMSO
ACACGCGCAAGAGTGC-1	5.05698	5.61302	DMSO
ACACGCGCAATCTCGA-1	-5.54565	0.65685	DMSO
ACAGCCGAGAATTTGG-1	5.35283	5.35066	DMSO
ACAGGGAAGTGCGACA-1	-8.54106	-0.293849	DMSO
ACATCCCAGGTTGGAC-1	11.2738	12.3607	DMSO
ACATCCCCATGCAGGA-1	6.46105	-9.57895	DMSO
ACATGCAAGAAGCCTG-1	5.32637	4.66828	DMSO
ACATGCAAGTTAGTAG-1	-4.58286	1.76288	DMSO
ACATGCATCGACGTCG-1	6.67726	-7.04849	DMSO
ACATTTCCACCGAATT-1	-4.66295	1.28995	DMSO
ACATTTCGTCGAGCTC-1	-8.76323	-0.737897	DMSO
ACCAAACGTGAGTCAG-1	5.34864	2.64422	DMSO
ACCAACAGTTTCGCTC-1	5.72857	5.6057	DMSO
ACCACAAAGACTCTTG-1	6.22299	-9.88726	DMSO
ACCACAATCAATGTCG-1	-7.44999	-0.252368	DMSO
ACCCAAACACTGAGTT-1	-4.75175	1.81053	DMSO
ACCCTCATCTGGGATT-1	5.72111	5.17313	DMSO
ACCTACCGTCGTGTGC-1	3.25315	4.07446	DMSO
ACCTACCGTCGTTTCC-1	3.13597	4.10563	DMSO
ACCTACCTCGTAGGGA-1	-7.37831	-0.604689	DMSO
ACCTGAAAGTGGTGAC-1	6.96043	10.9066	DMSO
ACCTGAAGTCCAAATC-1	-5.25896	1.2125	DMSO
ACCTGTCTCCTCACTG-1	-5.29601	-0.970173	DMSO
ACGATCAAGAGCTGCA-1	-7.56072	-2.72074	DMSO
ACGATCAAGCTCGAAG-1	-4.39213	-0.700656	DMSO
ACGATGTGTGGTCCCA-1	6.50889	-9.92024	DMSO
ACGGAAGCAATGCAGG-1	-4.42114	1.9066	DMSO
ACGGAAGGTGCTCTTC-1	-6.9079	-1.69024	DMSO
ACGGGTCCAGCTAACT-1	-7.78188	-0.0845221	DMSO
ACGTAACTCTTGATTC-1	-8.10596	-2.27163	DMSO
ACGTACACAGGACAGT-1	-6.04798	-0.938068	DMSO
ACGTAGTAGATAGCAT-1	5.54959	1.94552	DMSO
ACGTAGTCAGCGTATT-1	5.36294	4.48257	DMSO
ACGTCCTAGTCGTTAC-1	6.5081	-8.09128	DMSO
ACTACGAAGCACTCAT-1	-8.22935	-1.79472	DMSO
ACTACGAAGCGATTCT-1	-7.02498	-0.674241	DMSO
ACTACGAGTCGCTTAA-1	5.51831	1.97346	DMSO
ACTATGGCAATGCAAA-1	-5.81186	-0.948819	DMSO
ACTATGGTCGGAATGG-1	-9.14563	-1.82426	DMSO
ACTATTCCACCCATAA-1	-8.16183	-1.8768	DMSO
ACTCTCGGTACGGTTT-1	6.45981	-8.01824	DMSO
ACTCTCGGTATCCTTT-1	-6.56863	-0.650921	DMSO
ACTGATGGTTGTTGAC-1	11.5859	11.9902	DMSO
ACTGTCCTCGCTAGCG-1	-5.52229	3.53944	DMSO
ACTGTGAGTAGCCCTG-1	-3.70645	-0.7374	DMSO
ACTTATCAGCACTCTA-1	-4.38831	0.736297	DMSO
ACTTATCTCTATCGGA-1	-6.48126	-2.68896	DMSO
ACTTCCGCACTTCTCG-1	5.82575	5.18605	DMSO
ACTTCCGGTCTCAGGC-1	7.40987	10.2947	DMSO
ACTTCGCGTCAAGTTC-1	-7.25605	-0.72471	DMSO
ACTTTCAGTGGACTAG-1	7.55819	10.5498	DMSO
ACTTTGTTCCGTAATG-1	5.54125	4.97251	DMSO
AGAAATGGTGCATGAG-1	-8.50961	-1.73962	DMSO
AGAACAACACTCTAGA-1	-8.74998	-1.71492	DMSO
AGAACAAGTACCCACG-1	-9.36376	-2.47756	DMSO
AGAACAAGTCCACGCA-1	11.287	12.3258	DMSO
AGAAGCGGTTAGCTAC-1	-5.2977	3.75735	DMSO
AGACAAAGTCCCGGTA-1	7.11487	-6.28828	DMSO
AGACAAATCGATTGGT-1	-7.89295	-0.382469	DMSO
AGACACTAGAAGCGAA-1	-6.13625	-0.930037	DMSO
AGACACTTCCGGACGT-1	-5.74333	-0.615605	DMSO
AGACAGGAGCACCAGA-1	-6.27794	-2.31428	DMSO
AGACAGGTCTTGGGCG-1	7.30898	11.1219	DMSO
AGACCATTCGCTCATC-1	5.63042	5.25485	DMSO
AGACCCGAGTCTTCCC-1	-4.30847	0.715658	DMSO
AGACCCGCAGTGAGCA-1	7.49198	-9.088	DMSO
AGACTCAGTCGGTGTC-1	6.46154	-9.85572	DMSO
AGAGAATAGTTGTCGT-1	4.46557	4.03621	DMSO
AGAGAATGTAGTCTTG-1	6.6851	10.4875	DMSO
AGAGAATGTGATTCAC-1	-5.09162	1.26722	DMSO
AGAGAGCAGTCGAAGC-1	-7.82715	0.271844	DMSO
AGAGAGCTCTGTCAGA-1	-8.61432	-2.45306	DMSO
AGAGCAGCACTGAGTT-1	6.65739	-6.5083	DMSO
AGAGCAGCAGACACAG-1	-7.87058	-2.87659	DMSO
AGAGCAGGTTCCACGG-1	-4.11892	-1.07057	DMSO
AGAGCCCAGAGTGTTA-1	7.31624	-6.37222	DMSO
AGATAGAGTCCTATAG-1	6.60802	-9.70241	DMSO
AGATCCACAAGGGCAT-1	-6.66021	-2.97169	DMSO
AGATGAAAGGTGCCAA-1	-5.65106	0.603243	DMSO
AGATGAAAGTCAGCCC-1	-7.01737	-0.369487	DMSO
AGATGCTAGTTCAACC-1	4.97501	4.23573	DMSO
AGATGCTGTCCTATAG-1	6.61943	-7.43953	DMSO
AGCCACGGTAGATCCT-1	6.23244	-9.15402	DMSO
AGCCACGTCCAGGACC-1	-4.64862	-1.26057	DMSO
AGCGATTAGCCTAGGA-1	-7.94651	0.224693	DMSO
AGCGATTAGGCTTAGG-1	5.64625	5.51531	DMSO
AGCGCTGCAACCCTCT-1	11.2283	12.4111	DMSO
AGCGTATGTTCGGCCA-1	6.15191	8.79102	DMSO
AGCGTCGGTTCCACGG-1	-5.00618	3.41344	DMSO
AGCTCAAGTTGCATCA-1	6.66004	-7.42126	DMSO
AGCTCAATCAGCTGAT-1	5.54717	5.20222	DMSO
AGCTTCCTCCAGCAAT-1	-8.33831	-2.51986	DMSO
AGGAAATTCATCCTAT-1	6.6752	-8.73842	DMSO
AGGAGGTTCAGCTAGT-1	6.70398	-7.6116	DMSO
AGGATCTGTCTTCCGT-1	-8.24874	-0.992933	DMSO
AGGATCTGTTGCTCAA-1	-5.02149	2.73188	DMSO
AGGCATTCAGTGTGCC-1	5.50562	5.52297	DMSO
AGGCATTGTTCCCAAA-1	-8.42703	-1.70137	DMSO
AGGGAGTAGCGCGTTC-1	-5.88103	-0.361595	DMSO
AGGGAGTCATGGGTTT-1	-8.20302	-0.850999	DMSO
AGGGAGTGTCGGCTAC-1	6.81721	9.96053	DMSO
AGGGCTCCAGAGGTTG-1	7.06191	10.8743	DMSO
AGGGTCCAGGTGCTGA-1	7.47658	10.3881	DMSO
AGGGTTTTCATGCAGT-1	-6.61043	-0.46736	DMSO
AGGTAGGCAGAGTTGG-1	10.0283	-1.97328	DMSO
AGGTAGGGTACCCAGC-1	6.73873	-6.59576	DMSO
AGGTCATCATGGAACG-1	4.97017	5.2583	DMSO
AGGTGTTAGACTTCAC-1	6.63931	-9.78194	DMSO
AGGTGTTGTAGTATAG-1	-8.52754	-2.54763	DMSO
AGGTGTTTCAGGAAGC-1	-7.4127	0.164132	DMSO
AGGTTGTGTGCCTTCT-1	-5.33602	3.32488	DMSO
AGTAACCTCACCACAA-1	-6.7495	-1.30336	DMSO
AGTACTGCATGGAACG-1	7.57518	11.236	DMSO
AGTCAACAGTCACGAG-1	6.63449	-7.82886	DMSO
AGTCACACATGTTCGA-1	6.82676	-6.93446	DMSO
AGTCATGAGCGTGTCC-1	-4.42809	1.47089	DMSO
AGTCTCCCACACACTA-1	-4.34544	-1.6127	DMSO
AGTCTCCCACGACAAG-1	-4.30766	-1.62871	DMSO
AGTGATCAGTTTCGGT-1	-7.85592	-1.25371	DMSO
AGTGTTGGTAGCGTTT-1	7.38389	9.92149	DMSO
AGTTAGCCAAATTGCC-1	6.93747	-7.34265	DMSO
AGTTAGCCAGTGTGCC-1	-9.09148	-2.24339	DMSO
AGTTCCCGTCAGCGTC-1	-8.37023	-1.75669	DMSO
AGTTCGAAGGTAGTCG-1	6.87615	10.6475	DMSO
AGTTCGAGTGCCTACG-1	-8.98115	-1.91862	DMSO
AGTTCGAGTTTCGTGA-1	7.53688	10.7276	DMSO
ATACCTTAGCGATGGT-1	6.76428	-6.3131	DMSO
ATACCTTGTCATCTAG-1	5.52688	1.91926	DMSO
ATACTTCTCGTAACTG-1	7.01921	10.9155	DMSO
ATAGACCCACAAACGG-1	-7.94005	-1.71803	DMSO
ATCACAGTCGGCATAT-1	5.91612	8.49991	DMSO
ATCACGATCGTAACAC-1	-8.86034	-0.285522	DMSO
ATCAGGTGTGCAGTGA-1	6.99736	-8.09139	DMSO
ATCATTCGTACGAGTG-1	4.7812	5.48685	DMSO
ATCATTCGTCTTGTCC-1	5.96088	-8.62043	DMSO
ATCATTCTCCTTATGT-1	5.54578	5.41412	DMSO
ATCATTCTCTGATGGT-1	-6.87978	-1.67409	DMSO
ATCCATTGTAACTGCT-1	5.22215	5.57934	DMSO
ATCCGTCGTGTCCGTG-1	-7.44916	-1.61039	DMSO
ATCCGTCTCAGCTTGA-1	-6.21025	-2.79047	DMSO
ATCCTATGTACGACAG-1	5.89002	-9.40888	DMSO
ATCCTATTCTTAGCTT-1	3.97102	4.88894	DMSO
ATCGATGAGAATACAC-1	-9.04193	-1.76025	DMSO
ATCGCCTCAAGTGCAG-1	-8.21205	-2.54379	DMSO
ATCGCCTGTATTGCCA-1	-8.20131	-2.4215	DMSO
ATCGGATTCATGGGAG-1	-6.96928	-1.37059	DMSO
ATCGTAGGTGATTGGG-1	-4.40816	1.78617	DMSO
ATCGTAGGTTAAAGTG-1	-9.37287	-2.28297	DMSO
ATCGTAGGTTTCGCTC-1	-8.08788	-1.22494	DMSO
ATCGTCCTCCTAACAG-1	-8.68935	-1.92619	DMSO
ATCGTGAAGTATCCTG-1	-6.05784	-2.16223	DMSO
ATCTCTATCTCGCTCA-1	-7.15035	-3.35348	DMSO
ATCTTCACAAGGCAAC-1	-4.63197	1.26297	DMSO
ATGAGTCCATCCTGTC-1	5.21157	5.03496	DMSO
ATGATCGAGGAAAGGT-1	-7.27967	0.268644	DMSO
ATGATCGGTCCTGAAT-1	7.43662	11.1766	DMSO
ATGCATGCATCCCACT-1	7.26896	-6.8103	DMSO
ATGCATGGTCATCGCG-1	-8.19199	-2.28503	DMSO
ATGCCTCCAATACCCA-1	3.26175	4.23437	DMSO
ATGCCTCCAGAAATTG-1	-8.25001	-1.96675	DMSO
ATGGAGGAGAGCTGAC-1	-4.25087	-1.35122	DMSO
ATGGAGGCACCATTCC-1	5.01703	5.49162	DMSO
ATGGATCAGAAGGGAT-1	-7.66476	0.246468	DMSO
ATGGATCCAGTGTGGA-1	-5.95339	0.734761	DMSO
ATGGGAGCAAGCGAAC-1	-5.4249	0.99683	DMSO
ATGGGAGGTATCACCA-1	-4.75542	-2.01657	DMSO
ATGGTTGAGGCCTAAG-1	4.76104	5.45549	DMSO
ATGGTTGAGTCATCGT-1	6.9785	-9.69632	DMSO
ATGGTTGCACTAGGTT-1	-8.39343	-1.18112	DMSO
ATGGTTGTCCCGTGTT-1	-7.85075	-1.59088	DMSO
ATGTCCCGTGAAGCGT-1	-5.33604	1.01514	DMSO
ATGTCCCTCTGTACAG-1	6.70053	-8.29072	DMSO
ATGTCTTCACAATTCG-1	-6.27853	-2.44487	DMSO
ATTACCTCAGCACGAA-1	-5.48734	1.02846	DMSO
ATTACCTGTGCTGCAC-1	3.72708	5.24914	DMSO
ATTACCTGTGGATGAC-1	7.32133	10.112	DMSO
ATTACCTTCACTACTT-1	-4.55289	2.00343	DMSO
ATTACTCAGAGTTGAT-1	-7.86866	-2.61342	DMSO
ATTACTCGTAGACAAT-1	-4.01569	0.917534	DMSO
ATTATCCTCTTCCACG-1	4.84085	4.22346	DMSO
ATTCACTGTCGTTGGC-1	6.95462	-7.58336	DMSO
ATTCAGGAGCGTGCCT-1	5.4971	1.97498	DMSO
ATTCAGGGTGGCCTCA-1	-8.3449	-0.530459	DMSO
ATTCATCGTCGCATTA-1	-7.54894	0.332347	DMSO
ATTCCCGAGTAGGTTA-1	-3.96405	0.22542	DMSO
ATTCCCGGTGAACCGA-1	5.0639	3.99883	DMSO
ATTCCTACATCCTAAG-1	-4.04698	1.07234	DMSO
ATTCGTTCATCATTTC-1	5.74457	5.245	DMSO
ATTCGTTGTATGTCTG-1	-2.86355	1.00348	DMSO
ATTCTACCAGGTAGTG-1	7.47821	11.2665	DMSO
ATTGTTCGTAACAAGT-1	-5.1548	3.24853	DMSO
ATTGTTCTCATTTGGG-1	-8.16243	-1.97574	DMSO
ATTTCACGTCGTAATC-1	-5.11342	3.52473	DMSO
ATTTCACGTGATATAG-1	-7.17497	-3.35125	DMSO
ATTTCTGAGTTCCGGC-1	6.81684	-7.04808	DMSO
ATTTCTGCATGAAGCG-1	-4.87622	1.68367	DMSO
ATTTCTGTCCTACGAA-1	-8.31624	-1.77107	DMSO
CAAAGAAGTGCGGCTT-1	-6.87392	-0.199901	DMSO
CAAAGAATCGCTCTCA-1	-5.23402	3.51586	DMSO
CAACAACGTCCTACGG-1	-5.04848	-0.711456	DMSO
CAACAGTCACTATGTG-1	3.68182	5.28124	DMSO
CAACAGTGTGGTAACG-1	-8.0367	0.310728	DMSO
CAACCAAAGAAGGTAG-1	7.54267	10.8087	DMSO
CAACCAAAGCTACAAA-1	4.90406	5.07832	DMSO
CAACCAAGTAGCGATG-1	-6.96811	0.293481	DMSO
CAACCTCGTCTGCCTT-1	5.24322	5.6653	DMSO
CAACCTCGTGGTGATG-1	7.41908	11.2181	DMSO
CAACCTCTCTCCAAGA-1	6.55337	-8.2345	DMSO
CAACGATGTAATGCTC-1	-6.91446	-2.51697	DMSO
CAACGATTCTATTTCG-1	-4.01451	-0.311541	DMSO
CAACGATTCTCCTGTG-1	-6.65041	-2.93896	DMSO
CAACGGCGTCCTCAGG-1	-7.14194	-3.34606	DMSO
CAACGGCTCGATGCTA-1	7.36009	-8.60086	DMSO
CAAGACTGTAAGGTCG-1	5.96073	-9.4707	DMSO
CAAGAGGTCAAATAGG-1	10.0527	-1.99947	DMSO
CAAGCTACATGGGAAC-1	-4.64875	0.683514	DMSO
CAAGGGAAGAAGGGAT-1	-5.24098	3.43989	DMSO
CAAGGGAAGCGAGTAC-1	7.15445	10.0705	DMSO
CAAGGGATCCTGCCAT-1	7.48988	11.3084	DMSO
CAATACGTCTCTCTTC-1	-4.5212	-1.61927	DMSO
CAATCGAAGTCATGAA-1	-5.33043	3.39778	DMSO
CAATCGAGTACAAACA-1	-9.20607	-1.73044	DMSO
CAATTTCCACTATGTG-1	-6.78253	-2.35262	DMSO
CACAACACAACTCATG-1	6.32984	-9.81353	DMSO
CACAACAGTTAAGTCC-1	-8.26602	-2.80907	DMSO
CACACAAAGACCACGA-1	-3.83712	0.824111	DMSO
CACACAATCCGGACGT-1	-7.31333	-2.64057	DMSO
CACAGATAGACCTGGA-1	-7.10493	-1.12679	DMSO
CACAGATAGCACCGAA-1	5.96829	8.55239	DMSO
CACAGATCACTGCGAC-1	6.68953	-8.29705	DMSO
CACAGGCGTGGCTTGC-1	-7.33633	-1.69505	DMSO
CACCAAAAGGTACATA-1	5.33076	2.66793	DMSO
CACCAAATCTCGTCAC-1	6.64616	-9.74253	DMSO
CACCGTTCATGACTAC-1	11.2189	12.4206	DMSO
CACCGTTTCCATTCGC-1	5.13249	3.96317	DMSO
CACGAATGTCCGTTTC-1	5.75683	5.11337	DMSO
CACGGGTAGGTCCGAA-1	-4.69377	-2.18998	DMSO
CACTAAGAGTTAACAG-1	6.20088	-9.14626	DMSO
CACTGAACAAGAATAC-1	-4.73453	-1.25258	DMSO
CACTGGGGTACTGACT-1	6.36128	-9.52552	DMSO
CACTGGGGTTGCATAC-1	-8.21459	-1.21712	DMSO
CACTGTCAGAACGCGT-1	6.93756	10.7436	DMSO
CACTGTCTCCATAAGC-1	7.08178	-9.19504	DMSO
CACTTCGAGGATTACA-1	7.40279	10.9355	DMSO
CAGATACAGCGTTCAT-1	6.29467	-8.97142	DMSO
CAGATACCAAGCGCTC-1	-8.27619	-0.954883	DMSO
CAGATACTCACCTCGT-1	4.85751	4.28955	DMSO
CAGATACTCGTTCCTG-1	-4.68489	-1.24448	DMSO
CAGATTGCATGCCATA-1	5.58163	5.25988	DMSO
CAGCACGCAACGGGTA-1	-5.96796	-1.10168	DMSO
CAGCAGCAGGGTTGCA-1	6.70064	-9.89867	DMSO
CAGCAGCGTCAGTCTA-1	5.82815	-8.80262	DMSO
CAGCAGCTCGACCACG-1	-8.22974	-2.70598	DMSO
CAGCAGCTCGCCAACG-1	-7.76054	-0.793244	DMSO
CAGCCAGTCGCGATCG-1	-5.9333	-2.5738	DMSO
CAGCGTGTCTCTCTTC-1	-5.73448	-0.48386	DMSO
CAGGCCAGTCCGCAGT-1	-8.89695	-2.38353	DMSO
CAGGCCAGTCGTACAT-1	-7.07152	-1.17301	DMSO
CAGTTAGGTCGGAAAC-1	-4.1562	0.487455	DMSO
CAGTTCCGTCCGCAGT-1	-4.69691	-2.25659	DMSO
CATACAGCAAAGGGCT-1	-8.60599	-1.86582	DMSO
CATACCCAGAAACTAC-1	-8.38113	-0.791985	DMSO
CATACCCTCCCTGTTG-1	6.81017	-7.38278	DMSO
CATACTTAGATGGCGT-1	-5.46154	-0.759657	DMSO
CATCAAGAGGAAGTAG-1	5.60575	5.51473	DMSO
CATCAAGAGTTCTACG-1	6.32901	-9.91943	DMSO
CATCAAGCAAAGAGTT-1	-3.2901	0.940639	DMSO
CATCAAGTCCGTATGA-1	-6.79182	-1.70483	DMSO
CATCCCACACTTACAG-1	-5.45192	3.23338	DMSO
CATCGCTAGAGCCTGA-1	6.20456	-9.72802	DMSO
CATCGGGCACTCATAG-1	-6.03912	-2.49261	DMSO
CATCGTCAGCTAATCC-1	7.58416	10.7027	DMSO
CATCGTCGTGAGCGAT-1	-5.72251	0.893948	DMSO
CATGAGTCACCGTGAC-1	-4.25963	-1.4275	DMSO
CATGAGTTCGGACCAC-1	-7.34402	0.0316138	DMSO
CATGCCTGTATCAGCT-1	7.57753	-9.2705	DMSO
CATGCGGGTATGGTAA-1	-5.14657	1.27113	DMSO
CATGGATGTCAACCTA-1	-3.7962	0.840366	DMSO
CATGGTATCAGCGTCG-1	-7.68079	-0.10299	DMSO
CATTCCGAGATACCAA-1	-4.68373	-1.15335	DMSO
CATTCCGTCTAACGGT-1	-6.11398	-2.67653	DMSO
CATTCTAAGACGAAGA-1	-8.764	-1.73415	DMSO
CATTCTACACTTTAGG-1	5.53333	1.93998	DMSO
CATTGAGCATAGGAGC-1	6.80581	-9.621	DMSO
CATTGCCTCTGAGAGG-1	7.36707	10.1646	DMSO
CATTGTTAGTCTCCTC-1	-8.79638	-1.32158	DMSO
CATTGTTGTTGACTGT-1	-8.68172	-1.55981	DMSO
CATTTCAAGACCAAGC-1	7.17697	-9.23579	DMSO
CCAAGCGGTGGAGGTT-1	-8.76207	-2.5597	DMSO
CCAAGCGTCATATGGC-1	-8.47197	-0.0625863	DMSO
CCAAGCGTCGATCCAA-1	5.98897	-9.77386	DMSO
CCAATTTGTAGGGAGG-1	-7.10336	-3.44843	DMSO
CCAATTTGTCACAATC-1	-5.60978	3.70298	DMSO
CCACAAAAGATTCGAA-1	-3.0034	0.968531	DMSO
CCACCATCACAATGTC-1	-5.9431	3.20218	DMSO
CCACGAGGTCGCGTCA-1	7.37664	10.7974	DMSO
CCACGAGTCTAGACCA-1	-5.27551	1.19678	DMSO
CCACGTTAGGAGAGGC-1	7.16259	10.0042	DMSO
CCACTTGCACACCTTC-1	-6.87709	0.0110766	DMSO
CCACTTGTCCCGAATA-1	7.06717	-9.03022	DMSO
CCATCACAGCTCCATA-1	-7.19246	-0.726568	DMSO
CCCATTGAGTTCCATG-1	10.0573	-2.01573	DMSO
CCCATTGCAAGTATAG-1	-8.10898	-1.44218	DMSO
CCCGAAGTCGGTAAGG-1	-6.732	-0.285825	DMSO
CCCTAACAGACAGCGT-1	-5.74484	-0.0886348	DMSO
CCCTAACAGGTGATCG-1	-7.38905	-0.0379018	DMSO
CCCTAACCATGACACT-1	7.37471	10.1977	DMSO
CCCTAACGTCCAGCAC-1	6.15515	8.79423	DMSO
CCCTCAATCATTCGTT-1	4.18892	4.62927	DMSO
CCCTCTCTCGCCTCTA-1	-8.20331	-2.0224	DMSO
CCCTGATCACTCTGCT-1	7.32987	-6.37967	DMSO
CCCTGATTCTACTGCC-1	7.27288	9.9912	DMSO
CCGAACGGTACGACAG-1	7.30015	-6.28134	DMSO
CCGAACGTCATCGCAA-1	-4.69407	0.63901	DMSO
CCGATCTCAACGGGTA-1	-4.46407	1.93442	DMSO
CCGCAAGAGACGAGCT-1	-5.67668	3.72691	DMSO
CCGCAAGAGAGCCATG-1	-4.49157	-1.8023	DMSO
CCGCAAGAGTGCCCGT-1	-7.31619	0.439189	DMSO
CCGGACAAGTCATCCA-1	-5.71727	3.63053	DMSO
CCGGGTACAGAAATCA-1	6.43319	-7.74513	DMSO
CCGGGTAGTGTACATC-1	-6.33429	-1.57316	DMSO
CCGGGTAGTTGGGATG-1	6.45824	-9.28123	DMSO
CCGGTGACACAACATC-1	-9.3098	-2.51669	DMSO
CCGGTGAGTCTACAAC-1	6.60451	-8.6483	DMSO
CCGGTGAGTGAGTGAC-1	-6.19835	-2.39607	DMSO
CCGTGAGCATGGGTTT-1	-7.34648	0.20508	DMSO
CCTAACCGTCCAGAAG-1	7.5449	11.2022	DMSO
CCTAAGAAGTTGGAGC-1	-5.74203	0.811766	DMSO
CCTAAGACACTCCGAG-1	-6.23962	-2.27426	DMSO
CCTACGTCATGTTCGA-1	-9.26247	-2.21606	DMSO
CCTATCGAGGGTCTTT-1	-4.33818	0.897695	DMSO
CCTATCGTCCACGAAT-1	5.14338	5.78431	DMSO
CCTCAACGTACGGCAA-1	-5.61535	3.64927	DMSO
CCTCACAGTCTAGTGT-1	5.37113	2.62016	DMSO
CCTCATGAGTTGCGCC-1	6.70183	-9.7073	DMSO
CCTCCAAGTATCCTTT-1	6.89865	-8.62202	DMSO
CCTCCAATCTAGTTCT-1	-5.06704	-1.44542	DMSO
CCTCTCCCATAGAGGC-1	-4.48777	1.85942	DMSO
CCTCTCCGTATTCCTT-1	-7.2687	-0.938222	DMSO
CCTGTTGCAATAGTAG-1	9.9689	-1.93362	DMSO
CCTGTTGCACCCTATC-1	-2.78168	1.03761	DMSO
CCTGTTGCAGACACCC-1	6.94233	-9.7448	DMSO
CCTGTTGCATCGCCTT-1	5.67012	5.04761	DMSO
CCTGTTGGTCAAAGAT-1	9.73059	-1.74643	DMSO
CCTTCAGCATCTCGTC-1	11.1993	12.4388	DMSO
CCTTCAGTCCCTAGGG-1	-8.86784	-1.63522	DMSO
CCTTGTGGTCGCACGT-1	5.95476	-8.72217	DMSO
CCTTGTGTCCAGCCTT-1	-8.08964	-2.43475	DMSO
CGAAGGACAGCCATTA-1	5.12278	5.2937	DMSO
CGAAGTTAGTGGATAT-1	6.55649	-8.29559	DMSO
CGAAGTTTCGAGAAAT-1	6.18775	-9.41867	DMSO
CGACAGCCAGCTGTCG-1	-4.65262	0.674773	DMSO
CGAGAAGCAAATACAG-1	-7.37231	-1.18516	DMSO
CGAGAAGCATGAGATA-1	6.41306	-9.40208	DMSO
CGAGGAACAAATGAGT-1	-8.03436	-0.565823	DMSO
CGAGGAAGTATTAAGG-1	7.18894	-6.30529	DMSO
CGAGGAATCACTGCTC-1	-5.41992	1.05819	DMSO
CGAGGCTGTGCTTATG-1	6.25653	-8.60743	DMSO
CGAGTGCCAACAAAGT-1	6.9855	10.71	DMSO
CGATCGGGTGAGACGT-1	-6.09048	-2.15354	DMSO
CGATGCGGTTCGAACT-1	-6.04392	-1.45277	DMSO
CGATGGCAGTGTCATC-1	-8.94996	-0.840084	DMSO
CGCATGGAGCCTGTCG-1	-8.22849	-1.62046	DMSO
CGCATGGGTTCGATTG-1	7.40512	11.1711	DMSO
CGCGTGATCTGACCCT-1	-6.58484	-2.77808	DMSO
CGGAATTTCACACCGG-1	-5.43554	3.26852	DMSO
CGGAATTTCTGAGGTT-1	6.29712	-8.53234	DMSO
CGGACACAGACGAGCT-1	-5.39175	3.20479	DMSO
CGGACACCAAGGGCAT-1	5.83488	-9.37338	DMSO
CGGACACCACGCAAAG-1	6.6508	-7.53837	DMSO
CGGACACTCATGAGGG-1	-7.30907	-0.628792	DMSO
CGGAGAATCGCTACGG-1	-4.98231	1.30098	DMSO
CGGCAGTTCGTCGGGT-1	5.89285	-9.55278	DMSO
CGGGCATTCTCATTGT-1	5.4641	5.14223	DMSO
CGGGTGTAGCAGCAGT-1	-4.35146	-1.65926	DMSO
CGTAAGTCAATGAACA-1	5.53992	1.93127	DMSO
CGTAAGTGTTGGCCGT-1	-8.24742	-1.29903	DMSO
CGTAATGAGCGCCTAC-1	-8.92231	-2.49647	DMSO
CGTAATGAGGTAAGAG-1	-8.28926	-2.55908	DMSO
CGTAATGCACCAAAGG-1	10.0217	-1.97036	DMSO
CGTAATGTCTCATGGA-1	7.49982	10.506	DMSO
CGTAGTAAGCAACCAG-1	11.2352	12.401	DMSO
CGTAGTACAACTACGT-1	7.55462	11.3215	DMSO
CGTAGTAGTCAGACGA-1	9.9912	-1.93615	DMSO
CGTCAAACAGGCCTGT-1	6.84085	-6.27345	DMSO
CGTGAATCACCCTTAC-1	5.75227	5.53514	DMSO
CGTGATACATTCTCCG-1	-5.33081	2.99114	DMSO
CGTGTCTCACAAAGCG-1	-4.90043	2.69234	DMSO
CGTGTCTTCCATCGTC-1	6.82293	10.6358	DMSO
CGTTAGAAGCCATTTG-1	-6.10225	-1.0499	DMSO
CGTTAGAAGCGTCTGC-1	-9.35471	-1.86568	DMSO
CGTTAGAGTCCAAGAG-1	-8.62782	-1.74093	DMSO
CGTTCTGAGGCTAAAT-1	-7.9009	-0.628155	DMSO
CGTTCTGCAGCCCACA-1	11.444	12.1094	DMSO
CGTTCTGCATGTTACG-1	-5.52426	3.23543	DMSO
CGTTGGGCACCCTAAA-1	-6.4132	-2.65489	DMSO
CGTTGGGCACTCATAG-1	-8.34689	-1.32528	DMSO
CGTTGGGGTGCCCGTA-1	-3.70368	-0.70044	DMSO
CTAACCCCAATACCCA-1	-4.40969	1.81153	DMSO
CTAACCCCAGACCCGT-1	-8.86394	-2.16959	DMSO
CTAACCCGTAAGGAGA-1	-8.28988	-2.1275	DMSO
CTAACCCTCGTGCACG-1	-7.22916	-0.118098	DMSO
CTAACCCTCTGCACCT-1	-8.29311	-0.682276	DMSO
CTACAGAGTATAATGG-1	5.78526	5.57712	DMSO
CTACAGAGTTAGAGAT-1	-8.78572	-0.401678	DMSO
CTACATTGTCCCGGTA-1	5.15614	5.61862	DMSO
CTACCCACATACAGAA-1	7.49155	11.3147	DMSO
CTACGGGTCAGGGATG-1	-4.05859	0.894449	DMSO
CTACGGGTCTGTCGTC-1	5.38153	2.5893	DMSO
CTACTATAGCTCAGAG-1	4.06434	4.27158	DMSO
CTACTATGTCGCTCGA-1	5.88745	-8.20246	DMSO
CTAGACAAGAATAGTC-1	5.42605	5.37484	DMSO
CTATAGGGTTATCTGG-1	6.82293	-8.46765	DMSO
CTATCCGTCGAGTACT-1	2.56973	5.02687	DMSO
CTCAACCTCATGAGTC-1	5.43121	5.3335	DMSO
CTCAAGACAGTAGAAT-1	-7.48952	-0.493404	DMSO
CTCAAGATCTAAGGAA-1	-8.21323	-2.70212	DMSO
CTCAAGATCTACTATC-1	-7.9171	-1.01873	DMSO
CTCAATTCAGTTTCGA-1	-4.24256	-0.531496	DMSO
CTCAGGGAGACCCTTA-1	5.39468	2.56707	DMSO
CTCAGGGAGACTAGAT-1	7.55731	10.909	DMSO
CTCAGGGTCTATTTCG-1	7.58537	10.3885	DMSO
CTCAGTCCACAAGTGG-1	5.04914	5.27781	DMSO
CTCCAACAGGTCCAGA-1	-3.24715	0.966293	DMSO
CTCCACACACACTTAG-1	-8.7182	-1.95872	DMSO
CTCCACATCTACGGGC-1	5.39648	5.61592	DMSO
CTCCACATCTGCCCTA-1	-5.89412	-2.52478	DMSO
CTCCATGCAAGCTACT-1	7.33924	11.1332	DMSO
CTCCATGTCGACGCTG-1	5.01859	3.9172	DMSO
CTCCCAAAGTTAGTGA-1	-9.19643	-1.61828	DMSO
CTCCCAATCTGTTCAT-1	5.55499	5.0192	DMSO
CTCCCTCAGTCAGGGT-1	7.4619	10.8507	DMSO
CTCCCTCGTGCAGGAT-1	-4.83154	1.21796	DMSO
CTCCGATAGGGCAGGA-1	-5.36914	-0.862405	DMSO
CTCCGATGTCCCGCAA-1	3.59794	4.9054	DMSO
CTCCGATGTCGGCACT-1	-3.7266	-0.602167	DMSO
CTCCTCCGTACAGCGA-1	-5.80277	3.52698	DMSO
CTCCTCCTCCCTAGGG-1	-6.18998	-0.459561	DMSO
CTCCTCCTCGCGATCG-1	5.50968	5.35547	DMSO
CTCCTTTGTACGTGAG-1	-6.21343	-2.49713	DMSO
CTCCTTTGTGGTAATA-1	5.69987	5.18727	DMSO
CTCGAGGAGAGAGGTA-1	7.19009	-6.24205	DMSO
CTCGAGGAGTATCCTG-1	7.34249	-8.24685	DMSO
CTCTCAGTCAAGCTGT-1	7.52944	11.2995	DMSO
CTCTCAGTCGGAGTAG-1	7.35899	9.97603	DMSO
CTCTCGATCCGCACGA-1	-7.42301	-0.145473	DMSO
CTCTCGATCCTACAAG-1	7.77254	-8.98238	DMSO
CTCTGGTTCAACTTTC-1	5.61984	5.61952	DMSO
CTGAGCGTCCTACACC-1	-7.80154	0.260398	DMSO
CTGATCCAGATGACAT-1	-4.00134	1.04429	DMSO
CTGATCCAGGGAGGTG-1	7.56728	10.3396	DMSO
CTGATCCGTGTTGCCG-1	-6.73192	-0.776807	DMSO
CTGCAGGAGCGATGCA-1	-5.8041	3.70022	DMSO
CTGCCATAGTGATCGG-1	5.32817	4.40924	DMSO
CTGCCTAGTCGTGGAA-1	-8.9065	-2.54114	DMSO
CTGCCTATCCTACAAG-1	-8.35937	-2.67614	DMSO
CTGCCTATCTTAATCC-1	-8.2806	-1.91655	DMSO
CTGCGAGGTACATTGC-1	6.72905	-9.6096	DMSO
CTGCTCAAGTAAGAGG-1	5.38841	2.59192	DMSO
CTGGACGCATGAGGGT-1	-5.55452	3.59772	DMSO
CTGGACGGTGCCGTTG-1	-7.92863	0.300149	DMSO
CTGGCAGAGCACTCAT-1	11.5425	12.0344	DMSO
CTGGCAGCATAGACTC-1	-7.1091	0.312914	DMSO
CTGGCAGTCAACTGAC-1	7.24579	-9.14703	DMSO
CTGTACCCATCCGGCA-1	-4.93837	0.180737	DMSO
CTGTAGAAGAGTTGAT-1	-4.15757	0.854192	DMSO
CTGTAGACAGTTAGAA-1	7.57361	10.799	DMSO
CTGTAGATCATGTCAG-1	-8.17608	-0.522561	DMSO
CTGTCGTAGCTTTCTT-1	-8.06474	-0.915269	DMSO
CTGTCGTCAATCTCTT-1	3.85129	5.1108	DMSO
CTGTGAACAGACAAAT-1	-8.26332	-0.786202	DMSO
CTGTGAACAGTCAACT-1	6.75012	-7.03166	DMSO
CTTACCGAGTAGGCCA-1	-3.80919	0.782802	DMSO
CTTACCGCACGTAACT-1	6.11976	8.7494	DMSO
CTTCAATGTAATCAGA-1	6.65087	-6.42361	DMSO
CTTCCGAAGTGATTCC-1	-7.38082	-2.69974	DMSO
CTTCCGAGTAGCACAG-1	-5.28425	1.44852	DMSO
CTTCCGAGTGGATTTC-1	7.38048	10.3976	DMSO
CTTCCTTAGTGTAGTA-1	3.53761	4.59857	DMSO
CTTCCTTCAAGTATAG-1	-5.73088	3.59712	DMSO
CTTCCTTCATCATCCC-1	-4.32333	-0.998053	DMSO
CTTCGGTCAAAGACTA-1	6.58506	-7.62439	DMSO
CTTCGGTGTCTCCCTA-1	7.1861	-8.93428	DMSO
CTTCTAAAGTGGTTGG-1	6.08133	-9.88267	DMSO
CTTCTCTAGCCTAACT-1	-5.00237	3.46924	DMSO
CTTCTCTCAGTCTTCC-1	3.70181	5.25224	DMSO
CTTCTCTGTATCTCTT-1	3.76601	5.31017	DMSO
CTTCTCTGTGACGCCT-1	-5.88941	-2.52184	DMSO
CTTGATTTCTTACACT-1	6.86789	-8.98538	DMSO
CTTTCAATCCGTTGGG-1	-5.82314	-0.366943	DMSO
CTTTCGGAGCGATGGT-1	-6.15026	-1.12268	DMSO
CTTTCGGAGGTTGTTC-1	-5.52586	3.3605	DMSO
CTTTCGGCACAACCGC-1	7.20011	-9.28487	DMSO
GAAATGAAGACCAAGC-1	7.52299	10.6537	DMSO
GAACACTCAAGTGTCT-1	5.48686	5.0953	DMSO
GAACGTTAGCGATTCT-1	7.45372	10.4187	DMSO
GAACGTTCATGACGTT-1	-5.75602	-0.705287	DMSO
GAACTGTTCTCTTGCG-1	-5.67612	-0.553852	DMSO
GAAGAATAGTTGAAGT-1	-8.85843	-0.4598	DMSO
GAAGCCCGTACCAGAG-1	-7.37612	-3.04277	DMSO
GAAGCGACAGCGTTTA-1	6.11879	-9.01942	DMSO
GAAGGACTCCTCTCTT-1	-4.04782	-0.79045	DMSO
GAAGGGTTCAGACCGC-1	5.2735	5.22696	DMSO
GAAGTAACATGGAAGC-1	-9.22915	-2.50584	DMSO
GAATAGAGTCGACTGC-1	6.66655	-6.43331	DMSO
GAATCGTAGTCACGAG-1	5.71392	5.62774	DMSO
GACACGCAGCAGGTCA-1	9.94745	-1.89877	DMSO
GACACGCAGGGCCTCT-1	5.7985	5.5602	DMSO
GACACGCAGGGTGGGA-1	6.48804	-7.54109	DMSO
GACACGCGTCAACATC-1	7.09611	-7.29626	DMSO
GACATCAGTTAGAGTA-1	-6.92788	-0.284169	DMSO
GACCAATGTTGCCGAC-1	-4.74695	-2.06489	DMSO
GACCCAGAGCCAACCC-1	9.99172	-1.94036	DMSO
GACCCAGGTACTGAGG-1	-5.40179	1.03038	DMSO
GACCCAGGTCAACCAT-1	6.62888	-9.61881	DMSO
GACCCAGGTGCATTTG-1	6.92844	-9.59288	DMSO
GACCCTTAGTGCCAGA-1	-5.0592	-1.05529	DMSO
GACCCTTTCTGATTCT-1	2.42366	5.08226	DMSO
GACCTTCGTTAAGTCC-1	-5.05358	3.43031	DMSO
GACCTTCTCTTAATCC-1	-8.56093	-0.948398	DMSO
GACGCTGCAACTCGTA-1	5.83638	5.2162	DMSO
GACGTTATCCAAGAGG-1	-7.20361	0.0368697	DMSO
GACTCAAAGAGTTGCG-1	6.6506	-6.80392	DMSO
GACTCAAAGCCGATCC-1	9.94967	-1.94273	DMSO
GACTCAATCTCAGAAC-1	9.97733	-1.95746	DMSO
GACTCTCGTTGCAAGG-1	7.50417	10.7658	DMSO
GACTGATTCAGGGATG-1	6.07855	-9.18779	DMSO
GAGAAATAGGTAAAGG-1	-6.10897	-2.22801	DMSO
GAGACCCTCGCCTTTG-1	5.99392	-9.56979	DMSO
GAGACTTTCCAATGCA-1	5.53653	1.91326	DMSO
GAGAGGTAGCCAACCC-1	4.85945	5.30484	DMSO
GAGATGGGTTACCCTC-1	6.31459	-7.94412	DMSO
GAGCCTGAGCGCTGAA-1	-7.71147	-2.95398	DMSO
GAGCCTGGTTGCTCAA-1	6.14843	8.78667	DMSO
GAGCTGCTCTTCTAAC-1	5.6553	5.62365	DMSO
GAGGGATAGCTTAGTC-1	-6.35491	-2.64076	DMSO
GAGGGATAGTCGCCCA-1	-4.41176	-1.68714	DMSO
GAGGGATTCATACGAC-1	11.1744	12.4452	DMSO
GAGGGTACAAGGATGC-1	-7.90887	0.101241	DMSO
GAGGGTATCGCGTGAC-1	5.47284	5.42954	DMSO
GAGTCATCAAATAAGC-1	6.94692	10.8076	DMSO
GAGTGAGCAGGTCAGA-1	-9.24645	-2.18471	DMSO
GAGTGAGGTGTTTCTT-1	-7.12073	-0.129158	DMSO
GAGTGAGGTTCGGACC-1	-5.60634	0.58121	DMSO
GAGTGTTCAAATACGA-1	-7.93294	-0.68823	DMSO
GAGTGTTCATCGATCA-1	-3.98073	-0.913136	DMSO
GAGTTTGGTCGAATGG-1	5.90994	8.47717	DMSO
GATAGAAAGCCGGATA-1	-4.12849	-0.474729	DMSO
GATAGAACACAGTCGC-1	6.88744	-7.66505	DMSO
GATAGAACATGACTCA-1	-8.29383	-2.80595	DMSO
GATAGAAGTCGAGTTT-1	7.1351	-7.66178	DMSO
GATAGCTAGGTCCCGT-1	3.81157	5.17342	DMSO
GATCACACACGCTATA-1	3.95012	5.01551	DMSO
GATCACACACTCCTGT-1	5.54918	1.96172	DMSO
GATCAGTAGCCAGACA-1	-7.8359	-1.17768	DMSO
GATCAGTTCACTTCTA-1	5.01937	5.77945	DMSO
GATCATGCAACGAGGT-1	5.38707	5.52244	DMSO
GATCATGGTGCGTTTA-1	3.7299	5.22017	DMSO
GATCCCTCACAGCCTG-1	7.37686	11.0496	DMSO
GATCCCTGTAAGCTCT-1	5.74691	5.25464	DMSO
GATCCCTGTTTGATCG-1	-7.5014	-2.09369	DMSO
GATCCCTTCAATCAGC-1	7.30341	-8.44893	DMSO
GATCCCTTCTCGTCGT-1	6.1923	-8.98263	DMSO
GATGAGGCATTGACCA-1	-2.9624	0.974676	DMSO
GATGATCCATTGACTG-1	10.0229	-1.96859	DMSO
GATGATCGTTGGCTAT-1	-8.23236	-0.653876	DMSO
GATGCTATCCACTGAA-1	5.82829	5.44876	DMSO
GATGCTATCGCATTAG-1	7.53064	11.2738	DMSO
GATGCTATCTATCGCC-1	5.70617	5.3775	DMSO
GATGGAGCATCGCCTT-1	11.1885	12.4607	DMSO
GATGTTGGTCTTGCGG-1	11.2345	12.4033	DMSO
GATTCTTCAGAGGTAC-1	-7.17151	-3.38624	DMSO
GATTGGTAGTTGGGAC-1	6.69892	-7.6348	DMSO
GATTTCTGTAGGATAT-1	3.80376	5.08103	DMSO
GCAACATGTGCCTGAC-1	-4.43649	1.77065	DMSO
GCACGGTAGCATGATA-1	-5.60811	-0.573905	DMSO
GCACGGTAGTGATAGT-1	-4.95923	3.26728	DMSO
GCACGGTGTGCTATTG-1	6.67848	-9.63561	DMSO
GCACGTGCACACTTAG-1	-4.09767	-0.559339	DMSO
GCACGTGCACTGATTG-1	-6.73696	-2.19811	DMSO
GCACTAAAGGCATCAG-1	7.0004	-9.75562	DMSO
GCACTAAGTAGACGTG-1	-7.75343	-1.49066	DMSO
GCAGCCAAGCAGGCTA-1	7.26375	-6.30644	DMSO
GCAGCTGCACAGAGCA-1	4.96759	5.31037	DMSO
GCAGCTGGTCGTCGGT-1	11.5626	12.013	DMSO
GCAGGCTCAGAGATTA-1	6.82962	-7.71477	DMSO
GCAGTTAGTTCTAAGC-1	3.71409	5.2543	DMSO
GCATCGGGTACGGTTT-1	5.32006	2.67525	DMSO
GCATCTCCACTCCGGA-1	-7.69631	-1.23269	DMSO
GCATCTCTCTGGGCAC-1	-8.01529	-0.574039	DMSO
GCATTAGCACATGGTT-1	5.93556	8.51708	DMSO
GCATTAGGTCAGACGA-1	-5.73156	0.916148	DMSO
GCCAACGGTAACCCGC-1	6.90738	-9.56312	DMSO
GCCAGGTTCCCATAAG-1	-6.68248	-2.0517	DMSO
GCCAGTGAGCCACTCG-1	-8.16452	-0.653524	DMSO
GCCAGTGCAGAACATA-1	-8.59216	-1.40125	DMSO
GCCATTCCAAGCGATG-1	-8.03525	-1.43072	DMSO
GCCATTCCAGAATCGG-1	-5.19785	3.472	DMSO
GCCATTCCAGTTTCAG-1	5.85713	8.47996	DMSO
GCCATTCTCACCACAA-1	7.24773	10.1388	DMSO
GCCGATGAGTCTAGAA-1	7.04282	9.92033	DMSO
GCCGATGCACGCAGTC-1	-8.66779	-0.322798	DMSO
GCCGATGGTGGAACCA-1	7.47647	10.4924	DMSO
GCCGTGAAGTAGCCAG-1	-8.69059	-0.372177	DMSO
GCCTGTTGTGCTCTCT-1	-5.75335	-1.14337	DMSO
GCCTGTTGTTCGCGTG-1	5.83878	-9.53947	DMSO
GCGATCGGTCTAACTG-1	-4.52512	-0.852462	DMSO
GCGGAAAGTGTGTGGA-1	5.87433	-8.72023	DMSO
GCGTTTCTCTAGAGCT-1	-5.74535	3.66373	DMSO
GCTACAAAGGTATCTC-1	3.80455	4.6462	DMSO
GCTCAAACATTGAGGG-1	-8.70547	-1.30126	DMSO
GCTCAAAGTCTCCCTA-1	5.33612	5.58919	DMSO
GCTGAATAGGAGGGTG-1	-8.98096	-1.22357	DMSO
GCTGAATTCATGGTAC-1	-8.35558	-2.28015	DMSO
GCTGAATTCTATGTGG-1	4.08553	4.22019	DMSO
GCTTCACGTAATACCC-1	-8.36664	-0.732516	DMSO
GCTTCACGTACCATAC-1	-8.51427	-1.20858	DMSO
GCTTCACGTCCAGCAC-1	-4.44856	1.87415	DMSO
GGAACCCTCCGCTTAC-1	-6.17092	-1.90461	DMSO
GGAACCCTCCTCTAAT-1	5.76712	5.3952	DMSO
GGAAGTGCATCGGAGA-1	7.49304	11.3305	DMSO
GGAAGTGTCCACAAGT-1	7.56126	-6.77029	DMSO
GGAATCTCACAAACGG-1	11.2857	12.3477	DMSO
GGAATCTTCAAACGTC-1	-8.24509	-1.02013	DMSO
GGAGATGAGAACCCGA-1	-4.17171	-1.02281	DMSO
GGAGATGCATTGCTGA-1	7.5228	10.7269	DMSO
GGAGCAAAGGGAGGAC-1	-3.97306	1.00208	DMSO
GGAGGATCACCGGAAA-1	6.64367	-7.66424	DMSO
GGAGGTAAGAATCGTA-1	-7.8677	-0.806336	DMSO
GGAGGTAGTGGCTACC-1	-4.40727	-1.74199	DMSO
GGAGGTATCTTACCGC-1	6.12326	8.75499	DMSO
GGATCTACAACTGTGT-1	4.98565	4.09773	DMSO
GGATGTTCAACCACGC-1	3.67134	5.31309	DMSO
GGATGTTCATGGCTAT-1	-8.19959	-1.08746	DMSO
GGATGTTGTCTTCAAG-1	5.01867	5.24277	DMSO
GGCACGTGTAGATTAG-1	6.33823	-7.98162	DMSO
GGCAGTCCAGAACATA-1	6.39849	-8.7049	DMSO
GGCAGTCTCACGGAGA-1	7.48113	10.3775	DMSO
GGCAGTCTCGGTCGAC-1	5.32423	2.6754	DMSO
GGCGTCAAGTTTCAGC-1	4.94567	5.36619	DMSO
GGCGTCAGTGGGTTGA-1	7.35586	-6.39128	DMSO
GGCTGTGCAAGCTGCC-1	-4.22727	-0.564848	DMSO
GGCTTTCCACTGAGTT-1	-4.51893	1.17934	DMSO
GGCTTTCTCAATCCAG-1	-3.96178	-0.455468	DMSO
GGGAAGTCACTGTGTA-1	-8.34444	-1.0693	DMSO
GGGAAGTCACTTTAGG-1	5.68158	5.52514	DMSO
GGGAAGTGTTCCGGTG-1	7.0333	-7.0503	DMSO
GGGACAATCTCTCGCA-1	-5.0409	3.63738	DMSO
GGGACCTGTTGCGTAT-1	6.46041	-8.63874	DMSO
GGGACTCAGTCGGGAT-1	5.96011	-8.7304	DMSO
GGGAGATAGCATGAAT-1	-8.29223	-2.86414	DMSO
GGGAGATCAGAGTTCT-1	-4.44328	-1.66799	DMSO
GGGAGTAAGCTCGTGC-1	-8.04472	-0.193191	DMSO
GGGAGTACAATTGCGT-1	5.19589	5.11291	DMSO
GGGAGTATCGCTAAAC-1	-8.54866	-1.389	DMSO
GGGATCCCAGTTGTCA-1	6.1312	8.76047	DMSO
GGGATGAAGGTTCAGG-1	-8.08545	-1.67845	DMSO
GGGCCATAGCCTTTGA-1	-7.72219	-2.0663	DMSO
GGGCCATAGGCGTTGA-1	-4.06945	-0.235546	DMSO
GGGCGTTAGTCACACT-1	4.95287	5.35331	DMSO
GGGCGTTGTACTAGCT-1	-7.85269	0.192004	DMSO
GGGCTACTCAGAATAG-1	-9.09574	-2.27685	DMSO
GGGTAGACAAATGGTA-1	5.89948	-8.08791	DMSO
GGGTAGACAACATACC-1	-8.98563	-2.36003	DMSO
GGGTATTTCATAGAGA-1	-7.61249	0.0236616	DMSO
GGGTCACAGTTTCGAC-1	-9.33281	-2.45778	DMSO
GGGTCACTCGAACGCC-1	4.91386	4.29497	DMSO
GGGTCACTCGCAGATT-1	6.30309	-9.88592	DMSO
GGGTCACTCTGCACCT-1	-7.56187	0.0199192	DMSO
GGGTCTGCAACGTATC-1	5.5398	5.09688	DMSO
GGGTCTGGTCGTAATC-1	7.44719	11.0422	DMSO
GGGTGAACACCTGAAT-1	6.6803	-9.18297	DMSO
GGGTTATCATGTAACC-1	-8.60364	-0.700067	DMSO
GGGTTTAAGGTTGCCC-1	7.58023	-8.64291	DMSO
GGGTTTAGTGATGAAT-1	-7.35908	-2.98401	DMSO
GGTAACTCAATATCCG-1	-8.70764	-0.945647	DMSO
GGTAACTCATTGGGAG-1	-5.49874	3.23836	DMSO
GGTAACTGTATTGACC-1	-6.28675	-1.03496	DMSO
GGTAACTTCTAAGAAG-1	-5.20556	1.17751	DMSO
GGTAACTTCTACTTCA-1	-6.77527	-2.12883	DMSO
GGTAATCGTCATACCA-1	-4.67686	-1.60471	DMSO
GGTAATCTCGCGTTTC-1	-4.8338	1.39397	DMSO
GGTAGAGCATTGTGCA-1	-7.56696	-0.0918299	DMSO
GGTCACGAGGATGAGA-1	-6.93926	-2.01513	DMSO
GGTCACGCATATGGCT-1	3.73807	5.26957	DMSO
GGTCTGGAGCTCGAAG-1	-6.2529	-2.37713	DMSO
GGTGAAGTCCATAGGT-1	6.74835	-6.80945	DMSO
GGTGATTAGTCTAGAA-1	5.51332	2.02642	DMSO
GGTGGCTGTAACCCGC-1	5.5827	5.43734	DMSO
GGTGTCGCAACGCCCA-1	6.87978	-8.31994	DMSO
GGTGTTACAACCTAAC-1	-7.12518	0.173674	DMSO
GGTGTTAGTAGGTCAG-1	6.2493	-8.49302	DMSO
GTAACACCACGGAAGT-1	-8.09137	-1.76133	DMSO
GTAACACGTATAATGG-1	6.29639	-9.96037	DMSO
GTAACACGTCCAAAGG-1	-6.26039	-2.39169	DMSO
GTAACCACATGAGTAA-1	-5.97922	-0.626934	DMSO
GTAACCAGTCTTCTAT-1	5.86572	5.18297	DMSO
GTAAGTCTCGACGCTG-1	3.69128	5.21057	DMSO
GTAATCGCAGGCAATG-1	5.91572	-8.67105	DMSO
GTAATGCTCTGAGAAA-1	-5.04752	1.43364	DMSO
GTACAACAGGATGAGA-1	-5.11912	-0.798084	DMSO
GTACAACCAAGGCAAC-1	5.07558	5.22726	DMSO
GTACAACGTGACTCTA-1	5.84711	-8.54556	DMSO
GTACAACGTTTAGACC-1	-5.40301	3.35404	DMSO
GTACAGTCACCAACAT-1	-4.77805	-2.18968	DMSO
GTACAGTGTACGCGTC-1	-5.31586	-0.953761	DMSO
GTAGAGGGTTTGAAAG-1	7.66948	10.6397	DMSO
GTAGGAGTCGCAGTCG-1	-7.49418	-0.435252	DMSO
GTAGGTTGTAACAGTA-1	-6.84307	-2.15536	DMSO
GTAGTACGTAATGATG-1	6.76906	9.90142	DMSO
GTATTGGGTCACTTAG-1	5.21797	5.37616	DMSO
GTATTGGTCGCACGGT-1	-8.09644	-0.676502	DMSO
GTCACGGCACAGTGTT-1	5.88957	-9.60815	DMSO
GTCACTCAGCATCGAG-1	6.78376	-6.29427	DMSO
GTCACTCCAGCACAGA-1	-7.7667	-0.123305	DMSO
GTCACTCCAGGTACGA-1	10.0647	-2.01065	DMSO
GTCAGCGAGTATTAGG-1	6.73838	-6.44152	DMSO
GTCAGCGGTGTCTAAC-1	-3.9418	-0.842522	DMSO
GTCAGCGGTTCGGCGT-1	5.36927	2.61522	DMSO
GTCATCCGTCTTGCGG-1	6.88369	-6.2522	DMSO
GTCATGACAACTTCTT-1	-6.17786	-1.28529	DMSO
GTCCACTCAGCAAGAC-1	-5.14645	1.23357	DMSO
GTCCTCACACGCCACA-1	6.41115	-8.42944	DMSO
GTCGAATGTACCCACG-1	-4.68577	1.29291	DMSO
GTCGCGAAGCGACTAG-1	-9.26386	-2.42831	DMSO
GTCGCGACAGAAATTG-1	5.32271	2.70024	DMSO
GTCGCGATCCAACCGG-1	-4.01796	1.06894	DMSO
GTCGTAACAGCTGTAT-1	-8.15571	-0.415278	DMSO
GTCGTTCCAAATGGAT-1	-7.38611	0.417488	DMSO
GTCGTTCCAGTAGATA-1	-5.97656	-1.83509	DMSO
GTCTACCCAATGTGGG-1	-7.30637	-3.00371	DMSO
GTCTACCCAGAGTTGG-1	6.63938	-6.9051	DMSO
GTCTAGACACTGTGTA-1	6.56896	-8.42117	DMSO
GTCTCACAGGATCACG-1	-6.05776	-2.05739	DMSO
GTCTGTCCATAGACTC-1	5.09429	5.26134	DMSO
GTCTTTATCGTCGCTT-1	3.7733	5.12224	DMSO
GTCTTTATCGTGGGTC-1	-7.99962	-0.470261	DMSO
GTGAGCCTCTTCCCAG-1	-6.1247	-0.431895	DMSO
GTGAGGACACGACGCT-1	7.24626	10.957	DMSO
GTGATGTGTGACGTCC-1	6.53645	-7.50056	DMSO
GTGCACGGTGTGTTTG-1	-8.09366	-0.178258	DMSO
GTGCACGGTTATCTGG-1	-5.7158	-2.55647	DMSO
GTGCAGCAGCACTTTG-1	6.89905	-9.50886	DMSO
GTGCAGCCAGTGTATC-1	11.2266	12.4137	DMSO
GTGCTGGGTTCTGAGT-1	-8.7215	-1.9553	DMSO
GTGCTTCAGAGAGTGA-1	6.83766	10.1698	DMSO
GTGGAGAGTATGCTTG-1	-5.3569	0.68435	DMSO
GTGGCGTCAGCTCCTT-1	6.7444	10.0859	DMSO
GTGGCGTTCCAACTGA-1	5.92278	-9.35965	DMSO
GTGGGAACACGAGGAT-1	5.89607	-8.92118	DMSO
GTGGGAAGTCATGACT-1	-8.58432	-0.943961	DMSO
GTGTGATCAAGCGCTC-1	11.4726	12.115	DMSO
GTGTTAGGTACCGTGC-1	-7.55419	0.435006	DMSO
GTGTTAGGTTATGGTC-1	4.91516	4.30674	DMSO
GTTACCCTCAAGAGTA-1	11.5283	12.0525	DMSO
GTTAGACGTCTTCCGT-1	-7.79275	-1.28632	DMSO
GTTAGACGTGACTCTA-1	5.42601	5.43547	DMSO
GTTAGACGTGGCCACT-1	4.99987	5.53445	DMSO
GTTAGTGAGGTGCCTC-1	-8.38933	-1.75489	DMSO
GTTAGTGAGTCCCGGT-1	-7.81433	0.00513484	DMSO
GTTAGTGCACAGCTGC-1	11.195	12.4422	DMSO
GTTAGTGTCTCATTTG-1	7.28824	11.016	DMSO
GTTATGGAGACTCGAG-1	-5.00808	3.55602	DMSO
GTTATGGAGTGTTGAA-1	-9.26848	-2.27904	DMSO
GTTCATTAGCTTTCCC-1	6.02217	5.35004	DMSO
GTTCATTAGGAAGTCC-1	-7.91489	-1.68883	DMSO
GTTCCGTGTAACGTTC-1	6.63414	-8.38614	DMSO
GTTCCGTGTAAGATCA-1	6.17829	-9.82039	DMSO
GTTCCGTTCGAAGCAG-1	7.37203	-6.49799	DMSO
GTTCGCTCAGCGACAA-1	5.4272	2.54045	DMSO
GTTCGCTCAGGAAGTC-1	-5.39316	-0.544174	DMSO
GTTGCTCCAAAGCACG-1	6.19561	-9.88645	DMSO
GTTGTCCAGAGCTTTC-1	-5.65371	0.813084	DMSO
GTTGTGAGTCGGATTT-1	-5.16523	1.19514	DMSO
GTTGTGATCGGACAAG-1	-8.14663	-2.88672	DMSO
GTTTACTGTGTTAACC-1	5.17462	4.06733	DMSO
TAACACGAGTCGCGAA-1	6.43484	-9.82509	DMSO
TAACACGCACTTGGCG-1	-8.14406	-1.2069	DMSO
TAACCAGGTTTCGTAG-1	-3.65966	-0.240491	DMSO
TAACGACTCCCATAAG-1	5.88883	-9.54156	DMSO
TAAGCACCATTGAGGG-1	7.47036	10.6843	DMSO
TAAGCACTCTGTGCAA-1	7.56227	11.2201	DMSO
TAAGCGTAGGCTAAAT-1	-5.53278	1.00469	DMSO
TACAACGCACCCTGTT-1	5.18054	5.56416	DMSO
TACAGGTCAACGATCT-1	-6.44013	-2.61864	DMSO
TACAGGTCACTTTATC-1	-8.52848	-0.989784	DMSO
TACCCACTCCCTCATG-1	-8.25951	-2.86673	DMSO
TACCGAACACGCAAAG-1	-5.20142	3.69275	DMSO
TACCGGGCAGTGACCC-1	7.05329	-7.28901	DMSO
TACCGGGGTCACGCTG-1	6.17994	8.82325	DMSO
TACGCTCGTACCAATC-1	-8.37989	-2.64797	DMSO
TACGGTAAGCAAATGT-1	-5.3097	3.64233	DMSO
TACGTCCGTCGGTACC-1	11.2215	12.418	DMSO
TACTTACAGCGCTTCG-1	6.52517	-8.01388	DMSO
TACTTACCATAGGTTC-1	7.01633	-8.89485	DMSO
TAGAGTCGTGAGAACC-1	7.52998	11.2326	DMSO
TAGCACACAGCAAGAC-1	6.69261	-8.34814	DMSO
TAGGAGGTCCGCTAGG-1	-3.87429	0.881358	DMSO
TAGGGTTAGGGAGTGG-1	7.47381	10.4506	DMSO
TAGGTACCACTACAGT-1	5.67408	5.37722	DMSO
TAGGTACGTGACTAAA-1	5.68187	5.59855	DMSO
TAGGTTGAGCTCGTGC-1	-7.32167	-2.33211	DMSO
TAGGTTGGTACTCGAT-1	-4.52615	-1.26504	DMSO
TAGGTTGGTTCGGCTG-1	6.42817	-8.69853	DMSO
TATACCTTCCCTTCCC-1	-6.57492	-2.84314	DMSO
TATATCCTCTCGCTCA-1	3.69895	5.27201	DMSO
TATCAGGGTGGGATTG-1	-3.55144	0.291775	DMSO
TATCTGTGTACGGATG-1	-6.62996	-2.32135	DMSO
TATCTTGGTCCGGCAT-1	4.80881	4.32983	DMSO
TATTCCAAGACTGGGT-1	3.90486	5.08354	DMSO
TATTCCATCGATTGAC-1	5.35049	5.14486	DMSO
TATTGCTAGGTTGAGC-1	-8.0238	-1.59095	DMSO
TATTGCTCATAAGCGG-1	7.37633	9.9673	DMSO
TATTGCTGTCCATACA-1	6.33179	-9.4708	DMSO
TATTGCTTCGAGAAGC-1	6.56711	-7.9571	DMSO
TATTGGGGTACAGTCT-1	-6.42196	-1.47713	DMSO
TATTGGGGTTGGTGTT-1	6.86832	-9.83965	DMSO
TATTGGGTCGCAGAGA-1	6.19303	-9.76489	DMSO
TCAAGACCATACTTTC-1	6.82444	-9.49699	DMSO
TCAAGACGTAGTACGG-1	-6.2969	-2.45064	DMSO
TCAAGACGTCCGGTCA-1	-4.91787	1.8975	DMSO
TCAAGTGCACTGGCCA-1	-8.19576	-1.50707	DMSO
TCAATTCTCTGTGCAA-1	-4.45424	1.9631	DMSO
TCACAAGTCGAAGAAT-1	-3.19362	0.984749	DMSO
TCACACCCAATTTCCT-1	7.06779	-9.69049	DMSO
TCACATTGTCTGATCA-1	5.83335	5.45538	DMSO
TCACATTTCCATTGGA-1	-5.15618	-0.848357	DMSO
TCACATTTCGCCACTT-1	-4.42846	-1.66866	DMSO
TCACGCTCAGAACGCA-1	6.97946	-9.46862	DMSO
TCACTATCATGTGTCA-1	6.23819	-9.45441	DMSO
TCACTCGGTATCTTCT-1	-5.51349	3.47492	DMSO
TCACTCGGTATGAAGT-1	6.7638	-9.16212	DMSO
TCACTCGTCGCTACGG-1	-6.45612	-3.15218	DMSO
TCAGCAAGTCGCATCG-1	-4.85182	2.17165	DMSO
TCAGCAATCCTCTCTT-1	5.54533	1.92553	DMSO
TCAGCCTAGTAATTGG-1	-5.30189	1.04845	DMSO
TCAGCCTGTAGGACCA-1	-7.7418	0.13923	DMSO
TCAGCCTGTTGAAGTA-1	-2.83676	1.01043	DMSO
TCAGGTAAGAGAGGGC-1	-7.51405	-0.847207	DMSO
TCAGGTAGTGTCATCA-1	6.52058	-8.16897	DMSO
TCAGTCCAGCTGGAGT-1	-5.98731	-1.93257	DMSO
TCAGTTTCACCAGTAT-1	6.73372	-6.34526	DMSO
TCAGTTTGTGTGTCCG-1	6.54128	-7.69078	DMSO
TCATATCAGATGACAT-1	-8.27829	-2.90036	DMSO
TCATATCGTCTGCAAT-1	6.43912	-9.83967	DMSO
TCATCATTCTTCACGC-1	5.91807	5.33414	DMSO
TCATCCGGTTAAGGGC-1	-4.592	1.09888	DMSO
TCATGAGTCGTTAGAC-1	5.89501	-8.72365	DMSO
TCATGCCGTCCCTGAG-1	3.75507	4.94287	DMSO
TCATGCCGTTCAAGTC-1	-5.40954	-0.644427	DMSO
TCATGGACAGAGGACT-1	-4.68862	-2.22101	DMSO
TCATTACCAGCTAACT-1	-5.59815	3.31977	DMSO
TCATTCATCGGAATTC-1	-6.70174	-2.62245	DMSO
TCATTTGAGCCAGACA-1	5.7385	5.57893	DMSO
TCATTTGAGGCTAACG-1	-7.32282	-0.852277	DMSO
TCATTTGTCCTTATCA-1	6.03706	5.42061	DMSO
TCATTTGTCGCTCTAC-1	-5.62349	3.32284	DMSO
TCCACGTGTCGTAATC-1	-7.66634	-1.31414	DMSO
TCCAGAAGTACAGGTG-1	6.44729	-9.29052	DMSO
TCCATGCCATTACGGT-1	-4.8848	1.11763	DMSO
TCCATGCGTAGAATAC-1	6.24161	-8.60188	DMSO
TCCCACAAGCATGTTC-1	5.95991	5.4679	DMSO
TCCCACAGTCATATGC-1	-6.80825	-2.14736	DMSO
TCCCAGTCACACCGAC-1	-9.2048	-2.14236	DMSO
TCCCAGTGTCAAGCCC-1	-8.93739	-0.50365	DMSO
TCCCATGAGATTGTGA-1	-9.23526	-2.42415	DMSO
TCCTAATAGCCTATCA-1	5.78278	5.06984	DMSO
TCCTCGAAGGATAATC-1	-4.37564	1.25474	DMSO
TCCTCTTCACCTTCGT-1	6.68563	-6.6743	DMSO
TCCTGCATCTCTGGTC-1	-7.25767	-0.76964	DMSO
TCCTTCTAGCGTTGTT-1	6.91221	-7.71968	DMSO
TCCTTCTAGGCCTGCT-1	4.86331	4.20545	DMSO
TCCTTCTCAATGTTGC-1	-6.99259	-1.06595	DMSO
TCCTTCTGTCGTAATC-1	-8.19202	0.11199	DMSO
TCCTTCTTCGCATTGA-1	-6.1287	-0.847098	DMSO
TCCTTCTTCTATACTC-1	6.83205	-9.51483	DMSO
TCCTTCTTCTATTGTC-1	-7.11937	-1.32965	DMSO
TCCTTCTTCTTTCTTC-1	4.88321	4.10567	DMSO
TCGAACACAAATCAGA-1	-5.3786	3.33344	DMSO
TCGAACACAATTGAGA-1	7.61208	10.7031	DMSO
TCGAACAGTAATGCTC-1	-7.04535	-3.42301	DMSO
TCGAACAGTACTAGCT-1	-6.10841	-2.48217	DMSO
TCGAACAGTTGGCCTG-1	-8.81012	-0.487671	DMSO
TCGAAGTAGCACGATG-1	-7.19656	0.0948565	DMSO
TCGAAGTTCTCATTTG-1	-8.279	-2.75365	DMSO
TCGACCTCACGCTGTG-1	5.96063	5.45727	DMSO
TCGATTTAGTCGGGAT-1	-7.10948	-2.78716	DMSO
TCGCTCAGTTCAAAGA-1	6.19424	-9.82747	DMSO
TCGCTTGTCCAAAGGG-1	-5.95378	-0.883903	DMSO
TCGCTTGTCGTGTGAT-1	7.47879	10.9104	DMSO
TCGGATAAGCCTCAAT-1	-8.669	-2.55729	DMSO
TCGGGACAGCGTTCAT-1	-7.09871	-1.19046	DMSO
TCGGGACCACATCATG-1	-8.23216	-0.33644	DMSO
TCGGGACGTACTGGGA-1	-5.04671	-1.13629	DMSO
TCGGGTGCAAGCGAGT-1	4.88808	5.53755	DMSO
TCGGTCTCAATTGCAC-1	5.84306	-9.08111	DMSO
TCGGTCTCATTACTCT-1	3.60024	5.13911	DMSO
TCGTAGAAGGCTTAGG-1	4.93873	3.56324	DMSO
TCGTGCTGTAGGTGCA-1	5.19571	5.32009	DMSO
TCGTGCTGTTGCTCCT-1	5.8863	8.45099	DMSO
TCGTGCTTCTCTGAGA-1	-6.244	-2.10752	DMSO
TCGTGGGCACGACTAT-1	-3.26174	0.960587	DMSO
TCTAACTCAGGTACGA-1	-5.40125	3.15673	DMSO
TCTAACTTCGATGGAG-1	5.3294	2.67364	DMSO
TCTACATAGAAGCCAC-1	5.03242	3.75607	DMSO
TCTACATTCGCGTGAC-1	5.046	5.69765	DMSO
TCTACCGCAGACGATG-1	-7.70227	-0.228195	DMSO
TCTACCGGTTGGCCTG-1	7.28869	11.0192	DMSO
TCTACCGTCTGTCAGA-1	-4.16574	-0.673221	DMSO
TCTATACCAACTTCTT-1	-7.01625	-3.25903	DMSO
TCTATACGTCAACCTA-1	-8.50372	-1.07631	DMSO
TCTATACTCAGCCTCT-1	-5.25684	3.6735	DMSO
TCTATACTCGCTTGAA-1	7.02764	-9.36035	DMSO
TCTATCAGTGGTTTAC-1	-8.60909	-1.82507	DMSO
TCTCACGTCGCTCATC-1	7.26268	11.0681	DMSO
TCTCAGCAGTCCTGCG-1	5.08846	3.83445	DMSO
TCTCAGCCAGCACGAA-1	5.55737	5.17528	DMSO
TCTCCGACAATAACCC-1	7.05141	10.8992	DMSO
TCTCCGACATAATGCC-1	-6.77367	-2.98581	DMSO
TCTCCGATCTCGTCGT-1	-6.83685	-0.255152	DMSO
TCTGCCAAGACGACTG-1	7.18745	10.8086	DMSO
TCTGCCAAGCCAACCC-1	5.49699	5.14727	DMSO
TCTGCCAAGGTTCTAC-1	7.26796	10.9298	DMSO
TCTGCCACATTCACCC-1	-4.05164	-0.709661	DMSO
TCTTGCGCAAGAGGCT-1	-6.1383	-1.12961	DMSO
TCTTGCGCACACCGAC-1	-6.33138	-2.36124	DMSO
TCTTGCGTCTGCCCTA-1	-3.97681	1.00617	DMSO
TCTTGCGTCTTCGACC-1	7.29928	11.0377	DMSO
TCTTTGAAGTGCTACT-1	-6.44283	-0.968702	DMSO
TGAACGTTCCTAAACG-1	6.75941	-9.8173	DMSO
TGAACGTTCGCCTTTG-1	7.56923	10.9606	DMSO
TGAACGTTCGTGGAAG-1	-8.16326	-0.297881	DMSO
TGAATCGAGCTCGAAG-1	-5.41657	-0.504709	DMSO
TGAATCGAGTCAACAA-1	4.89802	5.42635	DMSO
TGAATGCCAGTCTTCC-1	5.64985	5.18559	DMSO
TGACAGTGTAACGGTG-1	-6.61518	-2.91711	DMSO
TGACAGTTCACGGAGA-1	-6.95091	-0.0593376	DMSO
TGACTCCAGCTGCGAA-1	-4.77173	-2.23625	DMSO
TGACTCCTCTGTCCCA-1	-5.76523	3.24575	DMSO
TGAGACTAGTTACGGG-1	10.0367	-1.98385	DMSO
TGAGCGCTCCTAAACG-1	-9.08267	-1.72089	DMSO
TGAGGAGAGACAAGCC-1	4.53362	4.04429	DMSO
TGAGGAGCAAGATTGA-1	6.74711	-6.88356	DMSO
TGAGGAGTCTATTCGT-1	-8.16195	-2.3434	DMSO
TGAGGTTCAAGTGCAG-1	6.48866	-9.96143	DMSO
TGAGGTTGTACGTACT-1	-4.61493	-1.59492	DMSO
TGAGGTTGTTAACCTG-1	-5.34802	3.62956	DMSO
TGATCAGAGATAGCTA-1	-5.33538	3.76262	DMSO
TGATCAGCATTGCTGA-1	4.98575	5.76913	DMSO
TGATCAGGTTGCTAGT-1	5.60756	5.53086	DMSO
TGATCTTGTGGTAACG-1	-7.93278	-2.13792	DMSO
TGATGCAAGAGAACCC-1	6.20118	-9.12784	DMSO
TGATGGTCACGTTGGC-1	-5.20614	-1.15665	DMSO
TGATGGTGTAGGTAGC-1	-7.81022	-0.260264	DMSO
TGATTTCGTCATTGCA-1	-5.8637	3.5863	DMSO
TGATTTCTCATTGGTG-1	-5.37319	3.72341	DMSO
TGCACGGCACCGGAAA-1	-8.25844	-0.847858	DMSO
TGCACGGTCTTACCGC-1	5.89379	5.4053	DMSO
TGCAGATAGAGTTGAT-1	-6.47419	-0.255587	DMSO
TGCAGGCAGAACGTGC-1	-4.97852	3.44946	DMSO
TGCAGGCCATGACGTT-1	-6.72166	-0.374984	DMSO
TGCAGGCTCTGATTCT-1	-8.13258	-0.43562	DMSO
TGCAGTATCAAACCCA-1	3.80671	5.16351	DMSO
TGCATGAAGGTCTACT-1	-6.45824	-1.00149	DMSO
TGCATGATCCCTAGGG-1	-6.96903	-1.17185	DMSO
TGCCGAGTCTTTGGAG-1	-5.33708	3.08814	DMSO
TGCGACGCATGACACT-1	-5.93878	-2.58521	DMSO
TGCGATAGTTGTCTAG-1	-7.78076	-0.653273	DMSO
TGCGATATCGTCGCTT-1	-3.57328	0.312866	DMSO
TGCGGCAAGTTAACAG-1	5.53742	1.92356	DMSO
TGCGGCACATCGCCTT-1	-7.97113	-1.17946	DMSO
TGCGGGTCAGAAATCA-1	6.74618	-6.86855	DMSO
TGCTCCAGTATCGCTA-1	-7.72665	-2.23493	DMSO
TGCTCGTCAACATACC-1	-6.72443	-0.299726	DMSO
TGCTCGTCACACTGGC-1	5.8245	5.20893	DMSO
TGCTCGTCATAATCGC-1	-7.88197	-2.19833	DMSO
TGCTCGTTCAGGTGTT-1	6.71812	-8.21766	DMSO
TGCTGAACACGCACCA-1	-4.67319	-1.10694	DMSO
TGCTTCGCAACTAGAA-1	5.89969	-8.79514	DMSO
TGCTTCGCAAGGTTGG-1	7.49728	10.9627	DMSO
TGCTTCGCATGTTCAG-1	7.1939	-6.90146	DMSO
TGCTTCGGTCTCTCTG-1	-8.11412	-1.76541	DMSO
TGCTTCGGTTCAAACC-1	6.1191	8.75244	DMSO
TGCTTCGTCTTACCAT-1	6.21499	-9.87496	DMSO
TGGAACTGTCCTATAG-1	-4.40615	-1.67192	DMSO
TGGAGAGCACCATTCC-1	6.67744	-6.89767	DMSO
TGGAGAGCAGCCTTCT-1	-5.28852	3.35874	DMSO
TGGAGGAGTTGGTACT-1	6.76079	-6.49337	DMSO
TGGATCAGTGCGTCGT-1	-8.85685	-0.307756	DMSO
TGGATGTCAACCACAT-1	7.46016	10.3571	DMSO
TGGATGTCACAACCGC-1	3.77741	5.15137	DMSO
TGGATGTTCCTCTTTC-1	11.2439	12.3911	DMSO
TGGGAAGCAGCCGGTT-1	-6.46586	-1.15532	DMSO
TGGGAAGTCCCATACC-1	11.5837	11.9924	DMSO
TGGGATTTCGCTTGAA-1	6.95445	10.7419	DMSO
TGGGCGTCATGACGAG-1	-4.54951	0.654858	DMSO
TGGGCTGCAAAGAACT-1	-4.79032	1.33748	DMSO
TGGGCTGGTAATCAAG-1	-7.17027	-1.09929	DMSO
TGGGTTACAAGTCATC-1	6.83549	-9.59015	DMSO
TGGGTTATCGCTTGAA-1	-6.83164	-0.217184	DMSO
TGGTACAGTCCTTAAG-1	-4.67659	0.676035	DMSO
TGGTAGTGTCGTTATG-1	-4.49826	-0.640504	DMSO
TGGTGATTCGTTGTTT-1	-5.04395	1.45971	DMSO
TGGTTAGTCTCGGCTT-1	6.32049	-9.89189	DMSO
TGTAACGAGTTCCATG-1	-8.21264	-0.936094	DMSO
TGTAAGCGTACGGCAA-1	6.82492	-7.53783	DMSO
TGTCCACGTTTCACTT-1	9.95695	-1.90476	DMSO
TGTCCACTCTGCTTTA-1	-5.58384	3.38725	DMSO
TGTCCCACAAAGCTCT-1	-8.29359	-2.8905	DMSO
TGTCCCACAGAGGACT-1	-6.94609	-1.34861	DMSO
TGTCCCAGTAACATCC-1	-5.27603	3.42893	DMSO
TGTCCTGCACCGTCTT-1	6.66545	-6.47174	DMSO
TGTCCTGTCGCTACAA-1	6.66545	-8.6484	DMSO
TGTGAGTCATGAATCC-1	6.74948	-7.1893	DMSO
TGTGAGTTCCTTGGAA-1	7.14415	-6.95381	DMSO
TGTGGCGTCAATCCAG-1	-8.76476	-0.254725	DMSO
TGTTACTAGGCCTAGA-1	6.60605	-9.9902	DMSO
TGTTACTGTCAAAGAT-1	-3.26851	0.954317	DMSO
TGTTCATAGTTGTAAG-1	-6.76949	-0.294707	DMSO
TGTTCATGTACGCGTC-1	4.8924	5.33937	DMSO
TGTTCCGGTTCATCTT-1	4.90511	5.12645	DMSO
TGTTCCGGTTGCATAC-1	11.219	12.4191	DMSO
TGTTCTATCGGAGTGA-1	-8.02255	-0.672008	DMSO
TGTTGGAAGCGATCGA-1	-8.20312	-0.536268	DMSO
TGTTGGATCTTCACAT-1	4.23885	5.33807	DMSO
TGTTTGTGTATTCCGA-1	-8.84739	-2.20287	DMSO
TGTTTGTTCTTCGGTC-1	6.71464	-8.53777	DMSO
TTAATCCTCAAAGGTA-1	6.29674	-9.86244	DMSO
TTACAGGGTACATTGC-1	-4.5423	1.7233	DMSO
TTACCATAGCGCAATG-1	-8.93643	-1.70537	DMSO
TTACCATGTAACCAGG-1	7.0414	-7.14768	DMSO
TTACCATGTACGATGG-1	-7.033	0.443162	DMSO
TTACCATTCGGAAGGT-1	6.72624	-9.96162	DMSO
TTACCGCCAGCGACAA-1	9.07563	-3.0305	DMSO
TTACGTTGTACAATAG-1	6.02646	-8.21555	DMSO
TTACTGTCACAACCGC-1	-4.17731	0.984914	DMSO
TTACTGTTCATCCCGT-1	5.71921	5.11506	DMSO
TTAGGCAAGGTTATAG-1	-4.93967	-1.62848	DMSO
TTAGGCATCAACGCTA-1	5.42427	5.28239	DMSO
TTAGGGTCAGGTGGAT-1	-7.97335	-1.25062	DMSO
TTAGTCTCATGACGTT-1	-9.02644	-1.95012	DMSO
TTATTGCCAAGCACAG-1	9.97626	-1.95279	DMSO
TTATTGCCAGGGAATC-1	-8.73647	-1.41745	DMSO
TTCAATCCAGCGAACA-1	-4.40467	-1.32161	DMSO
TTCATGTGTGATTAGA-1	5.20545	2.96135	DMSO
TTCATTGAGTAGGAAG-1	-8.75378	-0.327115	DMSO
TTCCAATAGTTTAGGA-1	5.29625	2.71498	DMSO
TTCCACGAGGTAGGCT-1	-6.16913	-2.51381	DMSO
TTCCACGGTCTTCTAT-1	-8.1556	-0.621607	DMSO
TTCCGGTTCTGGAAGG-1	-7.88368	-0.286234	DMSO
TTCCGTGTCATTCACT-1	3.71226	5.27329	DMSO
TTCCTAACAGATTCGT-1	-8.23619	-0.393682	DMSO
TTCCTAAGTGCCTACG-1	-5.65988	3.60324	DMSO
TTCCTCTAGGTGATAT-1	4.78378	4.29304	DMSO
TTCCTCTGTAGAAACT-1	-8.22219	-0.269432	DMSO
TTCCTCTTCATAGACC-1	5.95913	5.37084	DMSO
TTCCTTCGTAGTGGCA-1	-9.18544	-1.88758	DMSO
TTCGGTCGTGAATAAC-1	-4.32823	-1.42706	DMSO
TTCTAGTTCTCTCGCA-1	4.24084	5.36055	DMSO
TTCTGTAAGCACTAGG-1	-7.67201	-0.16043	DMSO
TTCTGTAAGGCTCTAT-1	-7.51506	-3.1288	DMSO
TTCTGTAGTATCGCAT-1	-5.77406	-2.55473	DMSO
TTCTGTAGTTCGGTAT-1	-8.04397	-0.04918	DMSO
TTGACCCGTACGCTTA-1	-8.74923	-1.96595	DMSO
TTGACCCTCGAAGCCC-1	9.9169	-1.86471	DMSO
TTGAGTGTCATGCAGT-1	4.95982	5.45519	DMSO
TTGATGGAGCCTATCA-1	-7.44107	0.294193	DMSO
TTGCCTGGTTGTCAGT-1	-5.23687	3.28771	DMSO
TTGGATGAGTGTAGAT-1	7.01351	10.9092	DMSO
TTGGGATCAACTAGAA-1	-5.7041	3.11341	DMSO
TTGGGATCATGGGCAA-1	6.73035	-8.57585	DMSO
TTGGGATTCGTGCACG-1	-3.25671	0.953024	DMSO
TTGGGATTCTCATTTG-1	5.18338	5.65166	DMSO
TTGGGCGGTACTCCGG-1	7.56494	11.0511	DMSO
TTGGGTATCCCAGCGA-1	7.3102	9.87301	DMSO
TTGGTTTGTCGACTGC-1	7.10385	-9.35257	DMSO
TTGGTTTTCAAGCTGT-1	9.15952	-2.94091	DMSO
TTGGTTTTCCCTGTTG-1	-2.86503	1.00286	DMSO
TTGGTTTTCTGCGATA-1	6.54513	-7.23921	DMSO
TTGTGGAGTTGGCCTG-1	7.28624	10.7506	DMSO
TTGTGGATCTAAGCGT-1	11.4052	12.1986	DMSO
TTGTTCACATCACGGC-1	-4.32929	0.750237	DMSO
TTTACCAGTGCCTGCA-1	-5.38212	-0.910469	DMSO
TTTACTGCAAGTCGTT-1	-4.08176	-0.303951	DMSO
TTTAGTCCAGAGATTA-1	-7.98384	-0.117356	DMSO
TTTAGTCGTTGAGGAC-1	-4.7822	1.49569	DMSO
TTTAGTCTCCGTATAG-1	-4.16907	-1.13845	DMSO
TTTCACAAGATGCAGC-1	5.31103	2.70886	DMSO
TTTCATGAGCTGAGTG-1	6.65577	-7.83692	DMSO
TTTCATGCAGAAGTTA-1	-5.96302	3.23471	DMSO
TTTCATGGTGATAGAT-1	5.87296	5.2821	DMSO
TTTCATGTCAGTCAGT-1	-8.10871	-0.479438	DMSO
TTTCGATCAATAGTAG-1	-4.39609	1.76781	DMSO
TTTGACTCAACTGCCG-1	5.70876	5.21402	DMSO
TTTGACTGTCGAGCAA-1	-6.14858	-1.27297	DMSO
TTTGATCCAAGTCGTT-1	-9.01604	-2.35411	DMSO
TTTGGAGCAAGCTGTT-1	-6.22227	-2.42726	DMSO
TTTGGTTCATTAAGCC-1	6.59438	-7.96292	DMSO
TTTGTTGGTTAGCGGA-1	-4.90654	-0.933411	DMSO
AAACGCTAGTATAGGT-2	-8.62835	-2.58262	VORT
AAAGGGCGTTGGAGAC-2	7.56232	-8.69072	VORT
AAAGTCCAGGTCATAA-2	-7.69546	-0.952268	VORT
AAATGGACACCCAAGC-2	10.0097	-1.95727	VORT
AAATGGATCTGACCCT-2	5.0362	3.49172	VORT
AACAAAGCACGCAAAG-2	2.31006	5.09627	VORT
AACAACCCAGACTGCC-2	4.06676	4.17583	VORT
AACAAGACAACCGTAT-2	-7.83592	-0.683726	VORT
AACAGGGAGAGTGTGC-2	-4.75998	0.47203	VORT
AACCAACGTTGTGGCC-2	-5.28017	-0.919809	VORT
AACCATGCACTAAACC-2	4.42038	4.68663	VORT
AACCTGATCAACTACG-2	5.27538	2.83491	VORT
AACGGGACATCGGAGA-2	-8.33398	-2.03242	VORT
AAGCCATTCAGCCCAG-2	-5.0204	2.6902	VORT
AAGGTAAGTGACCGTC-2	-7.35198	-0.980168	VORT
AAGTGAACAGTTGAAA-2	-4.2468	-1.13616	VORT
AATCACGAGTGCCGAA-2	-6.10288	-2.76206	VORT
AATCACGCATCTATCT-2	7.63525	-9.28764	VORT
AATCGTGTCTATCGGA-2	4.89227	4.297	VORT
AATGCCATCTATTTCG-2	3.63521	4.74481	VORT
ACAAAGATCCCTTCCC-2	5.04293	3.65735	VORT
ACAACCACATAGAAAC-2	7.62457	-9.06838	VORT
ACAAGCTCAGGCGATA-2	2.0201	5.18691	VORT
ACAAGCTTCTCTCGCA-2	-7.27208	-0.262801	VORT
ACACGCGCAAGTTCGT-2	4.98503	3.9159	VORT
ACAGAAACACCAATTG-2	-7.78291	-0.570649	VORT
ACAGCCGAGCGCAATG-2	5.85832	8.43039	VORT
ACAGCCGTCCCGATCT-2	4.11775	4.11603	VORT
ACAGGGACAAACGGCA-2	3.21787	3.84157	VORT
ACATCCCGTACAGGTG-2	4.74822	3.86658	VORT
ACATCGAAGTAGACAT-2	-4.47166	-1.67869	VORT
ACATGCACATGTGTCA-2	-4.47416	-0.865399	VORT
ACATGCATCCACATAG-2	-8.90864	-0.965046	VORT
ACATTTCCACAGTCGC-2	-6.95866	-3.3146	VORT
ACATTTCCAGTCGCAC-2	9.0928	-3.01258	VORT
ACCAACAAGGCCTTCG-2	7.5	-9.10843	VORT
ACGATCAGTGACCTGC-2	3.20677	3.81235	VORT
ACGGAAGAGCGTATGG-2	2.22213	5.17151	VORT
ACGTCCTTCTTGAACG-2	-3.8599	-0.530567	VORT
ACTATCTCATATAGCC-2	-7.46031	-0.815448	VORT
ACTATGGGTCTGGTTA-2	7.50634	-8.55053	VORT
ACTGCAAGTACATACC-2	7.39147	11.2382	VORT
ACTTAGGTCTAGGCAT-2	11.2239	12.4131	VORT
ACTTATCCACCTTCCA-2	-7.91352	0.198375	VORT
ACTTTCATCCTTCTTC-2	7.30218	-6.55055	VORT
ACTTTGTGTCCGGCAT-2	-5.37385	3.22749	VORT
AGAACCTGTCTCACAA-2	3.24947	3.87649	VORT
AGACACTAGACCTCAT-2	1.81311	5.30782	VORT
AGACACTCAACTGCTA-2	7.7683	-9.08303	VORT
AGACCATCAAGTGATA-2	7.55239	-8.79707	VORT
AGAGAGCAGGATTTAG-2	-4.38857	-1.59836	VORT
AGAGAGCTCACTACGA-2	-8.2796	-1.15349	VORT
AGAGCCCTCGTGCGAC-2	7.0454	10.0577	VORT
AGATCCACAACTCCCT-2	6.7296	10.4106	VORT
AGATGCTGTAGTCGTT-2	11.2019	12.4373	VORT
AGCATCATCAGCGTCG-2	-5.8301	0.683015	VORT
AGCCACGAGGCTCTAT-2	9.96467	-1.93838	VORT
AGCCAGCCAAGGCGTA-2	4.44493	4.41061	VORT
AGCGTATGTCATGCAT-2	-7.30993	-0.535767	VORT
AGCTACAAGTAACAGT-2	4.92708	3.9156	VORT
AGCTACACAGCCTACG-2	-5.75083	-1.33098	VORT
AGCTTCCGTAGCTTTG-2	4.22602	4.27162	VORT
AGGAAATAGCAACTTC-2	-8.57918	-2.56125	VORT
AGGAAATGTTAGAGTA-2	6.53008	-7.6228	VORT
AGGACGATCCACGGGT-2	-8.69369	-1.31134	VORT
AGGACTTTCAAACGTC-2	-4.59204	-1.29266	VORT
AGGAGGTGTACTGCGC-2	6.7855	10.6044	VORT
AGGCCACGTGCCTTCT-2	-4.50999	-0.787301	VORT
AGGCTGCCAAGTCGTT-2	7.34047	-8.88999	VORT
AGGGTTTCAATCGTCA-2	7.81368	-9.00458	VORT
AGGTCTACAGTTGAAA-2	6.71063	-6.40212	VORT
AGGTTACCAACTGCTA-2	-5.34351	-1.35925	VORT
AGGTTGTGTCAAATCC-2	-6.19832	-2.30669	VORT
AGTACCAGTTGTTGAC-2	-6.12926	-2.18935	VORT
AGTAGCTCACGGGCTT-2	3.60514	4.75707	VORT
AGTCACATCGAACCTA-2	-4.37908	-1.31042	VORT
AGTGCCGAGGCATGGT-2	6.48583	-8.4434	VORT
AGTGTTGTCCACCTCA-2	5.04222	3.68132	VORT
AGTTAGCAGTCAGAGC-2	-5.19484	-1.35717	VORT
AGTTCCCAGACTCGAG-2	4.98321	4.01668	VORT
AGTTCCCAGGCTCCCA-2	7.62969	-9.11357	VORT
AGTTCGACATCACCAA-2	6.48702	-8.46862	VORT
ATACCTTAGTCCTACA-2	7.57814	-7.26824	VORT
ATACCTTGTATACCCA-2	-7.98404	-1.51153	VORT
ATACTTCGTAGCACGA-2	5.88633	8.46033	VORT
ATAGACCTCGTTACCC-2	-4.87538	1.33001	VORT
ATATCCTCAGTGGTGA-2	7.43064	10.4975	VORT
ATCACGATCAGGTAAA-2	5.89779	8.44666	VORT
ATCACTTTCAGGTAAA-2	5.92852	8.53475	VORT
ATCATTCAGGTTCATC-2	-7.20096	-3.29481	VORT
ATCCATTAGCGACCCT-2	7.30882	10.1119	VORT
ATCCGTCAGGCACTAG-2	-4.00887	-0.944737	VORT
ATCGATGAGCTTCATG-2	7.74041	-6.77771	VORT
ATCGATGTCTGAACGT-2	6.71451	-8.61986	VORT
ATCGCCTAGACTACCT-2	4.86426	3.87176	VORT
ATCGCCTAGCGATTCT-2	4.31554	4.74334	VORT
ATCGCCTTCATTTACC-2	6.85062	-7.64526	VORT
ATCGGATTCACGGTCG-2	7.13889	-9.1229	VORT
ATCGTGAAGCGATGGT-2	-6.27414	-2.3824	VORT
ATCTTCACACTGCGTG-2	7.68322	-6.81453	VORT
ATGAAAGAGCGATGCA-2	6.67915	-6.48935	VORT
ATGACCAGTCGTCGGT-2	7.71776	-9.02779	VORT
ATGAGTCAGACAACAT-2	-5.11385	1.17623	VORT
ATGATCGTCTCGCTTG-2	6.78088	9.99291	VORT
ATTCACTTCAATCCAG-2	4.18097	4.17357	VORT
ATTCATCTCTGATGGT-2	-8.38816	-2.82334	VORT
ATTCCCGAGATGCGAC-2	1.80656	5.33828	VORT
ATTCCTATCGAATGCT-2	7.11622	-9.17879	VORT
ATTCGTTCACCTGCAG-2	6.78744	9.99404	VORT
ATTCTACTCGTCAACA-2	-6.93703	-0.642123	VORT
ATTCTTGAGCGGGTTA-2	-7.55956	0.213405	VORT
ATTTCTGTCGTGCACG-2	3.21602	3.85656	VORT
CAAAGAACAATGTGGG-2	-4.6382	-1.72246	VORT
CAACAACGTAACCCGC-2	-6.78043	-2.20779	VORT
CAAGACTGTTGCGGCT-2	5.16724	3.08421	VORT
CAAGAGGTCAGTCTTT-2	-4.72477	0.706697	VORT
CAAGCTAAGTTGCATC-2	7.30691	-6.58688	VORT
CAAGCTACAGTATTCG-2	-4.23863	0.564081	VORT
CAAGCTAGTGAGACCA-2	-8.45595	-2.13833	VORT
CAATGACGTAGAGATT-2	1.94285	5.195	VORT
CAATGACTCGAGATAA-2	-4.61566	-2.2972	VORT
CAATTTCCACCCAAGC-2	7.61517	-6.84068	VORT
CACAACACACGTAGTT-2	-4.96192	3.48539	VORT
CACACAATCGTCGACG-2	7.14587	-6.25312	VORT
CACAGATGTCTCAGAT-2	11.4251	12.1688	VORT
CACCAAAAGTCATGAA-2	6.02373	-9.30055	VORT
CACGAATGTGTCCGTG-2	5.9681	-8.66521	VORT
CACGGGTAGTAAACTG-2	7.71444	-6.80973	VORT
CACGTTCCAGTAGAAT-2	-7.70474	-1.06395	VORT
CACTAAGGTCCCTCAT-2	7.78122	-8.99359	VORT
CACTTCGGTACTCGTA-2	-7.02884	-0.486292	VORT
CAGAGCCTCCAAGAGG-2	-4.52537	-1.25508	VORT
CAGAGCCTCCTGGCTT-2	7.46975	-6.96961	VORT
CAGATTGAGCGATGAC-2	-8.06977	-2.32035	VORT
CAGCAATCATATGAAG-2	6.73081	10.0492	VORT
CAGCACGCACATGTTG-2	3.61198	4.62865	VORT
CAGCCAGCAGTACTAC-2	7.17701	9.98067	VORT
CAGCGTGTCGCTGATA-2	-7.05009	-0.963712	VORT
CAGGCCATCTTCTGTA-2	4.12643	4.19537	VORT
CAGGTATCAATTTCCT-2	-8.44087	-1.18652	VORT
CAGTGCGGTCATTGCA-2	-4.7035	1.92308	VORT
CAGTTAGGTTATAGCC-2	7.28234	10.1665	VORT
CATAAGCAGCTCCACG-2	7.72631	-8.98434	VORT
CATACAGTCTAGCAAC-2	-5.28016	3.66756	VORT
CATACCCGTGCAACAG-2	-4.93497	2.6842	VORT
CATACCCTCTCGGGAC-2	3.5954	4.63493	VORT
CATCCACCAGAGTCAG-2	-5.28137	3.5951	VORT
CATCGTCTCCACCTCA-2	4.92011	3.63423	VORT
CATCGTCTCGTCGCTT-2	1.73358	5.26478	VORT
CATGCAACAGACCGCT-2	-9.20921	-1.61904	VORT
CATGCCTCAGTGTATC-2	-7.87634	-0.931615	VORT
CATGCGGCATAGATGA-2	6.71149	-7.70152	VORT
CATGCGGGTTGCGAAG-2	1.84786	5.28695	VORT
CATGCTCCAGCGTTTA-2	-4.25804	1.21956	VORT
CATTGAGAGATGGCGT-2	-7.15544	0.453547	VORT
CATTGAGCATATCTCT-2	1.78127	5.28305	VORT
CATTGCCCACGACCTG-2	-4.4233	-1.45288	VORT
CATTGCCCAGAAATTG-2	1.90799	5.2524	VORT
CATTGCCGTATTCCGA-2	4.00027	4.1459	VORT
CATTTCAGTAGATCCT-2	-4.15989	-1.15143	VORT
CCAAGCGAGCGCCTAC-2	-6.12277	0.483932	VORT
CCAAGCGAGTTAGTAG-2	6.13593	-9.30186	VORT
CCAATTTAGGTTGCCC-2	6.75614	9.97717	VORT
CCACAAAAGGCCACCT-2	6.69886	-6.45128	VORT
CCACGAGGTCGACGCT-2	6.75697	-9.82833	VORT
CCACGAGGTTAACCTG-2	-5.18772	1.1907	VORT
CCACTTGCAAGAAATC-2	5.13524	3.80591	VORT
CCACTTGCACTAACGT-2	7.05896	10.7535	VORT
CCACTTGGTCCGAAAG-2	6.79249	-8.13633	VORT
CCCAACTAGACGTCCC-2	4.80203	3.82345	VORT
CCCATTGGTCGTTCAA-2	-6.05184	-2.01327	VORT
CCCGAAGAGTGTACCT-2	5.17078	4.42254	VORT
CCCTAACTCTAACACG-2	1.84584	5.19612	VORT
CCCTGATCAATTGGTC-2	6.82631	9.98253	VORT
CCCTTAGCAATCTAGC-2	7.70702	-8.9834	VORT
CCCTTAGTCACACGAT-2	-6.90459	-2.93407	VORT
CCGAACGGTTAGAGAT-2	6.78052	-9.4378	VORT
CCGATCTAGTACGTCT-2	-7.9338	-1.77348	VORT
CCGATCTAGTTGCTCA-2	4.96054	3.7741	VORT
CCGATCTTCGCAGTGC-2	7.22206	-8.22793	VORT
CCGATGGCAAAGGAGA-2	-7.59465	0.358662	VORT
CCGATGGCACCGTCGA-2	6.90001	-9.04066	VORT
CCGGACACAAGAGATT-2	-5.79277	3.68296	VORT
CCGGACATCGCCAACG-2	5.85537	8.42591	VORT
CCGGTAGGTACGCGTC-2	1.95478	5.22633	VORT
CCGGTGACATCGATAC-2	-8.16748	-0.326611	VORT
CCGTAGGTCGTCGACG-2	6.83588	-7.63798	VORT
CCGTGAGGTATGAGCG-2	3.49823	4.83834	VORT
CCGTGAGTCGCAGTTA-2	-4.7596	-1.26021	VORT
CCGTTCACAAATCCCA-2	-8.95379	-1.65688	VORT
CCTAACCAGTGTAGTA-2	-5.85317	3.71044	VORT
CCTACGTTCGTGGCGT-2	9.0781	-3.02789	VORT
CCTCAACGTCGACTGC-2	9.08577	-3.01966	VORT
CCTCACACATATGAAG-2	-4.52965	2.02716	VORT
CCTCAGTTCGTCTACC-2	6.72029	-8.8224	VORT
CCTCATGCACCCATAA-2	5.2501	4.11942	VORT
CCTCATGTCGGCTCTT-2	-5.69296	3.29298	VORT
CCTCTAGGTCTCTCAC-2	5.00277	3.8912	VORT
CCTCTCCTCCAATCCC-2	-4.99806	1.25853	VORT
CCTGTTGGTCCGTACG-2	6.73075	-8.29458	VORT
CCTTGTGCAATCCTAG-2	-8.67649	-1.983	VORT
CCTTGTGGTCAGATTC-2	-4.90267	1.41145	VORT
CCTTGTGGTGATTCAC-2	-4.54076	1.93676	VORT
CCTTTGGAGACTCTTG-2	-5.52366	3.22738	VORT
CGAAGTTAGAATCGAT-2	1.75305	5.24206	VORT
CGACAGCTCTCTGGTC-2	-6.8249	-2.32187	VORT
CGAGAAGTCCATCTAT-2	-4.33605	-1.5361	VORT
CGAGGAATCGCCCAGA-2	7.14692	-7.95769	VORT
CGAGTGCAGGTGATCG-2	7.21355	-9.11886	VORT
CGATGCGAGCAAATCA-2	-8.35681	-2.72666	VORT
CGATGGCAGTACTCGT-2	-6.60031	-0.709904	VORT
CGATGGCTCGTCCTTG-2	7.03533	-9.27659	VORT
CGCATAAAGGAACATT-2	9.08708	-3.01871	VORT
CGGACACAGAATTCAG-2	-6.43408	-2.80092	VORT
CGGCAGTGTCTTAGTG-2	-7.36639	-0.327718	VORT
CGGGTCACAGAAGTGC-2	5.06114	3.81986	VORT
CGGGTCATCTGCATAG-2	-5.70242	-0.634804	VORT
CGGGTGTTCGGAAACG-2	5.01567	3.54847	VORT
CGGTCAGGTCAGCGTC-2	-5.4376	-0.777638	VORT
CGTAAGTAGACTACCT-2	7.76996	-8.88288	VORT
CGTAATGCAGGACAGT-2	10.0263	-1.97162	VORT
CGTAGTACACTAGGCC-2	6.07482	8.69734	VORT
CGTCAAACATACTGAC-2	5.41219	2.54096	VORT
CGTCAAAGTCCAGCCA-2	7.82946	-8.83367	VORT
CGTGAATAGATGCAGC-2	5.07095	3.38765	VORT
CGTGAATAGTGCTCGC-2	-6.91532	0.155845	VORT
CGTTAGACATGACTGT-2	7.03067	-9.45676	VORT
CGTTAGAGTCGTCTCT-2	9.09299	-3.01216	VORT
CGTTCTGGTGGCCACT-2	-8.19505	-1.50616	VORT
CGTTCTGTCACCGACG-2	7.91974	-8.80761	VORT
CTAACCCCAAGCCATT-2	7.73433	-6.76391	VORT
CTAACTTGTAAGCAAT-2	-8.04277	-1.85064	VORT
CTAAGTGTCAGACCGC-2	-6.74407	-0.0425726	VORT
CTAGACAAGTCGAAGC-2	1.81317	5.29964	VORT
CTAGGTAAGTAACGAT-2	-6.67104	-2.96432	VORT
CTATAGGCACTATGTG-2	-8.39552	-2.39814	VORT
CTATAGGTCCCTCTAG-2	-6.926	-3.1683	VORT
CTATCTAAGGTTCCAT-2	-5.58173	3.71764	VORT
CTATCTAAGTCTACCA-2	4.20714	4.09405	VORT
CTCAACCCATCTAGAC-2	4.11382	4.16519	VORT
CTCACTGGTACAGTAA-2	-8.83279	-2.53518	VORT
CTCAGAAGTGTTGATC-2	6.64064	10.1084	VORT
CTCATCGCATGGATCT-2	7.18162	-8.83021	VORT
CTCATCGGTCGGTAAG-2	6.92462	-8.92854	VORT
CTCATGCTCATCCTAT-2	6.80509	10.626	VORT
CTCATTAGTACGGATG-2	-4.36227	-1.52226	VORT
CTCCAACAGACGGAAA-2	4.89911	4.03158	VORT
CTCCATGCATCTTAGG-2	4.39185	4.53023	VORT
CTCCTTTTCACGACTA-2	7.39409	-6.89955	VORT
CTCTCGAGTCTCCCTA-2	-9.01883	-2.07302	VORT
CTGAATGCAGCGTGAA-2	-5.729	3.57667	VORT
CTGAGCGTCCTAGCTC-2	7.80802	-8.64905	VORT
CTGAGGCCAGCTCGGT-2	-6.90917	-3.06129	VORT
CTGCAGGGTGGCAACA-2	6.84607	-6.26315	VORT
CTGCGAGGTTCTCACC-2	10.0387	-1.98895	VORT
CTGTAGAGTATGAAGT-2	-5.84654	-2.60962	VORT
CTGTGGGAGCTCATAC-2	-7.61219	-0.491614	VORT
CTGTGGGAGGAGTACC-2	2.29332	5.09431	VORT
CTTCCGACACTTCAAG-2	1.82481	5.30088	VORT
CTTCCGAGTGCTCTTC-2	-8.10386	-0.551663	VORT
CTTCTAAAGACACACG-2	4.58567	3.91253	VORT
CTTCTAATCGCCAATA-2	-7.70011	-1.35898	VORT
CTTCTCTAGTTTGAGA-2	7.67319	-8.95549	VORT
CTTCTCTCACTTCATT-2	-8.94099	-2.31146	VORT
CTTCTCTCAGCATACT-2	6.79719	-8.27803	VORT
CTTCTCTTCACAGAGG-2	7.51537	-9.18443	VORT
CTTGAGAAGCGCTGAA-2	-6.16578	-2.26841	VORT
CTTGAGAGTTTACCTT-2	-5.3337	3.23415	VORT
CTTTCAAGTAGTCCTA-2	-6.57279	-2.88863	VORT
GAAATGACAAGCACAG-2	-7.15145	-3.34896	VORT
GAACACTCAAGTCCAT-2	-6.41155	-2.77228	VORT
GAAGAATGTCCTCAGG-2	-4.13699	-1.16906	VORT
GAAGCCCCACTCACTC-2	7.56753	-8.59105	VORT
GAAGCGAGTTACCTGA-2	-4.7023	0.764968	VORT
GAAGTAACAGGCTCTG-2	11.4065	12.1909	VORT
GAATAGAGTGATTAGA-2	5.87553	-8.508	VORT
GAATCGTCATCTTAGG-2	-9.14081	-1.65008	VORT
GACCCAGCAGACAAAT-2	7.22093	-6.26154	VORT
GACCGTGCAATGTGGG-2	-8.23571	-0.438197	VORT
GACCTTCCACCTTCGT-2	4.04897	4.10695	VORT
GACGTTACAAGGCGTA-2	-6.18376	-2.7797	VORT
GACTATGTCTGGTCAA-2	4.06302	4.16237	VORT
GAGAAATCACGTCTCT-2	-4.73533	2.0512	VORT
GAGAAATGTAGCTAAA-2	5.4559	2.39412	VORT
GAGACCCCAAATCAAG-2	10.0665	-2.01006	VORT
GAGACTTCATAATCCG-2	6.08102	8.70446	VORT
GAGAGGTAGCGAGAAA-2	7.82231	-8.8305	VORT
GAGCCTGCAAATCGGG-2	7.26567	-6.32576	VORT
GAGCTGCCACGTTCGG-2	7.42088	-9.04104	VORT
GAGGCCTCACATGGTT-2	-8.51952	-1.89192	VORT
GAGGCCTGTCCCGTGA-2	6.83705	-7.55932	VORT
GAGGGATTCCCATGGG-2	6.93172	10.8032	VORT
GAGTCATTCACTCCGT-2	4.11106	4.17961	VORT
GAGTCTATCCTGTAGA-2	2.06816	5.19954	VORT
GAGTGAGCAACAACAA-2	6.65633	-7.57799	VORT
GAGTGAGCACTATGTG-2	11.2259	12.4115	VORT
GAGTGTTCATCGGCCA-2	7.146	-9.35425	VORT
GAGTGTTTCCATTTCA-2	-7.03441	-3.38429	VORT
GAGTTACAGCCATTTG-2	7.48718	-9.00845	VORT
GAGTTACCAGTATACC-2	3.20714	3.82698	VORT
GAGTTACTCTAAGCCA-2	4.11234	4.23554	VORT
GAGTTGTAGTAGATCA-2	-4.82925	1.44159	VORT
GATAGAACATCCGAAT-2	7.80038	-8.98092	VORT
GATCACACACGTATAC-2	1.92288	5.16318	VORT
GATCACAGTGGCATCC-2	6.95789	-8.91009	VORT
GATGAGGTCATTGAGC-2	7.68954	-9.00468	VORT
GATGATCTCTTCACGC-2	4.17333	4.28754	VORT
GATGCTAGTTGTATGC-2	6.49513	-9.47138	VORT
GATTCGACATAGATGA-2	2.03705	5.18188	VORT
GATTCGAGTATGGTAA-2	-6.94234	-1.32645	VORT
GATTCGATCAAACCCA-2	-6.9562	-2.79946	VORT
GATTGGTTCTTCGCTG-2	6.78059	-9.29232	VORT
GATTTCTTCCCATGGG-2	3.98677	3.99118	VORT
GCAACCGGTAAGTTAG-2	-5.32519	3.58202	VORT
GCACATAGTGGAGGTT-2	-7.30483	0.4782	VORT
GCACATATCCCTCTCC-2	-4.75856	-2.16338	VORT
GCAGCCAGTTCCTACC-2	7.33532	-8.26708	VORT
GCAGCTGTCGACGCTG-2	-5.75097	3.00535	VORT
GCAGGCTAGGGAGGCA-2	-4.35853	-1.62175	VORT
GCAGGCTGTTGCGAAG-2	-8.52507	-1.6298	VORT
GCAGTTAGTCTTACAG-2	7.37556	-6.78446	VORT
GCATCTCAGCCTCTTC-2	-7.90367	-0.52533	VORT
GCATTAGGTCCTACGG-2	-3.82073	0.817207	VORT
GCCAGGTAGGTAGACC-2	-5.2337	-0.936297	VORT
GCCATGGAGGCTCCCA-2	4.15509	4.12489	VORT
GCCGATGGTTTCTATC-2	-7.24931	-3.2345	VORT
GCCGTGAGTGTTACAC-2	2.27304	5.09639	VORT
GCCTGTTAGATGTTGA-2	-8.38942	-2.65485	VORT
GCCTGTTCAAGGCCTC-2	2.11131	5.13708	VORT
GCGGAAAGTATGGTTC-2	-4.15123	-0.623565	VORT
GCGGAAAGTGCTAGCC-2	-7.0861	-3.38235	VORT
GCGTTTCGTCTTGTCC-2	-5.52481	-0.943348	VORT
GCTGAATAGTCCCAGC-2	-7.81208	-1.05501	VORT
GCTTGGGGTGTGCCTG-2	-7.50878	-3.03481	VORT
GGAACCCTCAAGGACG-2	9.09836	-3.00831	VORT
GGAAGTGGTCCCTAAA-2	-7.33495	-0.240987	VORT
GGAGCAAAGCTAAATG-2	2.27961	5.08462	VORT
GGAGGATTCATACGAC-2	-8.85819	-2.45738	VORT
GGCACGTAGTGCTACT-2	-8.85795	-1.24309	VORT
GGCAGTCTCGGCAGTC-2	-8.88831	-1.29843	VORT
GGGAAGTAGGGTTGCA-2	-8.09202	-1.07192	VORT
GGGACTCGTCTCTCTG-2	-8.05529	-0.682667	VORT
GGGAGTACACCAACAT-2	-8.34291	-0.30968	VORT
GGGATGAGTCACGTGC-2	-5.01676	1.18436	VORT
GGGCGTTAGAGTCCGA-2	5.87174	8.44014	VORT
GGGCGTTCAAAGACTA-2	7.05519	-7.06095	VORT
GGGCGTTTCTTAGCTT-2	1.76955	5.25791	VORT
GGGCTCACATGCAGCC-2	6.26169	-9.61681	VORT
GGGTCACTCGACCTAA-2	-3.95447	0.990182	VORT
GGGTGAACAAACAGGC-2	2.62153	5.00252	VORT
GGGTGAATCCATGCAA-2	4.56546	4.34249	VORT
GGGTGTCCATAGACTC-2	6.718	-8.11838	VORT
GGGTTATCACAATTCG-2	1.91353	5.22947	VORT
GGGTTTAAGCCAAGGT-2	-6.9329	0.341541	VORT
GGTAACTGTTACCGTA-2	1.74688	5.30706	VORT
GGTAATCAGTGACACG-2	7.6477	-8.89868	VORT
GGTAGAGCAACGATCT-2	7.50623	-9.11355	VORT
GGTCACGTCGAGAAAT-2	-7.2483	-3.31164	VORT
GGTGATTAGATCACCT-2	-7.1354	-3.3895	VORT
GGTGATTTCCGACAGC-2	4.98372	3.97313	VORT
GGTGGCTCAGTGTATC-2	7.16682	-9.31608	VORT
GGTGTTATCCCAGTGG-2	-7.07824	-3.47504	VORT
GGTTAACTCAACACGT-2	7.18869	-9.04801	VORT
GTAATGCCACATGACT-2	-9.17506	-1.78056	VORT
GTACAACCAGAGCGTA-2	-4.60882	1.11416	VORT
GTACAACGTCCGGATC-2	-6.62181	-2.89792	VORT
GTACAGTGTATGGAGC-2	7.85266	-8.80723	VORT
GTACAGTGTTTATGCG-2	-8.31313	-1.16323	VORT
GTACAGTTCACAATGC-2	-8.7859	-2.57011	VORT
GTAGATCAGACCAGCA-2	-7.04808	-3.29413	VORT
GTAGCTAGTTCTTGCC-2	-4.69612	0.701721	VORT
GTAGGAGCAGGATCTT-2	4.66073	3.94426	VORT
GTAGGAGGTGGAACAC-2	2.05862	5.20194	VORT
GTATTGGAGCAGGGAG-2	7.47775	-8.74281	VORT
GTATTTCCAGCCTTCT-2	7.71136	-9.08386	VORT
GTATTTCCAGCTGTTA-2	-6.17202	-0.95037	VORT
GTATTTCGTAGTATAG-2	7.26519	10.1448	VORT
GTATTTCGTTTAGACC-2	-7.69278	-1.27723	VORT
GTCAGCGAGGTGCTAG-2	-7.81087	-1.29576	VORT
GTCAGCGGTTCAAGGG-2	6.86282	-7.44771	VORT
GTCATCCTCTACGGGC-2	5.09733	4.08172	VORT
GTCCACTGTCCTGTTC-2	11.2179	12.4165	VORT
GTCGCGATCAGTGATC-2	2.34851	5.06881	VORT
GTCGCGATCATCGCCT-2	6.92394	-9.33761	VORT
GTGAGTTGTGCTATTG-2	-7.45132	0.287356	VORT
GTGCACGGTTGTGCCG-2	4.32659	4.41905	VORT
GTGCAGCAGGTGCTAG-2	-4.51101	-1.28588	VORT
GTGCTGGAGAGCTTTC-2	-5.97269	-2.62135	VORT
GTGGAGAAGACAGCTG-2	2.35998	5.07474	VORT
GTGTGATCACGAAAGC-2	5.27797	2.8351	VORT
GTGTGATGTGATTGGG-2	6.79466	-8.74913	VORT
GTGTGGCAGGGCCTCT-2	2.11489	5.1763	VORT
GTGTTAGTCCACAAGT-2	10.0754	-2.01855	VORT
GTGTTCCTCTCATAGG-2	6.79406	-8.82193	VORT
GTTAGACTCCGATAGT-2	4.12194	4.21537	VORT
GTTCTATCAGTACTAC-2	-5.40194	3.75201	VORT
GTTGCTCGTATGACAA-2	-8.66197	-2.57335	VORT
GTTGTCCCACTTCATT-2	4.42102	4.19676	VORT
GTTTACTGTTCTTGCC-2	1.82538	5.28705	VORT
TAACGACTCCCATGGG-2	4.29871	4.11931	VORT
TAACTTCTCATTTCCA-2	4.94011	3.86154	VORT
TAAGCCACATCGGAAG-2	6.99936	-8.90525	VORT
TAATCTCTCCCTGTTG-2	-8.50596	-1.0917	VORT
TAATTCCTCCACACCT-2	-4.95591	1.23733	VORT
TACACCCCATTGAGCT-2	4.26432	4.37278	VORT
TACAGGTTCTCCCTAG-2	7.32128	10.9637	VORT
TACATTCTCTTCCTAA-2	6.80907	10.0177	VORT
TACCCACGTGAGAACC-2	6.8059	-7.2957	VORT
TACCCACTCTTACCAT-2	3.59887	4.64791	VORT
TACCCGTCATAGGAGC-2	-5.38623	-0.907591	VORT
TACCCGTGTATTGACC-2	7.13514	-8.54743	VORT
TACCCGTTCTGAGGCC-2	5.18783	4.15976	VORT
TACGCTCAGTACCATC-2	-8.36255	-2.6206	VORT
TACTGCCGTTTGTTGG-2	3.22637	3.84251	VORT
TACTTACAGATAACAC-2	4.63599	3.93506	VORT
TACTTCAGTCTACAAC-2	-4.50671	1.15061	VORT
TACTTCAGTGTCTCCT-2	-9.17526	-1.82087	VORT
TACTTGTAGTCATTGC-2	3.99541	4.19166	VORT
TAGATCGCATGTTCGA-2	-5.02479	1.51409	VORT
TAGGAGGCAGAGTCAG-2	7.41155	11.1208	VORT
TAGGTACTCAACACGT-2	4.97292	3.88959	VORT
TATACCTCAATCGCGC-2	6.91976	-9.54986	VORT
TATATCCAGATGAAGG-2	4.89779	3.72737	VORT
TATATCCGTCATAACC-2	7.30263	9.88095	VORT
TATATCCGTCGAACGA-2	4.95175	3.95529	VORT
TATCAGGAGGGTACGT-2	-6.75281	0.575371	VORT
TATCAGGTCTGATGGT-2	-8.02821	-1.17272	VORT
TATCGCCCACGTCATA-2	1.87	5.25875	VORT
TATCTGTCAAGCTACT-2	4.19698	4.21753	VORT
TATCTTGGTCACCGCA-2	-4.66318	-2.07306	VORT
TATTCCACATTGGGAG-2	-5.34813	-0.929623	VORT
TATTGCTTCCCGTAAA-2	2.10328	5.13432	VORT
TATTGGGCAAGCTGTT-2	-5.14942	1.20472	VORT
TATTGGGCACTAACCA-2	1.72676	5.29144	VORT
TATTGGGTCTGGTCAA-2	-7.61345	0.378458	VORT
TCAAGACAGGCTATCT-2	-8.30103	-2.79688	VORT
TCAATCTAGGCTTCCG-2	-7.82142	0.22677	VORT
TCAATCTTCGAAGTGG-2	7.87171	-8.91398	VORT
TCACATTCACTGTCGG-2	-7.15747	-3.43597	VORT
TCACATTGTTGCACGC-2	1.74175	5.29463	VORT
TCACTCGGTGAACTAA-2	-7.30061	0.0229432	VORT
TCAGCCTTCTCTCAAT-2	-8.84889	-2.19785	VORT
TCAGTCCAGAATCGTA-2	1.83103	5.24233	VORT
TCATACTAGTACTGGG-2	-7.09975	-3.31848	VORT
TCATATCGTATCTCGA-2	6.52608	-7.67867	VORT
TCATATCGTCGAGCTC-2	2.34914	5.02795	VORT
TCATCATAGATCACCT-2	4.14457	4.21352	VORT
TCATCATTCACAGAGG-2	-6.76818	-0.49108	VORT
TCATCCGCAGCATACT-2	9.80654	-1.7649	VORT
TCATGAGTCGAGATGG-2	2.3321	5.04872	VORT
TCATGCCCACGGTCTG-2	6.36262	-9.31484	VORT
TCATGGAGTGGTCCCA-2	7.81786	-8.93491	VORT
TCATTACGTTCATCTT-2	-8.85174	-2.09857	VORT
TCATTCAAGATACTGA-2	-3.84628	-0.6564	VORT
TCATTGTCACATGAAA-2	-9.17542	-1.59018	VORT
TCATTTGAGGTCGCCT-2	3.60214	4.70731	VORT
TCCACGTGTATGGGAC-2	5.08379	3.79836	VORT
TCCACGTTCTGCGGAC-2	-7.90884	-2.97	VORT
TCCAGAAAGCGACATG-2	6.26741	-9.32294	VORT
TCCATCGGTCAGACGA-2	-8.74696	-2.55489	VORT
TCCATGCGTTCGAGCC-2	4.10082	4.23507	VORT
TCCCACATCGAATGCT-2	7.51773	10.7953	VORT
TCCCAGTCAAGTTCCA-2	-4.36232	-1.57515	VORT
TCCGTGTGTCCTTTGC-2	7.18751	-9.15245	VORT
TCCTAATGTACTGCGC-2	7.12656	-9.24307	VORT
TCCTAATGTGCCGTTG-2	1.85024	5.2276	VORT
TCCTCCCGTTGCTAGT-2	-5.14746	-1.07003	VORT
TCGAACAAGTCTGCGC-2	-8.26156	-2.38452	VORT
TCGAAGTCATTAAAGG-2	2.25004	5.05475	VORT
TCGACCTCAAGAATAC-2	-7.1247	-3.40972	VORT
TCGACGGCAATAACGA-2	7.75198	-8.78243	VORT
TCGATTTTCTTGGAAC-2	5.89358	-9.52647	VORT
TCGCAGGCATTCTTCA-2	-8.5326	-2.62312	VORT
TCGCTTGAGAGGGTGG-2	4.86059	3.9448	VORT
TCGGATAGTTATCTGG-2	-8.78908	-0.275985	VORT
TCGGGACCATGTCAGT-2	-5.86388	0.724518	VORT
TCGGGACTCAAGTCGT-2	-5.44235	3.10009	VORT
TCGGGTGTCAACCGAT-2	7.70275	-9.05131	VORT
TCGGTCTTCTATTGTC-2	6.7923	10.4537	VORT
TCGTAGAAGCTCGTGC-2	7.44196	-9.17309	VORT
TCGTCCAAGGAAGTCC-2	2.32987	5.07334	VORT
TCGTGGGCAGAGGCTA-2	-8.33892	-1.02942	VORT
TCTATCACATCCGGCA-2	11.5532	12.0231	VORT
TCTCACGGTGACTAAA-2	6.89639	-7.5324	VORT
TCTCAGCGTTTGGCTA-2	6.16062	-8.84026	VORT
TCTCCGAGTAGCTTAC-2	5.27696	4.43236	VORT
TCTCTGGGTCACAGAG-2	2.33197	5.03615	VORT
TCTTAGTGTAGCACAG-2	10.0552	-2.0002	VORT
TCTTAGTGTCTCCCTA-2	4.03621	4.25465	VORT
TCTTGCGAGCACCAGA-2	6.67068	-9.54075	VORT
TCTTTGAGTAGCTGAG-2	-8.25212	-1.15897	VORT
TGAATCGAGATCCTAC-2	-7.7916	-2.97259	VORT
TGAATCGCATAGATCC-2	4.27127	4.60459	VORT
TGACTCCAGCGATTCT-2	7.01431	-9.53365	VORT
TGAGACTCAGAACTCT-2	3.7173	4.64124	VORT
TGAGCATCAGTCAGTT-2	-4.1206	-0.878516	VORT
TGCAGTACAGCTGAAG-2	2.05025	5.0818	VORT
TGCAGTATCAGAGTTC-2	3.31638	3.91495	VORT
TGCATCCCACGAGAAC-2	4.85225	3.82832	VORT
TGCATCCCAGTGACCC-2	4.03404	4.25095	VORT
TGCATCCCATCTGCGG-2	3.21309	3.83364	VORT
TGCATCCGTTTGAAAG-2	-7.80539	0.258715	VORT
TGCATGATCACCTCAC-2	5.02899	3.17415	VORT
TGCATGATCGCGCCAA-2	4.11482	4.16016	VORT
TGCGGGTAGCACCCAC-2	-4.50934	-0.890426	VORT
TGCGGGTCAATAGGGC-2	4.52535	5.43321	VORT
TGCTCCAGTAACCCGC-2	1.84137	5.25306	VORT
TGCTCCATCGATGCTA-2	6.77326	10.1053	VORT
TGCTCGTAGAAATGGG-2	-7.3211	-0.126208	VORT
TGCTTCGCACGTCATA-2	-7.67189	-2.30521	VORT
TGCTTGCCAAATCGGG-2	5.28557	3.89651	VORT
TGCTTGCTCTGAACGT-2	-7.59391	0.215987	VORT
TGGAGGAAGAGGATCC-2	2.32261	5.05943	VORT
TGGAGGATCCGACAGC-2	-4.90586	1.50686	VORT
TGGAGGATCTTCCCGA-2	2.24288	5.11371	VORT
TGGGATTCAATACGAA-2	2.2288	5.11923	VORT
TGGGCTGGTCTGTGGC-2	-8.31267	-0.804165	VORT
TGGGTTAAGATGTTCC-2	5.0633	3.84861	VORT
TGTAGACCAGCAGACA-2	-6.94512	-0.448043	VORT
TGTCAGAGTCAAGGCA-2	-7.02264	-0.083936	VORT
TGTGATGAGGACAAGA-2	5.11619	4.23585	VORT
TGTGATGAGGGTTGCA-2	6.96127	-9.47803	VORT
TGTGATGGTGTAAACA-2	6.78082	-6.8428	VORT
TGTGGCGAGTGTTGTC-2	6.71884	-7.91145	VORT
TGTGTGAGTGTTTCTT-2	4.14232	4.20186	VORT
TGTTACTAGTGATTCC-2	2.34174	5.08386	VORT
TGTTCATAGGCACGAT-2	7.41853	-8.98264	VORT
TGTTTGTAGTCATGAA-2	-4.60669	0.79332	VORT
TGTTTGTCATTATGCG-2	3.55064	4.91182	VORT
TTACAGGAGTGACCTT-2	6.6063	-9.89887	VORT
TTACGCCTCCTGTACC-2	4.15654	4.18539	VORT
TTACTGTAGCTAATGA-2	-5.64191	0.909283	VORT
TTACTGTAGGTGAGCT-2	7.27837	-8.18179	VORT
TTAGTCTGTGAATAAC-2	2.20769	5.12006	VORT
TTCAATCCACGACAGA-2	-4.53301	-1.66974	VORT
TTCAATCGTTCAGCGC-2	5.42691	2.52475	VORT
TTCACCGGTGCTTCAA-2	7.15236	-9.35033	VORT
TTCAGGAGTCCCTCAT-2	1.88003	5.2427	VORT
TTCAGGAGTGGCCTCA-2	-5.03901	-1.00533	VORT
TTCATTGAGATGGCAC-2	4.97028	3.80878	VORT
TTCCAATGTACTGAGG-2	1.9076	5.23194	VORT
TTCCTCTGTGAGTTGG-2	-7.0474	0.325253	VORT
TTCCTTCGTCTGTAAC-2	4.09687	4.16737	VORT
TTCGCTGCAGGCACTC-2	-7.80654	-1.42087	VORT
TTCGGTCAGCACGATG-2	7.23243	-9.01695	VORT
TTCTAACAGAGAGAAC-2	-5.08741	1.21329	VORT
TTCTAGTCAAAGAACT-2	9.95427	-1.90239	VORT
TTCTAGTCATTCTCTA-2	-7.66108	-0.327631	VORT
TTCTCTCAGACCCGCT-2	6.8414	-6.95732	VORT
TTCTCTCCAGGAACCA-2	-6.95308	-3.14539	VORT
TTCTTCCTCTATTGTC-2	4.00208	4.15749	VORT
TTCTTGATCATTACTC-2	4.87614	3.91835	VORT
TTGACCCAGTAGTCAA-2	-7.03073	0.456899	VORT
TTGATGGGTTATAGAG-2	6.76976	-6.69941	VORT
TTGCCTGAGCAGGCTA-2	6.60698	-8.14437	VORT
TTGGATGAGTATAGGT-2	-6.028	0.690839	VORT
TTGGGATGTTTCAGAC-2	7.26939	-6.30151	VORT
TTGGGCGCATGATAGA-2	-5.60918	3.58582	VORT
TTGGGTATCAATGCAC-2	7.69402	-9.05278	VORT
TTGGTTTCACACCGCA-2	3.98704	4.21887	VORT
TTGTGGAGTTCCTACC-2	-7.088	-1.13051	VORT
TTGTTCATCTAGAGCT-2	7.88626	-8.94855	VORT
TTTACCACAGCGGTTC-2	-5.00645	1.25792	VORT
TTTACCAGTGTCCTAA-2	2.26326	5.08722	VORT
TTTACGTAGTGCTACT-2	7.38183	-8.99905	VORT
TTTACGTGTCGTGGTC-2	6.39472	-9.36093	VORT
TTTACGTGTGCGGCTT-2	-5.34092	-0.9285	VORT
TTTACTGCACATTACG-2	-7.11265	-3.4312	VORT
TTTAGTCTCCAAACCA-2	5.07129	3.11706	VORT
TTTATGCAGACCAAGC-2	4.14447	4.19462	VORT
TTTCACATCAGTGCGC-2	7.16153	-8.88813	VORT
TTTCAGTCAGCACAGA-2	4.34166	4.29736	VORT
TTTCCTCGTACGGCAA-2	7.03406	-8.9423	VORT
TTTGATCGTCTCAGAT-2	2.06327	5.13044	VORT
TTTGGAGCAAACCGGA-2	5.01722	3.471	VORT
TTTGTTGCATCGTGGC-2	7.59318	-8.71454	VORT
TTTGTTGGTATGGTAA-2	-8.12697	-1.6331	VORT

## Sheet: ExtDataFig.9b
Cluster_ID	Gene	Percent_Expression	Log(mean+0.1)
1	SEC61G	95.75	2.5322
1	EEF1A1	89.8	1.518
1	EGFR	82.72	1.4204
1	MTRNR2L12	81.3	1.4725
1	PLCG2	73.09	0.9747
1	VEGFA	56.66	0.8809
1	NOVA1	38.81	0.3652
1	PDPN	18.41	0.1465
1	TMEM158	12.18	0.0902
1	SRGN	11.61	0.0863
1	SOCS2	11.05	0.08
1	CLDN11	9.63	0.0874
1	MTUS1	7.08	0.0571
1	RGS1	6.52	0.0463
1	EDIL3	4.25	0.0363
1	RAPGEF5	4.25	0.0349
1	PTPRC	3.68	0.0286
1	ENPP2	3.12	0.0239
1	LAPTM5	2.27	0.0157
1	SAMSN1	0.57	0.0039
2	SEC61G	100	3
2	EEF1A1	99.88	3
2	EGFR	98.81	3
2	NOVA1	98.58	3
2	PLCG2	97.51	3
2	PDPN	89.21	1.9356
2	MTRNR2L12	88.37	2.5964
2	TMEM158	87.54	2.0277
2	SOCS2	82.92	1.5439
2	VEGFA	74.26	1.7482
2	MTUS1	27.88	0.2724
2	CLDN11	8.78	0.1098
2	RAPGEF5	7.35	0.0799
2	RGS1	6.41	0.06
2	SRGN	5.81	0.0592
2	ENPP2	5.1	0.0587
2	EDIL3	4.51	0.0619
2	LAPTM5	3.44	0.0326
2	SAMSN1	1.54	0.0149
2	PTPRC	1.07	0.0108
3	EEF1A1	99.2	3
3	PLCG2	97.32	2.7991
3	SEC61G	96.78	1.9361
3	MTRNR2L12	95.71	2.6285
3	MTUS1	95.71	2.0143
3	EDIL3	92.76	2.203
3	CLDN11	90.62	2.5068
3	RAPGEF5	88.74	1.9818
3	ENPP2	87.4	1.9337
3	NOVA1	75.07	1.0488
3	EGFR	42.09	0.431
3	VEGFA	27.08	0.4813
3	TMEM158	12.33	0.1203
3	SRGN	12.06	0.1444
3	SOCS2	8.31	0.0765
3	RGS1	6.43	0.0457
3	PDPN	5.36	0.0739
3	LAPTM5	2.68	0.0246
3	PTPRC	1.34	0.0093
3	SAMSN1	0.54	0.0037
4	EEF1A1	100	3
4	SRGN	97.01	2.9861
4	RGS1	92.22	2.7357
4	SEC61G	92.22	1.6026
4	LAPTM5	88.62	1.8968
4	PLCG2	83.23	1.9509
4	PTPRC	83.23	1.6175
4	SAMSN1	81.44	1.4503
4	MTRNR2L12	75.45	1.8357
4	VEGFA	43.71	0.7635
4	EGFR	35.93	0.3564
4	PDPN	20.96	0.2822
4	MTUS1	13.77	0.1406
4	NOVA1	11.98	0.1446
4	TMEM158	10.78	0.1013
4	ENPP2	7.19	0.0973
4	SOCS2	5.99	0.0612
4	CLDN11	5.39	0.0887
4	EDIL3	4.19	0.0668
4	RAPGEF5	2.99	0.0633

## Sheet: ExtDataFig.9c
Cluster_ID	Condition	Cell_Cycle_Phase	Fraction_of_Total
1	DMSO	G1	0.226804
1	DMSO	S	0.159794
1	DMSO	G2M	0.613402
1	VORT	G1	0.515723
1	VORT	S	0.333333
1	VORT	G2M	0.150943
2	DMSO	G1	0.611475
2	DMSO	S	0.27541
2	DMSO	G2M	0.113115
2	VORT	G1	0.665236
2	VORT	S	0.261803
2	VORT	G2M	0.0729614
3	DMSO	G1	0.95614
3	DMSO	S	0.0307018
3	DMSO	G2M	0.0131579
3	VORT	G1	0.862069
3	VORT	S	0.0551724
3	VORT	G2M	0.0827586
4	DMSO	G1	0.748031
4	DMSO	S	0.110236
4	DMSO	G2M	0.141732
4	VORT	G1	0.85
4	VORT	S	0.05
4	VORT	G2M	0.1

## Sheet: ExtDataFig.9d
AP1_Factor	Patient_ID	Drug_Treatment	Subpopulation	Percent_Positive
ATF4	P039	DMSO	CD45+	41.63
ATF4	P040	DMSO	CD45+	39.82
ATF4	P042	DMSO	CD45+	19.53
ATF4	P055	DMSO	CD45+	23.7
ATF4	P057	DMSO	CD45+	63.86
ATF4	P058	DMSO	CD45+	39.2
ATF4	P059	DMSO	CD45+	64.8
ATF4	P060	DMSO	CD45+	60.71
ATF4	P061	DMSO	CD45+	77.01
ATF4	P062	DMSO	CD45+	37.75
ATF4	P063	DMSO	CD45+	65.86
ATF4	P039	Vortioxetine_10µM	CD45+	35.95
ATF4	P040	Vortioxetine_10µM	CD45+	33.72
ATF4	P042	Vortioxetine_10µM	CD45+	20.26
ATF4	P055	Vortioxetine_10µM	CD45+	26.79
ATF4	P057	Vortioxetine_10µM	CD45+	64.34
ATF4	P058	Vortioxetine_10µM	CD45+	38.44
ATF4	P059	Vortioxetine_10µM	CD45+	59.79
ATF4	P060	Vortioxetine_10µM	CD45+	61.54
ATF4	P061	Vortioxetine_10µM	CD45+	74.68
ATF4	P062	Vortioxetine_10µM	CD45+	38.43
ATF4	P063	Vortioxetine_10µM	CD45+	51.45
ATF4	P039	Vortioxetine_20µM	CD45+	27.52
ATF4	P040	Vortioxetine_20µM	CD45+	28.92
ATF4	P042	Vortioxetine_20µM	CD45+	22.23
ATF4	P055	Vortioxetine_20µM	CD45+	24.4
ATF4	P057	Vortioxetine_20µM	CD45+	66.37
ATF4	P058	Vortioxetine_20µM	CD45+	32.89
ATF4	P059	Vortioxetine_20µM	CD45+	57.18
ATF4	P060	Vortioxetine_20µM	CD45+	58.89
ATF4	P061	Vortioxetine_20µM	CD45+	75.08
ATF4	P062	Vortioxetine_20µM	CD45+	41.08
ATF4	P063	Vortioxetine_20µM	CD45+	52.07
ATF4	P039	DMSO	NES+	80.02
ATF4	P040	DMSO	NES+	61.12
ATF4	P042	DMSO	NES+	31.58
ATF4	P055	DMSO	NES+	69.45
ATF4	P057	DMSO	NES+	80.83
ATF4	P058	DMSO	NES+	79.58
ATF4	P059	DMSO	NES+	77.25
ATF4	P060	DMSO	NES+	62.31
ATF4	P061	DMSO	NES+	70.85
ATF4	P062	DMSO	NES+	38.28
ATF4	P063	DMSO	NES+	51.55
ATF4	P039	Vortioxetine_10µM	NES+	81.16
ATF4	P040	Vortioxetine_10µM	NES+	74.47
ATF4	P042	Vortioxetine_10µM	NES+	31
ATF4	P055	Vortioxetine_10µM	NES+	82.4
ATF4	P057	Vortioxetine_10µM	NES+	88.19
ATF4	P058	Vortioxetine_10µM	NES+	86.94
ATF4	P059	Vortioxetine_10µM	NES+	80.36
ATF4	P060	Vortioxetine_10µM	NES+	73.81
ATF4	P061	Vortioxetine_10µM	NES+	74.33
ATF4	P062	Vortioxetine_10µM	NES+	49.01
ATF4	P063	Vortioxetine_10µM	NES+	54.7
ATF4	P039	Vortioxetine_20µM	NES+	85.79
ATF4	P040	Vortioxetine_20µM	NES+	79.23
ATF4	P042	Vortioxetine_20µM	NES+	33.42
ATF4	P055	Vortioxetine_20µM	NES+	81.91
ATF4	P057	Vortioxetine_20µM	NES+	88.63
ATF4	P058	Vortioxetine_20µM	NES+	86.53
ATF4	P059	Vortioxetine_20µM	NES+	82.58
ATF4	P060	Vortioxetine_20µM	NES+	84.21
ATF4	P061	Vortioxetine_20µM	NES+	83.05
ATF4	P062	Vortioxetine_20µM	NES+	60.02
ATF4	P063	Vortioxetine_20µM	NES+	54.35
HOMER1	P039	DMSO	CD45+	30.16
HOMER1	P040	DMSO	CD45+	30.5
HOMER1	P042	DMSO	CD45+	32.1
HOMER1	P055	DMSO	CD45+	17.27
HOMER1	P057	DMSO	CD45+	59.99
HOMER1	P058	DMSO	CD45+	35.7
HOMER1	P059	DMSO	CD45+	56.8
HOMER1	P060	DMSO	CD45+	72.26
HOMER1	P061	DMSO	CD45+	81.49
HOMER1	P062	DMSO	CD45+	13.74
HOMER1	P063	DMSO	CD45+	46.68
HOMER1	P039	Vortioxetine_10µM	CD45+	29.79
HOMER1	P040	Vortioxetine_10µM	CD45+	33.32
HOMER1	P042	Vortioxetine_10µM	CD45+	31.99
HOMER1	P055	Vortioxetine_10µM	CD45+	25.82
HOMER1	P057	Vortioxetine_10µM	CD45+	61.33
HOMER1	P058	Vortioxetine_10µM	CD45+	35.44
HOMER1	P059	Vortioxetine_10µM	CD45+	64.93
HOMER1	P060	Vortioxetine_10µM	CD45+	81.09
HOMER1	P061	Vortioxetine_10µM	CD45+	83.41
HOMER1	P062	Vortioxetine_10µM	CD45+	16.5
HOMER1	P063	Vortioxetine_10µM	CD45+	62.19
HOMER1	P039	Vortioxetine_20µM	CD45+	29.01
HOMER1	P040	Vortioxetine_20µM	CD45+	33.14
HOMER1	P042	Vortioxetine_20µM	CD45+	36.02
HOMER1	P055	Vortioxetine_20µM	CD45+	20.97
HOMER1	P057	Vortioxetine_20µM	CD45+	60.73
HOMER1	P058	Vortioxetine_20µM	CD45+	33.35
HOMER1	P059	Vortioxetine_20µM	CD45+	52.73
HOMER1	P060	Vortioxetine_20µM	CD45+	73.49
HOMER1	P061	Vortioxetine_20µM	CD45+	81.16
HOMER1	P062	Vortioxetine_20µM	CD45+	19.23
HOMER1	P063	Vortioxetine_20µM	CD45+	50.64
HOMER1	P039	DMSO	NES+	71.96
HOMER1	P040	DMSO	NES+	40.3
HOMER1	P042	DMSO	NES+	96.35
HOMER1	P055	DMSO	NES+	64.12
HOMER1	P057	DMSO	NES+	86.38
HOMER1	P058	DMSO	NES+	75
HOMER1	P059	DMSO	NES+	65.12
HOMER1	P060	DMSO	NES+	78.92
HOMER1	P061	DMSO	NES+	82.63
HOMER1	P062	DMSO	NES+	18.13
HOMER1	P063	DMSO	NES+	28.86
HOMER1	P039	Vortioxetine_10µM	NES+	80.22
HOMER1	P040	Vortioxetine_10µM	NES+	77.87
HOMER1	P042	Vortioxetine_10µM	NES+	98.64
HOMER1	P055	Vortioxetine_10µM	NES+	80.82
HOMER1	P057	Vortioxetine_10µM	NES+	90.81
HOMER1	P058	Vortioxetine_10µM	NES+	83.31
HOMER1	P059	Vortioxetine_10µM	NES+	83.17
HOMER1	P060	Vortioxetine_10µM	NES+	94.88
HOMER1	P061	Vortioxetine_10µM	NES+	96.63
HOMER1	P062	Vortioxetine_10µM	NES+	25.23
HOMER1	P063	Vortioxetine_10µM	NES+	65.89
HOMER1	P039	Vortioxetine_20µM	NES+	89.85
HOMER1	P040	Vortioxetine_20µM	NES+	78.57
HOMER1	P042	Vortioxetine_20µM	NES+	99.52
HOMER1	P055	Vortioxetine_20µM	NES+	84.15
HOMER1	P057	Vortioxetine_20µM	NES+	89.93
HOMER1	P058	Vortioxetine_20µM	NES+	78.69
HOMER1	P059	Vortioxetine_20µM	NES+	73.48
HOMER1	P060	Vortioxetine_20µM	NES+	91.04
HOMER1	P061	Vortioxetine_20µM	NES+	92.94
HOMER1	P062	Vortioxetine_20µM	NES+	29.88
HOMER1	P063	Vortioxetine_20µM	NES+	43.66
JUND	P039	DMSO	CD45+	45.51
JUND	P040	DMSO	CD45+	48.18
JUND	P042	DMSO	CD45+	20.78
JUND	P055	DMSO	CD45+	19.34
JUND	P057	DMSO	CD45+	49.81
JUND	P058	DMSO	CD45+	32.58
JUND	P059	DMSO	CD45+	61.1
JUND	P060	DMSO	CD45+	67.34
JUND	P061	DMSO	CD45+	76.8
JUND	P062	DMSO	CD45+	33.31
JUND	P063	DMSO	CD45+	62.69
JUND	P039	Vortioxetine_10µM	CD45+	37.56
JUND	P040	Vortioxetine_10µM	CD45+	31.82
JUND	P042	Vortioxetine_10µM	CD45+	20.4
JUND	P055	Vortioxetine_10µM	CD45+	19.57
JUND	P057	Vortioxetine_10µM	CD45+	53.62
JUND	P058	Vortioxetine_10µM	CD45+	31.27
JUND	P059	Vortioxetine_10µM	CD45+	40.64
JUND	P060	Vortioxetine_10µM	CD45+	56.66
JUND	P061	Vortioxetine_10µM	CD45+	75.31
JUND	P062	Vortioxetine_10µM	CD45+	33.65
JUND	P063	Vortioxetine_10µM	CD45+	41.79
JUND	P039	Vortioxetine_20µM	CD45+	26.9
JUND	P040	Vortioxetine_20µM	CD45+	28.69
JUND	P042	Vortioxetine_20µM	CD45+	24.01
JUND	P055	Vortioxetine_20µM	CD45+	17.44
JUND	P057	Vortioxetine_20µM	CD45+	58.68
JUND	P058	Vortioxetine_20µM	CD45+	31.47
JUND	P059	Vortioxetine_20µM	CD45+	41.93
JUND	P060	Vortioxetine_20µM	CD45+	57.41
JUND	P061	Vortioxetine_20µM	CD45+	75.1
JUND	P062	Vortioxetine_20µM	CD45+	36.74
JUND	P063	Vortioxetine_20µM	CD45+	43.86
JUND	P039	DMSO	NES+	83.87
JUND	P040	DMSO	NES+	68.52
JUND	P042	DMSO	NES+	30.84
JUND	P055	DMSO	NES+	63.5
JUND	P057	DMSO	NES+	82.29
JUND	P058	DMSO	NES+	77.43
JUND	P059	DMSO	NES+	68.36
JUND	P060	DMSO	NES+	63.47
JUND	P061	DMSO	NES+	66.46
JUND	P062	DMSO	NES+	50.44
JUND	P063	DMSO	NES+	27.71
JUND	P039	Vortioxetine_10µM	NES+	85.09
JUND	P040	Vortioxetine_10µM	NES+	79.58
JUND	P042	Vortioxetine_10µM	NES+	29.35
JUND	P055	Vortioxetine_10µM	NES+	74.34
JUND	P057	Vortioxetine_10µM	NES+	84.93
JUND	P058	Vortioxetine_10µM	NES+	78.29
JUND	P059	Vortioxetine_10µM	NES+	64.92
JUND	P060	Vortioxetine_10µM	NES+	78.35
JUND	P061	Vortioxetine_10µM	NES+	73.7
JUND	P062	Vortioxetine_10µM	NES+	59.42
JUND	P063	Vortioxetine_10µM	NES+	49.81
JUND	P039	Vortioxetine_20µM	NES+	84.99
JUND	P040	Vortioxetine_20µM	NES+	82.24
JUND	P042	Vortioxetine_20µM	NES+	32.98
JUND	P055	Vortioxetine_20µM	NES+	72.08
JUND	P057	Vortioxetine_20µM	NES+	85.43
JUND	P058	Vortioxetine_20µM	NES+	81.36
JUND	P059	Vortioxetine_20µM	NES+	69.44
JUND	P060	Vortioxetine_20µM	NES+	80.67
JUND	P061	Vortioxetine_20µM	NES+	79.15
JUND	P062	Vortioxetine_20µM	NES+	73.69
JUND	P063	Vortioxetine_20µM	NES+	58.88
cFOS	P039	DMSO	CD45+	32.56
cFOS	P040	DMSO	CD45+	26.59
cFOS	P042	DMSO	CD45+	28.11
cFOS	P055	DMSO	CD45+	18.83
cFOS	P057	DMSO	CD45+	34.09
cFOS	P058	DMSO	CD45+	35.11
cFOS	P059	DMSO	CD45+	33.03
cFOS	P060	DMSO	CD45+	47.31
cFOS	P061	DMSO	CD45+	69.05
cFOS	P062	DMSO	CD45+	17.61
cFOS	P063	DMSO	CD45+	39.77
cFOS	P039	Vortioxetine_10µM	CD45+	35.66
cFOS	P040	Vortioxetine_10µM	CD45+	27.39
cFOS	P042	Vortioxetine_10µM	CD45+	20.11
cFOS	P055	Vortioxetine_10µM	CD45+	24.4
cFOS	P057	Vortioxetine_10µM	CD45+	51.52
cFOS	P058	Vortioxetine_10µM	CD45+	32.04
cFOS	P059	Vortioxetine_10µM	CD45+	34.51
cFOS	P060	Vortioxetine_10µM	CD45+	51.77
cFOS	P061	Vortioxetine_10µM	CD45+	69.27
cFOS	P062	Vortioxetine_10µM	CD45+	18.86
cFOS	P063	Vortioxetine_10µM	CD45+	38.13
cFOS	P039	Vortioxetine_20µM	CD45+	33.09
cFOS	P040	Vortioxetine_20µM	CD45+	31.87
cFOS	P042	Vortioxetine_20µM	CD45+	20.7
cFOS	P055	Vortioxetine_20µM	CD45+	25.38
cFOS	P057	Vortioxetine_20µM	CD45+	60.5
cFOS	P058	Vortioxetine_20µM	CD45+	30.78
cFOS	P059	Vortioxetine_20µM	CD45+	33.85
cFOS	P060	Vortioxetine_20µM	CD45+	50.75
cFOS	P061	Vortioxetine_20µM	CD45+	70.62
cFOS	P062	Vortioxetine_20µM	CD45+	25.37
cFOS	P063	Vortioxetine_20µM	CD45+	41.77
cFOS	P039	DMSO	NES+	80.23
cFOS	P040	DMSO	NES+	31.31
cFOS	P042	DMSO	NES+	74.69
cFOS	P055	DMSO	NES+	68.63
cFOS	P057	DMSO	NES+	56.86
cFOS	P058	DMSO	NES+	68.04
cFOS	P059	DMSO	NES+	31.81
cFOS	P060	DMSO	NES+	22.88
cFOS	P061	DMSO	NES+	20.76
cFOS	P062	DMSO	NES+	23.93
cFOS	P063	DMSO	NES+	19.54
cFOS	P039	Vortioxetine_10µM	NES+	90.48
cFOS	P040	Vortioxetine_10µM	NES+	67.71
cFOS	P042	Vortioxetine_10µM	NES+	85.97
cFOS	P055	Vortioxetine_10µM	NES+	85.48
cFOS	P057	Vortioxetine_10µM	NES+	75.94
cFOS	P058	Vortioxetine_10µM	NES+	63.33
cFOS	P059	Vortioxetine_10µM	NES+	40.15
cFOS	P060	Vortioxetine_10µM	NES+	28.95
cFOS	P061	Vortioxetine_10µM	NES+	22.94
cFOS	P062	Vortioxetine_10µM	NES+	30.15
cFOS	P063	Vortioxetine_10µM	NES+	25.15
cFOS	P039	Vortioxetine_20µM	NES+	92.88
cFOS	P040	Vortioxetine_20µM	NES+	76.58
cFOS	P042	Vortioxetine_20µM	NES+	81.37
cFOS	P055	Vortioxetine_20µM	NES+	92.33
cFOS	P057	Vortioxetine_20µM	NES+	82.48
cFOS	P058	Vortioxetine_20µM	NES+	68.1
cFOS	P059	Vortioxetine_20µM	NES+	41.6
cFOS	P060	Vortioxetine_20µM	NES+	29
cFOS	P061	Vortioxetine_20µM	NES+	24.44
cFOS	P062	Vortioxetine_20µM	NES+	42.06
cFOS	P063	Vortioxetine_20µM	NES+	29.72
