# Supplementary material for: High-throughput identification of repurposable neuroactive drugs with potent anti-glioblastoma activity
Source: Nat Med. 2024 Sep 20;30(11):3196–208. doi: 10.1038/s41591-024-03224-y (PMC11564103; doi:10.1038/s41591-024-03224-y)
Supplement: Supplementary file 23 — Statistical source data. [file 41591_2024_3224_MOESM23_ESM.xlsx]

## Sheet: ExtDataFig.10b
Treatment	Perimeter (mm)
DMSO	17.48
DMSO	18.58
DMSO	16.36
Paliperidone	16.2
Paliperidone	15.8
Paliperidone	17.53
Aprepitant	15.25
Aprepitant	12.8
Aprepitant	16.17
Brexiprazole	11.07
Brexiprazole	13.6
Brexiprazole	16.37
Apomorphine	11.09
Apomorphine	10.72
Apomorphine	8.99
Vortioxetine	7.6
Vortioxetine	11.7
Vortioxetine	0
Temozolomide	0
Temozolomide	10.18
Temozolomide	9.1

## Sheet: ExtDataFig.10c
Treatment	Log10Area(µm^2)
DMSO	3.858
DMSO	3.982
DMSO	3.987
DMSO	3.998
DMSO	3.898
DMSO	4.11
DMSO	3.674
DMSO	3.968
DMSO	4.055
DMSO	3.98
DMSO	4.192
DMSO	3.963
DMSO	3.877
DMSO	3.855
DMSO	4.328
DMSO	4.083
DMSO	4.26
DMSO	3.952
DMSO	4.145
DMSO	3.837
DMSO	4.263
DMSO	3.761
DMSO	4.007
DMSO	4.017
DMSO	3.361
DMSO	3.945
DMSO	3.948
DMSO	3.955
DMSO	3.764
DMSO	3.618
DMSO	3.787
DMSO	3.636
DMSO	4.007
DMSO	3.918
DMSO	3.974
DMSO	3.999
DMSO	4.329
DMSO	3.789
DMSO	4.074
DMSO	4.147
DMSO	4.103
DMSO	3.947
DMSO	3.902
DMSO	4.001
DMSO	3.85
Vort.0.1uM	3.762
Vort.0.1uM	3.962
Vort.0.1uM	3.861
Vort.0.1uM	3.893
Vort.0.1uM	3.542
Vort.0.1uM	3.788
Vort.0.1uM	3.723
Vort.0.1uM	3.68
Vort.0.1uM	3.602
Vort.0.1uM	3.666
Vort.0.1uM	3.708
Vort.0.1uM	3.742
Vort.0.1uM	3.898
Vort.0.1uM	4.015
Vort.0.1uM	3.544
Vort.0.1uM	3.957
Vort.0.1uM	3.952
Vort.0.1uM	4.065
Vort.0.1uM	3.889
Vort.0.1uM	3.613
Vort.0.1uM	3.872
Vort.0.1uM	3.927
Vort.0.1uM	4.017
Vort.0.1uM	3.876
Vort.0.1uM	3.709
Vort.0.1uM	3.927
Vort.0.1uM	3.794
Vort.0.1uM	4.085
Vort.0.1uM	4.094
Vort.0.1uM	4.057
Vort.0.1uM	4.069
Vort.0.1uM	4.021
Vort.0.1uM	3.648
Vort.0.1uM	3.919
Vort.0.1uM	4.211
Vort.0.1uM	3.803
Vort.0.1uM	4.024
Vort.0.1uM	4.118
Vort.0.1uM	3.949
Vort.0.1uM	3.899
Vort.0.1uM	3.985
Vort.0.1uM	3.672
Vort.0.1uM	3.795
Vort.0.1uM	3.822
Vort.0.1uM	3.832
Vort.0.1uM	3.56
Vort.1uM	3.482
Vort.1uM	3.229
Vort.1uM	4.108
Vort.1uM	3.564
Vort.1uM	3.937
Vort.1uM	3.817
Vort.1uM	3.765
Vort.1uM	3.775
Vort.1uM	3.853
Vort.1uM	3.395
Vort.1uM	3.545
Vort.1uM	3.62
Vort.1uM	4.041
Vort.1uM	3.789
Vort.1uM	3.963
Vort.1uM	4.318
Vort.1uM	4.108
Vort.1uM	3.783
Vort.1uM	3.547
Vort.1uM	3.156
Vort.1uM	3.874
Vort.1uM	3.823
Vort.1uM	4.168
Vort.1uM	4.002
Vort.1uM	2.924
Vort.1uM	3.83
Vort.1uM	3.459
Vort.1uM	3.722
Vort.1uM	3.699
Vort.1uM	3.741
Vort.1uM	3.626
Vort.1uM	3.95
Vort.1uM	3.781
Vort.1uM	3.727
Vort.1uM	3.845
Vort.1uM	3.916
Vort.1uM	4.318
Vort.1uM	4.082
Vort.1uM	3.692
Vort.1uM	3.988
Vort.1uM	3.947
Vort.1uM	3.715
Vort.1uM	3.637
Vort.1uM	3.315
Vort.1uM	3.894
Vort.1uM	3.716
Vort.1uM	3.96
Vort.5uM	3.182
Vort.5uM	2.938
Vort.5uM	3.103
Vort.5uM	3.249
Vort.5uM	3.148
Vort.5uM	3.142
Vort.5uM	3.141
Vort.5uM	3.049
Vort.5uM	2.818
Vort.5uM	3.015
Vort.5uM	2.585
Vort.5uM	2.855
Vort.5uM	3.349
Vort.5uM	3.267
Vort.5uM	3.262
Vort.5uM	2.873
Vort.5uM	3.321
Vort.5uM	3.197
Vort.5uM	3.207
Vort.5uM	2.357
Vort.5uM	2.989
Vort.5uM	3.276
Vort.5uM	3.332
Vort.5uM	3.054
Vort.5uM	3.466
Vort.5uM	3.141
Vort.5uM	3.311
Vort.5uM	3.195
Vort.5uM	2.665
Vort.5uM	2.732
Vort.5uM	3.143
Vort.5uM	3.144
Vort.5uM	3.063
Vort.5uM	3.231
Vort.5uM	3.064
Vort.5uM	3.179
Vort.5uM	3.323
Vort.5uM	3.029
Vort.5uM	2.983
Vort.5uM	3.078
Vort.5uM	2.557
Vort.5uM	2.493
Vort.5uM	3.067
Vort.5uM	3.301
Vort.5uM	2.945
Vort.5uM	2.659

## Sheet: ExtDataFig.10d
Cell_Line	Treatment	Number_of_Migrated_Cells
LN-229	DMSO	892
LN-229	DMSO	984
LN-229	DMSO	1125
LN-229	DMSO	931
LN-229	DMSO	956
LN-229	Vortioxetine 2 uM	817
LN-229	Vortioxetine 2 uM	856
LN-229	Vortioxetine 2 uM	760
LN-229	Vortioxetine 2 uM	1025
LN-229	Vortioxetine 2 uM	790
LN-229	Vortioxetine 3.5 uM	898
LN-229	Vortioxetine 3.5 uM	864
LN-229	Vortioxetine 3.5 uM	814
LN-229	Vortioxetine 3.5 uM	746
LN-229	Vortioxetine 3.5 uM	751
LN-229	Vortioxetine 5 uM	720
LN-229	Vortioxetine 5 uM	572
LN-229	Vortioxetine 5 uM	712
LN-229	Vortioxetine 5 uM	839
LN-229	Vortioxetine 5 uM	560
LN-308	DMSO	308
LN-308	DMSO	276
LN-308	DMSO	311
LN-308	DMSO	234
LN-308	DMSO	241
LN-308	Vortioxetine 2 uM	364
LN-308	Vortioxetine 2 uM	259
LN-308	Vortioxetine 2 uM	271
LN-308	Vortioxetine 2 uM	269
LN-308	Vortioxetine 2 uM	426
LN-308	Vortioxetine 3.5 uM	253
LN-308	Vortioxetine 3.5 uM	269
LN-308	Vortioxetine 3.5 uM	346
LN-308	Vortioxetine 3.5 uM	281
LN-308	Vortioxetine 3.5 uM	204
LN-308	Vortioxetine 5 uM	235
LN-308	Vortioxetine 5 uM	137
LN-308	Vortioxetine 5 uM	368
LN-308	Vortioxetine 5 uM	299
LN-308	Vortioxetine 5 uM	175
ZH-161	DMSO	556
ZH-161	DMSO	540
ZH-161	DMSO	574
ZH-161	DMSO	540
ZH-161	DMSO	554
ZH-161	Vortioxetine 2 uM	437
ZH-161	Vortioxetine 2 uM	473
ZH-161	Vortioxetine 2 uM	491
ZH-161	Vortioxetine 2 uM	430
ZH-161	Vortioxetine 2 uM	456
ZH-161	Vortioxetine 3.5 uM	285
ZH-161	Vortioxetine 3.5 uM	395
ZH-161	Vortioxetine 3.5 uM	378
ZH-161	Vortioxetine 3.5 uM	374
ZH-161	Vortioxetine 3.5 uM	334
ZH-161	Vortioxetine 5 uM	215
ZH-161	Vortioxetine 5 uM	239
ZH-161	Vortioxetine 5 uM	267
ZH-161	Vortioxetine 5 uM	233
ZH-161	Vortioxetine 5 uM	200
ZH-562	DMSO	192
ZH-562	DMSO	216
ZH-562	DMSO	253
ZH-562	DMSO	210
ZH-562	DMSO	215
ZH-562	Vortioxetine 2 uM	129
ZH-562	Vortioxetine 2 uM	155
ZH-562	Vortioxetine 2 uM	159
ZH-562	Vortioxetine 2 uM	160
ZH-562	Vortioxetine 2 uM	185
ZH-562	Vortioxetine 3.5 uM	116
ZH-562	Vortioxetine 3.5 uM	115
ZH-562	Vortioxetine 3.5 uM	139
ZH-562	Vortioxetine 3.5 uM	135
ZH-562	Vortioxetine 3.5 uM	102
ZH-562	Vortioxetine 5 uM	68
ZH-562	Vortioxetine 5 uM	38
ZH-562	Vortioxetine 5 uM	78
ZH-562	Vortioxetine 5 uM	59
ZH-562	Vortioxetine 5 uM	76

## Sheet: ExtDataFig.10e
Cell_Line	Treatment	Mean_Migration_Distance (A.U.)
LN-229	DMSO	378.93
LN-229	DMSO	383.89
LN-229	DMSO	386.8
LN-229	DMSO	370.16
LN-229	DMSO	372.81
LN-229	Vortioxetine 2 uM	367.75
LN-229	Vortioxetine 2 uM	394.68
LN-229	Vortioxetine 2 uM	391.52
LN-229	Vortioxetine 2 uM	387.68
LN-229	Vortioxetine 2 uM	405.33
LN-229	Vortioxetine 3.5 uM	377.03
LN-229	Vortioxetine 3.5 uM	357.36
LN-229	Vortioxetine 3.5 uM	366.96
LN-229	Vortioxetine 3.5 uM	357.55
LN-229	Vortioxetine 3.5 uM	333.63
LN-229	Vortioxetine 5 uM	302.7
LN-229	Vortioxetine 5 uM	299.56
LN-229	Vortioxetine 5 uM	289.78
LN-229	Vortioxetine 5 uM	315.22
LN-229	Vortioxetine 5 uM	282.74
LN-308	DMSO	291.21
LN-308	DMSO	291.9
LN-308	DMSO	286.89
LN-308	DMSO	287.5
LN-308	DMSO	287.01
LN-308	Vortioxetine 2 uM	300.49
LN-308	Vortioxetine 2 uM	293.7
LN-308	Vortioxetine 2 uM	294.46
LN-308	Vortioxetine 2 uM	280.11
LN-308	Vortioxetine 2 uM	313.61
LN-308	Vortioxetine 3.5 uM	302.6
LN-308	Vortioxetine 3.5 uM	287.14
LN-308	Vortioxetine 3.5 uM	300.75
LN-308	Vortioxetine 3.5 uM	299.4
LN-308	Vortioxetine 3.5 uM	291.53
LN-308	Vortioxetine 5 uM	306.31
LN-308	Vortioxetine 5 uM	278.49
LN-308	Vortioxetine 5 uM	296.19
LN-308	Vortioxetine 5 uM	304.31
LN-308	Vortioxetine 5 uM	307.23
ZH-161	DMSO	338.81
ZH-161	DMSO	344.7
ZH-161	DMSO	336.31
ZH-161	DMSO	336.91
ZH-161	DMSO	343.07
ZH-161	Vortioxetine 2 uM	344.09
ZH-161	Vortioxetine 2 uM	327.93
ZH-161	Vortioxetine 2 uM	350.32
ZH-161	Vortioxetine 2 uM	331.98
ZH-161	Vortioxetine 2 uM	355.03
ZH-161	Vortioxetine 3.5 uM	268.02
ZH-161	Vortioxetine 3.5 uM	308.95
ZH-161	Vortioxetine 3.5 uM	292.81
ZH-161	Vortioxetine 3.5 uM	298.89
ZH-161	Vortioxetine 3.5 uM	293.15
ZH-161	Vortioxetine 5 uM	269.75
ZH-161	Vortioxetine 5 uM	289.49
ZH-161	Vortioxetine 5 uM	260.23
ZH-161	Vortioxetine 5 uM	275.37
ZH-161	Vortioxetine 5 uM	261.56
ZH-562	DMSO	238.05
ZH-562	DMSO	260.69
ZH-562	DMSO	266.95
ZH-562	DMSO	258.53
ZH-562	DMSO	254
ZH-562	Vortioxetine 2 uM	206.69
ZH-562	Vortioxetine 2 uM	213.85
ZH-562	Vortioxetine 2 uM	214.86
ZH-562	Vortioxetine 2 uM	228.85
ZH-562	Vortioxetine 2 uM	224.5
ZH-562	Vortioxetine 3.5 uM	210.59
ZH-562	Vortioxetine 3.5 uM	226.03
ZH-562	Vortioxetine 3.5 uM	212.37
ZH-562	Vortioxetine 3.5 uM	205.42
ZH-562	Vortioxetine 3.5 uM	195.76
ZH-562	Vortioxetine 5 uM	182.68
ZH-562	Vortioxetine 5 uM	185.21
ZH-562	Vortioxetine 5 uM	197.45
ZH-562	Vortioxetine 5 uM	183.53
ZH-562	Vortioxetine 5 uM	197.32

## Sheet: ExtDataFig.10f
Cell_Line	Vortioxetine_Concentration (µM)	Normalized_Intensity (590nm)
LN-229	0	1.00059
LN-229	0	0.907872
LN-229	0	1.07139
LN-229	0	1.02267
LN-229	0	1.03986
LN-229	0	0.957624
LN-229	0.625	1.12658
LN-229	0.625	1.06764
LN-229	0.625	0.940553
LN-229	0.625	1.09957
LN-229	0.625	0.923568
LN-229	0.625	1.09044
LN-229	1.25	0.669311
LN-229	1.25	0.980709
LN-229	1.25	0.987698
LN-229	1.25	0.98575
LN-229	1.25	0.935483
LN-229	1.25	1.07331
LN-229	2.5	0.712103
LN-229	2.5	0.775688
LN-229	2.5	0.721268
LN-229	2.5	0.665645
LN-229	2.5	0.703453
LN-229	2.5	0.770075
LN-229	5	0.001174
LN-229	5	0.043307
LN-229	5	0.01962
LN-229	5	0.008593
LN-229	5	0.002606
LN-229	5	0.013004
LN-229	10	-0.00401
LN-229	10	-0.000258
LN-229	10	0.002234
LN-229	10	-8.6e-05
LN-229	10	0.00126
LN-229	10	0.000115
LN-229	15	-0.003351
LN-229	15	-0.000601
LN-229	15	0.001031
LN-229	15	0.00043
LN-229	15	0.00212
LN-229	15	-0.000716
LN-229	20	-0.00507
LN-229	20	-0.002721
LN-229	20	-0.002463
LN-229	20	-0.00126
LN-229	20	-0.000601
LN-229	20	-0.003237
LN-308	0	0.975488
LN-308	0	1.03071
LN-308	0	1.05026
LN-308	0	1.01122
LN-308	0	1.06511
LN-308	0	0.867212
LN-308	0.625	0.929902
LN-308	0.625	1.10722
LN-308	0.625	1.02118
LN-308	0.625	1.10809
LN-308	0.625	1.07627
LN-308	0.625	1.14559
LN-308	1.25	0.949695
LN-308	1.25	1.00497
LN-308	1.25	0.868488
LN-308	1.25	1.00304
LN-308	1.25	0.905331
LN-308	1.25	0.734989
LN-308	2.5	0.741723
LN-308	2.5	0.692662
LN-308	2.5	0.683376
LN-308	2.5	0.770855
LN-308	2.5	0.701594
LN-308	2.5	0.87685
LN-308	5	0.003014
LN-308	5	0.004018
LN-308	5	0.011267
LN-308	5	0.007575
LN-308	5	0.000787
LN-308	5	0.005321
LN-308	10	-0.001167
LN-308	10	0.000462
LN-308	10	0.003394
LN-308	10	-0.001466
LN-308	10	-0.00057
LN-308	10	0.002145
LN-308	15	-0.001032
LN-308	15	0.002796
LN-308	15	0.000597
LN-308	15	-0.000543
LN-308	15	0.002199
LN-308	15	-0.000353
LN-308	20	-0.002471
LN-308	20	0.00076
LN-308	20	-0.001222
LN-308	20	-0.003041
LN-308	20	0.001928
LN-308	20	-0.002416
ZH-161	0	0.839789
ZH-161	0	0.869066
ZH-161	0	0.982497
ZH-161	0	1.03406
ZH-161	0	1.13569
ZH-161	0	1.1389
ZH-161	0.625	0.768854
ZH-161	0.625	0.94743
ZH-161	0.625	1.01633
ZH-161	0.625	0.815136
ZH-161	0.625	1.00471
ZH-161	0.625	0.899836
ZH-161	1.25	0.744128
ZH-161	1.25	0.998519
ZH-161	1.25	1.05587
ZH-161	1.25	0.782982
ZH-161	1.25	0.793069
ZH-161	1.25	0.826898
ZH-161	2.5	0.917169
ZH-161	2.5	1.02015
ZH-161	2.5	0.849475
ZH-161	2.5	0.802464
ZH-161	2.5	0.751775
ZH-161	2.5	1.01502
ZH-161	5	0.43497
ZH-161	5	0.736408
ZH-161	5	0.445093
ZH-161	5	0.500225
ZH-161	5	0.492213
ZH-161	5	0.430491
ZH-161	10	-0.003678
ZH-161	10	-7.3e-05
ZH-161	10	-0.002258
ZH-161	10	0.00091
ZH-161	10	0.003641
ZH-161	10	-0.000109
ZH-161	15	-0.004625
ZH-161	15	0.002877
ZH-161	15	-0.004297
ZH-161	15	-0.005353
ZH-161	15	0.005317
ZH-161	15	-0.002877
ZH-161	20	-0.00488
ZH-161	20	-0.006955
ZH-161	20	-0.00488
ZH-161	20	-0.001639
ZH-161	20	-0.00295
ZH-161	20	-0.003969
ZH-562	0	0.870911
ZH-562	0	0.915423
ZH-562	0	1.10818
ZH-562	0	0.824132
ZH-562	0	0.990528
ZH-562	0	1.29082
ZH-562	0.625	1.11143
ZH-562	0.625	1.51111
ZH-562	0.625	1.15128
ZH-562	0.625	1.82845
ZH-562	0.625	1.76163
ZH-562	0.625	1.79461
ZH-562	1.25	1.79737
ZH-562	1.25	1.24484
ZH-562	1.25	1.51902
ZH-562	1.25	2.11416
ZH-562	1.25	1.56083
ZH-562	1.25	1.56684
ZH-562	2.5	1.58554
ZH-562	2.5	1.38653
ZH-562	2.5	1.09629
ZH-562	2.5	0.879495
ZH-562	2.5	1.15055
ZH-562	2.5	1.50314
ZH-562	5	0.59802
ZH-562	5	0.522118
ZH-562	5	0.593789
ZH-562	5	0.409246
ZH-562	5	0.433279
ZH-562	5	0.488397
ZH-562	10	-0.015941
ZH-562	10	-0.003985
ZH-562	10	-0.003863
ZH-562	10	-0.005518
ZH-562	10	6.1e-05
ZH-562	10	-0.003127
ZH-562	15	-0.01496
ZH-562	15	-0.003433
ZH-562	15	-0.010239
ZH-562	15	-0.009626
ZH-562	15	0.00233
ZH-562	15	-0.007419
ZH-562	20	-0.014592
ZH-562	20	-0.01778
ZH-562	20	-0.017228
ZH-562	20	-0.008154
ZH-562	20	-0.009258
ZH-562	20	-0.017412

## Sheet: ExtDataFig.10h
Treatment	Mouse_ID	Tumour_Ki67_Intensity (background normalized)
Neg_Vehicle_Ctrl	PBS-2	1.8
Neg_Vehicle_Ctrl	PBS-4	3.33333
Neg_Vehicle_Ctrl	PBS-6	1
Neg_Vehicle_Ctrl	PBS-7	2.13333
Citalopram	CITA-1	2
Citalopram	CITA-8	5
Citalopram	CITA-9	2.66667
Vortioxetine	VORT-1	1
Vortioxetine	VORT-2	0
Vortioxetine	VORT-3	0

## Sheet: ExtDataFig.10i
Patient_Group	EGFR_Amplification	VORT_Significant_Response	VORT_PCY_Score
Group1	CNV.gain	Yes	0.7208
Group1	no_alteration	Yes	0.6548
Group1	no_alteration	Yes	0.6051
Group1	no_alteration	Yes	0.367
Group1	no_alteration	Yes	0.3542
Group1	no_alteration	Yes	0.3353
Group1	no_alteration	Yes	0.2523
Group1	CNV.gain	Yes	0.2234
Group1	no_alteration	Yes	0.2201
Group1	CNV.gain	Yes	0.2182
Group1	CNV.gain	Yes	0.2122
Group1	no_alteration	Yes	0.2016
Group1	no_alteration	Yes	0.1694
Group1	CNV.gain	Yes	0.1413
Group1	no_alteration	Yes	0.1094
Group1	no_alteration	Yes	0.0933
Group1	CNV.gain	Yes	0.0904
Group1	CNV.gain	No	0.0572
Group1	no_alteration	No	0.0033
Group1	no_alteration	No	-0.0085
Group2	no_alteration	Yes	0.593
Group2	no_alteration	No	0.0893
Group2	no_alteration	No	0.0574
Group2	no_alteration	No	0.0408
Group2	no_alteration	No	-0.0218
Group2	no_alteration	No	-0.0672
Group2	no_alteration	No	-0.6757
